# Supplementary material for: Liver proteome response of pre-harvest Atlantic salmon following exposure to elevated temperature
Source: BMC Genomics. 2018 Feb 12;19:133. doi: 10.1186/s12864-018-4517-0 (PMC5809918; doi:10.1186/s12864-018-4517-0)
Supplement: Supplementary file 1 — MaxQuant output files of the complete peptide-level mass spectrometry. A total of nine biological replicates (fish) per temperature treatment were analysed. (XLSX 5578 kb) [file 12864_2018_4517_MOESM1_ESM.xlsx]

## Sheet: Sheet1
																																										21	21	21	21	21	21	21	21
Sequence	N-term cleavage window	C-term cleavage window	Amino acid before	First amino acid	Second amino acid	Second last amino acid	Last amino acid	Amino acid after	A Count	R Count	N Count	D Count	C Count	Q Count	E Count	G Count	H Count	I Count	L Count	K Count	M Count	F Count	P Count	S Count	T Count	W Count	Y Count	V Count	U Count	Length	Missed cleavages	Mass	Proteins	Leading razor protein	Start position	End position	Unique (Groups)	Unique (Proteins)	Charges	PEP	Score	Identification type 1_1	Identification type 1_2	Identification type 1_3	Identification type 1_4	Identification type 1_5	Identification type 1_6	Identification type 1_7	Identification type 1_8
AAAAPLAPAPEPFDNSTYK	VKKAKAAKAAAAPLAP	PFDNSTYKNLQHHNYN	K	A	A	Y	K	N	6	0	1	1	0	0	1	0	0	0	1	1	0	1	4	1	1	0	1	0	0	19	0	1929.95	ACI67693.1	ACI67693.1	52	70	yes	yes	2	0.00022623	95.197	By matching	By matching	By matching	By matching	By MS/MS	By matching	By matching	By matching
AAAGGIVDAGPAYEK	RDYSTKSKAAAGGIVD	DAGPAYEKGVSEEITK	K	A	A	E	K	G	5	0	0	1	0	0	1	3	0	1	0	1	0	0	1	0	0	0	1	1	0	15	0	1388.69	ACN12405.1;ACN10058.1;ACI66296.1	ACN12405.1	58	72	yes	no	2	1.5289e-05	158.89	By MS/MS	By MS/MS	By MS/MS	By MS/MS	By MS/MS	By MS/MS	By MS/MS	By MS/MS
AAAGGIVDAGPSYEK	RDYSTKSKAAAGGIVD	DAGPSYEKGVSEEITK	K	A	A	E	K	G	4	0	0	1	0	0	1	3	0	1	0	1	0	0	1	1	0	0	1	1	0	15	0	1404.69	ACN12338.1;ACN09991.1;ACI66451.1;ACI67329.1	ACN12338.1	58	72	yes	no	2	5.9252e-05	141.06	By MS/MS	By MS/MS	By MS/MS	By MS/MS	By MS/MS	By MS/MS	By MS/MS	By MS/MS
AAAMKDEFIK	VIQTELERAAAMKDEF	AMKDEFIKEFSEEDYL	R	A	A	I	K	E	3	0	0	1	0	0	1	0	0	1	0	2	1	1	0	0	0	0	0	0	0	10	1	1122.57	NP_001167350.1;ACN11445.1	NP_001167350.1	450	459	yes	no	2	8.1821e-05	157.97	By MS/MS	By MS/MS	By MS/MS	By matching	By MS/MS	By MS/MS	By matching	By MS/MS
AAAMKDEFIKEFSEEDYLAIVNGWSDK	VIQTELERAAAMKDEF	IVNGWSDKLKRCKTGD	R	A	A	D	K	L	4	0	1	3	0	0	4	1	0	2	1	3	1	2	0	2	0	1	1	1	0	27	2	3105.46	NP_001167350.1;ACN11445.1	NP_001167350.1	450	476	yes	no	3;4	2.5679e-06	81.799	By matching	By MS/MS	By MS/MS	By MS/MS	By matching	By matching	By matching	By matching
AAAQEFLGR	WGKGYSRKAAAQEFLG	AAQEFLGRFEDAKLTY	K	A	A	G	R	F	3	1	0	0	0	1	1	1	0	0	1	0	0	1	0	0	0	0	0	0	0	9	0	961.498	ACI32973.1	ACI32973.1	79	87	no	no	2	0.0060899	80.755	By matching	By matching	By matching	By MS/MS	By matching	By matching	By matching	By matching
AAASLPYAQGMEK	VACVRALRAAASLPYA	PYAQGMEKERELMATL	R	A	A	E	K	E	4	0	0	0	0	1	1	1	0	0	1	1	1	0	1	1	0	0	1	0	0	13	0	1335.65	NP_001133776.1;ACI33880.1	NP_001133776.1	238	250	yes	no	2	0.00038111	98.582	By MS/MS	By MS/MS	By matching	By MS/MS	By matching	By MS/MS	By matching	By matching
AAAVTMPTMR	KAEDATTKAAAVTMPT	AVTMPTMR________	K	A	A	M	R	-	3	1	0	0	0	0	0	0	0	0	0	0	2	0	1	0	2	0	0	1	0	10	0	1047.52	NP_001136188.1;ACI34215.1	NP_001136188.1	515	524	yes	no	2	0.0031176	85.355	By MS/MS	By MS/MS	By MS/MS	By MS/MS	By MS/MS	By MS/MS	By MS/MS	By MS/MS
AADGILLNACCPGWVR	AHILTKTRAADGILLN	ACCPGWVRTDMAGSKA	R	A	A	V	R	T	3	1	1	1	2	0	0	2	0	1	2	0	0	0	1	0	0	1	0	1	0	16	0	1771.85	ACI67769.1;ACI34069.1;ACI69439.1;ADM16272.1;ACI67351.1	ADM16272.1	216	231	no	no	2;3	2.8894e-22	239.75	By MS/MS	By MS/MS	By MS/MS	By MS/MS	By MS/MS	By MS/MS	By MS/MS	By MS/MS
AAEEAMLSDMDENNPGTEWER	EKTKVNNRAAEEAMLS	NPGTEWERVARLCDFN	R	A	A	E	R	V	3	1	2	2	0	0	5	1	0	0	1	0	2	0	1	1	1	1	0	0	0	21	0	2393.97	ACI66599.1;ACI33758.1	ACI66599.1	155	175	yes	no	2	7.0826e-120	359.3	By MS/MS	By MS/MS	By MS/MS	By MS/MS	By MS/MS	By MS/MS	By MS/MS	By MS/MS
AAELPHMDIEALK	QQHCDEAKAAELPHMD	HMDIEALKKLNKNKKM	K	A	A	L	K	K	3	0	0	1	0	0	2	0	1	1	2	1	1	0	1	0	0	0	0	0	0	13	0	1436.73	ACI69507.1;ACN12584.1;ACN12199.1;ACN10229.1;ACN09852.1;ACI67025.1;ACH70975.1;ACI69173.1;NP_001133205.1;ACN12174.1;ACN09827.1;ACH70976.1	ACI69507.1	78	90	yes	no	2;3	2.0295e-05	137.62	By matching	By matching	By MS/MS	By matching	By matching	By matching	By MS/MS	By matching
AAFDDAIAELDTLSEESYK	DRACRLAKAAFDDAIA	TLSEESYKDSTLIMQL	K	A	A	Y	K	D	4	0	0	3	0	0	3	0	0	1	2	1	0	1	0	2	1	0	1	0	0	19	0	2086.96	ACI34249.1;ACI33769.1;ACH70649.1	ACI34249.1	197	215	no	no	2;3	1.7408e-54	287.01	By MS/MS	By MS/MS	By MS/MS	By MS/MS	By MS/MS	By MS/MS	By MS/MS	By MS/MS
AAFDDAIAELDTLSEESYKDSTLIMQLLR	DRACRLAKAAFDDAIA	TLIMQLLRDNLTLWTS	K	A	A	L	R	D	4	1	0	4	0	1	3	0	0	2	5	1	1	1	0	3	2	0	1	0	0	29	1	3257.6	ACI34249.1;ACI33769.1;ACH70649.1	ACI34249.1	197	225	no	no	3;4	1.7493e-09	86.987	By matching	By MS/MS	By matching	By matching	By MS/MS	By matching	By matching	By matching
AAFDEAIAELDTLNEDSYK	EQACSLAKAAFDEAIA	TLNEDSYKDSTLIMQL	K	A	A	Y	K	D	4	0	1	3	0	0	3	0	0	1	2	1	0	1	0	1	1	0	1	0	0	19	0	2113.97	ACI68704.1	ACI68704.1	194	212	yes	yes	2;3	3.6349e-98	352.07	By MS/MS	By MS/MS	By MS/MS	By MS/MS	By MS/MS	By MS/MS	By MS/MS	By MS/MS
AAFDEAIAELDTLNEDSYKDSTLIMQLLR	EQACSLAKAAFDEAIA	TLIMQLLRDNLTLWTS	K	A	A	L	R	D	4	1	1	4	0	1	3	0	0	2	5	1	1	1	0	2	2	0	1	0	0	29	1	3284.61	ACI68704.1	ACI68704.1	194	222	yes	yes	3;4	1.685e-39	222.48	By MS/MS	By MS/MS	By MS/MS	By MS/MS	By MS/MS	By MS/MS	By MS/MS	By MS/MS
AAFDKEYGPDR	ESGGKDLKAAFDKEYG	DKEYGPDRTLFLTCTV	K	A	A	D	R	T	2	1	0	2	0	0	1	1	0	0	0	1	0	1	1	0	0	0	1	0	0	11	1	1267.58	NP_001135022.1;ACN12694.1;ACN10334.1;ACI69905.1	NP_001135022.1	47	57	yes	no	2	3.0374e-05	154.67	By MS/MS	By MS/MS	By matching	By matching	By MS/MS	By MS/MS	By MS/MS	By MS/MS
AAFGLSEAGFNTACVTK	GAGGAGLRAAFGLSEA	FNTACVTKLFPTRSHT	R	A	A	T	K	L	4	0	1	0	1	0	1	2	0	0	1	1	0	2	0	1	2	0	0	1	0	17	0	1742.83	NP_001133088.1;ACH70672.1;ACI32957.1	NP_001133088.1	72	88	yes	no	2	2.4587e-31	250.27	By MS/MS	By MS/MS	By MS/MS	By MS/MS	By MS/MS	By MS/MS	By MS/MS	By MS/MS
AAFLMTQLVVPHMEK	KILDVNVKAAFLMTQL	LVVPHMEKRGGGSVVF	K	A	A	E	K	R	2	0	0	0	0	1	1	0	1	0	2	1	2	1	1	0	1	0	0	2	0	15	0	1713.89	NP_001134438.1;ACI67513.1	NP_001134438.1	148	162	yes	no	3	0.043243	43.594	By matching	By matching	By matching	By matching	By MS/MS	By matching	By matching	By MS/MS
AAFNQEVNTK	KRGLEMQKAAFNQEVN	FNQEVNTKKAEAQLAY	K	A	A	T	K	K	2	0	2	0	0	1	1	0	0	0	0	1	0	1	0	0	1	0	0	1	0	10	0	1120.55	NP_001133508.1;ACI33373.1	NP_001133508.1	224	233	yes	no	2	0.0001569	131.83	By matching	By matching	By matching	By matching	By matching	By matching	By matching	By matching
AAGCGYDNVVK	VNMGEILKAAGCGYDN	CGYDNVVKTTVLLADM	K	A	A	V	K	T	2	0	1	1	1	0	0	2	0	0	0	1	0	0	0	0	0	0	1	2	0	11	0	1152.52	NP_001134489.1;ACN12713.1;ACN10353.1;ACI67728.1	NP_001134489.1	68	78	yes	no	2	6.7694e-05	126.03	By MS/MS	By MS/MS	By MS/MS	By MS/MS	By MS/MS	By MS/MS	By matching	By matching
AAGEVVAEAAQVEAAAEELIAEPPAEAER	AAAEALIKAAGEVVAE	EPPAEAERIEAPEDSV	K	A	A	E	R	I	11	1	0	0	0	1	8	1	0	1	1	0	0	0	2	0	0	0	0	3	0	29	0	2890.42	ACI34307.1	ACI34307.1	243	271	yes	yes	3	0.029343	26.099	By matching	By matching	By matching	By matching	By matching	By matching	By MS/MS	By matching
AAGFIDPILVSGTDGVGTK	FAGLFDLKAAGFIDPI	GTDGVGTKLKIAQACQ	K	A	A	T	K	L	2	0	0	2	0	0	0	4	0	2	1	1	0	1	1	1	2	0	0	2	0	19	0	1816.96	ACN10564.1	ACN10564.1	481	499	yes	yes	2;3	7.2523e-12	197.1	By MS/MS	By MS/MS	By matching	By MS/MS	By MS/MS	By matching	By matching	By matching
AAGFPLNDQLFQMIIR	DELPNAFRAAGFPLND	QLFQMIIRRYSDENGN	R	A	A	I	R	R	2	1	1	1	0	2	0	1	0	2	2	0	1	2	1	0	0	0	0	0	0	16	0	1832.96	NP_001167031.1;ACI68381.1;ACH70869.1	NP_001167031.1	148	163	yes	no	2	3.3071e-05	142.95	By matching	By matching	By matching	By matching	By matching	By matching	By matching	By matching
AAGLSACCK	ADESVLSRAAGLSACC	AGLSACCKEDAVHRGS	R	A	A	C	K	E	3	0	0	0	2	0	0	1	0	0	1	1	0	0	0	1	0	0	0	0	0	9	0	936.416	P21848.1;NP_001117137.1;CAA36643.1;Q03156.1;NP_001117164.1;CAA43187.1	Q03156.1	292	300	no	no	2	0.00015717	149.57	By MS/MS	By MS/MS	By MS/MS	By MS/MS	By MS/MS	By MS/MS	By MS/MS	By MS/MS
AAGLSACCKEDAVHR	ADESVLSRAAGLSACC	CKEDAVHRGSCVEAMK	R	A	A	H	R	G	4	1	0	1	2	0	1	1	1	0	1	1	0	0	0	1	0	0	0	1	0	15	1	1643.75	P21848.1;NP_001117137.1;CAA36643.1;Q03156.1;NP_001117164.1;CAA43187.1	Q03156.1	292	306	no	no	3	0.0040086	74.649	By MS/MS	By matching	By matching	By matching	By matching	By matching	By matching	By matching
AAGTGMMLSSWATSTIEEVR	TATARATRAAGTGMML	TSTIEEVRSSAGDGLL	R	A	A	V	R	S	3	1	0	0	0	0	2	2	0	1	1	0	2	0	0	3	3	1	0	1	0	20	0	2096.99	ACN12757.1;ACN10394.1;NP_001135240.1;ACI33762.1	ACN12757.1	100	119	yes	no	2	1.2962e-20	220.78	By MS/MS	By MS/MS	By MS/MS	By MS/MS	By MS/MS	By MS/MS	By MS/MS	By MS/MS
AAGTLYTYPENWR	________________	YTYPENWRAFKAQIAA	M	A	A	W	R	A	2	1	1	0	0	0	1	1	0	0	1	0	0	0	1	0	2	1	2	0	0	13	0	1540.73	ACM08681.1;ACN12474.1;ACN10123.1;NP_001133235.1;ACH85371.1	ACM08681.1	2	14	no	no	2	2.8339e-06	160.38	By MS/MS	By MS/MS	By MS/MS	By MS/MS	By MS/MS	By MS/MS	By MS/MS	By MS/MS
AAINDGINLSGEGLCFK	TVYTNPKKAAINDGIN	SGEGLCFKLFYVKPDS	K	A	A	F	K	L	2	0	2	1	1	0	1	3	0	2	2	1	0	1	0	1	0	0	0	0	0	17	0	1777.87	ACI68507.1;ACI69590.1;ACN12611.1;ACN10994.1;ACN10255.1;ACI69810.1;ACI69326.1;ACI67916.1;ACI67052.1;ACI66408.1	ACI68507.1	86	102	yes	no	2	1.149e-22	229.02	By matching	By MS/MS	By matching	By matching	By matching	By matching	By matching	By MS/MS
AAIRDDNPVVFLENELMYGVPFDLSEEVMHK	EDARGLLKAAIRDDNP	LSEEVMHKDFVLPIGK	K	A	A	H	K	D	2	1	2	3	0	0	4	1	1	1	3	1	2	2	2	1	0	0	1	4	0	31	1	3576.73	ACI34116.1	ACI34116.1	220	250	yes	yes	4	8.0886e-05	60.814	By MS/MS	By matching	By matching	By matching	By matching	By matching	By matching	By matching
AALAGGTTMILDFVIPQR	DDFHIGTKAALAGGTT	LDFVIPQRGTSLLEAY	K	A	A	Q	R	G	3	1	0	1	0	1	0	2	0	2	2	0	1	1	1	0	2	0	0	1	0	18	0	1873.01	NP_001167410.1;ACN11006.1	NP_001167410.1	85	102	yes	no	3	0.030242	60.631	By matching	By matching	By matching	By matching	By matching	By matching	By matching	By matching
AALEAQGSCLNNK	ASENFCSRAALEAQGS	QGSCLNNKYSEGYPGR	R	A	A	N	K	Y	3	0	2	0	1	1	1	1	0	0	2	1	0	0	0	1	0	0	0	0	0	13	0	1374.66	ACI34054.1	ACI34054.1	83	95	yes	yes	2	2.5607e-62	301.35	By MS/MS	By MS/MS	By MS/MS	By MS/MS	By MS/MS	By MS/MS	By MS/MS	By MS/MS
AALGISDTMIR	ASVPESDRAALGISDT	GISDTMIRLSVGLEDE	R	A	A	I	R	L	2	1	0	1	0	0	0	1	0	2	1	0	1	0	0	1	1	0	0	0	0	11	0	1146.61	NP_001133465.1;ACN10804.1;ACI33287.1	NP_001133465.1	369	379	yes	no	2	4.1274e-08	176.95	By MS/MS	By MS/MS	By MS/MS	By MS/MS	By MS/MS	By MS/MS	By MS/MS	By MS/MS
AALNMYIAQVK	PSQLEHVKAALNMYIA	NMYIAQVKLTAQRSID	K	A	A	V	K	L	3	0	1	0	0	1	0	0	0	1	1	1	1	0	0	0	0	0	1	1	0	11	0	1220.66	ACI69572.1;P27007.1;NP_001117135.1;CAA36482.1	ACI69572.1	14	24	yes	no	2	1.2478e-21	227.88	By MS/MS	By MS/MS	By MS/MS	By MS/MS	By MS/MS	By MS/MS	By MS/MS	By MS/MS
AALPRPDYQMQEPNGCSSYFLGLPVPNSVDLGIPAMTK	QYRCRYGKAALPRPDY	LGIPAMTKCCNQLDMC	K	A	A	T	K	C	3	1	2	2	1	2	1	3	0	1	4	1	2	1	6	3	1	0	2	2	0	38	1	4133.01	ACI66371.1	ACI66371.1	88	125	yes	yes	3	4.3276e-13	96.626	By matching	By matching	By matching	By matching	By matching	By matching	By matching	By matching
AALQELLSK	KIRGSLARAALQELLS	ALQELLSKGMIKLVSK	R	A	A	S	K	G	2	0	0	0	0	1	1	0	0	0	3	1	0	0	0	1	0	0	0	0	0	9	0	971.565	AGH92503.1;ACN12526.1;ACN12284.1;ACN10173.1;ACN09937.1;ACI67712.1;ACI66620.1;ACH70866.1;AGH92514.1;ACN12364.1;ACN10017.1;ACI69780.1;ACI68693.1;ACI66416.1;ACI69593.1;ACI68348.1	AGH92503.1	86	94	yes	no	2	1.611e-14	217.66	By MS/MS	By MS/MS	By MS/MS	By MS/MS	By MS/MS	By MS/MS	By matching	By MS/MS
AALQGLLHK	LMPHDLARAALQGLLH	ALQGLLHKTSLPKDAV	R	A	A	H	K	T	2	0	0	0	0	1	0	1	1	0	3	1	0	0	0	0	0	0	0	0	0	9	0	949.571	ACN10637.1;ACM08881.1	ACN10637.1	82	90	yes	no	2	0.000824	104.44	By matching	By MS/MS	By MS/MS	By MS/MS	By MS/MS	By MS/MS	By matching	By matching
AAMFPETVMEGTTILSTQTDPSQMTNVQR	LTRAQRVRAAMFPETV	SQMTNVQRLAEPSQLL	R	A	A	Q	R	L	2	1	1	1	0	3	2	1	0	1	1	0	3	1	2	2	6	0	0	2	0	29	0	3183.49	ACI34242.1;NP_001133432.1;ACI33223.1	ACI34242.1	77	105	yes	no	3	8.4952e-07	76.152	By MS/MS	By matching	By matching	By matching	By matching	By MS/MS	By matching	By matching
AANSSLPVASVATGFPAGQTSLK	ADAVKALKAANSSLPV	PAGQTSLKTRLEEVRM	K	A	A	L	K	T	5	0	1	0	0	1	0	2	0	0	2	1	0	1	2	4	2	0	0	2	0	23	0	2173.14	NP_001133307.1;ACI33005.1	NP_001133307.1	115	137	yes	no	2	1.344e-31	226.11	By matching	By matching	By matching	By MS/MS	By MS/MS	By matching	By matching	By MS/MS
AANSSSTVSKPSNSTGGK	________________	PSNSTGGKQSGPSAEQ	M	A	A	G	K	Q	2	0	2	0	0	0	0	2	0	0	0	2	0	0	1	6	2	0	0	1	0	18	1	1678.81	NP_001134472.1;ACI67660.1	NP_001134472.1	2	19	yes	no	2	5.0163e-08	178.22	By matching	By MS/MS	By matching	By MS/MS	By MS/MS	By MS/MS	By matching	By MS/MS
AANVTIEPFWPSLFSK	DKLMALIKAANVTIEP	FWPSLFSKALASVDIG	K	A	A	S	K	A	2	0	1	0	0	0	1	0	0	1	1	1	0	2	2	2	1	1	0	1	0	16	0	1805.94	ACM09686.1;ACM08627.1;ACH71044.1;ACN12363.1;ACN10016.1;ACN12471.1;ACN10120.1;ACI66209.1;ACH71045.1	ACN12471.1	34	49	no	no	2;3	1.0499e-29	254.68	By MS/MS	By MS/MS	By MS/MS	By MS/MS	By MS/MS	By MS/MS	By MS/MS	By MS/MS
AAPAQISQDELEELR	________________	QDELEELREAFAKIDV	M	A	A	L	R	E	3	1	0	1	0	2	3	0	0	1	2	0	0	0	1	1	0	0	0	0	0	15	0	1668.83	ACM09836.1;ACM09824.1;ACI68906.1	ACM09824.1	2	16	no	no	2	0.045939	56.46	By matching	By matching	By matching	By matching	By matching	By matching	By matching	By matching
AAPAQISQDELEELREAFAK	________________	ELREAFAKIDVDSHGH	M	A	A	A	K	I	5	1	0	1	0	2	4	0	0	1	2	1	0	1	1	1	0	0	0	0	0	20	1	2215.11	ACM09836.1;ACM09824.1;ACI68906.1	ACM09824.1	2	21	no	no	2	7.3798e-11	180.03	By matching	By MS/MS	By matching	By matching	By matching	By MS/MS	By matching	By MS/MS
AAPEMISMLK	GRLIDAKKAAPEMISM	PEMISMLKRNSCGKSL	K	A	A	L	K	R	2	0	0	0	0	0	1	0	0	1	1	1	2	0	1	1	0	0	0	0	0	10	0	1089.56	ACI33980.1	ACI33980.1	365	374	yes	yes	2	0.034502	59.367	By matching	By matching	By matching	By matching	By matching	By MS/MS	By matching	By MS/MS
AAPGYHMAK	RTVIIGGKAAPGYHMA	APGYHMAKMIIKLITA	K	A	A	A	K	M	3	0	0	0	0	0	0	1	1	0	0	1	1	0	1	0	0	0	1	0	0	9	0	944.454	NP_001167051.1;ACN10690.1;ACN60257.1;ACN60290.1	NP_001167051.1	610	618	no	no	2	0.0035143	84.743	By MS/MS	By MS/MS	By matching	By matching	By matching	By MS/MS	By matching	By matching
AAPIDLELKK	________________	PIDLELKKAFAELQSK	M	A	A	K	K	A	2	0	0	1	0	0	1	0	0	1	2	2	0	0	1	0	0	0	0	0	0	10	1	1096.65	NP_001134982.1;ADM16241.1;ACI69725.1;ACI69389.1;ACM09396.1	NP_001134982.1	2	11	yes	no	2	0.048518	53.124	By matching	By matching	By matching	By matching	By MS/MS	By matching	By matching	By matching
AAPLFGQMYIVSK	PSQKNIYKAAPLFGQM	GQMYIVSKTGVLQVGD	K	A	A	S	K	T	2	0	0	0	0	1	0	1	0	1	1	1	1	1	1	1	0	0	1	1	0	13	0	1423.75	ADM16049.1;ACN12681.1;ACN10321.1;ACI68118.1	ADM16049.1	303	315	yes	no	2	0.00019364	104.81	By matching	By matching	By MS/MS	By MS/MS	By MS/MS	By MS/MS	By MS/MS	By MS/MS
AAPPPSYAPAHAPPSAMAAPAAVAPR	PPPPPMARAAPPPSYA	APAAVAPRQPGMFAQM	R	A	A	P	R	Q	11	1	0	0	0	0	0	0	1	0	0	0	1	0	8	2	0	0	1	1	0	26	0	2436.24	ACN12225.1;ACN09878.1;ACM08512.1;ACM08367.1	ACN12225.1	28	53	yes	no	3	0.01953	35.879	By matching	By MS/MS	By matching	By matching	By matching	By matching	By matching	By matching
AAQEEFIK	GGKPGNGKAAQEEFIK	AAQEEFIKRALANSLA	K	A	A	I	K	R	2	0	0	0	0	1	2	0	0	1	0	1	0	1	0	0	0	0	0	0	0	8	0	934.476	NP_001133181.1;B5DGM7.1;ACH70904.1;ACH70901.1;ACH85353.1;AAA57513.1	NP_001133181.1	323	330	no	no	2	0.002153	93.598	By matching	By matching	By matching	By matching	By matching	By matching	By matching	By matching
AAQQGADPYSMLKPK	GLEKIVMKAAQQGADP	PYSMLKPKEYAGSKAD	K	A	A	P	K	E	3	0	0	1	0	2	0	1	0	0	1	2	1	0	2	1	0	0	1	0	0	15	1	1603.8	ACN12190.1;ACN12167.1;ACN09843.1;ACN09820.1;ACI69321.1;ACI67325.1;ACI66396.1;ACN12622.1;ACN10266.1	ACN12190.1	51	65	yes	no	2;3	3.4976e-05	162.64	By MS/MS	By matching	By MS/MS	By MS/MS	By MS/MS	By MS/MS	By MS/MS	By MS/MS
AAQTLLWTELFR	DMKSITDRAAQTLLWT	LLWTELFRGLGMTMSY	R	A	A	F	R	G	2	1	0	0	0	1	1	0	0	0	3	0	0	1	0	0	2	1	0	0	0	12	0	1447.78	ACI69375.1;ACI68453.1;ACI66847.1	ACI69375.1	55	66	yes	no	2	3.1606e-05	126.5	By MS/MS	By MS/MS	By MS/MS	By MS/MS	By MS/MS	By MS/MS	By MS/MS	By MS/MS
AASDIAMIELPPTHPIR	ENSLVAYKAASDIAMI	LPPTHPIRLGLALNFS	K	A	A	I	R	L	3	1	0	1	0	0	1	0	1	3	1	0	1	0	3	1	1	0	0	0	0	17	0	1830.97	ACI34249.1;ACI33769.1;ACH70649.1	ACI34249.1	154	170	no	no	3	0.0061298	62.69	By matching	By matching	By MS/MS	By matching	By MS/MS	By matching	By MS/MS	By matching
AASPEGTQEPVNAWTSK	AFPPLPEKAASPEGTQ	PVNAWTSKIRPLKSSV	K	A	A	S	K	I	3	0	1	0	0	1	2	1	0	0	0	1	0	0	2	2	2	1	0	1	0	17	0	1771.84	NP_001167124.1;ACN10888.1	NP_001167124.1	49	65	yes	no	2	9.973e-54	287.03	By MS/MS	By MS/MS	By MS/MS	By MS/MS	By MS/MS	By MS/MS	By MS/MS	By MS/MS
AATANADSELGAK	ENGAGEEKAATANADS	ADSELGAKLMRRGELN	K	A	A	A	K	L	5	0	1	1	0	0	1	1	0	0	1	1	0	0	0	1	1	0	0	0	0	13	0	1217.59	NP_001167374.1;ACN11503.1	NP_001167374.1	42	54	yes	no	2	3.6029e-07	173.59	By MS/MS	By MS/MS	By MS/MS	By MS/MS	By matching	By MS/MS	By matching	By matching
AATGETVSAEDLGGADLHCR	LGGPPLVKAATGETVS	GGADLHCRKSGVTDHY	K	A	A	C	R	K	4	1	0	2	1	0	2	3	1	0	2	0	0	0	0	1	2	0	0	1	0	20	0	2028.92	ACN11119.1	ACN11119.1	252	271	yes	yes	3	0.00015423	86.411	By MS/MS	By MS/MS	By MS/MS	By matching	By MS/MS	By MS/MS	By MS/MS	By MS/MS
AATMTAVETATER	AMEQGGVRAATMTAVE	AVETATERARELGRKS	R	A	A	E	R	A	4	1	0	0	0	0	2	0	0	0	0	0	1	0	0	0	4	0	0	1	0	13	0	1350.64	NP_001134655.1;ACI68374.1	NP_001134655.1	220	232	yes	no	2	0.00054238	93.228	By MS/MS	By matching	By matching	By MS/MS	By matching	By matching	By matching	By matching
AATPATNPSQLLPLELVDK	________________	LPLELVDKCIGSRIHI	M	A	A	D	K	C	3	0	1	1	0	1	1	0	0	0	4	1	0	0	3	1	2	0	0	1	0	19	0	1977.08	NP_001140132.1;ACM09721.1;ACM09051.1	NP_001140132.1	2	20	yes	no	2	2.3101e-07	162.65	By MS/MS	By MS/MS	By MS/MS	By MS/MS	By MS/MS	By MS/MS	By MS/MS	By MS/MS
AATSSSETSTIPAFAER	NVTVDYIRAATSSSET	TIPAFAERTCATVTIG	R	A	A	E	R	T	4	1	0	0	0	0	2	0	0	1	0	0	0	1	1	4	3	0	0	0	0	17	0	1724.82	ACN60284.1	ACN60284.1	363	379	yes	yes	2	2.0666e-16	218.28	By MS/MS	By MS/MS	By MS/MS	By MS/MS	By MS/MS	By MS/MS	By MS/MS	By MS/MS
AAVAWEAGKPLSIEEVEVAPPK	AGKVIKCKAAVAWEAG	EVEVAPPKANEVRIKV	K	A	A	P	K	A	5	0	0	0	0	0	4	1	0	1	1	2	0	0	3	1	0	1	0	3	0	22	1	2290.22	NP_001134493.1;ACN62250.1;ACN12592.1;ACN10237.1;ACI67747.1;ACN12774.1;ACN10409.1	NP_001134493.1	12	33	yes	no	3	0.052585	27.523	By matching	By matching	By MS/MS	By matching	By matching	By matching	By matching	By matching
AAVAYVEASK	TQEAEANKAAVAYVEA	VAYVEASKARIGQYEK	K	A	A	S	K	A	4	0	0	0	0	0	1	0	0	0	0	1	0	0	0	1	0	0	1	2	0	10	0	1007.53	NP_001133159.1;ACI69093.1;ACH70827.1;ACN12181.1;ACN09834.1	ACN12181.1	100	109	no	no	2	2.3158e-05	153.1	By MS/MS	By MS/MS	By MS/MS	By MS/MS	By MS/MS	By MS/MS	By MS/MS	By MS/MS
AAVDAGYVPNDMQVGQTGK	NAAVGASRAAVDAGYV	MQVGQTGKIVAPELYI	R	A	A	G	K	I	3	0	1	2	0	2	0	3	0	0	0	1	1	0	1	0	1	0	1	3	0	19	0	1919.9	ACH85298.1;ACI67395.1;ACI66876.1;ACI69862.1	ACH85298.1	250	268	yes	no	2	1.0817e-16	212.34	By MS/MS	By MS/MS	By MS/MS	By MS/MS	By MS/MS	By MS/MS	By MS/MS	By MS/MS
AAVEEGIVPGGGCALLR	TDALNATRAAVEEGIV	GGGCALLRSIPALDAL	R	A	A	L	R	S	3	1	0	0	1	0	2	4	0	1	2	0	0	0	1	0	0	0	0	2	0	17	0	1667.87	ACN11370.1;ACN60194.1;AAL29931.1;ACI33148.1	ACI33148.1	430	446	no	no	2;3	1.1468e-05	143.93	By MS/MS	By MS/MS	By MS/MS	By MS/MS	By MS/MS	By MS/MS	By MS/MS	By MS/MS
AAVFFGGLSIK	SKYMPTVKAAVFFGGL	FFGGLSIKKDEDVLKK	K	A	A	I	K	K	2	0	0	0	0	0	0	2	0	1	1	1	0	2	0	1	0	0	0	1	0	11	0	1108.63	ACN12648.1;ACN10290.1;ACM09195.1;ACN58701.1;NP_001134851.1;NP_001133080.1;ACI69146.1;ACH70654.1	ACN12648.1	144	154	yes	no	2	0.011265	69.672	By MS/MS	By matching	By matching	By matching	By matching	By matching	By matching	By matching
AAVGDQPVQEVCLCATTK	KEFKDIVKAAVGDQPV	VCLCATTKMLMVRLAD	K	A	A	T	K	M	3	0	0	1	2	2	1	1	0	0	1	1	0	0	1	0	2	0	0	3	0	18	0	1945.92	ACN12579.1;ACN10224.1;ACM08818.1;NP_001134359.1;ACI67207.1	ACN12579.1	142	159	yes	no	2	3.9439e-23	233.65	By MS/MS	By MS/MS	By MS/MS	By MS/MS	By MS/MS	By MS/MS	By MS/MS	By MS/MS
AAVHQLCQSLAGTNSGLPPQAAAVTILPITLDTPMNR	MLGYGMAKAAVHQLCQ	TLDTPMNRKCMPDADV	K	A	A	N	R	K	6	1	2	1	1	3	0	2	1	2	5	0	1	0	4	2	4	0	0	2	0	37	0	3825.99	NP_001134859.1;ACI69178.1	NP_001134859.1	151	187	yes	no	3;4	1.532e-14	105.71	By MS/MS	By MS/MS	By MS/MS	By MS/MS	By MS/MS	By MS/MS	By MS/MS	By MS/MS
AAVPSGASTGIYEALELR	YTKKGLFRAAVPSGAS	IYEALELRDNDKTRYL	R	A	A	L	R	D	4	1	0	0	0	0	2	2	0	1	2	0	0	0	1	2	1	0	1	1	0	18	0	1803.94	NP_001133366.1;ACI33096.1;CBL79146.1;NP_001133762.1;ACI33856.1;ACN12602.1;ACN10247.1	NP_001133366.1	33	50	no	no	2;3	1.8375e-31	247.44	By MS/MS	By MS/MS	By MS/MS	By MS/MS	By MS/MS	By MS/MS	By MS/MS	By MS/MS
AAVPSGASTGVHEALELR	YTAKGRFRAAVPSGAS	VHEALELRDGDKSRYL	R	A	A	L	R	D	4	1	0	0	0	0	2	2	1	0	2	0	0	0	1	2	1	0	0	2	0	18	0	1763.92	NP_001133193.1;B5DGQ7.1;ACH70932.1;ACH70931.1	NP_001133193.1	33	50	yes	no	2;3	6.8834e-06	141.6	By MS/MS	By MS/MS	By MS/MS	By MS/MS	By MS/MS	By MS/MS	By MS/MS	By matching
AAVVSAAEAGVPSPTADESDEALLK	RQEDETRRAAVVSAAE	ESDEALLKMSVPQADT	R	A	A	L	K	M	7	0	0	2	0	0	3	1	0	0	2	1	0	0	2	3	1	0	0	3	0	25	0	2397.19	ACH85272.1;ACI68879.1	ACH85272.1	237	261	yes	no	3	0.0098487	42.705	By matching	By matching	By matching	By matching	By matching	By matching	By matching	By matching
AAYQVAALPR	FSSSFPARAAYQVAAL	YQVAALPRGGLVEIEA	R	A	A	P	R	G	4	1	0	0	0	1	0	0	0	0	1	0	0	0	1	0	0	0	1	1	0	10	0	1058.59	ACM08612.1	ACM08612.1	108	117	yes	yes	2	1.6132e-05	156.35	By MS/MS	By MS/MS	By MS/MS	By MS/MS	By MS/MS	By MS/MS	By MS/MS	By MS/MS
AAYQVVALPR	FNKNFPARAAYQVVAL	YQVVALPRGGLVEIEA	R	A	A	P	R	G	3	1	0	0	0	1	0	0	0	0	1	0	0	0	1	0	0	0	1	2	0	10	0	1086.62	NP_001134489.1;ACN12713.1;ACN10353.1;ACI67728.1	NP_001134489.1	108	117	yes	no	2	2.3281e-05	153.05	By MS/MS	By MS/MS	By MS/MS	By MS/MS	By MS/MS	By MS/MS	By MS/MS	By MS/MS
ACADPAAGSVILLENLR	CVGPEVEKACADPAAG	VILLENLRFHVAEEGK	K	A	C	L	R	F	4	1	1	1	1	0	1	1	0	1	3	0	0	0	1	1	0	0	0	1	0	17	0	1768.91	ACH70652.1	ACH70652.1	107	123	yes	yes	2;3	1.891e-41	262.73	By MS/MS	By MS/MS	By MS/MS	By MS/MS	By MS/MS	By MS/MS	By MS/MS	By MS/MS
ACAHTIADICTPGEK	LDLVVFGRACAHTIAD	DICTPGEKLSPLKPNA	R	A	C	E	K	L	3	0	0	1	2	0	1	1	1	2	0	1	0	0	1	0	2	0	0	0	0	15	0	1642.74	NP_001133088.1;ACH70672.1	NP_001133088.1	463	477	yes	no	2;3	8.5421e-05	125.47	By matching	By matching	By matching	By matching	By matching	By MS/MS	By MS/MS	By matching
ACGNMFGLMHGTCPETSGGLLICLPR	AKMAAVSKACGNMFGL	GLLICLPREQAARFCA	K	A	C	P	R	E	1	1	1	0	3	0	1	5	1	1	4	0	2	1	2	1	2	0	0	0	0	26	0	2848.3	NP_001167408.1;ACN10947.1	NP_001167408.1	305	330	yes	no	3	6.5543e-10	109.85	By MS/MS	By matching	By matching	By matching	By matching	By matching	By MS/MS	By matching
ACGTPHSHTK	EVYRHFGKACGTPHSH	GTPHSHTKPYIRSKGR	K	A	C	T	K	P	1	0	0	0	1	0	0	1	2	0	0	1	0	0	1	1	2	0	0	0	0	10	0	1094.49	ACH85360.1;ACN12347.1;ACN10000.1;ACI68700.1	ACH85360.1	154	163	yes	no	2	0.066143	47.228	By matching	By matching	By matching	By matching	By matching	By matching	By matching	By matching
ACHISNPK	LKNISETRACHISNPK	ACHISNPKTAEFQVAR	R	A	C	P	K	T	1	0	1	0	1	0	0	0	1	1	0	1	0	0	1	1	0	0	0	0	0	8	0	925.444	NP_001133289.1;ACI32979.1	NP_001133289.1	437	444	yes	no	2	0.0022082	93.143	By matching	By matching	By matching	By matching	By matching	By MS/MS	By matching	By matching
ACIPFTACMAALSEPETLTDFWSSAAQAK	APPPAPVRACIPFTAC	WSSAAQAKTTATKTTR	R	A	C	A	K	T	7	0	0	1	2	1	2	0	0	1	2	1	1	2	2	3	3	1	0	0	0	29	0	3173.45	NP_001135286.1;ACI34254.1	NP_001135286.1	523	551	yes	no	3	0.038557	23.293	By matching	By matching	By matching	By matching	By matching	By matching	By matching	By MS/MS
ACLPAFDR	RMAKSAERACLPAFDR	ACLPAFDRAELVECIR	R	A	C	D	R	A	2	1	0	1	1	0	0	0	0	0	1	0	0	1	1	0	0	0	0	0	0	8	0	948.449	ACN11196.1	ACN11196.1	139	146	yes	yes	2	0.050295	53.968	By matching	By matching	By matching	By matching	By matching	By matching	By matching	By matching
ACMVQEDLEK	EATQWQQKACMVQEDL	MVQEDLEKTKEELNSK	K	A	C	E	K	T	1	0	0	1	1	1	2	0	0	0	1	1	1	0	0	0	0	0	0	1	0	10	0	1221.54	NP_001167294.1;ACN11303.1	NP_001167294.1	449	458	yes	no	2	0.0017042	93.442	By matching	By matching	By MS/MS	By matching	By matching	By matching	By matching	By matching
ACNCLLLK	IQQAVEKKACNCLLLK	ACNCLLLKVNQIGSVT	K	A	C	L	K	V	1	0	1	0	2	0	0	0	0	0	3	1	0	0	0	0	0	0	0	0	0	8	0	990.499	NP_001133193.1;B5DGQ7.1;ACH70932.1;ACH70931.1;NP_001135172.1;ACH70930.1;NP_001133366.1;ACI33096.1;CBL79146.1;NP_001133762.1;ACI33856.1;ACN12602.1;ACN10247.1	NP_001133193.1	336	343	no	no	2	1.7428e-08	166.78	By MS/MS	By MS/MS	By MS/MS	By MS/MS	By MS/MS	By MS/MS	By MS/MS	By MS/MS
ACQEEFIK	GGKPENGKACQEEFIK	ACQEEFIKRALNNSKA	K	A	C	I	K	R	1	0	0	0	1	1	2	0	0	1	0	1	0	1	0	0	0	0	0	0	0	8	0	1023.47	NP_001167391.1;ACN10700.1	NP_001167391.1	322	329	yes	no	2	0.00057916	111.74	By MS/MS	By matching	By MS/MS	By matching	By matching	By MS/MS	By matching	By matching
ACQSIYPLHDVYVR	SVGKDIEKACQSIYPL	PLHDVYVRKVKMLKKP	K	A	C	V	R	K	1	1	0	1	1	1	0	0	1	1	1	0	0	0	1	1	0	0	2	2	0	14	0	1719.84	NP_001134789.1;B5DGL6.1;ADM16028.1;ACN12266.1;ACN09919.1;ACI69899.1;ACI68885.1;ACI67043.1;ACI66415.1;ACH70890.1	NP_001134789.1	200	213	yes	no	2;3	3.6889e-11	201.72	By MS/MS	By MS/MS	By MS/MS	By MS/MS	By MS/MS	By MS/MS	By MS/MS	By MS/MS
ACSELALLSVSDK	________________	ALLSVSDKSGLLDFAK	M	A	C	D	K	S	2	0	0	1	1	0	1	0	0	0	3	1	0	0	0	3	0	0	0	1	0	13	0	1391.7	ACN10681.1;NP_001133622.1;ACI33591.1	ACN10681.1	2	14	no	no	2	0.00013485	118.24	By MS/MS	By matching	By matching	By MS/MS	By MS/MS	By matching	By matching	By MS/MS
ACTFHSCQQK	DSTSDLEKACTFHSCQ	TFHSCQQKE_______	K	A	C	Q	K	E	1	0	0	0	2	2	0	0	1	0	0	1	0	1	0	1	1	0	0	0	0	10	0	1265.53	ACI33444.1;P80426.1;NP_001117127.1;AAA18838.1;P80429.1	ACI33444.1	680	689	yes	no	2	2.7043e-39	260.04	By MS/MS	By MS/MS	By MS/MS	By MS/MS	By MS/MS	By MS/MS	By MS/MS	By MS/MS
ACTFHSCQQKE	DSTSDLEKACTFHSCQ	FHSCQQKE________	K	A	C	K	E	-	1	0	0	0	2	2	1	0	1	0	0	1	0	1	0	1	1	0	0	0	0	11	1	1394.57	ACI33444.1;P80426.1;NP_001117127.1;AAA18838.1;P80429.1	ACI33444.1	680	690	yes	no	2;3	6.293e-15	213.35	By MS/MS	By MS/MS	By MS/MS	By MS/MS	By MS/MS	By MS/MS	By MS/MS	By MS/MS
ACTLTGSPENIEQAK	DSGGMMDRACTLTGSP	PENIEQAKRLLSQIVD	R	A	C	A	K	R	2	0	1	0	1	1	2	1	0	1	1	1	0	0	1	1	2	0	0	0	0	15	0	1617.77	NP_001133499.1;ACI33355.1	NP_001133499.1	128	142	yes	no	2	1.1216e-09	194.59	By matching	By matching	By matching	By matching	By matching	By matching	By matching	By matching
ACTLVPDKNLSAECK	EILGYLEKACTLVPDK	KNLSAECKELVDSYYP	K	A	C	C	K	E	2	0	1	1	2	0	1	0	0	0	2	2	0	0	1	1	1	0	0	1	0	15	1	1704.82	ACI34167.1	ACI34167.1	91	105	yes	yes	3	0.027102	54.951	By MS/MS	By matching	By matching	By matching	By matching	By matching	By matching	By matching
ACVLNLEQR	VPWLEEHRACVLNLEQ	CVLNLEQRASPRMFAT	R	A	C	Q	R	A	1	1	1	0	1	1	1	0	0	0	2	0	0	0	0	0	0	0	0	1	0	9	0	1101.56	NP_001134940.1;ACI69582.1	NP_001134940.1	84	92	yes	no	2	9.9295e-06	134.25	By MS/MS	By MS/MS	By matching	By MS/MS	By MS/MS	By MS/MS	By MS/MS	By MS/MS
ACVVHGGDLK	EVDPRDAKACVVHGGD	VVHGGDLKDLSAEQLD	K	A	C	L	K	D	1	0	0	1	1	0	0	2	1	0	1	1	0	0	0	0	0	0	0	2	0	10	0	1054.52	ACN58676.1	ACN58676.1	163	172	yes	yes	2	0.00049983	106.88	By MS/MS	By matching	By MS/MS	By matching	By MS/MS	By MS/MS	By MS/MS	By MS/MS
ADAETSTNMVK	GSMAFGERADAETSTN	ETSTNMVKAFLERGHN	R	A	D	V	K	A	2	0	1	1	0	0	1	0	0	0	0	1	1	0	0	1	2	0	0	1	0	11	0	1165.53	NP_001133222.1;ACI66369.1;ACH85262.1	NP_001133222.1	57	67	yes	no	2	1.2947e-07	164.48	By MS/MS	By MS/MS	By MS/MS	By MS/MS	By MS/MS	By MS/MS	By matching	By MS/MS
ADALGKVPDAEVDPEGTFK	________________	VDPEGTFKYILVRIKV	M	A	D	F	K	Y	3	0	0	3	0	0	2	2	0	0	1	2	0	1	2	0	1	0	0	2	0	19	1	1957.96	ACI67441.1	ACI67441.1	2	20	no	no	2	4.3343e-09	181.49	By MS/MS	By matching	By matching	By matching	By matching	By matching	By MS/MS	By matching
ADALQAGASQFETSAAK	KLSELDDRADALQAGA	QFETSAAKLKRKFWWK	R	A	D	A	K	L	6	0	0	1	0	2	1	1	0	0	1	1	0	1	0	2	1	0	0	0	0	17	0	1664.8	NP_001135278.1;ACI34162.1	NP_001135278.1	51	67	yes	no	2	1.2991e-05	135.79	By MS/MS	By matching	By matching	By matching	By MS/MS	By matching	By matching	By matching
ADCELLMMVGLPASGK	GTVGPATKADCELLMM	VGLPASGKTTWASKHA	K	A	D	G	K	T	2	0	0	1	1	0	1	2	0	0	3	1	2	0	1	1	0	0	0	1	0	16	0	1690.81	NP_001167405.1;ACN10908.1	NP_001167405.1	501	516	yes	no	2	0.00037087	103.79	By matching	By matching	By matching	By matching	By matching	By matching	By matching	By matching
ADDLGKGDNEESR	RTMVIHEKADDLGKGD	KGDNEESRKTGNAGSR	K	A	D	S	R	K	1	1	1	3	0	0	2	2	0	0	1	1	0	0	0	1	0	0	0	0	0	13	1	1404.61	NP_001117059.1;ACM09773.1;ACM09728.1;ACM09588.1;ACM09311.1;ACM09095.1;ACM08982.1;ACM08805.1;ACM08671.1;ACM08642.1;ACM08615.1;ACM08531.1;ACM08480.1;ACH70820.1;AAW59361.1;ACM08289.1;ACM08323.1	NP_001117059.1	124	136	yes	no	2;3	2.6765e-07	181.76	By MS/MS	By MS/MS	By MS/MS	By MS/MS	By MS/MS	By MS/MS	By MS/MS	By MS/MS
ADEKPKEGVK	________________	EKPKEGVKTENNDHIN	M	A	D	V	K	T	1	0	0	1	0	0	2	1	0	0	0	3	0	0	1	0	0	0	0	1	0	10	2	1099.59	ACI69690.1;ACN12465.1;ACN10115.1;ACI70075.1;ACI69009.1;ACI68593.1;ACI67520.1;ACI67153.1;ACI66384.1;ADM16167.1;ACN12224.1;ACN09877.1;ACI69677.1;ACI69107.1;ACI66386.1;ACI66155.1;ACI67144.1;ACI68215.1	ACI69690.1	2	11	yes	no	2	0.0080059	94.409	By matching	By matching	By matching	By matching	By matching	By matching	By matching	By matching
ADGAGSATGGAGFSK	SEMDSNQKADGAGSAT	TGGAGFSKLRACRRAE	K	A	D	S	K	L	4	0	0	1	0	0	0	5	0	0	0	1	0	1	0	2	1	0	0	0	0	15	0	1252.57	NP_001133844.1;ACI34005.1	NP_001133844.1	203	217	yes	no	2	0.0017638	85.006	By matching	By matching	By matching	By matching	By matching	By matching	By matching	By matching
ADGFADALHR	SVAQSGTKADGFADAL	GFADALHRARQIAAKM	K	A	D	H	R	A	3	1	0	2	0	0	0	1	1	0	1	0	0	1	0	0	0	0	0	0	0	10	0	1071.51	NP_001133499.1;ACI33355.1	NP_001133499.1	18	27	yes	no	2	0.0081527	77.288	By MS/MS	By matching	By matching	By matching	By matching	By matching	By matching	By matching
ADGLGAAELLEAILK	TCGPIEIRADGLGAAE	ELLEAILKLLPLDTYV	R	A	D	L	K	L	4	0	0	1	0	0	2	2	0	1	4	1	0	0	0	0	0	0	0	0	0	15	0	1482.83	NP_001158739.1;ACN12357.1;ACN10010.1	NP_001158739.1	50	64	yes	no	2	2.7672e-10	200.19	By MS/MS	By MS/MS	By MS/MS	By MS/MS	By matching	By matching	By matching	By matching
ADGTETTSNLNQK	CYPRQDGKADGTETTS	TTSNLNQKLYYHVIGT	K	A	D	Q	K	L	1	0	2	1	0	1	1	1	0	0	1	1	0	0	0	1	3	0	0	0	0	13	0	1377.64	NP_001167336.1;ACN11407.1	NP_001167336.1	196	208	yes	no	2	3.3624e-07	174.21	By matching	By MS/MS	By MS/MS	By MS/MS	By MS/MS	By matching	By matching	By matching
ADGYEPPIQETV	DTGAKVDRADGYEPPI	EPPIQETV________	R	A	D	T	V	-	1	0	0	1	0	1	2	1	0	1	0	0	0	0	2	0	1	0	1	1	0	12	0	1317.61	NP_001134789.1;B5DGL6.1;ADM16028.1;ACN12266.1;ACN09919.1;ACI69899.1;ACI68885.1;ACI67043.1;ACI66415.1;ACH70890.1	NP_001134789.1	255	266	yes	no	2	0.00067838	98.105	By matching	By matching	By MS/MS	By matching	By matching	By MS/MS	By matching	By MS/MS
ADHQPLTEASYVNIPTIAMCNTDSPLR	LLIVTDPRADHQPLTE	CNTDSPLRYVDIAIPC	R	A	D	L	R	Y	3	1	2	2	1	1	1	0	1	2	2	0	1	0	3	2	3	0	1	1	0	27	0	3013.43	NP_001134397.1;B5DGB6.1;ACI70158.1;ACI68951.1;ACI67366.1;ACH70790.1;ADM15997.1;ACN12502.1;ACN10151.1;ACI68848.1;ACN10574.1	NP_001134397.1	129	155	yes	no	3	7.0963e-26	199.01	By MS/MS	By MS/MS	By MS/MS	By MS/MS	By MS/MS	By MS/MS	By MS/MS	By MS/MS
ADHSVSVEK	GESTGYGKADHSVSVE	DHSVSVEKLKSVFKDY	K	A	D	E	K	L	1	0	0	1	0	0	1	0	1	0	0	1	0	0	0	2	0	0	0	2	0	9	0	970.472	ACI67441.1	ACI67441.1	95	103	no	no	2	0.056089	50.473	By matching	By matching	By MS/MS	By matching	By matching	By matching	By matching	By matching
ADIDAWELR	RWVIYFNKADIDAWEL	DIDAWELRKGMNTLIG	K	A	D	L	R	K	2	1	0	2	0	0	1	0	0	1	1	0	0	0	0	0	0	1	0	0	0	9	0	1087.53	ADM15873.1;ACM09161.1;ACI69717.1;ACI68857.1	ADM15873.1	55	63	yes	no	2	1.235e-08	145.25	By MS/MS	By MS/MS	By matching	By MS/MS	By MS/MS	By MS/MS	By MS/MS	By MS/MS
ADIFNIMK	PQPHGVVRADIFNIMK	ADIFNIMKEAVDQTLD	R	A	D	M	K	E	1	0	1	1	0	0	0	0	0	2	0	1	1	1	0	0	0	0	0	0	0	8	0	950.49	ACM08542.1;NP_001133102.1;ACI69735.1;ACH70694.1	ACM08542.1	186	193	no	no	2	0.00064244	107.57	By matching	By matching	By matching	By MS/MS	By matching	By matching	By matching	By matching
ADIWSLGITAIELAK	KQSAYDFKADIWSLGI	ITAIELAKGEPPNSDL	K	A	D	A	K	G	3	0	0	1	0	0	1	1	0	3	2	1	0	0	0	1	1	1	0	0	0	15	0	1599.89	NP_001133905.1;ACI34115.1;ACI34251.1;ACI33699.1	NP_001133905.1	196	210	yes	no	2	0.0052413	73.296	By matching	By matching	By matching	By matching	By matching	By matching	By matching	By matching
ADKMDMSLDDIIK	________________	MSLDDIIKQNRQQRGG	M	A	D	I	K	Q	1	0	0	4	0	0	0	0	0	2	1	2	2	0	0	1	0	0	0	0	0	13	1	1493.71	ACM09614.1;ADM16268.1;ACI67738.1	ACM09614.1	2	14	yes	no	2	0.0020595	87.138	By matching	By matching	By matching	By MS/MS	By MS/MS	By matching	By MS/MS	By MS/MS
ADLINNLGTIAK	DTGIGMTKADLINNLG	NNLGTIAKSGTKAFME	K	A	D	A	K	S	2	0	2	1	0	0	0	1	0	2	2	1	0	0	0	0	1	0	0	0	0	12	0	1241.7	NP_001167173.1;AGT57165.1;ACN10985.1;AGT57170.1;NP_001139945.1;ACM09821.1;ACM08820.1;NP_001117004.1;AGT57169.1;AAD30275.1;ACH70738.1;CAJ90902.1	NP_001117004.1	95	106	no	no	2	8.8628e-09	182.25	By MS/MS	By MS/MS	By MS/MS	By MS/MS	By MS/MS	By MS/MS	By MS/MS	By MS/MS
ADLLIALSDVEGLYDSPPGTDDAK	ARLAVEMKADLLIALS	PPGTDDAKLIDIFYPG	K	A	D	A	K	L	3	0	0	5	0	0	1	2	0	1	4	1	0	0	2	2	1	0	1	1	0	24	0	2474.21	NP_001167302.1;ACN11321.1	NP_001167302.1	242	265	yes	no	2;3	1.1516e-18	183.63	By MS/MS	By MS/MS	By MS/MS	By MS/MS	By MS/MS	By MS/MS	By MS/MS	By MS/MS
ADNPGMGIGDIAK	AEHRGRIKADNPGMGI	MGIGDIAKQLGLLWGK	K	A	D	A	K	Q	2	0	1	2	0	0	0	3	0	2	0	1	1	0	1	0	0	0	0	0	0	13	0	1257.6	NP_001133170.1;ACN12594.1;ACN12243.1;ACN10239.1;ACN09896.1;ACM09096.1;ACM08578.1;ACH70874.1;ACN12487.1;ACN12197.1;ACN10136.1;ACN09850.1;ACM09464.1	NP_001133170.1	117	129	yes	no	2	6.8858e-06	145.49	By matching	By matching	By matching	By MS/MS	By matching	By MS/MS	By matching	By matching
ADNWWLR	CTRLAGDKADNWWLRH	KADNWWLRHHPRVLGM	K	A	D	L	R	H	1	1	1	1	0	0	0	0	0	0	1	0	0	0	0	0	0	2	0	0	0	7	0	959.461	ACN10681.1;NP_001133622.1;ACI33591.1	ACN10681.1	461	467	no	no	2	7.0341e-05	136.11	By matching	By matching	By matching	By MS/MS	By matching	By MS/MS	By matching	By matching
ADPELDFTTGESGASATIPMQCSALR	________________	PMQCSALRKNGHVVLK	M	A	D	L	R	K	4	1	0	2	1	1	2	2	0	1	2	0	1	1	2	3	3	0	0	0	0	26	0	2724.24	NP_001265971.1;ACI34012.1;ACH70927.1	NP_001265971.1	2	27	yes	no	3	1.2786e-09	105.46	By MS/MS	By MS/MS	By matching	By MS/MS	By matching	By MS/MS	By matching	By MS/MS
ADPHLVPSITTK	PKEYAGSKADPHLVPS	LVPSITTKRIVGCVCE	K	A	D	T	K	R	1	0	0	1	0	0	0	0	1	1	1	1	0	0	2	1	2	0	0	1	0	12	0	1277.7	ACN12190.1;ACN12167.1;ACN09843.1;ACN09820.1;ACI69321.1;ACI67325.1;ACI66396.1;ACN12622.1;ACN10266.1	ACN12190.1	72	83	yes	no	2	0.064472	45.115	By matching	By matching	By matching	By matching	By matching	By matching	By matching	By matching
ADQELMCYSHDNIICGITSVAFSK	TCRLFDLRADQELMCY	ITSVAFSKSGRLLLAG	R	A	D	S	K	S	2	0	1	2	2	1	1	1	1	3	1	1	1	1	0	3	1	0	1	1	0	24	0	2758.24	ACI34147.1	ACI34147.1	257	280	yes	yes	3	0.00056233	60.272	By matching	By matching	By matching	By matching	By matching	By MS/MS	By matching	By matching
ADQLTEEQIAEFK	________________	EEQIAEFKEAFSLFDK	M	A	D	F	K	E	2	0	0	1	0	2	3	0	0	1	1	1	0	1	0	0	1	0	0	0	0	13	0	1520.74	NP_001133186.1;NP_001133185.1;AGH92603.1;AGH92538.1;ADM16085.1;ADM16072.1;ACN12704.1;ACN12698.1;ACN12518.1;ACN11206.1;ACN10344.1;ACN10338.1;ACN10165.1;ACM09550.1;ACM09448.1;ACM09085.1;ACM08633.1;ACM08610.1;ACM08237.1;ACI69721.1;ACI68583.1;ACI68402.1;ACI66692.1;ACI66075.1;ACI33806.1;ACI33505.1;ACH70912.1;ACH70911.1;ACH70910.1;ADM16205.1;ACI68592.1;ACN12735.1;ACN10373.1;ACM09117.1;ACI66085.1	NP_001133186.1	2	14	yes	no	2	1.1634e-14	218.68	By MS/MS	By MS/MS	By MS/MS	By MS/MS	By MS/MS	By MS/MS	By MS/MS	By MS/MS
ADQLTEEQIAEFKEAFSLFDKDGDGTITTK	________________	GDGTITTKELGTVMRS	M	A	D	T	K	E	3	0	0	4	0	2	4	2	0	2	2	3	0	3	0	1	4	0	0	0	0	30	2	3346.61	NP_001133186.1;NP_001133185.1;AGH92603.1;AGH92538.1;ADM16085.1;ADM16072.1;ACN12704.1;ACN12698.1;ACN12518.1;ACN11206.1;ACN10344.1;ACN10338.1;ACN10165.1;ACM09550.1;ACM09448.1;ACM09085.1;ACM08633.1;ACM08610.1;ACM08237.1;ACI69721.1;ACI68583.1;ACI68402.1;ACI66692.1;ACI66075.1;ACI33806.1;ACI33505.1;ACH70912.1;ACH70911.1;ACH70910.1;ADM16205.1;ACI68592.1;ACN12735.1;ACN10373.1;ACM09117.1;ACI66085.1	NP_001133186.1	2	31	yes	no	3	7.9986e-29	176.97	By MS/MS	By MS/MS	By MS/MS	By MS/MS	By MS/MS	By MS/MS	By MS/MS	By MS/MS
ADRDESSPYAAMLAAQDVAQR	VTGGMKVKADRDESSP	AAQDVAQRCKELGITA	K	A	D	Q	R	C	6	2	0	3	0	2	1	0	0	0	1	0	1	0	1	2	0	0	1	1	0	21	1	2264.05	ACN12313.1;ACN09966.1;NP_001134254.1;NP_001133208.1;ACN12165.1;ACN09818.1;ACI66811.1;ACH70996.1;ACH70995.1	ACN12313.1	128	148	yes	no	3	1.3012e-05	111.57	By MS/MS	By MS/MS	By MS/MS	By MS/MS	By matching	By matching	By MS/MS	By MS/MS
ADREHLVYQAK	________________	EHLVYQAKLAEQAERY	M	A	D	A	K	L	2	1	0	1	0	1	1	0	1	0	1	1	0	0	0	0	0	0	1	1	0	11	1	1328.68	ACI34249.1	ACI34249.1	2	12	yes	yes	2	0.00057574	103.46	By matching	By matching	By matching	By matching	By matching	By matching	By matching	By matching
ADREQLIQR	________________	DREQLIQRARMAEQAE	M	A	D	Q	R	A	1	2	0	1	0	2	1	0	0	1	1	0	0	0	0	0	0	0	0	0	0	9	1	1127.6	NP_001133693.1;ACI33711.1	NP_001133693.1	2	10	yes	no	2	0.00040926	135.55	By matching	By MS/MS	By MS/MS	By MS/MS	By MS/MS	By MS/MS	By MS/MS	By matching
ADTCGQVLLGSGLTVLSHPLMYIK	________________	SHPLMYIKVLIQVGHE	M	A	D	I	K	V	1	0	0	1	1	1	0	3	1	1	5	1	1	0	1	2	2	0	1	2	0	24	0	2572.34	ACM09479.1;ACI66637.1;ACI33727.1	ACM09479.1	2	25	yes	no	2	1.1753e-09	137.43	By MS/MS	By MS/MS	By MS/MS	By MS/MS	By MS/MS	By MS/MS	By MS/MS	By matching
ADTDLDFTTGESGASATIPMQCSALR	________________	PMQCSALRKNGYVVLK	M	A	D	L	R	K	4	1	0	3	1	1	1	2	0	1	2	0	1	1	1	3	4	0	0	0	0	26	0	2714.22	ACM08851.1	ACM08851.1	2	27	yes	yes	3	2.8838e-09	103.92	By MS/MS	By MS/MS	By matching	By MS/MS	By MS/MS	By MS/MS	By matching	By MS/MS
ADTDQVMGFQQTFLLK	SMVMGQLKADTDQVMG	FQQTFLLKNVDNKWIC	K	A	D	L	K	N	1	0	0	2	0	3	0	1	0	0	2	1	1	2	0	0	2	0	0	1	0	16	0	1840.9	ACN12528.1;ACN10175.1;ACI70045.1;ACI68954.1;ACI66665.1;ACI66047.1;ACI68533.1	ACN12528.1	91	106	yes	no	2	2.8466e-29	246.03	By MS/MS	By MS/MS	By matching	By MS/MS	By matching	By MS/MS	By matching	By matching
ADTGLVETLLR	________________	GLVETLLRRVEKVDGG	M	A	D	L	R	R	1	1	0	1	0	0	1	1	0	0	3	0	0	0	0	0	2	0	0	1	0	11	0	1186.66	NP_001133621.1;ACI33588.1	NP_001133621.1	2	12	yes	no	2	0.00026086	117.86	By MS/MS	By MS/MS	By matching	By MS/MS	By MS/MS	By MS/MS	By MS/MS	By MS/MS
ADVGEEVTLPCHLSPDTSAVTTTIR	LTSGDKVKADVGEEVT	SAVTTTIRWFKETECI	K	A	D	I	R	W	2	1	0	2	1	0	2	1	1	1	2	0	0	0	2	2	5	0	0	3	0	25	0	2668.3	NP_001134905.1;ACI69396.1;ACM08704.1	NP_001134905.1	20	44	yes	no	3	0.00022931	63.158	By matching	By matching	By MS/MS	By matching	By matching	By matching	By matching	By matching
ADVIMTMDSADFTK	GSGEPPVKADVIMTMD	MDSADFTKMFAGKLKP	K	A	D	T	K	M	2	0	0	3	0	0	0	0	0	1	0	1	2	1	0	1	2	0	0	1	0	14	0	1543.69	NP_001135155.1;ACH70700.1;ACN12769.1;ACN10404.1	ACN12769.1	358	371	no	no	2	1.5867e-28	247.14	By MS/MS	By MS/MS	By MS/MS	By MS/MS	By MS/MS	By MS/MS	By MS/MS	By MS/MS
ADVLGAEALGR	FWGKISGKADVLGAEA	LGAEALGRMLTAYPQT	K	A	D	G	R	M	3	1	0	1	0	0	1	2	0	0	2	0	0	0	0	0	0	0	0	1	0	11	0	1070.57	ACN12747.1;ACN12417.1;ACN12354.1;ACN12305.1;ACN11070.1;ACN10385.1;ACN10070.1;ACN10007.1;ACN09958.1	ACN12747.1	22	32	yes	no	2	3.7923e-11	189.17	By MS/MS	By MS/MS	By MS/MS	By MS/MS	By MS/MS	By MS/MS	By MS/MS	By MS/MS
ADVVDSLVR	VPQDEDARADVVDSLV	DVVDSLVRDIQNTQCL	R	A	D	V	R	D	1	1	0	2	0	0	0	0	0	0	1	0	0	0	0	1	0	0	0	3	0	9	0	972.524	ACN60284.1	ACN60284.1	753	761	yes	yes	2	0.00045138	131.52	By MS/MS	By MS/MS	By MS/MS	By matching	By matching	By matching	By matching	By MS/MS
ADVVGAEALGR	FWGKIKGKADVVGAEA	VGAEALGRMLTAYPQT	K	A	D	G	R	M	3	1	0	1	0	0	1	2	0	0	1	0	0	0	0	0	0	0	0	2	0	11	0	1056.56	P11251.2;NP_001117134.1;CAA65955.1;CAA65952.1;CAA32596.1;ACN12414.1;ACN11251.1;ACN10067.1;ACN12527.1;ACN10174.1;ACN12658.1;ACN12391.1;ACN10298.1;ACN10044.1;ACI69100.1;CAA65949.1	P11251.2	22	32	yes	no	2	5.6361e-11	182.92	By MS/MS	By MS/MS	By MS/MS	By MS/MS	By MS/MS	By MS/MS	By matching	By MS/MS
AEACETVADTLFNTVWTLGCR	KSLGFMSKAEACETVA	TVWTLGCRPYMNSQRE	K	A	E	C	R	P	3	1	1	1	2	0	2	1	0	0	2	0	0	1	0	0	4	1	0	2	0	21	0	2413.1	ACI66371.1	ACI66371.1	169	189	yes	yes	2;3	3.8435e-27	236.95	By MS/MS	By MS/MS	By MS/MS	By MS/MS	By MS/MS	By MS/MS	By MS/MS	By MS/MS
AEACETVADTLFNTVWTLGCRPYMNSQR	KSLGFMSKAEACETVA	RPYMNSQREACLCEGE	K	A	E	Q	R	E	3	2	2	1	2	1	2	1	0	0	2	0	1	1	1	1	4	1	1	2	0	28	1	3289.5	ACI66371.1	ACI66371.1	169	196	yes	yes	3	9.4569e-18	153.76	By MS/MS	By MS/MS	By matching	By MS/MS	By matching	By matching	By MS/MS	By matching
AEAEEILNSSLMEK	KVQEQELRAEAEEILN	LNSSLMEKETEYRRLT	R	A	E	E	K	E	2	0	1	0	0	0	4	0	0	1	2	1	1	0	0	2	0	0	0	0	0	14	0	1562.75	ACI33218.1	ACI33218.1	468	481	yes	yes	2	2.8716e-38	266.2	By MS/MS	By MS/MS	By MS/MS	By MS/MS	By MS/MS	By MS/MS	By MS/MS	By MS/MS
AEAESLYQSK	EDIAQKSKAEAESLYQ	AESLYQSKYEELQITA	K	A	E	S	K	Y	2	0	0	0	0	1	2	0	0	0	1	1	0	0	0	2	0	0	1	0	0	10	0	1124.54	CON__P04264	CON__P04264	367	376	yes	yes	2	8.8073e-05	139.31	By matching	By MS/MS	By matching	By matching	By matching	By matching	By matching	By matching
AEAESMYQIK	EDIANRSRAEAESMYQ	AESMYQIKYEELQSLA	R	A	E	I	K	Y	2	0	0	0	0	1	2	0	0	1	0	1	1	0	0	1	0	0	1	0	0	10	0	1168.54	CON__P05787;CON__Q9H552	CON__P05787	276	285	no	no	2	0.070568	46.001	By matching	By matching	By matching	By matching	By matching	By matching	By matching	By matching
AEAETWYK	EDIANKSRAEAETWYK	AEAETWYKSKYEEMQT	R	A	E	Y	K	S	2	0	0	0	0	0	2	0	0	0	0	1	0	0	0	0	1	1	1	0	0	8	0	996.455	NP_001133687.1;ACN11271.1;ACI33701.1	NP_001133687.1	310	317	yes	no	2	0.00025341	136.27	By MS/MS	By MS/MS	By MS/MS	By MS/MS	By MS/MS	By MS/MS	By MS/MS	By MS/MS
AEAFAGTWNLK	________________	FAGTWNLKESKNFDEY	M	A	E	L	K	E	3	0	1	0	0	0	1	1	0	0	1	1	0	1	0	0	1	1	0	0	0	11	0	1206.6	ACI69906.1;ACI66303.1;ACI69211.1;NP_001117050.1;AAR91708.1	ACI69906.1	2	12	yes	no	2	2.1211e-38	267.39	By MS/MS	By MS/MS	By MS/MS	By MS/MS	By MS/MS	By MS/MS	By MS/MS	By MS/MS
AEAFAGTWNLKESK	________________	TWNLKESKNFDEYMKA	M	A	E	S	K	N	3	0	1	0	0	0	2	1	0	0	1	2	0	1	0	1	1	1	0	0	0	14	1	1550.77	ACI69906.1;ACI66303.1;ACI69211.1	ACI69906.1	2	15	yes	no	2	1.7634e-20	228.17	By matching	By matching	By matching	By matching	By matching	By matching	By matching	By matching
AEAGAGSATEFQFR	APPGGDKKAEAGAGSA	SATEFQFRGGFGRGRG	K	A	E	F	R	G	4	1	0	0	0	1	2	2	0	0	0	0	0	2	0	1	1	0	0	0	0	14	0	1440.66	ACI69812.1;ACI67159.1;ACI66094.1;ACH70846.1;ACN12403.1;ACN10056.1;ACI68053.1;ACI67887.1	ACI69812.1	144	157	yes	no	2	1.1267e-09	193.11	By MS/MS	By MS/MS	By MS/MS	By matching	By MS/MS	By MS/MS	By matching	By matching
AECAAALFAGMDAGWLKPAVGK	PYATVEEKAECAAALF	WLKPAVGKQYTLDMAY	K	A	E	G	K	Q	7	0	0	1	1	0	1	3	0	0	2	2	1	1	1	0	0	1	0	1	0	22	1	2233.1	NP_001134320.1;ACI67047.1	NP_001134320.1	281	302	yes	no	3	0.00044089	81.51	By matching	By matching	By matching	By matching	By matching	By matching	By matching	By matching
AECFIQMGEMGK	DVSSRELRAECFIQMG	IQMGEMGKAISDLTAA	R	A	E	G	K	A	1	0	0	0	1	1	2	2	0	1	0	1	2	1	0	0	0	0	0	0	0	12	0	1399.59	NP_001134029.1;ACI34340.1	NP_001134029.1	194	205	yes	no	2	0.035296	69.352	By matching	By matching	By matching	By matching	By matching	By matching	By matching	By matching
AEDALEALIHGVDGILVSNHGAR	VVVKGVLRAEDALEAL	LVSNHGARQLDGVPAT	R	A	E	A	R	Q	4	1	1	2	0	0	2	3	2	2	3	0	0	0	0	1	0	0	0	2	0	23	0	2356.21	ACN12757.1;ACN10394.1;NP_001135240.1;ACI33762.1	ACN12757.1	241	263	yes	no	3;4	1.6809e-09	130.36	By MS/MS	By MS/MS	By MS/MS	By matching	By MS/MS	By MS/MS	By matching	By MS/MS
AEDDLTPEQLAAIAAENDVGETVNYKPPAQK	________________	NYKPPAQKTLQEIQEL	M	A	E	Q	K	T	6	0	2	3	0	2	4	1	0	1	2	2	0	0	3	0	2	0	1	2	0	31	1	3296.6	ACI33476.1	ACI33476.1	2	32	yes	yes	3	1.6925e-22	148.49	By matching	By MS/MS	By MS/MS	By MS/MS	By MS/MS	By MS/MS	By MS/MS	By MS/MS
AEDNADTLALVFETLNQEK	NEDIITLRAEDNADTL	FETLNQEKVSDYEMKL	R	A	E	E	K	V	3	0	2	2	0	1	3	0	0	0	3	1	0	1	0	0	2	0	0	1	0	19	0	2120.03	ACM08803.1;ACM08567.1;ACI66767.1;ACI33859.1	ACM08803.1	92	110	yes	no	2	1.5364e-17	219.99	By matching	By matching	By matching	By matching	By matching	By matching	By matching	By matching
AEDSDAALLGHMMIVAK	KPIVQLSKAEDSDAAL	GHMMIVAKKCAEQIGL	K	A	E	A	K	K	4	0	0	2	0	0	1	1	1	1	2	1	2	0	0	1	0	0	0	1	0	17	0	1770.86	NP_001134628.1;ACI68263.1	NP_001134628.1	66	82	yes	no	2;3	2.7053e-06	159.41	By MS/MS	By MS/MS	By MS/MS	By MS/MS	By MS/MS	By MS/MS	By MS/MS	By MS/MS
AEEDVEPEAIMQK	AHVTINARAEEDVEPE	EPEAIMQKVAKASGAN	R	A	E	Q	K	V	2	0	0	1	0	1	4	0	0	1	0	1	1	0	1	0	0	0	0	1	0	13	0	1487.68	ACI33221.1	ACI33221.1	119	131	yes	yes	2	0.00033169	100.22	By matching	By matching	By matching	By MS/MS	By matching	By matching	By matching	By matching
AEEGIAAGGVMDVNTALPEVLK	________________	TALPEVLKTALIHDGL	M	A	E	L	K	T	4	0	1	1	0	0	3	3	0	1	2	1	1	0	1	0	1	0	0	3	0	22	0	2183.11	ADM16249.1;ADM16007.1;ACN12369.1;ACN12195.1;ACN10022.1;ACN09848.1;ACI68255.1;ACI67162.1;ACI66971.1;ACH70842.1;ACN11199.1	ADM16249.1	2	23	yes	no	2	1.8529e-27	235.21	By MS/MS	By MS/MS	By MS/MS	By MS/MS	By MS/MS	By MS/MS	By MS/MS	By MS/MS
AEEGSLQHVVNETTK	EVSGTSQKAEEGSLQH	HVVNETTKEMIARSCA	K	A	E	T	K	E	1	0	1	0	0	1	3	1	1	0	1	1	0	0	0	1	2	0	0	2	0	15	0	1640.8	ACM09479.1;ACN60184.1;ACI66637.1;ACI33727.1	ACM09479.1	110	124	yes	no	2	0.054581	64.04	By matching	By matching	By matching	By matching	By matching	By matching	By matching	By matching
AEEVDPNFYSK	EALAFFLKAEEVDPNF	VDPNFYSKNLLMLGKS	K	A	E	S	K	N	1	0	1	1	0	0	2	0	0	0	0	1	0	1	1	1	0	0	1	1	0	11	0	1297.58	NP_001134170.1;ACI66458.1	NP_001134170.1	248	258	yes	no	2	0.0060783	79.089	By matching	By matching	By matching	By matching	By matching	By matching	By matching	By matching
AEGDVAGLNR	GERELREKAEGDVAGL	GDVAGLNRRIQLVEEE	K	A	E	N	R	R	2	1	1	1	0	0	1	2	0	0	1	0	0	0	0	0	0	0	0	1	0	10	0	1000.49	NP_001133629.1;ACN10541.1;ACI33603.1	NP_001133629.1	45	54	yes	no	2	0.013459	68.786	By matching	By matching	By matching	By matching	By matching	By matching	By matching	By matching
AEGEPQVQFK	________________	GEPQVQFKLVLVGDGG	M	A	E	F	K	L	1	0	0	0	0	2	2	1	0	0	0	1	0	1	1	0	0	0	0	1	0	10	0	1131.56	Q9YGC0.1;NP_001117103.1;CAA10040.1;CAA10039.1;ACM08489.1;CAA10191.1	Q9YGC0.1	2	11	yes	no	2	0.002006	97.734	By MS/MS	By MS/MS	By MS/MS	By MS/MS	By MS/MS	By matching	By MS/MS	By MS/MS
AEGSDVANAVLDGADCVMLSGETAK	VAHPRPTRAEGSDVAN	MLSGETAKGLFPVESV	R	A	E	A	K	G	5	0	1	3	1	0	2	3	0	0	2	1	1	0	0	2	1	0	0	3	0	25	0	2479.12	ACN11437.1	ACN11437.1	339	363	yes	yes	2;3;4	3.2406e-65	290.44	By MS/MS	By MS/MS	By MS/MS	By MS/MS	By MS/MS	By MS/MS	By MS/MS	By MS/MS
AEGSVSLFVAQNPDR	HSQYQWSRAEGSVSLF	FVAQNPDRKRA_____	R	A	E	D	R	K	2	1	1	1	0	1	1	1	0	0	1	0	0	1	1	2	0	0	0	2	0	15	0	1588.78	ADM16040.1;ACI69087.1;NP_001134951.1;ADM15971.1;ACI69619.1	ADM16040.1	270	284	yes	no	2	1.642e-06	172.43	By MS/MS	By MS/MS	By MS/MS	By matching	By matching	By matching	By matching	By matching
AEHQVGEDGFLLK	LIQELQNKAEHQVGED	GEDGFLLKIKLGHYAS	K	A	E	L	K	I	1	0	0	1	0	1	2	2	1	0	2	1	0	1	0	0	0	0	0	1	0	13	0	1441.72	NP_001167288.1;ACN11286.1	NP_001167288.1	72	84	yes	no	3	0.061264	51.092	By matching	By matching	By matching	By matching	By matching	By matching	By matching	By matching
AEIAAQPPVEGSYAAR	ENLMETMRAEIAAQPP	VEGSYAARRGDYCIAN	R	A	E	A	R	R	5	1	0	0	0	1	2	1	0	1	0	0	0	0	2	1	0	0	1	1	0	16	0	1628.82	ACN60284.1	ACN60284.1	657	672	yes	yes	2	6.5403e-10	193.54	By MS/MS	By MS/MS	By MS/MS	By MS/MS	By MS/MS	By MS/MS	By MS/MS	By MS/MS
AEIDMLDIK	LIRIMVARAEIDMLDI	EIDMLDIKTEFSKAYG	R	A	E	I	K	T	1	0	0	2	0	0	1	0	0	2	1	1	1	0	0	0	0	0	0	0	0	9	0	1046.53	ACI69256.1	ACI69256.1	278	286	yes	yes	1;2	5.4957e-06	167.12	By MS/MS	By MS/MS	By MS/MS	By MS/MS	By MS/MS	By MS/MS	By MS/MS	By MS/MS
AEIKAPEGVANK	GASALYEKAEIKAPEG	APEGVANKHLLIGVSS	K	A	E	N	K	H	3	0	1	0	0	0	2	1	0	1	0	2	0	0	1	0	0	0	0	1	0	12	1	1225.67	ACI68114.1;ACI67573.1	ACI68114.1	75	86	yes	no	2	0.0024718	103.14	By matching	By MS/MS	By matching	By matching	By matching	By matching	By matching	By matching
AEIQEMSELEK	________________	QEMSELEKKVAQQIEY	M	A	E	E	K	K	1	0	0	0	0	1	4	0	0	1	1	1	1	0	0	1	0	0	0	0	0	11	0	1305.61	NP_001167237.1;ACN11166.1	NP_001167237.1	2	12	yes	no	2	0.00044701	109	By matching	By matching	By matching	By matching	By matching	By matching	By matching	By matching
AELASLVQR	________________	ELASLVQRLEVAVGRL	M	A	E	Q	R	L	2	1	0	0	0	1	1	0	0	0	2	0	0	0	0	1	0	0	0	1	0	9	0	985.556	NP_001133556.1;ACI33472.1	NP_001133556.1	2	10	yes	no	1;2	0.00069807	131.62	By MS/MS	By MS/MS	By MS/MS	By MS/MS	By MS/MS	By MS/MS	By MS/MS	By MS/MS
AELATEEYLPVTPILEGFVILR	VLLAHGERAELATEEY	LEGFVILRKNPNYDA_	R	A	E	L	R	K	2	1	0	0	0	0	4	1	0	2	4	0	0	1	2	0	2	0	1	2	0	22	0	2472.35	NP_001158789.1;ACN10471.1	NP_001158789.1	870	891	yes	no	2;3	3.1355e-05	90.729	By MS/MS	By MS/MS	By MS/MS	By matching	By matching	By matching	By matching	By matching
AELDDVPMK	RALAEIAKAELDDVPM	ELDDVPMKGRPLRVRF	K	A	E	M	K	G	1	0	0	2	0	0	1	0	0	0	1	1	1	0	1	0	0	0	0	1	0	9	0	1016.48	NP_001133340.1;ACI33054.1	NP_001133340.1	304	312	yes	no	2	0.0014836	96.665	By MS/MS	By matching	By MS/MS	By matching	By matching	By matching	By matching	By matching
AELESCYGR	GVMTPEQRAELESCYG	ELESCYGRHDSVSVEK	R	A	E	G	R	H	1	1	0	0	1	0	2	1	0	0	1	0	0	0	0	1	0	0	1	0	0	9	0	1083.47	NP_001133850.1;ACI34015.1	NP_001133850.1	290	298	yes	no	2	0.00050553	128.6	By matching	By matching	By MS/MS	By MS/MS	By matching	By matching	By MS/MS	By matching
AELNEFLTR	FVADGIFKAELNEFLT	ELNEFLTRELAEDGYS	K	A	E	T	R	E	1	1	1	0	0	0	2	0	0	0	2	0	0	1	0	0	1	0	0	0	0	9	0	1091.56	ACN10438.1;ACI67277.1;ACH71009.1;ACI67079.1;ACI70043.1;ACH71008.1;ACI67536.1;ACN12239.1;ACN09892.1;ACN12447.1;ACN10099.1;ACI67795.1	ACN10438.1	19	27	no	no	2	4.5702e-06	169.76	By MS/MS	By MS/MS	By MS/MS	By MS/MS	By matching	By MS/MS	By MS/MS	By MS/MS
AELPAADQCEDFK	IPRDLSLKAELPAADQ	ADQCEDFKKDHKAFVG	K	A	E	F	K	K	3	0	0	2	1	1	2	0	0	0	1	1	0	1	1	0	0	0	0	0	0	13	0	1492.65	P21848.1;NP_001117137.1;CAA36643.1;Q03156.1;NP_001117164.1;CAA43187.1	Q03156.1	134	146	no	no	2	4.9051e-07	170.26	By MS/MS	By MS/MS	By MS/MS	By MS/MS	By MS/MS	By MS/MS	By MS/MS	By MS/MS
AELPAADQCEDFKK	IPRDLSLKAELPAADQ	DQCEDFKKDHKAFVGR	K	A	E	K	K	D	3	0	0	2	1	1	2	0	0	0	1	2	0	1	1	0	0	0	0	0	0	14	1	1620.75	P21848.1;NP_001117137.1;CAA36643.1;Q03156.1;NP_001117164.1;CAA43187.1	Q03156.1	134	147	no	no	2;3	1.8717e-08	188.63	By MS/MS	By MS/MS	By MS/MS	By MS/MS	By MS/MS	By MS/MS	By MS/MS	By MS/MS
AELSIQTAPYESVFTELQAVCASLVPK	LQLDTPSKAELSIQTA	VCASLVPKEKVWISDK	K	A	E	P	K	E	4	0	0	0	1	2	3	0	0	1	3	1	0	1	2	3	2	0	1	3	0	27	0	2950.5	NP_001135239.1;ACI33755.1	NP_001135239.1	265	291	yes	no	3	0.00051241	49.871	By MS/MS	By matching	By matching	By matching	By MS/MS	By matching	By MS/MS	By matching
AELVECIR	ACLPAFDRAELVECIR	AELVECIRRLVQVDRE	R	A	E	I	R	R	1	1	0	0	1	0	2	0	0	1	1	0	0	0	0	0	0	0	0	1	0	8	0	988.501	ACN11196.1	ACN11196.1	147	154	yes	yes	2	0.014864	69.812	By matching	By matching	By matching	By MS/MS	By matching	By matching	By matching	By matching
AEMANAIDQYVSGTIGEGPDLAVWK	RFRSGVKRAEMANAID	GPDLAVWKAMYEEVPE	R	A	E	W	K	A	4	0	1	2	0	1	2	3	0	2	1	1	1	0	1	1	1	1	1	2	0	25	0	2634.26	ACN10681.1;NP_001133622.1;ACI33591.1	ACN10681.1	484	508	no	no	2;3	5.8782e-33	237.22	By MS/MS	By MS/MS	By MS/MS	By MS/MS	By MS/MS	By MS/MS	By MS/MS	By MS/MS
AEMEDLVSSK	DRANKLLRAEMEDLVS	MEDLVSSKDDVGKSVH	R	A	E	S	K	D	1	0	0	1	0	0	2	0	0	0	1	1	1	0	0	2	0	0	0	1	0	10	0	1107.51	ACN60211.1	ACN60211.1	62	71	yes	yes	2	0.00045046	110.08	By MS/MS	By matching	By matching	By matching	By matching	By matching	By matching	By MS/MS
AEMEDLVSSKDDVGK	DRANKLLRAEMEDLVS	SSKDDVGKSVHELEKS	R	A	E	G	K	S	1	0	0	3	0	0	2	1	0	0	1	2	1	0	0	2	0	0	0	2	0	15	1	1621.75	ACN60211.1	ACN60211.1	62	76	yes	yes	2;3	0.0020434	114.01	By MS/MS	By MS/MS	By matching	By MS/MS	By matching	By matching	By matching	By matching
AENAEAVSPAAEGEAAKPEEGATPSTSNETPK	AAAVEGEKAENAEAVS	STSNETPKKKKKRFSF	K	A	E	P	K	K	8	0	2	0	0	0	7	2	0	0	0	2	0	0	4	3	3	0	0	1	0	32	1	3139.44	ACN11034.1	ACN11034.1	89	120	yes	yes	3	3.0158e-07	77.505	By matching	By matching	By matching	By matching	By matching	By matching	By matching	By matching
AENDVDNELLDYEEDEEPQVAPETATPAGK	________________	ETATPAGKKEVKGSYV	M	A	E	G	K	K	4	0	2	4	0	1	7	1	0	0	2	1	0	0	3	0	2	0	1	2	0	30	0	3287.45	ACN12648.1;ACN10290.1;ACM09195.1	ACN12648.1	2	31	yes	no	3	0.00062396	47.73	By matching	By matching	By matching	By matching	By matching	By matching	By matching	By matching
AENFFILR	FMRFMMMRAENFFILR	AENFFILRRKPVEGYD	R	A	E	L	R	R	1	1	1	0	0	0	1	0	0	1	1	0	0	2	0	0	0	0	0	0	0	8	0	1008.54	ACI66838.1;ACI70002.1;ACI69941.1;ACI69675.1;ACI69161.1;ACI68966.1;ACI68682.1;ACI67613.1	ACI69675.1	98	105	no	no	2	0.0002236	138.98	By matching	By matching	By matching	By matching	By MS/MS	By matching	By matching	By matching
AENGLESFTMGVNHFADLTAEEVPR	MVMEHNKRAENGLESF	LTAEEVPRGLFPME__	R	A	E	P	R	G	3	1	2	1	0	0	4	2	1	0	2	0	1	2	1	1	2	0	0	2	0	25	0	2733.27	NP_001134251.1;CAD80246.1;ACI66799.1	NP_001134251.1	312	336	yes	no	3	2.3074e-08	122.19	By MS/MS	By MS/MS	By MS/MS	By matching	By matching	By matching	By MS/MS	By matching
AEPDAATALLQR	STYQAFQRAEPDAATA	AATALLQRTLDRFLKE	R	A	E	Q	R	T	4	1	0	1	0	1	1	0	0	0	2	0	0	0	1	0	1	0	0	0	0	12	0	1254.66	ACI69997.1;ACI69849.1	ACI69997.1	227	238	yes	no	2	0.017168	63.966	By matching	By matching	By MS/MS	By matching	By MS/MS	By MS/MS	By matching	By matching
AEPEDHYFLLTEPPLNTPENR	QVIFKYLRAEPEDHYF	PLNTPENREYTAEIMF	R	A	E	N	R	E	1	1	2	1	0	0	4	0	1	0	3	0	0	1	4	0	2	0	1	0	0	21	0	2481.18	ACN11364.1	ACN11364.1	103	123	yes	yes	3	1.2047e-05	108.96	By matching	By MS/MS	By MS/MS	By matching	By matching	By MS/MS	By matching	By matching
AEPIPEFK	YWFMSRKKAEPIPEFK	AEPIPEFKKLDQPAPS	K	A	E	F	K	K	1	0	0	0	0	0	2	0	0	1	0	1	0	1	2	0	0	0	0	0	0	8	0	929.486	ACN10454.1	ACN10454.1	49	56	yes	yes	2	0.071653	45.972	By matching	By matching	By matching	By matching	By matching	By MS/MS	By matching	By matching
AEPPQCTSLAWSADGQTLFAGYTDNLIR	EVISTNSKAEPPQCTS	GYTDNLIRVWQVTIGT	K	A	E	I	R	V	4	1	1	2	1	2	1	2	0	1	3	0	0	1	2	2	3	1	1	0	0	28	0	3081.45	ACN11311.1;ACN11018.1;ACI68732.1;ACI67449.1;ACH70647.1	ACN11311.1	281	308	yes	no	2;3	7.3402e-10	104.55	By MS/MS	By MS/MS	By MS/MS	By MS/MS	By MS/MS	By MS/MS	By matching	By MS/MS
AEQTTLDSLLEMGFDR	________________	LLEMGFDRNRAEKAVA	M	A	E	D	R	N	1	1	0	2	0	1	2	1	0	0	3	0	1	1	0	1	2	0	0	0	0	16	0	1824.86	NP_001158761.1;ACN12706.1;ACN10346.1	NP_001158761.1	2	17	yes	no	2	1.8985e-09	186.17	By MS/MS	By matching	By MS/MS	By MS/MS	By matching	By MS/MS	By MS/MS	By MS/MS
AETGSESFTMGMNHLSDK	RVMEHNKRAETGSESF	GMNHLSDKTTAEVTGR	R	A	E	D	K	T	1	0	1	1	0	0	2	2	1	0	1	1	2	1	0	3	2	0	0	0	0	18	0	1940.82	NP_001134251.1;CAD80246.1;ACI66799.1	NP_001134251.1	235	252	yes	no	3	0.013302	48.216	By MS/MS	By MS/MS	By matching	By MS/MS	By matching	By MS/MS	By matching	By matching
AETLGDALPLIITR	IIVAPGLKAETLGDAL	ALPLIITRLCEPKEAS	K	A	E	T	R	L	2	1	0	1	0	0	1	1	0	2	3	0	0	0	1	0	2	0	0	0	0	14	0	1481.85	ACI33292.1	ACI33292.1	221	234	yes	yes	2	8.8652e-07	174.95	By MS/MS	By MS/MS	By MS/MS	By MS/MS	By MS/MS	By MS/MS	By MS/MS	By MS/MS
AEVAPAPAAAAPAK	________________	PAAAAPAKAPKKKAAA	M	A	E	A	K	A	8	0	0	0	0	0	1	0	0	0	0	1	0	0	3	0	0	0	0	1	0	14	0	1233.67	P84408.3;CAI46350.1	P84408.3	2	15	yes	no	2	7.1693e-05	125.03	By MS/MS	By MS/MS	By MS/MS	By MS/MS	By MS/MS	By MS/MS	By MS/MS	By MS/MS
AEVAPAPAAAAPAKAPK	________________	AAPAKAPKKKAAAKPK	M	A	E	P	K	K	9	0	0	0	0	0	1	0	0	0	0	2	0	0	4	0	0	0	0	1	0	17	1	1529.86	P84408.3;CAI46350.1	P84408.3	2	18	yes	no	2	2.18e-06	160.63	By MS/MS	By MS/MS	By MS/MS	By MS/MS	By MS/MS	By MS/MS	By MS/MS	By matching
AEVLIKDLEAQIQNPNK	GKPMPKDRAEVLIKDL	AQIQNPNKTICPELPN	R	A	E	N	K	T	2	0	2	1	0	2	2	0	0	2	2	2	0	0	1	0	0	0	0	1	0	17	1	1922.05	NP_001134006.1;ACI34298.1	NP_001134006.1	270	286	yes	no	3	9.3531e-05	107.74	By MS/MS	By matching	By matching	By matching	By matching	By matching	By matching	By matching
AEVMKDVEELR	ADATATVRAEVMKDVE	MKDVEELRTQLEPKRA	R	A	E	L	R	T	1	1	0	1	0	0	3	0	0	0	1	1	1	0	0	0	0	0	0	2	0	11	1	1317.66	ACI69572.1;NP_001134612.1;ACI68193.1	ACI69572.1	84	94	no	no	2	1.0241e-10	196.67	By MS/MS	By MS/MS	By MS/MS	By MS/MS	By MS/MS	By MS/MS	By MS/MS	By MS/MS
AEVPVNIPFGTHGVFNEMH	KTFTELGRAEVPVNIP	HGVFNEMH________	R	A	E	M	H	-	1	0	2	0	0	0	2	2	2	1	0	0	1	2	2	0	1	0	0	3	0	19	0	2094	NP_001266011.1;CCN27111.1	NP_001266011.1	537	555	yes	no	3	0.070142	22.63	By matching	By matching	By matching	By matching	By matching	By matching	By matching	By matching
AEYIHVVR	________________	AEYIHVVRRALGQLGG	M	A	E	V	R	R	1	1	0	0	0	0	1	0	1	1	0	0	0	0	0	0	0	0	1	2	0	8	0	985.535	ACI68756.1;NP_001134706.1;AGH92585.1;ACM09720.1;ACI68542.1	ACI68756.1	2	9	yes	no	2	1.5425e-08	127.56	By MS/MS	By MS/MS	By MS/MS	By MS/MS	By MS/MS	By matching	By matching	By matching
AEYLASIFGTEK	________________	ASIFGTEKDKVNCSFY	M	A	E	E	K	D	2	0	0	0	0	0	2	1	0	1	1	1	0	1	0	1	1	0	1	0	0	12	0	1327.67	ACN12595.1;ACN10240.1;ACN12189.1;ACN09842.1	ACN12595.1	2	13	yes	no	2	0.0017245	90.793	By MS/MS	By matching	By matching	By matching	By MS/MS	By matching	By matching	By matching
AEYLMALESSEGLLDAMGSQALAR	TRAKTQLKAEYLMALE	MGSQALARGTYHSPEA	K	A	E	A	R	G	5	1	0	1	0	1	3	2	0	0	5	0	2	0	0	3	0	0	1	0	0	24	0	2525.21	ACN12439.1;ACN10092.1	ACN12439.1	378	401	no	no	2;3	1.8417e-13	160.57	By matching	By matching	By MS/MS	By MS/MS	By MS/MS	By MS/MS	By MS/MS	By MS/MS
AFADALEVIPMALAENSGLNSIQTMTEVR	SLEQYAMRAFADALEV	IQTMTEVRARQVTENN	R	A	F	V	R	A	5	1	2	1	0	1	3	1	0	2	3	0	2	1	1	2	2	0	0	2	0	29	0	3090.54	NP_001167310.1;ACN11333.1	NP_001167310.1	450	478	yes	no	3	9.9003e-05	61.417	By MS/MS	By matching	By MS/MS	By MS/MS	By MS/MS	By MS/MS	By matching	By MS/MS
AFAGDIANQVASDAVQVFGGNGFNSEYPVEK	TYYASIAKAFAGDIAN	NSEYPVEKLMRDAKIY	K	A	F	E	K	L	5	0	3	2	0	2	2	4	0	1	0	1	0	3	1	2	0	0	1	4	0	31	0	3200.51	NP_001133108.1;ACN10798.1;ACH70703.1	NP_001133108.1	360	390	yes	no	3	5.6329e-18	134.45	By MS/MS	By MS/MS	By MS/MS	By MS/MS	By MS/MS	By MS/MS	By MS/MS	By matching
AFAVGGLGSIVR	ILLQWHEKAFAVGGLG	GGLGSIVRVLTARKTV	K	A	F	V	R	V	2	1	0	0	0	0	0	3	0	1	1	0	0	1	0	1	0	0	0	2	0	12	0	1145.66	NP_001134847.1;ADM16310.1;ACM09688.1;ACM08720.1;ACI69132.1	NP_001134847.1	131	142	yes	no	2	0.0034314	81.676	By matching	By matching	By matching	By MS/MS	By MS/MS	By matching	By matching	By matching
AFCAGGDIIAVTEAGK	IVKGAGGKAFCAGGDI	IAVTEAGKRGDALAKN	K	A	F	G	K	R	4	0	0	1	1	0	1	3	0	2	0	1	0	1	0	0	1	0	0	1	0	16	0	1578.77	ACN11180.1	ACN11180.1	89	104	yes	yes	2	0.00016882	115.8	By MS/MS	By matching	By matching	By matching	By matching	By matching	By matching	By matching
AFDNALGVNVPR	TAVGAAIKAFDNALGV	ALGVNVPRSRFLPVKT	K	A	F	P	R	S	2	1	2	1	0	0	0	1	0	0	1	0	0	1	1	0	0	0	0	2	0	12	0	1271.66	NP_001133758.1;ACI33847.1;ACH70772.1	NP_001133758.1	362	373	yes	no	2	1.3993e-05	137.4	By matching	By MS/MS	By MS/MS	By MS/MS	By MS/MS	By MS/MS	By MS/MS	By MS/MS
AFFANGETTELSGK	PGVDPKFRAFFANGET	ETTELSGKCIVELAKD	R	A	F	G	K	C	2	0	1	0	0	0	2	2	0	0	1	1	0	2	0	1	2	0	0	0	0	14	0	1470.7	NP_001134326.1;ACI67074.1	NP_001134326.1	218	231	yes	no	2	2.9678e-38	265.77	By MS/MS	By MS/MS	By MS/MS	By MS/MS	By MS/MS	By MS/MS	By MS/MS	By MS/MS
AFGVEVLGLDLSANMVDIAIER	GGNFYMAKAFGVEVLG	MVDIAIERAMEEKLPS	K	A	F	E	R	A	3	1	1	2	0	0	2	2	0	2	3	0	1	1	0	1	0	0	0	3	0	22	0	2331.21	NP_001167350.1;ACN11445.1	NP_001167350.1	306	327	yes	no	2;3	6.4942e-10	160.2	By MS/MS	By MS/MS	By MS/MS	By MS/MS	By MS/MS	By MS/MS	By MS/MS	By MS/MS
AFGYYGPLR	GNKTELERAFGYYGPL	FGYYGPLRSVWVARNP	R	A	F	L	R	S	1	1	0	0	0	0	0	2	0	0	1	0	0	1	1	0	0	0	2	0	0	9	0	1042.52	ADM16100.1;ACM09831.1;ACI67960.1;ACI34086.1	ADM16100.1	33	41	no	no	2	0.00036599	136.11	By MS/MS	By MS/MS	By MS/MS	By matching	By MS/MS	By MS/MS	By matching	By MS/MS
AFHNEAQVNPER	TDLVAKLRAFHNEAQV	EAQVNPERKNLKWIGL	R	A	F	E	R	K	2	1	2	0	0	1	2	0	1	0	0	0	0	1	1	0	0	0	0	1	0	12	0	1410.66	ACN10899.1	ACN10899.1	472	483	yes	yes	2;3	0.00064957	98.592	By MS/MS	By matching	By matching	By matching	By matching	By matching	By matching	By matching
AFLDSDAYK	MSARPKIKAFLDSDAY	FLDSDAYKKLPINGNG	K	A	F	Y	K	K	2	0	0	2	0	0	0	0	0	0	1	1	0	1	0	1	0	0	1	0	0	9	0	1028.48	ACI69603.1;ACI68362.1	ACI69603.1	190	198	yes	no	2	0.00070531	106.2	By MS/MS	By MS/MS	By MS/MS	By matching	By MS/MS	By MS/MS	By MS/MS	By MS/MS
AFLGSDAYK	MSARPKIKAFLGSDAY	FLGSDAYKKLPINGNG	K	A	F	Y	K	K	2	0	0	1	0	0	0	1	0	0	1	1	0	1	0	1	0	0	1	0	0	9	0	970.476	ACN12309.1;ACN09962.1;ACI70112.1;ACI69773.1;ADM16185.1;ACI68586.1	ACN12309.1	190	198	yes	no	2	1.1987e-06	179.37	By MS/MS	By MS/MS	By MS/MS	By MS/MS	By MS/MS	By MS/MS	By MS/MS	By MS/MS
AFLGSDAYKK	MSARPKIKAFLGSDAY	LGSDAYKKLPINGNGK	K	A	F	K	K	L	2	0	0	1	0	0	0	1	0	0	1	2	0	1	0	1	0	0	1	0	0	10	1	1098.57	ACN12309.1;ACN09962.1;ACI70112.1;ACI69773.1;ADM16185.1;ACI68586.1	ACN12309.1	190	199	yes	no	2	0.044733	83.862	By matching	By MS/MS	By matching	By matching	By matching	By matching	By matching	By matching
AFLIEEQK	CVRDRIKRAFLIEEQK	AFLIEEQKIVVKVLKA	R	A	F	Q	K	I	1	0	0	0	0	1	2	0	0	1	1	1	0	1	0	0	0	0	0	0	0	8	0	976.523	NP_001133164.1;ACN12523.1;ACN10170.1;ACH70849.1;ACN12395.1;ACN10048.1	NP_001133164.1	94	101	yes	no	2	4.2058e-06	170.24	By MS/MS	By matching	By MS/MS	By MS/MS	By matching	By MS/MS	By matching	By MS/MS
AFLNAAEAVDDVPFGITSNDAVFSK	DVESEGAKAFLNAAEA	SNDAVFSKFEVSKDGV	K	A	F	S	K	F	5	0	2	3	0	0	1	1	0	1	1	1	0	3	1	2	1	0	0	3	0	25	0	2597.26	ACN60216.1	ACN60216.1	84	108	yes	yes	2;3	2.3907e-34	240.37	By MS/MS	By MS/MS	By MS/MS	By MS/MS	By MS/MS	By MS/MS	By MS/MS	By MS/MS
AFLPPVCNK	KWIAENEKAFLPPVCN	FLPPVCNKLMHFSQLN	K	A	F	N	K	L	1	0	1	0	1	0	0	0	0	0	1	1	0	1	2	0	0	0	0	1	0	9	0	1044.54	ADM16040.1;ACI69087.1;NP_001134951.1;ADM15971.1;ACI69619.1	ADM16040.1	20	28	yes	no	2	0.010288	74.255	By matching	By MS/MS	By MS/MS	By MS/MS	By MS/MS	By MS/MS	By MS/MS	By MS/MS
AFLQHVLSQHQDLLAQIR	TKITKFEKAFLQHVLS	QDLLAQIRADGKISET	K	A	F	I	R	A	2	1	0	1	0	4	0	0	2	1	4	0	0	1	0	1	0	0	0	1	0	18	0	2116.15	ACN10935.1;ACI33076.1	ACN10935.1	510	527	yes	no	3;4	5.2742e-06	130.02	By MS/MS	By matching	By MS/MS	By MS/MS	By MS/MS	By MS/MS	By MS/MS	By MS/MS
AFLTLAEDILR	KANISIEKAFLTLAED	TLAEDILRKTPVKEPN	K	A	F	L	R	K	2	1	0	1	0	0	1	0	0	1	3	0	0	1	0	0	1	0	0	0	0	11	0	1260.71	NP_001133793.1;ACM08424.1;ACI33910.1;ACI33022.1	NP_001133793.1	162	172	yes	no	2	1.2829e-07	164.65	By MS/MS	By MS/MS	By matching	By MS/MS	By MS/MS	By MS/MS	By MS/MS	By MS/MS
AFNTSCPVSEFIPK	GLPWTLAKAFNTSCPV	PVSEFIPKERIPDPGN	K	A	F	P	K	E	1	0	1	0	1	0	1	0	0	1	0	1	0	2	2	2	1	0	0	1	0	14	0	1595.77	ACI69832.1	ACI69832.1	120	133	no	no	2	1.758e-09	188.12	By MS/MS	By MS/MS	By MS/MS	By MS/MS	By MS/MS	By MS/MS	By MS/MS	By MS/MS
AFNYYGPLR	AAKGELERAFNYYGPL	FNYYGPLRSVWVARNP	R	A	F	L	R	S	1	1	1	0	0	0	0	1	0	0	1	0	0	1	1	0	0	0	2	0	0	9	0	1099.55	ACM08782.1;ACM08329.1;ACM09489.1	ACM08782.1	34	42	yes	no	2	0.014772	98.582	By matching	By matching	By matching	By matching	By matching	By MS/MS	By matching	By matching
AFQFVETHGEVCPASWTPDSPTIKPTPEGSK	DETLRLVRAFQFVETH	KPTPEGSKEYFEKVND	R	A	F	S	K	E	2	0	0	1	1	1	3	2	1	1	0	2	0	2	5	3	4	1	0	2	0	31	1	3399.61	ACI69558.1;ACI66477.1;ACH85347.1;ADM15885.1;ACI67209.1;ADM15936.1;ACI69604.1	ADM15936.1	212	242	no	no	3;4	1.2569e-17	127.24	By MS/MS	By MS/MS	By MS/MS	By MS/MS	By MS/MS	By MS/MS	By matching	By MS/MS
AFSEYGDSVVNPK	EEAKMLVKAFSEYGDS	GDSVVNPKELLCNCVG	K	A	F	P	K	E	1	0	1	1	0	0	1	1	0	0	0	1	0	1	1	2	0	0	1	2	0	13	0	1411.66	ACN11468.1;ACI33595.1	ACN11468.1	162	174	yes	no	2	1.9533e-07	177.81	By matching	By matching	By matching	By matching	By matching	By matching	By matching	By matching
AFSLADVIVFPVIAYAFR	VGSYLAGKAFSLADVI	PVIAYAFRFGLSTERY	K	A	F	F	R	F	4	1	0	1	0	0	0	0	0	2	1	0	0	3	1	1	0	0	1	3	0	18	0	1998.1	ACM09168.1;ACM08643.1	ACM08643.1	164	181	no	no	2;3	3.6353e-23	230.69	By MS/MS	By MS/MS	By MS/MS	By MS/MS	By MS/MS	By MS/MS	By MS/MS	By MS/MS
AFSSSSINPDDYR	NLVFLAQKAFSSSSIN	SINPDDYRGMTMTWSQ	K	A	F	Y	R	G	1	1	1	2	0	0	0	0	0	1	0	0	0	1	1	4	0	0	1	0	0	13	0	1457.64	NP_001167288.1;ACN11286.1	NP_001167288.1	537	549	yes	no	2	1.5024e-05	140.33	By MS/MS	By MS/MS	By matching	By MS/MS	By MS/MS	By MS/MS	By matching	By matching
AFSTCDSCIQNPK	PTPLNSCKAFSTCDSC	DSCIQNPKCLWCMTND	K	A	F	P	K	C	1	0	1	1	2	1	0	0	0	1	0	1	0	1	1	2	1	0	0	0	0	13	0	1526.65	ADM16273.1;ADM16090.1;ACM08266.1;ACI67849.1;ACI67311.1;ACI66630.1	ADM16273.1	41	53	yes	no	2	5.1837e-14	203.39	By MS/MS	By MS/MS	By MS/MS	By MS/MS	By MS/MS	By MS/MS	By MS/MS	By MS/MS
AFTGFIVDADSPGILVGR	DPKCPTSKAFTGFIVD	SPGILVGRKELNMGQR	K	A	F	G	R	K	2	1	0	2	0	0	0	3	0	2	1	0	0	2	1	1	1	0	0	2	0	18	0	1833.96	NP_001133108.1;ACN10798.1;ACH70703.1	NP_001133108.1	219	236	yes	no	2	7.9809e-23	226.65	By MS/MS	By MS/MS	By MS/MS	By MS/MS	By MS/MS	By MS/MS	By MS/MS	By MS/MS
AFTHTAQYDEAIADYFR	TRKTLALKAFTHTAQY	EAIADYFRGQYSRGVS	K	A	F	F	R	G	4	1	0	2	0	1	1	0	1	1	0	0	0	2	0	0	2	0	2	0	0	17	0	2017.92	ACN10681.1;NP_001133622.1;ACI33591.1	ACN10681.1	178	194	no	no	2;3	0.00014143	102.63	By MS/MS	By MS/MS	By MS/MS	By matching	By MS/MS	By MS/MS	By MS/MS	By matching
AFTMAEYLR	HGGQLNKKAFTMAEYL	FTMAEYLRKSGS____	K	A	F	L	R	K	2	1	0	0	0	0	1	0	0	0	1	0	1	1	0	0	1	0	1	0	0	9	0	1100.53	ACI66182.1;ACM08352.1;ACI69044.2	ACI66182.1	127	135	no	no	2	0.00059511	121.73	By matching	By matching	By matching	By MS/MS	By MS/MS	By matching	By MS/MS	By MS/MS
AFVDFFSR	LTVYSASKAFVDFFSR	AFVDFFSRGLEAEYKS	K	A	F	S	R	G	1	1	0	1	0	0	0	0	0	0	0	0	0	3	0	1	0	0	0	1	0	8	0	987.481	NP_001135118.1;ACN11404.1;ACI33951.1	NP_001135118.1	213	220	yes	no	2	0.001687	97.431	By matching	By matching	By matching	By MS/MS	By matching	By matching	By MS/MS	By matching
AFVHWYVGEGMEEGEFSEAR	FDLMYAKRAFVHWYVG	EGEFSEAREDMAALEK	R	A	F	A	R	E	2	1	0	0	0	0	5	3	1	0	0	0	1	2	0	1	0	1	1	2	0	20	0	2329.01	ACI32906.1;ACH71026.1;ACN58628.1;NP_001133158.1;ACN10896.1;ACH70822.1;NP_001167032.1;ACI33964.1;ACH71025.1;ACN10869.1	NP_001133158.1	403	422	no	no	3	0.016618	57.936	By matching	By matching	By matching	By matching	By matching	By matching	By matching	By matching
AFWEKETQELR	GALFDLPKAFWEKETQ	EKETQELRAYFTQQVG	K	A	F	L	R	A	1	1	0	0	0	1	3	0	0	0	1	1	0	1	0	0	1	1	0	0	0	11	1	1435.71	ACI33922.1;NP_001117114.1;AAZ73233.2;ACN11110.1	ACI33922.1	597	607	no	no	2	0.00071068	122.18	By matching	By matching	By matching	By matching	By matching	By matching	By matching	By matching
AFYGDTVVTGFSR	GSRFDEFKAFYGDTVV	TVVTGFSRIFGYPVGI	K	A	F	S	R	I	1	1	0	1	0	0	0	2	0	0	0	0	0	2	0	1	2	0	1	2	0	13	0	1418.68	ACN11119.1	ACN11119.1	352	364	yes	yes	2	3.2958e-20	223.22	By matching	By matching	By MS/MS	By MS/MS	By MS/MS	By MS/MS	By matching	By matching
AFYNDILGAYEEYITTLFGYDK	SKLTLTSRAFYNDILG	TTLFGYDKVLPMNTGV	R	A	F	D	K	V	2	0	1	2	0	0	2	2	0	2	2	1	0	2	0	0	2	0	4	0	0	22	0	2605.23	ACI33259.1	ACI33259.1	116	137	yes	yes	2	1.3781e-14	183.01	By MS/MS	By MS/MS	By MS/MS	By MS/MS	By MS/MS	By MS/MS	By MS/MS	By MS/MS
AFYNQEPFHNPR	________________	QEPFHNPRLPFTGTIQ	M	A	F	P	R	L	1	1	2	0	0	1	1	0	1	0	0	0	0	2	2	0	0	0	1	0	0	12	0	1518.7	ACN10990.1;ACI33460.1	ACN10990.1	2	13	yes	no	2	1.4038e-07	177.04	By MS/MS	By MS/MS	By MS/MS	By MS/MS	By MS/MS	By MS/MS	By MS/MS	By MS/MS
AFYPEEISSMVLVK	VEYKGETKAFYPEEIS	ISSMVLVKMKEIAEAY	K	A	F	V	K	M	1	0	0	0	0	0	2	0	0	1	1	1	1	1	1	2	0	0	1	2	0	14	0	1611.82	ACI33977.1	ACI33977.1	113	126	yes	yes	2;3	1.68e-14	215.34	By MS/MS	By MS/MS	By MS/MS	By MS/MS	By MS/MS	By MS/MS	By MS/MS	By MS/MS
AGAAEVAIFGAASELFSK	KGFLAAVKAGAAEVAI	AASELFSKKNINCSVD	K	A	G	S	K	K	6	0	0	0	0	0	2	2	0	1	1	1	0	2	0	2	0	0	0	1	0	18	0	1737.89	ACI34184.1;ACN10707.1	ACI34184.1	118	135	yes	no	2;3	9.6311e-06	124.84	By matching	By MS/MS	By MS/MS	By matching	By matching	By MS/MS	By matching	By matching
AGADIIITYYAPQLLTWLKE	ESMTAFRRAGADIIIT	QLLTWLKE________	R	A	G	K	E	-	3	0	0	1	0	1	1	1	0	3	3	1	0	0	1	0	2	1	2	0	0	20	1	2278.22	ACM09549.1	ACM09549.1	87	106	yes	yes	2	0.0096036	78.708	By MS/MS	By matching	By matching	By matching	By matching	By matching	By matching	By matching
AGAGSATLSMAYAGAR	GTEVVKAKAGAGSATL	SMAYAGARFTFSVLDA	K	A	G	A	R	F	6	1	0	0	0	0	0	3	0	0	1	0	1	0	0	2	1	0	1	0	0	16	0	1453.7	NP_001133198.1;ACI68017.1;ACH70949.1;ACH70948.1;NP_001135174.1;ACI66104.1;ACI68220.1	NP_001133198.1	242	257	no	no	2	6.6193e-23	220.46	By MS/MS	By MS/MS	By MS/MS	By matching	By MS/MS	By MS/MS	By matching	By MS/MS
AGAIAPCDVTVPAQNTGLGPEK	NKVPAAARAGAIAPCD	NTGLGPEKTSFFQALG	R	A	G	E	K	T	4	0	1	1	1	1	1	3	0	1	1	1	0	0	3	0	2	0	0	2	0	22	0	2165.08	ACN12682.1;ACN10322.1;ACI69835.1;ACH70801.1;ACN12263.1;ACN09916.1;ACI70184.1;ACI68961.1	ACN12263.1	113	134	no	no	2;3	8.8066e-47	264.1	By MS/MS	By MS/MS	By MS/MS	By MS/MS	By MS/MS	By MS/MS	By MS/MS	By MS/MS
AGCHIIAPSDMMDGR	EVALAYARAGCHIIAP	PSDMMDGRVGAIKHSL	R	A	G	G	R	V	2	1	0	2	1	0	0	2	1	2	0	0	2	0	1	1	0	0	0	0	0	15	0	1629.71	ACN12562.1;ACI69290.1;NP_001134324.1;ACI67059.1	ACN12562.1	161	175	yes	no	3	0.00083291	86.756	By MS/MS	By matching	By MS/MS	By matching	By matching	By MS/MS	By matching	By matching
AGCNVLLIQK	NLVKQIKKAGCNVLLI	CNVLLIQKSILRDALS	K	A	G	Q	K	S	1	0	1	0	1	1	0	1	0	1	2	1	0	0	0	0	0	0	0	1	0	10	0	1114.62	NP_001133482.1;ACI33323.1	NP_001133482.1	288	297	yes	no	2	2.2849e-05	153.24	By matching	By MS/MS	By MS/MS	By matching	By matching	By matching	By matching	By MS/MS
AGCQAIVDTGTSLIIGPAEEVR	GNQLTLCKAGCQAIVD	IGPAEEVRVLHKAIGA	K	A	G	V	R	V	3	1	0	1	1	1	2	3	0	3	1	0	0	0	1	1	2	0	0	2	0	22	0	2256.14	ACI33365.1	ACI33365.1	280	301	yes	yes	2;3	7.8252e-73	306.83	By MS/MS	By MS/MS	By MS/MS	By MS/MS	By MS/MS	By MS/MS	By MS/MS	By MS/MS
AGCTFPEKPDFH	AANVIIRRAGCTFPEK	FPEKPDFH________	R	A	G	F	H	-	1	0	0	1	1	0	1	1	1	0	0	1	0	2	2	0	1	0	0	0	0	12	1	1404.61	NP_001135164.1;ACH70824.1	NP_001135164.1	373	384	yes	no	2;3	6.0907e-05	140.24	By MS/MS	By MS/MS	By matching	By MS/MS	By MS/MS	By MS/MS	By MS/MS	By MS/MS
AGDADGDGMIGIDEFAVLVK	AETKAFLKAGDADGDG	DEFAVLVKQ_______	K	A	G	V	K	Q	3	0	0	4	0	0	1	4	0	2	1	1	1	1	0	0	0	0	0	2	0	20	0	1991.95	Q91482.1;NP_001117190.1;CAA66403.1;ACI68103.1;ACH71041.1;ACH71039.1	Q91482.1	89	108	yes	no	2	5.9562e-11	107.65	By matching	By matching	By matching	By matching	By matching	By matching	By MS/MS	By matching
AGDESGITLGQPHLSK	________________	LGQPHLSKQDLNDLDV	M	A	G	S	K	Q	1	0	0	1	0	1	1	3	1	1	2	1	0	0	1	2	1	0	0	0	0	16	0	1608.81	NP_001167139.1;ACN10919.1	NP_001167139.1	2	17	yes	no	2	1.2729e-06	173.19	By matching	By MS/MS	By MS/MS	By matching	By MS/MS	By MS/MS	By matching	By MS/MS
AGDGIVCMNDVYGGTNR	MTISHMLKAGDGIVCM	DVYGGTNRYFRKIAAE	K	A	G	N	R	Y	1	1	2	2	1	0	0	4	0	1	0	0	1	0	0	0	1	0	1	2	0	17	0	1797.78	NP_001133465.1;ACN10804.1;ACI33287.1	NP_001133465.1	106	122	yes	no	2;3	9.6224e-54	287.43	By MS/MS	By MS/MS	By MS/MS	By MS/MS	By MS/MS	By MS/MS	By MS/MS	By MS/MS
AGDLGLGAVPGR	NTPLGDAKAGDLGLGA	GLGAVPGREEDFRKGL	K	A	G	G	R	E	2	1	0	1	0	0	0	4	0	0	2	0	0	0	1	0	0	0	0	1	0	12	0	1081.59	ACI69245.1;NP_001134497.1;ACI67756.1	ACI69245.1	71	82	yes	no	2	0.0012952	87.667	By matching	By matching	By matching	By matching	By matching	By matching	By matching	By matching
AGDLGLGAVPGREEDFR	NTPLGDAKAGDLGLGA	PGREEDFRKGLDLAMQ	K	A	G	F	R	K	2	2	0	2	0	0	2	4	0	0	2	0	0	1	1	0	0	0	0	1	0	17	1	1757.87	ACI69245.1;NP_001134497.1;ACI67756.1	ACI69245.1	71	87	yes	no	3	0.00030726	97.631	By MS/MS	By matching	By matching	By matching	By matching	By matching	By matching	By matching
AGDPVNHSVGAELLVSLGQK	RLGAGRSKAGDPVNHS	LLVSLGQKVEKGQPWL	K	A	G	Q	K	V	2	0	1	1	0	1	1	3	1	0	3	1	0	0	1	2	0	0	0	3	0	20	0	1990.05	NP_001133751.1;ACI33838.1	NP_001133751.1	385	404	yes	no	3	7.0504e-07	108.25	By MS/MS	By MS/MS	By MS/MS	By MS/MS	By MS/MS	By MS/MS	By matching	By MS/MS
AGDSAPCAHPNSR	DWHGKSWKAGDSAPCA	PCAHPNSRFCTPAAQC	K	A	G	S	R	F	3	1	1	1	1	0	0	1	1	0	0	0	0	0	2	2	0	0	0	0	0	13	0	1338.57	ACN11110.1	ACN11110.1	401	413	yes	yes	2	1.0043e-07	180.24	By matching	By MS/MS	By MS/MS	By MS/MS	By MS/MS	By MS/MS	By MS/MS	By MS/MS
AGDSGPCAHPNSR	DWHGKSWKAGDSGPCA	PCAHPNSRFCTPAAQC	K	A	G	S	R	F	2	1	1	1	1	0	0	2	1	0	0	0	0	0	2	2	0	0	0	0	0	13	0	1324.56	ACI33922.1;NP_001117114.1;AAZ73233.2	ACI33922.1	401	413	yes	no	2	5.4579e-06	149.69	By matching	By matching	By MS/MS	By MS/MS	By MS/MS	By matching	By matching	By matching
AGELTDDEVER	ADIDLSKRAGELTDDE	LTDDEVERVVTIMQNP	R	A	G	E	R	V	1	1	0	2	0	0	3	1	0	0	1	0	0	0	0	0	1	0	0	1	0	11	0	1232.55	ACX35606.1;ACX35593.1;ACN12267.1;ACN12175.1;ACN09920.1;ACN09828.1;ACI69981.1;ACI69333.1;ACI67484.1;ACI66957.1;ACH70615.1;ABQ59673.1	ACX35606.1	56	66	yes	no	2	0.00052962	103.46	By matching	By matching	By matching	By matching	By matching	By matching	By matching	By matching
AGETIHGHK	SQAPRLPKAGETIHGH	GETIHGHKFFIGFGGK	K	A	G	H	K	F	1	0	0	0	0	0	1	2	2	1	0	1	0	0	0	0	1	0	0	0	0	9	0	948.478	NP_001134323.1;ACI67056.1	NP_001134323.1	28	36	yes	no	2	0.0015372	96.034	By matching	By MS/MS	By MS/MS	By matching	By MS/MS	By MS/MS	By matching	By MS/MS
AGETVVSLCAK	KAVVGAAKAGETVVSL	TVVSLCAKGDAFIMAE	K	A	G	A	K	G	2	0	0	0	1	0	1	1	0	0	1	1	0	0	0	1	1	0	0	2	0	11	0	1133.58	ACI68772.1	ACI68772.1	41	51	yes	yes	2	0.041338	56.087	By matching	By matching	By matching	By matching	By matching	By matching	By matching	By matching
AGEVTFVDAHR	DLKDLMRKAGEVTFVD	VTFVDAHRTNKNEGVV	K	A	G	H	R	T	2	1	0	1	0	0	1	1	1	0	0	0	0	1	0	0	1	0	0	2	0	11	0	1200.59	ACN10986.1	ACN10986.1	151	161	yes	yes	2	0.056658	50.108	By matching	By matching	By matching	By matching	By matching	By matching	By matching	By MS/MS
AGEYEALSEK	RRSLPSVRAGEYEALS	EYEALSEKLKRTEWAP	R	A	G	E	K	L	2	0	0	0	0	0	3	1	0	0	1	1	0	0	0	1	0	0	1	0	0	10	0	1095.51	NP_001158793.1;ACN10483.1	NP_001158793.1	143	152	yes	no	1;2	3.1166e-06	162.36	By MS/MS	By MS/MS	By MS/MS	By MS/MS	By MS/MS	By MS/MS	By MS/MS	By MS/MS
AGFAGDDAPR	DNGSGMCKAGFAGDDA	FAGDDAPRAVFPSIVG	K	A	G	P	R	A	3	1	0	2	0	0	0	2	0	0	0	0	0	1	1	0	0	0	0	0	0	10	0	975.441	O42161.1;NP_001116997.1;ACN11317.1;ACI33371.1;AAB65430.1;ACI67042.1;NP_001133115.1;NP_001117011.1;ACH70896.1;ACH70895.1;ACH70894.1;ACH70714.1;AAG25672.1	O42161.1	19	28	no	no	2	3.2999e-05	148.56	By MS/MS	By MS/MS	By MS/MS	By MS/MS	By MS/MS	By MS/MS	By MS/MS	By MS/MS
AGFAGDQIPK	DNGSGVVKAGFAGDQI	FAGDQIPKYCFPNYVG	K	A	G	P	K	Y	2	0	0	1	0	1	0	2	0	1	0	1	0	1	1	0	0	0	0	0	0	10	0	1002.51	NP_001158877.1;ACN10660.1	NP_001158877.1	23	32	yes	no	2	0.00027619	121.36	By matching	By MS/MS	By MS/MS	By MS/MS	By MS/MS	By MS/MS	By matching	By matching
AGGGTIVENTTQGIAR	EELHEYRKAGGGTIVE	NTTQGIARDLPCLKQL	K	A	G	A	R	D	2	1	1	0	0	1	1	4	0	2	0	0	0	0	0	0	3	0	0	1	0	16	0	1543.8	NP_001135294.1;B5X4Y9.1;ACI34370.1	NP_001135294.1	90	105	yes	no	2	2.6325e-21	233.62	By MS/MS	By MS/MS	By MS/MS	By MS/MS	By MS/MS	By MS/MS	By MS/MS	By MS/MS
AGGLGDIHIPLLADLNK	AWIKTPRKAGGLGDIH	PLLADLNKQVSRDYGI	K	A	G	N	K	Q	2	0	1	2	0	0	0	3	1	2	4	1	0	0	1	0	0	0	0	0	0	17	0	1715.96	ADM15936.1;ACI69604.1	ADM15936.1	144	160	yes	no	2;3	7.894e-06	139.66	By MS/MS	By MS/MS	By MS/MS	By matching	By MS/MS	By matching	By MS/MS	By MS/MS
AGGLGEIHIPLLADLNK	AWINTPRKAGGLGEIH	PLLADLNKQVSRDYGV	K	A	G	N	K	Q	2	0	1	1	0	0	1	3	1	2	4	1	0	0	1	0	0	0	0	0	0	17	0	1729.97	ACI69558.1;ACI66477.1;ACH85347.1;ACI68510.1;ADM15885.1;ACI67209.1	ACI69558.1	143	159	yes	no	3	0.0018617	74.966	By matching	By matching	By matching	By matching	By matching	By MS/MS	By matching	By matching
AGGQVMTFDQLALAAPK	GARRRILKAGGQVMTF	QLALAAPKGQGTVLLS	K	A	G	P	K	G	4	0	0	1	0	2	0	2	0	0	2	1	1	1	1	0	1	0	0	1	0	17	0	1716.89	ACH85360.1;ACN12347.1;ACN10000.1;ACI68700.1	ACH85360.1	115	131	yes	no	2	9.973e-54	287.03	By MS/MS	By MS/MS	By MS/MS	By MS/MS	By MS/MS	By MS/MS	By MS/MS	By MS/MS
AGGSASAMLQPLLDNQIGFK	SYQRDTYKAGGSASAM	LDNQIGFKNMEGVQHL	K	A	G	F	K	N	3	0	1	1	0	2	0	3	0	1	3	1	1	1	1	2	0	0	0	0	0	20	0	2017.03	ACI67092.1;ACI68289.1	ACI67092.1	161	180	no	no	2;3	1.3398e-19	216.35	By MS/MS	By MS/MS	By MS/MS	By MS/MS	By MS/MS	By MS/MS	By MS/MS	By MS/MS
AGHFDQEIVPVMVPSR	NRTEAAQKAGHFDQEI	VPVMVPSRKGPVEVKA	K	A	G	S	R	K	1	1	0	1	0	1	1	1	1	1	0	0	1	1	2	1	0	0	0	3	0	16	0	1780.89	NP_001133421.1;ACI33207.1	NP_001133421.1	193	208	yes	no	2;3	1.1802e-09	186.72	By MS/MS	By MS/MS	By MS/MS	By MS/MS	By MS/MS	By MS/MS	By MS/MS	By MS/MS
AGHYAANVIIR	KELEQCVKAGHYAANV	YAANVIIRRAGCTFPE	K	A	G	I	R	R	3	1	1	0	0	0	0	1	1	2	0	0	0	0	0	0	0	0	1	1	0	11	0	1183.65	NP_001135164.1;ACH70824.1;NP_001158773.1;ACN12792.1;ACN10426.1	NP_001135164.1	361	371	yes	no	2	0.0012735	94.692	By MS/MS	By matching	By MS/MS	By matching	By matching	By matching	By matching	By matching
AGIANLYGIAGSTNVTGDQVK	AISTAVRKAGIANLYG	NVTGDQVKKLDILSNN	K	A	G	V	K	K	3	0	2	1	0	1	0	4	0	2	1	1	0	0	0	1	2	0	1	2	0	21	0	2048.05	ACN60281.1	ACN60281.1	43	63	yes	yes	2;3	2.9897e-87	335.12	By MS/MS	By MS/MS	By MS/MS	By MS/MS	By MS/MS	By MS/MS	By MS/MS	By MS/MS
AGIANLYGIAGSTNVTGDQVKK	AISTAVRKAGIANLYG	VTGDQVKKLDILSNNL	K	A	G	K	K	L	3	0	2	1	0	1	0	4	0	2	1	2	0	0	0	1	2	0	1	2	0	22	1	2176.15	ACN60281.1	ACN60281.1	43	64	yes	yes	3	0.073355	17.72	By matching	By matching	By matching	By matching	By matching	By matching	By matching	By matching
AGIAVTLAGLTGK	IPVDVMRRAGIAVTLA	TLAGLTGKDPVQCSRD	R	A	G	G	K	D	3	0	0	0	0	0	0	3	0	1	2	1	0	0	0	0	2	0	0	1	0	13	0	1170.7	ACI69371.1;ACH70628.1;NP_001116995.1;BAB84671.1	ACI69371.1	29	41	yes	no	2	0.00043281	96.866	By MS/MS	By MS/MS	By MS/MS	By matching	By MS/MS	By MS/MS	By MS/MS	By MS/MS
AGIGAFLK	________________	AGIGAFLKNAWNKEPV	M	A	G	L	K	N	2	0	0	0	0	0	0	2	0	1	1	1	0	1	0	0	0	0	0	0	0	8	0	775.459	NP_001134678.1;ACN12358.1;ACN10011.1;ACI68457.1	NP_001134678.1	2	9	yes	no	1	0.0027612	83.287	By matching	By matching	By matching	By matching	By matching	By matching	By matching	By matching
AGILFEDIFDVK	________________	FEDIFDVKDIDPDGMK	M	A	G	V	K	D	1	0	0	2	0	0	1	1	0	2	1	1	0	2	0	0	0	0	0	1	0	12	0	1365.72	NP_001140124.1;ACM08625.1	NP_001140124.1	2	13	yes	no	2	0.00012112	120.57	By MS/MS	By MS/MS	By MS/MS	By matching	By MS/MS	By MS/MS	By MS/MS	By matching
AGKPIGLCCISPVLAAK	RVLKDFHKAGKPIGLC	ISPVLAAKLLPGVEVT	K	A	G	A	K	L	3	0	0	0	2	0	0	2	0	2	2	2	0	0	2	1	0	0	0	1	0	17	1	1753.96	ACM08279.1	ACM08279.1	160	176	yes	yes	3	0.0021788	76.358	By MS/MS	By matching	By matching	By MS/MS	By matching	By matching	By matching	By matching
AGKYDLDFK	VAASEFYKAGKYDLDF	GKYDLDFKSPDDPARY	K	A	G	F	K	S	1	0	0	2	0	0	0	1	0	0	1	2	0	1	0	0	0	0	1	0	0	9	1	1055.53	NP_001133193.1;B5DGQ7.1;ACH70932.1;ACH70931.1;NP_001135172.1;ACH70930.1	NP_001133193.1	254	262	yes	no	2	0.0040301	118.03	By MS/MS	By MS/MS	By matching	By matching	By MS/MS	By matching	By matching	By matching
AGLFNGLAPR	HIIKIDGKAGLFNGLA	LFNGLAPRLCAGTIGT	K	A	G	P	R	L	2	1	1	0	0	0	0	2	0	0	2	0	0	1	1	0	0	0	0	0	0	10	0	1014.56	ACM09479.1;ACN60184.1	ACM09479.1	68	77	yes	no	2	0.0088505	76.17	By matching	By matching	By MS/MS	By matching	By matching	By matching	By matching	By matching
AGLLGLEFFTPESK	INWLNMVRAGLLGLEF	EFFTPESKSWRQAHMQ	R	A	G	S	K	S	1	0	0	0	0	0	2	2	0	0	3	1	0	2	1	1	1	0	0	0	0	14	0	1507.79	NP_001133876.1;ACI34066.1	NP_001133876.1	548	561	yes	no	2	3.6867e-14	208.27	By MS/MS	By MS/MS	By matching	By MS/MS	By MS/MS	By MS/MS	By MS/MS	By MS/MS
AGLPCQDLEFVQFHPTGIYGAGCLITEGCR	DGNAMVTRAGLPCQDL	CLITEGCRGEGGILIN	R	A	G	C	R	G	2	1	0	1	3	2	2	5	1	2	3	0	0	2	2	0	2	0	1	1	0	30	0	3365.56	NP_001133088.1;ACH70672.1;ACI32957.1	NP_001133088.1	279	308	yes	no	3	1.2404e-10	96.181	By MS/MS	By MS/MS	By MS/MS	By MS/MS	By MS/MS	By MS/MS	By matching	By MS/MS
AGLQFPVGR	KAVSRSQRAGLQFPVG	GLQFPVGRIHRHLKTR	R	A	G	G	R	I	1	1	0	0	0	1	0	2	0	0	1	0	0	1	1	0	0	0	0	1	0	9	0	943.524	ADM16155.1;ADM16115.1;ACN12505.1;ACN12374.1;ACN10153.1;ACN10027.1;ACM09557.1;ACI69641.1;ACI68191.1;ACI67816.1;ACI66843.1;ACI66770.1;ACI66137.1;ACI66110.1;ACI34256.1;ACH70792.1;ACM09081.1;ACI69610.1;ACI69794.1;ACN12300.1;ACN11470.1;ACN09953.1;ACI66032.1;ACI67021.1	ADM16155.1	24	32	no	no	2	6.7335e-07	180.87	By MS/MS	By MS/MS	By MS/MS	By MS/MS	By MS/MS	By MS/MS	By MS/MS	By MS/MS
AGLSASEVEELLK	SLSEAAMKAGLSASEV	SEVEELLKLSTSKEIK	K	A	G	L	K	L	2	0	0	0	0	0	3	1	0	0	3	1	0	0	0	2	0	0	0	1	0	13	0	1344.71	NP_001135162.1;ACH70777.1	NP_001135162.1	148	160	yes	no	2	7.8023e-29	256.31	By MS/MS	By MS/MS	By MS/MS	By MS/MS	By MS/MS	By MS/MS	By matching	By MS/MS
AGMIVTFAPANVTTEVK	RVETGTLKAGMIVTFA	ANVTTEVKSVEMHHET	K	A	G	V	K	S	3	0	1	0	0	0	1	1	0	1	0	1	1	1	1	0	3	0	0	3	0	17	0	1747.92	ACN11081.1;NP_001117101.1;ACN12790.1;ACN10846.1;ACN10424.1;ACH70682.1;AAG38613.1;NP_001135381.1;ACH70684.1;ACN10642.1	ACN11081.1	274	290	yes	no	2;3	1.6445e-41	264.85	By MS/MS	By MS/MS	By MS/MS	By MS/MS	By MS/MS	By MS/MS	By MS/MS	By MS/MS
AGMVAEFESK	FYKTNVARAGMVAEFE	MVAEFESKFSSLTIPE	R	A	G	S	K	F	2	0	0	0	0	0	2	1	0	0	0	1	1	1	0	1	0	0	0	1	0	10	0	1067.5	NP_001133159.1;ACI69093.1;ACH70827.1;ACN12181.1;ACN09834.1	ACN12181.1	64	73	no	no	2	5.3707e-08	143.4	By MS/MS	By MS/MS	By MS/MS	By MS/MS	By MS/MS	By MS/MS	By MS/MS	By MS/MS
AGMYTLPESDFYLPDIELPYWLTNGHYR	IPCHCPFKAGMYTLPE	WLTNGHYRVQGELGAM	K	A	G	Y	R	V	1	1	1	2	0	0	2	2	1	1	4	0	1	1	3	1	2	1	4	0	0	28	0	3360.58	NP_001133828.1;ACI33972.1	NP_001133828.1	145	172	yes	no	3	0.023184	29.174	By matching	By matching	By matching	By matching	By matching	By matching	By matching	By matching
AGNGLESYTMAVNHLADLTTEEVPK	KVMEHNTRAGNGLESY	LTTEEVPKGLLPMPRP	R	A	G	P	K	G	3	0	2	1	0	0	3	2	1	0	3	1	1	0	1	1	3	0	1	2	0	25	0	2659.28	NP_001134251.1;CAD80246.1;ACI66799.1	NP_001134251.1	72	96	yes	no	3	3.6107e-10	128.75	By MS/MS	By MS/MS	By matching	By matching	By matching	By MS/MS	By matching	By matching
AGNLGGGVVSIER	ERIKVNGKAGNLGGGV	GGVVSIERSKSKISVN	K	A	G	E	R	S	1	1	1	0	0	0	1	4	0	1	1	0	0	0	0	1	0	0	0	2	0	13	0	1227.66	ACN12251.1;ACN09904.1;ACN12302.1;ACN09955.1;ACM08696.1;ACH70892.1;ADM16056.1;ACI67011.1;ACH85303.1;ACI69845.1;ACI67544.1;ACI67208.1	ACH85303.1	56	68	no	no	2	0.00020135	104.55	By MS/MS	By MS/MS	By MS/MS	By matching	By matching	By MS/MS	By matching	By MS/MS
AGNPTAVPPQIFNEDQYCGNYEMFSDAVEEDKVEQFLK	VRDEMRSKAGNPTAVP	DKVEQFLKMA______	K	A	G	L	K	M	3	0	3	3	1	3	5	2	0	1	1	2	1	3	3	1	1	0	2	3	0	38	1	4378.97	ACI34227.1	ACI34227.1	53	90	yes	yes	3	1.0636e-05	55.951	By MS/MS	By matching	By matching	By matching	By matching	By MS/MS	By matching	By matching
AGPIWDLR	ELVPLFEKAGPIWDLR	AGPIWDLRLMMDPLSG	K	A	G	L	R	L	1	1	0	1	0	0	0	1	0	1	1	0	0	0	1	0	0	1	0	0	0	8	0	926.497	ACN11290.1;ACN10937.1;ACN11156.1;ACN11421.1;ACN60188.1;ACN11217.1	ACN11290.1	190	197	no	no	2	0.0022082	93.143	By matching	By matching	By MS/MS	By matching	By matching	By MS/MS	By matching	By matching
AGPPPPGPPPPPMDFSGSSGGSGEQGPDTR	SAAPPPPRAGPPPPGP	GEQGPDTRNALFASLN	R	A	G	T	R	N	1	1	0	2	0	1	1	7	0	0	0	0	1	1	10	4	1	0	0	0	0	30	0	2829.27	NP_001133556.1;ACI33472.1	NP_001133556.1	220	249	yes	no	3	7.2798e-05	61.709	By matching	By matching	By matching	By matching	By MS/MS	By matching	By matching	By MS/MS
AGPSVGELIVK	KAAAKPKKAGPSVGEL	SVGELIVKAVSASKER	K	A	G	V	K	A	1	0	0	0	0	0	1	2	0	1	1	1	0	0	1	1	0	0	0	2	0	11	0	1068.62	P84408.3;CAI46350.1	P84408.3	28	38	yes	no	2	2.9508e-06	158.05	By MS/MS	By MS/MS	By matching	By MS/MS	By MS/MS	By matching	By MS/MS	By MS/MS
AGPWTPEAAAEHPEAVR	LEKRGYVKAGPWTPEA	AEHPEAVRQLHREFLR	K	A	G	V	R	Q	5	1	0	0	0	0	3	1	1	0	0	0	0	0	3	0	1	1	0	1	0	17	0	1787.86	NP_001133157.1;ACH70821.1	NP_001133157.1	38	54	yes	no	2;3	1.6982e-11	200	By MS/MS	By MS/MS	By MS/MS	By MS/MS	By MS/MS	By MS/MS	By MS/MS	By MS/MS
AGQAVDDFIDK	RRIVMLVKAGQAVDDF	AVDDFIDKLVPLLEAG	K	A	G	D	K	L	2	0	0	3	0	1	0	1	0	1	0	1	0	1	0	0	0	0	0	1	0	11	0	1177.56	ACN10812.1;ACI70192.1;ACI66086.1;ACI70150.1;ACI68129.1	ACN10812.1	77	87	yes	no	2	4.5717e-08	176.32	By MS/MS	By MS/MS	By MS/MS	By MS/MS	By MS/MS	By MS/MS	By MS/MS	By MS/MS
AGQAVDDFIDKLVPLLEAGDIIIDGGNSEYR	RRIVMLVKAGQAVDDF	DGGNSEYRDTTRRCKS	K	A	G	Y	R	D	3	1	1	5	0	1	2	4	0	4	3	1	0	1	1	1	0	0	1	2	0	31	1	3302.67	ACN10812.1;ACI70192.1;ACI66086.1;ACI70150.1;ACI68129.1	ACN10812.1	77	107	yes	no	3	1.2351e-14	111.55	By MS/MS	By MS/MS	By MS/MS	By MS/MS	By MS/MS	By MS/MS	By MS/MS	By MS/MS
AGQCVIGLQMGTNK	HFDDDKIKAGQCVIGL	GLQMGTNKCASQAGMT	K	A	G	N	K	C	1	0	1	0	1	2	0	3	0	1	1	1	1	0	0	0	1	0	0	1	0	14	0	1475.72	ACN10647.1;NP_001133337.1;ACI33050.1	ACN10647.1	159	172	no	no	2	1.6715e-06	168	By matching	By matching	By MS/MS	By MS/MS	By MS/MS	By MS/MS	By MS/MS	By matching
AGSATLTTIISNPR	LQRQKLEKAGSATLTT	TTIISNPRAVQVCKRY	K	A	G	P	R	A	2	1	1	0	0	0	0	1	0	2	1	0	0	0	1	2	3	0	0	0	0	14	0	1400.76	ACM08542.1	ACM08542.1	40	53	yes	yes	2	0.00013856	120.6	By MS/MS	By MS/MS	By matching	By MS/MS	By MS/MS	By MS/MS	By MS/MS	By matching
AGSDGESIGNCPFSQR	PVIELFVKAGSDGESI	GNCPFSQRLFMILWLK	K	A	G	Q	R	L	1	1	1	1	1	1	1	3	0	1	0	0	0	1	1	3	0	0	0	0	0	16	0	1680.72	NP_001135289.1;ACI34310.1;ACH85330.1;NP_001135305.1;ACI66461.1;ACN10468.1	NP_001135289.1	24	39	yes	no	2	3.5302e-05	140.49	By matching	By matching	By matching	By matching	By matching	By matching	By matching	By matching
AGSGTMNLGGSLTR	MLWLQTTKAGSGTMNL	NLGGSLTRQMEKDETV	K	A	G	T	R	Q	1	1	1	0	0	0	0	4	0	0	2	0	1	0	0	2	2	0	0	0	0	14	0	1320.65	ACI68515.1;ACH70650.1	ACI68515.1	182	195	yes	no	2	7.097e-05	125.33	By MS/MS	By MS/MS	By MS/MS	By MS/MS	By MS/MS	By MS/MS	By MS/MS	By MS/MS
AGSNVMQTFTFYASDDK	QLHREFLRAGSNVMQT	TFYASDDKLENRGNAQ	R	A	G	D	K	L	2	0	1	2	0	1	0	1	0	0	0	1	1	2	0	2	2	0	1	1	0	17	0	1880.83	NP_001133157.1;ACH70821.1	NP_001133157.1	63	79	yes	no	2	1.6148e-22	224.36	By matching	By matching	By matching	By matching	By matching	By matching	By matching	By matching
AGSNVMQTFTFYASDDKLENR	QLHREFLRAGSNVMQT	SDDKLENRGNAQRFTG	R	A	G	N	R	G	2	1	2	2	0	1	1	1	0	0	1	1	1	2	0	2	2	0	1	1	0	21	1	2393.1	NP_001133157.1;ACH70821.1	NP_001133157.1	63	83	yes	no	2;3	1.4153e-34	242.94	By MS/MS	By MS/MS	By MS/MS	By MS/MS	By MS/MS	By MS/MS	By MS/MS	By MS/MS
AGSQQAASEHGIIIVAPDTSPR	TEQNFITKAGSQQAAS	VAPDTSPRGCNIEGED	K	A	G	P	R	G	4	1	0	1	0	2	1	2	1	3	0	0	0	0	2	3	1	0	0	1	0	22	0	2204.12	NP_001135000.1;ACI69817.1	NP_001135000.1	65	86	yes	no	3	1.1809e-05	98.443	By MS/MS	By MS/MS	By MS/MS	By MS/MS	By matching	By MS/MS	By MS/MS	By matching
AGSVPSLAAGLLFGGLAGVGAYQISQDPK	GGAMGYVKAGSVPSLA	YQISQDPKNIWVSLVT	K	A	G	P	K	N	5	0	0	1	0	2	0	6	0	1	4	1	0	1	2	3	0	0	1	2	0	29	0	2743.45	NP_001134630.1;ACI68269.1	NP_001134630.1	24	52	yes	no	3	5.7343e-10	98.267	By MS/MS	By matching	By MS/MS	By MS/MS	By MS/MS	By MS/MS	By MS/MS	By MS/MS
AGTQIENIEEDFR	WCNSHLRKAGTQIENI	ENIEEDFRDGLKLMLL	K	A	G	F	R	D	1	1	1	1	0	1	3	1	0	2	0	0	0	1	0	0	1	0	0	0	0	13	0	1520.71	NP_001167055.1;ACN10704.1;CAD59068.1	NP_001167055.1	52	64	yes	no	2	2.3968e-28	249.19	By MS/MS	By MS/MS	By MS/MS	By matching	By MS/MS	By MS/MS	By MS/MS	By MS/MS
AGTQIENIEEDFRDGLK	WCNSHLRKAGTQIENI	EDFRDGLKLMLLLEVI	K	A	G	L	K	L	1	1	1	2	0	1	3	2	0	2	1	1	0	1	0	0	1	0	0	0	0	17	1	1933.94	NP_001167055.1;ACN10704.1	NP_001167055.1	52	68	yes	no	3	0.016012	53.946	By matching	By MS/MS	By matching	By matching	By matching	By matching	By matching	By matching
AGTTWVSYILDLLYFGQTAPER	ILIATYPKAGTTWVSY	FGQTAPERQRPIFEKV	K	A	G	E	R	Q	2	1	0	1	0	1	1	2	0	1	3	0	0	1	1	1	3	1	2	1	0	22	0	2500.26	NP_001134146.1;ACI66365.1;NP_001134825.1;ACI69056.1	NP_001134146.1	46	67	yes	no	3	0.038748	28.393	By matching	By matching	By matching	By matching	By matching	By matching	By matching	By matching
AGTVWINCYDVFGVQAPFGGYK	HYISSGLRAGTVWINC	QAPFGGYKYSGNGREL	R	A	G	Y	K	Y	2	0	1	1	1	1	0	4	0	1	0	1	0	2	1	0	1	1	2	3	0	22	0	2448.16	ACI33614.1	ACI33614.1	466	487	yes	yes	2;3	2.6153e-20	212.85	By MS/MS	By MS/MS	By MS/MS	By MS/MS	By MS/MS	By MS/MS	By MS/MS	By MS/MS
AGVASHFVESQK	LKGRDVQRAGVASHFV	SHFVESQKIAALEKEL	R	A	G	Q	K	I	2	0	0	0	0	1	1	1	1	0	0	1	0	1	0	2	0	0	0	2	0	12	0	1258.63	ACN11180.1	ACN11180.1	206	217	yes	yes	2	7.4982e-11	199.8	By MS/MS	By MS/MS	By matching	By MS/MS	By MS/MS	By MS/MS	By MS/MS	By MS/MS
AGVLAGHDNR	WDTLKADRAGVLAGHD	VLAGHDNRVSCLGVTD	R	A	G	N	R	V	2	1	1	1	0	0	0	2	1	0	1	0	0	0	0	0	0	0	0	1	0	10	0	1008.51	ACI34147.1;ACN58637.1;ACI34279.1;ACI33136.1;ACI34200.1	ACI34147.1	305	314	no	no	2	0.0002361	123.96	By MS/MS	By matching	By MS/MS	By matching	By MS/MS	By MS/MS	By MS/MS	By MS/MS
AGVNTVTTLVESK	TKRPPVLRAGVNTVTT	VTTLVESKKAQLVVIA	R	A	G	S	K	K	1	0	1	0	0	0	1	1	0	0	1	1	0	0	0	1	3	0	0	3	0	13	0	1317.71	ACH85352.1;NP_001134228.1;AGH92587.1;ACN12693.1;ACN12680.1;ACN10333.1;ACN10320.1;ACI66701.1;ACH70989.1	ACH85352.1	134	146	yes	no	2	4.1194e-38	269.95	By MS/MS	By MS/MS	By MS/MS	By MS/MS	By MS/MS	By MS/MS	By MS/MS	By MS/MS
AGVPMEVMGLMLGEFVDDYTVR	LKMLKHGRAGVPMEVM	FVDDYTVRVIDVFAMP	R	A	G	V	R	V	1	1	0	2	0	0	2	3	0	0	2	0	3	1	1	0	1	0	1	4	0	22	0	2428.15	NP_001135360.1;ADM16265.1;ACI69220.1;ACI67841.1	NP_001135360.1	47	68	yes	no	2;3	2.294e-07	124.4	By MS/MS	By MS/MS	By MS/MS	By MS/MS	By matching	By MS/MS	By MS/MS	By MS/MS
AHEGGVYAVSWSPDSSQLISASGDK	ICALGGAKAHEGGVYA	LISASGDKTVKLWDVG	K	A	H	D	K	T	3	0	0	2	0	1	1	3	1	1	1	1	0	0	1	6	0	1	1	2	0	25	0	2547.19	ACI33321.1	ACI33321.1	232	256	yes	yes	3	1.2585e-05	75.539	By MS/MS	By matching	By matching	By matching	By matching	By matching	By matching	By matching
AHGGYSVFAGVGER	ELINNVAKAHGGYSVF	VFAGVGERTREGNDLY	K	A	H	E	R	T	2	1	0	0	0	0	1	4	1	0	0	0	0	1	0	1	0	0	1	2	0	14	0	1405.67	ACH85277.1	ACH85277.1	193	206	yes	yes	2;3	0.00076125	95.195	By MS/MS	By matching	By MS/MS	By MS/MS	By matching	By matching	By matching	By matching
AHGNSGMVR	VIWGKVMRAHGNSGMV	HGNSGMVRAKFSSNLP	R	A	H	V	R	A	1	1	1	0	0	0	0	2	1	0	0	0	1	0	0	1	0	0	0	1	0	9	0	927.434	AGH92531.1;ACN12629.1;ACN12385.1;ACN12298.1;ACN10273.1;ACN10038.1;ACN09951.1	AGH92531.1	77	85	yes	no	2	0.00062495	117.53	By matching	By matching	By MS/MS	By matching	By MS/MS	By matching	By MS/MS	By MS/MS
AHLPELFK	________________	AHLPELFKYVDEHQEL	M	A	H	F	K	Y	1	0	0	0	0	0	1	0	1	0	2	1	0	1	1	0	0	0	0	0	0	8	0	953.533	ACI34233.1	ACI34233.1	2	9	yes	yes	2	0.0041553	89.296	By MS/MS	By matching	By matching	By MS/MS	By MS/MS	By matching	By MS/MS	By matching
AHLRDMQNQNSR	________________	DMQNQNSRLDPEEYFT	M	A	H	S	R	L	1	2	2	1	0	2	0	0	1	0	1	0	1	0	0	1	0	0	0	0	0	12	1	1468.7	NP_001133905.1;ACI34115.1	NP_001133905.1	2	13	yes	no	2	0.07117	44.847	By matching	By matching	By matching	By matching	By matching	By matching	By matching	By matching
AHQDFGYFYGSSYVAAPDGSR	FTSGDGKKAHQDFGYF	VAAPDGSRSPGLSRTR	K	A	H	S	R	S	3	1	0	2	0	1	0	3	1	0	0	0	0	2	1	3	0	0	3	1	0	21	0	2294	NP_001140121.1;ACM08325.1	NP_001140121.1	305	325	yes	no	3	0.013336	44.054	By matching	By MS/MS	By matching	By MS/MS	By matching	By matching	By MS/MS	By MS/MS
AHQVVEDGYEFFAK	HDMDLICRAHQVVEDG	DGYEFFAKRQLVTLFS	R	A	H	A	K	R	2	0	0	1	0	1	2	1	1	0	0	1	0	2	0	0	0	0	1	2	0	14	0	1638.77	NP_001135160.1;ACN12554.1;ACN10200.1;ACI69393.1;ACH70762.1;ACN58678.1;NP_001135184.1;ACI32941.1	NP_001135184.1	247	260	no	no	3	0.067462	34.326	By matching	By matching	By matching	By matching	By matching	By matching	By matching	By matching
AHSSMVGVNLSQK	DAFGTAHRAHSSMVGV	VGVNLSQKAAGFLMKK	R	A	H	Q	K	A	1	0	1	0	0	1	0	1	1	0	1	1	1	0	0	3	0	0	0	2	0	13	0	1356.68	NP_001133266.1;ACI32927.1;ACH70652.1	ACH70652.1	172	184	no	no	2	2.596e-06	158.11	By MS/MS	By MS/MS	By MS/MS	By MS/MS	By MS/MS	By MS/MS	By MS/MS	By MS/MS
AHVTGYMGPDQLDAALK	DLSHIETRAHVTGYMG	DQLDAALKGCDVVVIP	R	A	H	L	K	G	3	0	0	2	0	1	0	2	1	0	2	1	1	0	1	0	1	0	1	1	0	17	0	1785.87	ACH70948.1;NP_001135174.1;ACI66104.1;ACI67899.1;ACI68220.1;ACI66609.1	ACH70948.1	75	91	yes	no	3	0.0056792	99.069	By matching	By matching	By MS/MS	By matching	By matching	By matching	By matching	By matching
AHVTGYMGPDQLNAALK	DLSHIETRAHVTGYMG	DQLNAALKGCDVVVIP	R	A	H	L	K	G	3	0	1	1	0	1	0	2	1	0	2	1	1	0	1	0	1	0	1	1	0	17	0	1784.89	NP_001133198.1;ACI68017.1;ACH70949.1	NP_001133198.1	75	91	yes	no	2;3	8.352e-08	178.02	By MS/MS	By MS/MS	By MS/MS	By MS/MS	By MS/MS	By MS/MS	By MS/MS	By MS/MS
AHYISSGLR	VFTKDIDKAHYISSGL	HYISSGLRAGTVWINC	K	A	H	L	R	A	1	1	0	0	0	0	0	1	1	1	1	0	0	0	0	2	0	0	1	0	0	9	0	1002.52	ACI33614.1	ACI33614.1	457	465	yes	yes	2	0.024828	63.216	By matching	By MS/MS	By MS/MS	By matching	By matching	By matching	By MS/MS	By matching
AHYMVQPLAFHTPDCNCQGFIDLPEFPFGLEPR	GVERAGLKAHYMVQPL	FPFGLEPRILTRWDMH	K	A	H	P	R	I	2	1	1	2	2	2	2	2	2	1	3	0	1	4	5	0	1	0	1	1	0	33	0	3902.8	NP_001133157.1;ACH70821.1	NP_001133157.1	237	269	yes	no	3;4	4.1227e-11	92.449	By matching	By MS/MS	By matching	By MS/MS	By matching	By matching	By matching	By matching
AHYQTELETQGHGTVLDIDGMVIAQVLHR	DYYSILRRAHYQTELE	VIAQVLHRLGAGRSKA	R	A	H	H	R	L	2	1	0	2	0	3	2	3	3	2	3	0	1	0	0	0	3	0	1	3	0	29	0	3230.61	NP_001133751.1;ACI33838.1	NP_001133751.1	349	377	yes	no	4	0.00024235	55.051	By MS/MS	By MS/MS	By MS/MS	By MS/MS	By matching	By MS/MS	By MS/MS	By MS/MS
AIADAAEVENYGVR	HGVIGFSRAIADAAEV	EVENYGVRINTLCPAF	R	A	I	V	R	I	4	1	1	1	0	0	2	1	0	1	0	0	0	0	0	0	0	0	1	2	0	14	0	1476.72	ACM09410.1;ACM08802.1	ACM09410.1	164	177	yes	no	2	2.6923e-14	211.77	By MS/MS	By MS/MS	By MS/MS	By MS/MS	By MS/MS	By MS/MS	By MS/MS	By MS/MS
AIAELGIYPAVDPLDSTSR	DATTVLSRAIAELGIY	DPLDSTSRIMDPNIVG	R	A	I	S	R	I	3	1	0	2	0	0	1	1	0	2	2	0	0	0	2	2	1	0	1	1	0	19	0	1987.03	ACH85277.1	ACH85277.1	355	373	yes	yes	2;3	7.5048e-18	220.64	By MS/MS	By MS/MS	By MS/MS	By MS/MS	By MS/MS	By MS/MS	By MS/MS	By MS/MS
AICTEAGLMALR	DLSGADIKAICTEAGL	EAGLMALRERRMKVTN	K	A	I	L	R	E	3	1	0	0	1	0	1	1	0	1	2	0	1	0	0	0	1	0	0	0	0	12	0	1304.66	ACH85269.1;ACN10996.1;ACI68908.1;ACN12452.1;ACN10104.1;ADM16230.1;ACI66263.1	ACH85269.1	395	406	yes	no	2	0.00011229	117.09	By matching	By MS/MS	By MS/MS	By matching	By matching	By matching	By matching	By matching
AIDDGVNTFK	NRMDDIERAIDDGVNT	DDGVNTFKVLVRDKRL	R	A	I	F	K	V	1	0	1	2	0	0	0	1	0	1	0	1	0	1	0	0	1	0	0	1	0	10	0	1078.53	NP_001133979.1;ACI34253.1	NP_001133979.1	391	400	yes	no	2	0.00034144	117.14	By MS/MS	By MS/MS	By MS/MS	By MS/MS	By MS/MS	By matching	By MS/MS	By MS/MS
AIDIAENEMPGLMK	SLAEWGRKAIDIAENE	NEMPGLMKMREMYGQS	K	A	I	M	K	M	2	0	1	1	0	0	2	1	0	2	1	1	2	0	1	0	0	0	0	0	0	14	0	1530.74	NP_001135793.1;NP_001133847.1;ACN10496.1;ACI34009.1;ACH70814.1	NP_001135793.1	21	34	yes	no	2	1.0481e-20	232.53	By MS/MS	By MS/MS	By MS/MS	By MS/MS	By MS/MS	By MS/MS	By MS/MS	By MS/MS
AIDINPDSAQPYK	AAKRDCDRAIDINPDS	PDSAQPYKWRGKAHKL	R	A	I	Y	K	W	2	0	1	2	0	1	0	0	0	2	0	1	0	0	2	1	0	0	1	0	0	13	0	1430.7	NP_001133946.1;ACI34192.1	NP_001133946.1	175	187	yes	no	2	9.2173e-10	190.37	By MS/MS	By MS/MS	By MS/MS	By MS/MS	By MS/MS	By MS/MS	By MS/MS	By MS/MS
AIDNGVFIQLVQANSPAALGGLR	RKVGLRLRAIDNGVFI	PAALGGLRFGDQVLQI	R	A	I	L	R	F	4	1	2	1	0	2	0	3	0	2	3	0	0	1	1	1	0	0	0	2	0	23	0	2323.26	ACN10699.1;ACI33018.1	ACN10699.1	134	156	yes	no	2;3	7.8047e-07	112.88	By matching	By MS/MS	By MS/MS	By matching	By matching	By matching	By matching	By matching
AIDSLQLTALK	RNFDELLRAIDSLQLT	SLQLTALKKVATPVDW	R	A	I	L	K	K	2	0	0	1	0	1	0	0	0	1	3	1	0	0	0	1	1	0	0	0	0	11	0	1171.68	ACI67571.1	ACI67571.1	162	172	yes	yes	1;2	6.5392e-12	199.8	By MS/MS	By MS/MS	By MS/MS	By MS/MS	By MS/MS	By MS/MS	By MS/MS	By MS/MS
AIDSLQLTALKK	RNFDELLRAIDSLQLT	LQLTALKKVATPVDWK	R	A	I	K	K	V	2	0	0	1	0	1	0	0	0	1	3	2	0	0	0	1	1	0	0	0	0	12	1	1299.78	ACI67571.1	ACI67571.1	162	173	yes	yes	2	6.3684e-09	184.98	By MS/MS	By MS/MS	By MS/MS	By MS/MS	By MS/MS	By MS/MS	By MS/MS	By MS/MS
AIDWLAFAER	AGKRAALKAIDWLAFA	DWLAFAERVPPNQRAM	K	A	I	E	R	V	3	1	0	1	0	0	1	0	0	1	1	0	0	1	0	0	0	1	0	0	0	10	0	1190.61	NP_001133159.1;ACI69093.1;ACH70827.1;ACN12181.1;ACN09834.1	ACN12181.1	10	19	no	no	2	0.00010968	136.96	By MS/MS	By MS/MS	By MS/MS	By MS/MS	By MS/MS	By MS/MS	By MS/MS	By MS/MS
AIEGIGTTEK	EDVVALRKAIEGIGTT	EGIGTTEKTLVEVLTG	K	A	I	E	K	T	1	0	0	0	0	0	2	2	0	2	0	1	0	0	0	0	2	0	0	0	0	10	0	1017.53	NP_001134415.1;ACI67419.1	NP_001134415.1	46	55	yes	no	2	0.040117	57.149	By matching	By matching	By matching	By matching	By matching	By matching	By matching	By matching
AIFVDLEPTVIDEVR	GIGKYVPRAIFVDLEP	PTVIDEVRTGTYRQLF	R	A	I	V	R	T	1	1	0	2	0	0	2	0	0	2	1	0	0	1	1	0	1	0	0	3	0	15	0	1714.91	NP_001133158.1;ACN10896.1;ACH70822.1;NP_001167032.1;ACI33964.1;ACH71025.1;ACN10869.1	NP_001133158.1	65	79	no	no	2;3	4.4362e-29	249.39	By MS/MS	By MS/MS	By MS/MS	By MS/MS	By MS/MS	By MS/MS	By MS/MS	By MS/MS
AIFVDLEPTVVDEVR	SSGRHVPRAIFVDLEP	PTVVDEVRTGMYRQLY	R	A	I	V	R	T	1	1	0	2	0	0	2	0	0	1	1	0	0	1	1	0	1	0	0	4	0	15	0	1700.9	ACI32906.1	ACI32906.1	66	80	yes	yes	2	4.7285e-05	146.77	By matching	By MS/MS	By matching	By MS/MS	By matching	By matching	By matching	By matching
AIFVTVDTPYLGK	RAEEAGYKAIFVTVDT	VDTPYLGKRRDDVRNR	K	A	I	G	K	R	1	0	0	1	0	0	0	1	0	1	1	1	0	1	1	0	2	0	1	2	0	13	0	1422.78	ACN12757.1;ACN10394.1;NP_001135240.1;ACI33762.1	ACN12757.1	154	166	yes	no	2	6.0298e-10	194.39	By MS/MS	By MS/MS	By MS/MS	By MS/MS	By MS/MS	By MS/MS	By MS/MS	By MS/MS
AIGALPLLMGEYWIDCK	EEVRVLHKAIGALPLL	GEYWIDCKKVPSLPVI	K	A	I	C	K	K	2	0	0	1	1	0	1	2	0	2	3	1	1	0	1	0	0	1	1	0	0	17	0	1948.98	ACI33365.1	ACI33365.1	306	322	yes	yes	2;3	7.1935e-16	210.9	By MS/MS	By MS/MS	By MS/MS	By MS/MS	By MS/MS	By MS/MS	By MS/MS	By MS/MS
AIGATPLIQGEYMVNCDK	AEVKALQKAIGATPLI	EYMVNCDKIPTMPDIT	K	A	I	D	K	I	2	0	1	1	1	1	1	2	0	2	1	1	1	0	1	0	1	0	1	1	0	18	0	1978.95	ACN10838.1;ACH70630.1	ACN10838.1	302	319	yes	no	2	2.4206e-42	275.37	By matching	By MS/MS	By MS/MS	By matching	By matching	By MS/MS	By matching	By matching
AIGLSNFNSR	LVGKGMIRAIGLSNFN	GLSNFNSRQIDDVLSV	R	A	I	S	R	Q	1	1	2	0	0	0	0	1	0	1	1	0	0	1	0	2	0	0	0	0	0	10	0	1077.56	ACN12549.1;ACN10195.1	ACN12549.1	162	171	yes	no	2	0.000574	105.2	By matching	By matching	By MS/MS	By matching	By matching	By matching	By matching	By MS/MS
AIGSASEGAQSSLQEVYHK	TFVQCDARAIGSASEG	SLQEVYHKSMTLKEAI	R	A	I	H	K	S	3	0	0	0	0	2	2	2	1	1	1	1	0	0	0	4	0	0	1	1	0	19	0	1960.95	NP_001134432.1;ADM16120.1;ACI67478.1	NP_001134432.1	169	187	yes	no	2;3	1.6492e-12	200.9	By MS/MS	By MS/MS	By MS/MS	By MS/MS	By MS/MS	By MS/MS	By MS/MS	By MS/MS
AIGVDNPAAK	NDGATILKAIGVDNPA	GVDNPAAKVLVDMSKT	K	A	I	A	K	V	3	0	1	1	0	0	0	1	0	1	0	1	0	0	1	0	0	0	0	1	0	10	0	954.513	NP_001133605.1;ACI33559.1	NP_001133605.1	73	82	yes	no	2	0.014655	67.207	By MS/MS	By matching	By matching	By matching	By matching	By matching	By matching	By matching
AIGVSNFNK	LVDAGLVKAIGVSNFN	IGVSNFNKDQIESILN	K	A	I	N	K	D	1	0	2	0	0	0	0	1	0	1	0	1	0	1	0	1	0	0	0	1	0	9	0	948.503	ACN11078.1;ACI67446.1;ACI69471.1	ACN11078.1	156	164	no	no	2	0.016606	66.568	By matching	By matching	By matching	By MS/MS	By matching	By matching	By MS/MS	By matching
AIGVSNFNKDQIESILNKPGLK	LVDAGLVKAIGVSNFN	ILNKPGLKYKPANNQV	K	A	I	L	K	Y	1	0	3	1	0	1	1	2	0	3	2	3	0	1	1	2	0	0	0	1	0	22	2	2384.31	ACN11078.1;ACI67446.1;ACI69471.1	ACN11078.1	156	177	no	no	3	9.3201e-06	106.89	By MS/MS	By matching	By matching	By matching	By matching	By matching	By matching	By MS/MS
AIIELLLQEADPK	DLIESYGRAIIELLLQ	LLQEADPKTICTVLGL	R	A	I	P	K	T	2	0	0	1	0	1	2	0	0	2	3	1	0	0	1	0	0	0	0	0	0	13	0	1451.82	ACN10685.1;ACI33589.1	ACN10685.1	372	384	yes	no	2	0.037617	50.897	By matching	By matching	By matching	By matching	By matching	By matching	By matching	By matching
AIIIFVPVPQLK	IEVGGSRKAIIIFVPV	FVPVPQLKSFQKIQVR	K	A	I	L	K	S	1	0	0	0	0	1	0	0	0	3	1	1	0	1	2	0	0	0	0	2	0	12	0	1336.85	ACI67293.1;ACI66314.1;ACI34164.1;ACH70774.1;ACI66988.1;ACI66768.1;ACN12304.1;ACN09957.1	ACI67293.1	59	70	yes	no	2	3.1787e-05	126.39	By MS/MS	By MS/MS	By MS/MS	By MS/MS	By MS/MS	By MS/MS	By MS/MS	By MS/MS
AIIINTPNNPIGK	SKFTSKTKAIIINTPN	TPNNPIGKIFTKDELQ	K	A	I	G	K	I	1	0	3	0	0	0	0	1	0	4	0	1	0	0	2	0	1	0	0	0	0	13	0	1363.78	NP_001133932.1;ACI34161.1	NP_001133932.1	207	219	yes	no	2	3.3221e-20	223.08	By MS/MS	By MS/MS	By MS/MS	By MS/MS	By MS/MS	By MS/MS	By MS/MS	By MS/MS
AILLGPPGAGK	SDVKKGIRAILLGPPG	LGPPGAGKGTQAPRLA	R	A	I	G	K	G	2	0	0	0	0	0	0	3	0	1	2	1	0	0	2	0	0	0	0	0	0	11	0	992.602	B5XCA1.1;ACI68471.1;ACM09766.1	ACM09766.1	20	30	no	no	2	0.00046695	104.2	By MS/MS	By MS/MS	By MS/MS	By MS/MS	By matching	By MS/MS	By matching	By MS/MS
AILLSVPLLVVDNK	EEAVERFRAILLSVPL	PLLVVDNKQEIAEAQQ	R	A	I	N	K	Q	1	0	1	1	0	0	0	0	0	1	4	1	0	0	1	1	0	0	0	3	0	14	0	1492.92	NP_001133825.1;ACI33965.1;ACN58606.1	NP_001133825.1	1114	1127	yes	no	2	0.00040911	104.55	By matching	By MS/MS	By MS/MS	By matching	By matching	By matching	By matching	By matching
AILNYIAGK	GMKLVQTKAILNYIAG	ILNYIAGKYNLYGKDL	K	A	I	G	K	Y	2	0	1	0	0	0	0	1	0	2	1	1	0	0	0	0	0	0	1	0	0	9	0	961.56	NP_001134227.1;ACI66699.1	NP_001134227.1	55	63	yes	no	2	7.9774e-05	156.75	By matching	By matching	By matching	By MS/MS	By MS/MS	By MS/MS	By MS/MS	By MS/MS
AILVDLEPGTMDSVR	SGNKFVPRAILVDLEP	PGTMDSVRSGPFGQLF	R	A	I	V	R	S	1	1	0	2	0	0	1	1	0	1	2	0	1	0	1	1	1	0	0	2	0	15	0	1614.83	NP_001167344.1;ACN11433.1	NP_001167344.1	63	77	no	no	2	1.2672e-20	224.34	By MS/MS	By MS/MS	By MS/MS	By MS/MS	By MS/MS	By MS/MS	By MS/MS	By MS/MS
AINAEVVACSVDSQFTHLAWINTPR	SDRVHEFRAINAEVVA	LAWINTPRKQGGLGPM	R	A	I	P	R	K	4	1	2	1	1	1	1	0	1	2	1	0	0	1	1	2	2	1	0	3	0	25	0	2798.38	ACI67534.1	ACI67534.1	131	155	yes	yes	3	1.2854e-13	153.36	By MS/MS	By MS/MS	By MS/MS	By MS/MS	By MS/MS	By MS/MS	By MS/MS	By MS/MS
AINPENGFFGVAPGTSLK	FDSQGKLRAINPENGF	VAPGTSLKTNPHAMAT	R	A	I	L	K	T	2	0	2	0	0	0	1	3	0	1	1	1	0	2	2	1	1	0	0	1	0	18	0	1817.93	ACI33922.1;NP_001117114.1;AAZ73233.2;ACN11110.1	ACI33922.1	334	351	no	no	2;3	9.3594e-24	238.88	By MS/MS	By MS/MS	By MS/MS	By MS/MS	By MS/MS	By MS/MS	By MS/MS	By MS/MS
AINQGGLTSLAIR	YQVEYAFKAINQGGLT	GLTSLAIRGQDCAVVV	K	A	I	I	R	G	2	1	1	0	0	1	0	2	0	2	2	0	0	0	0	1	1	0	0	0	0	13	0	1312.75	ACI70006.1;ACI66033.1;ACH70967.1;ACI69778.1;ACI67796.1;ACI69799.1	ACI70006.1	31	43	yes	no	2	1.7949e-07	178.22	By matching	By MS/MS	By matching	By matching	By matching	By MS/MS	By MS/MS	By matching
AINQGGLTSVAVR	YQVEYAFKAINQGGLT	GLTSVAVRGKDCAVVV	K	A	I	V	R	G	2	1	1	0	0	1	0	2	0	1	1	0	0	0	0	1	1	0	0	2	0	13	0	1284.71	ADM16303.1;ACI66289.1;ACM08640.1;ACH70968.1;ACI67177.1	ADM16303.1	31	43	yes	no	2	1.4339e-09	183.89	By MS/MS	By MS/MS	By MS/MS	By MS/MS	By MS/MS	By MS/MS	By MS/MS	By MS/MS
AIPTATVFYPSDGVSTEK	LEDIAMFRAIPTATVF	SDGVSTEKAVELAANT	R	A	I	E	K	A	2	0	0	1	0	0	1	1	0	1	0	1	0	1	2	2	3	0	1	2	0	18	0	1881.94	ACN11355.1	ACN11355.1	440	457	yes	yes	2	5.0273e-09	182.28	By MS/MS	By MS/MS	By MS/MS	By MS/MS	By MS/MS	By MS/MS	By MS/MS	By MS/MS
AIPTCTLFYPSDGVSTER	LEDIAMFRAIPTCTLF	SDGVSTERSVELAANT	R	A	I	E	R	S	1	1	0	1	1	0	1	1	0	1	1	0	0	1	2	2	3	0	1	1	0	18	0	2012.95	NP_001134006.1;ACI34298.1	NP_001134006.1	443	460	yes	no	2;3	1.4419e-16	217.65	By MS/MS	By MS/MS	By MS/MS	By MS/MS	By MS/MS	By MS/MS	By MS/MS	By MS/MS
AIQFTDAEQLESLK	KYRQILEKAIQFTDAE	AEQLESLKAFVEAMVN	K	A	I	L	K	A	2	0	0	1	0	2	2	0	0	1	2	1	0	1	0	1	1	0	0	0	0	14	0	1591.81	NP_001167326.1;ACN11367.1	NP_001167326.1	33	46	yes	no	2	0.020562	77.068	By matching	By matching	By matching	By matching	By matching	By matching	By matching	By matching
AIQLEYTEAR	LYYTGRIKAIQLEYTE	QLEYTEARRTLTNALR	K	A	I	A	R	R	2	1	0	0	0	1	2	0	0	1	1	0	0	0	0	0	1	0	1	0	0	10	0	1192.61	NP_001133516.1;ACN10780.1;ACI33390.1;ACH70973.1;NP_001133204.1;ACH70974.1	NP_001133516.1	277	286	yes	no	2	0.010557	80.245	By matching	By matching	By matching	By MS/MS	By matching	By matching	By matching	By matching
AIQTLQMELQQIMK	TAGDHPARAIQTLQME	MELQQIMKGNYSSFMQ	R	A	I	M	K	G	1	0	0	0	0	4	1	0	0	2	2	1	2	0	0	0	1	0	0	0	0	14	0	1673.88	NP_001133738.1;ACI33812.1	NP_001133738.1	308	321	yes	no	2	1.9259e-28	244.44	By MS/MS	By MS/MS	By MS/MS	By matching	By matching	By matching	By matching	By matching
AISEELDNALNDMTSI	YAQKLKYKAISEELDN	ALNDMTSI________	K	A	I	S	I	-	2	0	2	2	0	0	2	0	0	2	2	0	1	0	0	2	1	0	0	0	0	16	0	1734.8	NP_001117128.1;AGH92584.1;AGH92520.1;AAB36559.1	NP_001117128.1	269	284	yes	no	2	0.00040971	102.72	By matching	By matching	By matching	By matching	By matching	By matching	By matching	By matching
AISFVGSNQAGEYIYER	ICDHPAIKAISFVGSN	AGEYIYERGSKNGKRV	K	A	I	E	R	G	2	1	1	0	0	1	2	2	0	2	0	0	0	1	0	2	0	0	2	1	0	17	0	1902.91	NP_001136188.1;ACI34215.1;ACI34202.1;ACN58716.1	NP_001136188.1	246	262	no	no	2;3	4.9485e-69	317.31	By MS/MS	By MS/MS	By MS/MS	By MS/MS	By MS/MS	By MS/MS	By MS/MS	By MS/MS
AISIGDPLLEATR	EEVVKRTKAISIGDPL	DPLLEATRMGALITRQ	K	A	I	T	R	M	2	1	0	1	0	0	1	1	0	2	2	0	0	0	1	1	1	0	0	0	0	13	0	1354.75	NP_001133574.1;ACN10881.1;ACI33507.1	NP_001133574.1	324	336	yes	no	2	2.7682e-10	198.52	By MS/MS	By MS/MS	By MS/MS	By matching	By MS/MS	By MS/MS	By MS/MS	By matching
AISNHFVSATTSSLK	TAAQLILKAISNHFVS	SATTSSLKNIYFVLFD	K	A	I	L	K	N	2	0	1	0	0	0	0	0	1	1	1	1	0	1	0	4	2	0	0	1	0	15	0	1561.81	ACI33732.1;ACM08922.1	ACI33732.1	332	346	yes	no	2;3	0.00064038	102.15	By MS/MS	By MS/MS	By matching	By matching	By matching	By MS/MS	By matching	By matching
AITDVVNIGIGGSDLGPLMVTEALKPYSK	EWKGFSGKAITDVVNI	EALKPYSKGGPNVWFV	K	A	I	S	K	G	2	0	1	2	0	0	1	4	0	3	3	2	1	0	2	2	2	0	1	3	0	29	1	2957.58	ACN10743.1	ACN10743.1	147	175	yes	yes	3	3.2642e-07	83.465	By matching	By matching	By MS/MS	By MS/MS	By matching	By MS/MS	By MS/MS	By matching
AITGASLAEIMAK	RRAVKFQRAITGASLA	SLAEIMAKRNQKPEVR	R	A	I	A	K	R	4	0	0	0	0	0	1	1	0	2	1	1	1	0	0	1	1	0	0	0	0	13	0	1274.69	AGH92608.1;ACI66668.1	AGH92608.1	81	93	yes	no	2	4.852e-16	221.09	By MS/MS	By MS/MS	By MS/MS	By MS/MS	By MS/MS	By MS/MS	By MS/MS	By MS/MS
AITGLQSFTVNN	IHALILGKAITGLQSF	LQSFTVNN________	K	A	I	N	N	-	1	0	2	0	0	1	0	1	0	1	1	0	0	1	0	1	2	0	0	1	0	12	0	1263.65	ACI33980.1	ACI33980.1	430	441	yes	yes	2	0.0001692	111.31	By matching	By MS/MS	By MS/MS	By MS/MS	By matching	By matching	By MS/MS	By MS/MS
AITIAGTPQSIIECVK	MLPNSTERAITIAGTP	QSIIECVKQICVVMLE	R	A	I	V	K	Q	2	0	0	0	1	1	1	1	0	4	0	1	0	0	1	1	2	0	0	1	0	16	0	1699.92	ACI34263.1;NP_001133381.1;ACI33123.1	ACI34263.1	145	160	yes	no	2	2.41e-22	239.87	By MS/MS	By MS/MS	By MS/MS	By MS/MS	By MS/MS	By MS/MS	By matching	By MS/MS
AITLEDPNIK	LFLSKKKRAITLEDPN	TLEDPNIKYALKLIDK	R	A	I	I	K	Y	1	0	1	1	0	0	1	0	0	2	1	1	0	0	1	0	1	0	0	0	0	10	0	1112.61	ACI69228.1;ACI33240.1	ACI69228.1	31	40	yes	no	2	0.023547	63.694	By matching	By matching	By matching	By matching	By MS/MS	By matching	By matching	By MS/MS
AITVFSPDGHLFQVEYAQEAVK	________________	EYAQEAVKKGSTAVGI	R	A	I	V	K	K	3	0	0	1	0	2	2	1	1	1	1	1	0	2	1	1	1	0	1	3	0	22	0	2448.23	AHG98248.1;ACI68156.1;ACH70970.1;AHG98250.1;AHG98247.1;ACM09389.1;ACH70969.1;AHG98249.1;ACM08636.1;ACI69314.1;ACI68854.1;ACI67628.1	AHG98248.1	8	29	yes	no	3	1.0499e-08	135.29	By MS/MS	By MS/MS	By MS/MS	By MS/MS	By matching	By MS/MS	By MS/MS	By MS/MS
AIVAIENPADVCVISSR	EKLLLAARAIVAIENP	DVCVISSRNTGQRAVL	R	A	I	S	R	N	3	1	1	1	1	0	1	0	0	3	0	0	0	0	1	2	0	0	0	3	0	17	0	1812.94	NP_001134397.1;B5DGB6.1;ACI70158.1;ACI68951.1;ACI67366.1;ACH70790.1;ADM15997.1;ACN12502.1;ACN10151.1;ACI68848.1;ACN10574.1	NP_001134397.1	64	80	yes	no	2;3	1.1611e-53	285.19	By MS/MS	By MS/MS	By MS/MS	By MS/MS	By MS/MS	By MS/MS	By MS/MS	By MS/MS
AIVDCGFEHPSEVQHECIPQAILGMDILCQAK	LLKPELLRAIVDCGFE	MDILCQAKSGMGKTAV	R	A	I	A	K	S	3	0	0	2	3	3	3	2	2	4	2	1	1	1	2	1	0	0	0	2	0	32	0	3664.71	ACN12648.1;ACN10290.1;ACM09195.1;ACN58701.1;NP_001134851.1;NP_001133080.1;ACI69146.1;ACH70654.1	ACN12648.1	58	89	yes	no	4	0.00042827	47.73	By MS/MS	By MS/MS	By MS/MS	By MS/MS	By MS/MS	By MS/MS	By MS/MS	By matching
AIVDCIISIIEENPESK	DGGFEYKRAIVDCIIS	IEENPESKETGLAHLC	R	A	I	S	K	E	1	0	1	1	1	0	3	0	0	5	0	1	0	0	1	2	0	0	0	1	0	17	0	1928.98	NP_001133706.1;ACI33742.1	NP_001133706.1	416	432	yes	no	2;3	1.8544e-41	263.04	By MS/MS	By MS/MS	By MS/MS	By MS/MS	By MS/MS	By MS/MS	By MS/MS	By MS/MS
AIVHGVIAGVPIPFPIPIEDGCK	AVESQTSKAIVHGVIA	IPIEDGCKSGIECPIQ	K	A	I	C	K	S	2	0	0	1	1	0	1	3	1	5	0	1	0	1	4	0	0	0	0	3	0	23	0	2398.31	NP_001134062.1;ACN12483.1;ACN10132.1;ACM09758.1;ACM09252.1;ACM09246.1;ACM08653.1;ACM08223.1;ACI66091.1	NP_001134062.1	73	95	yes	no	3	0.00059324	62.002	By matching	By MS/MS	By MS/MS	By matching	By matching	By matching	By matching	By matching
AIVPIITGSDVPK	GSKVFWFRAIVPIITG	ITGSDVPKEKMDSAME	R	A	I	P	K	E	1	0	0	1	0	0	0	1	0	3	0	1	0	0	2	1	1	0	0	2	0	13	0	1308.77	ACI69297.1;ACI67154.1;ACI33850.1;ACI66470.1;ACI67282.1;ACI67968.1	ACI66470.1	120	132	no	no	2	2.5475e-06	158.25	By MS/MS	By MS/MS	By MS/MS	By MS/MS	By MS/MS	By MS/MS	By MS/MS	By MS/MS
AIVPIITGSDVPKEK	GSKVFWFRAIVPIITG	GSDVPKEKMDSAMEDL	R	A	I	E	K	M	1	0	0	1	0	0	1	1	0	3	0	2	0	0	2	1	1	0	0	2	0	15	1	1565.9	ACI69297.1;ACI67154.1;ACI33850.1;ACI66470.1;ACI67282.1;ACI67968.1	ACI66470.1	120	134	no	no	2;3	1.7661e-08	184	By matching	By MS/MS	By matching	By MS/MS	By MS/MS	By MS/MS	By MS/MS	By MS/MS
AIWNVINWENVSER	NVRPDYVKAIWNVINW	NWENVSERLQAAKK__	K	A	I	E	R	L	1	1	3	0	0	0	2	0	0	2	0	0	0	0	0	1	0	2	0	2	0	14	0	1728.86	ACN12619.1;ACN10263.1	ACN12619.1	207	220	yes	no	2	6.7419e-21	235.38	By MS/MS	By MS/MS	By MS/MS	By MS/MS	By MS/MS	By MS/MS	By MS/MS	By MS/MS
AIYDTPCILEDSSK	LSICKHYRAIYDTPCI	CILEDSSKWQQALKSV	R	A	I	S	K	W	1	0	0	2	1	0	1	0	0	2	1	1	0	0	1	2	1	0	1	0	0	14	0	1610.75	NP_001135241.1;ACI33767.1	NP_001135241.1	255	268	yes	no	2	1.4449e-06	170	By matching	By matching	By matching	By matching	By matching	By matching	By matching	By matching
AIYQATYR	EACDLGRRAIYQATYR	AIYQATYRDAYSGGQV	R	A	I	Y	R	D	2	1	0	0	0	1	0	0	0	1	0	0	0	0	0	0	1	0	2	0	0	8	0	984.503	ACH85299.1;AGH92509.1;ACM08758.1;ACM08263.1;ADM16042.1;ACI67172.1;ACM09015.1	ACH85299.1	224	231	yes	no	2	0.00017121	143.73	By MS/MS	By MS/MS	By matching	By MS/MS	By matching	By matching	By MS/MS	By matching
AKFEELNMDLFR	DFSETLTRAKFEELNM	ELNMDLFRSTMKPVQK	R	A	K	F	R	S	1	1	1	1	0	0	2	0	0	0	2	1	1	2	0	0	0	0	0	0	0	12	1	1511.74	NP_001135114.1;ACI33778.1	NP_001135114.1	323	334	yes	no	2;3	1.4296e-20	238.07	By MS/MS	By MS/MS	By MS/MS	By MS/MS	By matching	By MS/MS	By MS/MS	By MS/MS
AKIEPVVEEMR	RTEMDAFRAKIEPVVE	EPVVEEMRAKVAVNVE	R	A	K	M	R	A	1	1	0	0	0	0	3	0	0	1	0	1	1	0	1	0	0	0	0	2	0	11	1	1299.69	ACI69572.1	ACI69572.1	139	149	yes	yes	2	5.5414e-11	199.12	By MS/MS	By MS/MS	By MS/MS	By MS/MS	By MS/MS	By MS/MS	By MS/MS	By MS/MS
AKLTEQILNTVPGITCNPVQGAMYSFPNISLPEK	TLSLLAEKAKLTEQIL	PNISLPEKSIKEAKAL	K	A	K	E	K	S	2	0	3	0	1	2	2	2	0	3	3	2	1	1	4	2	3	0	1	2	0	34	1	3729.91	NP_001133370.1;ACI33102.1	NP_001133370.1	456	489	yes	no	3	0.042338	21.097	By MS/MS	By matching	By MS/MS	By matching	By matching	By matching	By MS/MS	By matching
AKPADAEMLR	AEEVKQLKAKPADAEM	PADAEMLRVYALFKQA	K	A	K	L	R	V	3	1	0	1	0	0	1	0	0	0	1	1	1	0	1	0	0	0	0	0	0	10	1	1100.56	ACN12700.1;ACN12317.1;ACN10340.1;ACN09970.1;ACI70022.1;ACI69659.1;ACI69594.1;ACI68752.1;ACI68322.1;ACI67542.1	ACN12700.1	18	27	no	no	2	0.0060978	101.39	By MS/MS	By MS/MS	By MS/MS	By MS/MS	By MS/MS	By MS/MS	By matching	By matching
AKPFPDGLAEDIEK	KHNRLYMRAKPFPDGL	GLAEDIEKGDVSPRQE	R	A	K	E	K	G	2	0	0	2	0	0	2	1	0	1	1	2	0	1	2	0	0	0	0	0	0	14	1	1528.78	ACN10751.1;ACN11125.1;ACN58590.1	ACN10751.1	606	619	yes	no	2;3	0.022607	78.508	By matching	By matching	By matching	By matching	By matching	By matching	By matching	By matching
AKTNADTDGLVK	FPFAANSRAKTNADTD	ADTDGLVKILGHKETD	R	A	K	V	K	I	2	0	1	2	0	0	0	1	0	0	1	2	0	0	0	0	2	0	0	1	0	12	1	1231.64	ACN58710.1;ACI33289.1	ACI33289.1	428	439	no	no	2	0.011591	85.554	By matching	By matching	By matching	By matching	By matching	By matching	By matching	By matching
AKVSTNVEETK	EPVVEEMRAKVSTNVE	STNVEETKAKLMPIVE	R	A	K	T	K	A	1	0	1	0	0	0	2	0	0	0	0	2	0	0	0	1	2	0	0	2	0	11	1	1204.63	NP_001134612.1;ACI68193.1	NP_001134612.1	170	180	yes	no	2	0.006216	98.407	By matching	By matching	By matching	By matching	By matching	By matching	By matching	By matching
AKWDAWEK	GMLDFTGKAKWDAWEK	AKWDAWEKEKGKSQED	K	A	K	E	K	E	2	0	0	1	0	0	1	0	0	0	0	2	0	0	0	0	0	2	0	0	0	8	1	1032.5	ACN12700.1;ACN12317.1;ACN10340.1;ACN09970.1;ACI70022.1;ACI69659.1;ACI69594.1;ACI68752.1;ACI68322.1;ACI67542.1	ACN12700.1	54	61	no	no	2	0.0021728	128.86	By MS/MS	By matching	By matching	By matching	By MS/MS	By matching	By MS/MS	By MS/MS
AKWDAWNSLGSVSQEDAR	GMLDFVGKAKWDAWNS	SVSQEDARQQYVDLID	K	A	K	A	R	Q	3	1	1	2	0	1	1	1	0	0	1	1	0	0	0	3	0	2	0	1	0	18	1	2018.94	NP_001135215.1;ACI33380.1	NP_001135215.1	57	74	yes	no	3	0.03697	42.044	By matching	By matching	By matching	By matching	By matching	By matching	By matching	By matching
ALAAGQALEVPAK	TVVMSSQKALAAGQAL	QALEVPAKRPVTPGNV	K	A	L	A	K	R	5	0	0	0	0	1	1	1	0	0	2	1	0	0	1	0	0	0	0	1	0	13	0	1237.7	ACI67211.1	ACI67211.1	53	65	yes	yes	2	0.00042055	97.273	By matching	By matching	By matching	By MS/MS	By MS/MS	By matching	By MS/MS	By MS/MS
ALADLSDTLEK	ADPLKVERALADLSDT	DLSDTLEKLENMFLKR	R	A	L	E	K	L	2	0	0	2	0	0	1	0	0	0	3	1	0	0	0	1	1	0	0	0	0	11	0	1174.61	ACI68983.1;ACI34093.1	ACI68983.1	142	152	yes	no	2	1.1669e-07	166.29	By matching	By MS/MS	By matching	By matching	By matching	By MS/MS	By MS/MS	By MS/MS
ALADTENLR	EVTDKYKRALADTENL	LADTENLRTRSQKMVE	R	A	L	L	R	T	2	1	1	1	0	0	1	0	0	0	2	0	0	0	0	0	1	0	0	0	0	9	0	1001.51	ACM08593.1	ACM08593.1	78	86	yes	yes	2	0.064962	47.187	By matching	By matching	By matching	By MS/MS	By matching	By matching	By matching	By MS/MS
ALAEASEDTILK	EEQEKIAKALAEASED	ASEDTILK________	K	A	L	L	K	-	3	0	0	1	0	0	2	0	0	1	2	1	0	0	0	1	1	0	0	0	0	12	0	1259.66	ACM08924.1	ACM08924.1	60	71	no	no	2	1.4345e-21	238.92	By MS/MS	By MS/MS	By MS/MS	By MS/MS	By MS/MS	By MS/MS	By MS/MS	By MS/MS
ALAEASEESILK	EEQEKIAKALAEASEE	ASEESILK________	K	A	L	L	K	-	3	0	0	0	0	0	3	0	0	1	2	1	0	0	0	2	0	0	0	0	0	12	0	1259.66	ACI69788.1;ACI66375.1	ACI69788.1	60	71	yes	no	2	1.9451e-10	196.27	By MS/MS	By matching	By matching	By matching	By MS/MS	By MS/MS	By matching	By MS/MS
ALAFLVQEGYEDNIVIAHDIHTK	PSDSQRVKALAFLVQE	IAHDIHTKNRLTKYGG	K	A	L	T	K	N	3	0	1	2	0	1	2	1	2	3	2	1	0	1	0	0	1	0	1	2	0	23	0	2595.33	NP_001135294.1;B5X4Y9.1;ACI34370.1	NP_001135294.1	280	302	yes	no	4	0.0012955	56.799	By matching	By matching	By matching	By matching	By matching	By MS/MS	By MS/MS	By MS/MS
ALAGCDLLTISPSLLGELSK	FRNTGEVKALAGCDLL	SLLGELSKDHSTVTPM	K	A	L	S	K	D	2	0	0	1	1	0	1	2	0	1	6	1	0	0	1	3	1	0	0	0	0	20	0	2057.11	NP_001139898.1;ACM09807.1;ACM08564.1	NP_001139898.1	236	255	yes	no	2;3	7.7947e-14	189.77	By MS/MS	By MS/MS	By MS/MS	By MS/MS	By MS/MS	By MS/MS	By MS/MS	By MS/MS
ALAMGYKPK	VLIMSEEKALAMGYKP	LAMGYKPKAYLRDFVF	K	A	L	P	K	A	2	0	0	0	0	0	0	1	0	0	1	2	1	0	1	0	0	0	1	0	0	9	1	977.537	ACN10637.1	ACN10637.1	326	334	yes	yes	2	0.014844	113.5	By matching	By matching	By matching	By matching	By MS/MS	By matching	By matching	By MS/MS
ALANSLACQGK	AQEEFIKRALANSLAC	NSLACQGKYVASGDSA	R	A	L	G	K	Y	3	0	1	0	1	1	0	1	0	0	2	1	0	0	0	1	0	0	0	0	0	11	0	1131.57	NP_001133181.1;B5DGM7.1;ACH70904.1;ACH70901.1;ACH85353.1	NP_001133181.1	332	342	no	no	2	8.9378e-05	123.67	By matching	By matching	By matching	By matching	By MS/MS	By matching	By MS/MS	By matching
ALAPELAQSHIR	TALLGLTRALAPELAQ	ELAQSHIRVNCVAPGV	R	A	L	I	R	V	3	1	0	0	0	1	1	0	1	1	2	0	0	0	1	1	0	0	0	0	0	12	0	1304.72	NP_001134438.1;ACI67513.1	NP_001134438.1	199	210	yes	no	2	7.1749e-05	121.21	By MS/MS	By matching	By matching	By matching	By matching	By matching	By matching	By MS/MS
ALAQVSSNK	________________	LAQVSSNKCSGGYQKV	M	A	L	N	K	C	2	0	1	0	0	1	0	0	0	0	1	1	0	0	0	2	0	0	0	1	0	9	0	916.498	NP_001135000.1;ACI69817.1	NP_001135000.1	2	10	yes	no	2	0.0028872	92.239	By matching	By MS/MS	By MS/MS	By matching	By MS/MS	By matching	By matching	By MS/MS
ALASLMTYK	EVSVDEVKALASLMTY	LASLMTYKCAVVDVPF	K	A	L	Y	K	C	2	0	0	0	0	0	0	0	0	0	2	1	1	0	0	1	1	0	1	0	0	9	0	996.531	ACI33099.1;NP_001117025.1;CAD58715.1;CAD58716.1;ACN58706.1;ACN10920.1;NP_001117108.1;CAD58714.1;ACI32916.1;CAD89353.1	NP_001117108.1	144	152	no	no	2	1.5103e-20	228.05	By MS/MS	By MS/MS	By MS/MS	By MS/MS	By MS/MS	By MS/MS	By MS/MS	By MS/MS
ALASVDIGSLICNVGAGGGAAPAAAGGAAPAADAPVKEEK	FWPSLFSKALASVDIG	DAPVKEEKKEEKKEES	K	A	L	E	K	K	13	0	1	2	1	0	2	7	0	2	2	2	0	0	3	2	0	0	0	3	0	40	1	3573.81	ACN12471.1;ACN10120.1;ACI66209.1;ACH71045.1	ACN12471.1	50	89	yes	no	3;4	7.9184e-54	197.97	By MS/MS	By MS/MS	By MS/MS	By MS/MS	By MS/MS	By MS/MS	By MS/MS	By MS/MS
ALASVDIGSLICNVGAGGGAAPAAGGAAPAADAPAKEEEK	FWPSLFSKALASVDIG	APAKEEEKKEEKKEES	K	A	L	E	K	K	13	0	1	2	1	0	3	7	0	2	2	2	0	0	3	2	0	0	0	2	0	40	1	3603.78	ACM09686.1;ACM08627.1;ACH71044.1;ACN12363.1;ACN10016.1	ACM09686.1	50	89	yes	no	3;4	5.1651e-45	172.4	By MS/MS	By MS/MS	By MS/MS	By MS/MS	By MS/MS	By MS/MS	By MS/MS	By MS/MS
ALAYGFNPEHVK	STEWGAPKALAYGFNP	GFNPEHVKEGLYGSKI	K	A	L	V	K	E	2	0	1	0	0	0	1	1	1	0	1	1	0	1	1	0	0	0	1	1	0	12	0	1344.68	NP_001133645.1;ACI33628.1	NP_001133645.1	209	220	yes	no	2	1.2291e-05	138.45	By MS/MS	By MS/MS	By MS/MS	By MS/MS	By MS/MS	By MS/MS	By MS/MS	By MS/MS
ALCIINPGNPTGQVQSR	ARKHCNPKALCIINPG	PTGQVQSRQCIEDVIR	K	A	L	S	R	Q	1	1	2	0	1	2	0	2	0	2	1	0	0	0	2	1	1	0	0	1	0	17	0	1823.93	NP_001133370.1;ACI33102.1	NP_001133370.1	302	318	yes	no	2	5.9253e-32	257.46	By MS/MS	By MS/MS	By matching	By matching	By MS/MS	By MS/MS	By MS/MS	By MS/MS
ALCIITGASK	PDAKDLGRALCIITGA	CIITGASKGFGRTIAK	R	A	L	S	K	G	2	0	0	0	1	0	0	1	0	2	1	1	0	0	0	1	1	0	0	0	0	10	0	1032.56	NP_001133746.1;ACI33827.1	NP_001133746.1	20	29	yes	no	2	0.00010968	136.96	By matching	By MS/MS	By MS/MS	By MS/MS	By MS/MS	By MS/MS	By MS/MS	By MS/MS
ALDEATGYALER	GATGLAQRALDEATGY	ATGYALERKTFGKLIA	R	A	L	E	R	K	3	1	0	1	0	0	2	1	0	0	2	0	0	0	0	0	1	0	1	0	0	12	0	1307.64	NP_001133108.1;ACN10798.1;ACH70703.1	NP_001133108.1	296	307	yes	no	2	2.3433e-07	167.84	By MS/MS	By MS/MS	By MS/MS	By MS/MS	By MS/MS	By MS/MS	By MS/MS	By MS/MS
ALDLFSDNAAPPELLEILNADVLK	TRGDIIARALDLFSDN	ILNADVLKKTCDDYQL	R	A	L	L	K	K	4	0	2	3	0	0	2	0	0	1	6	1	0	1	2	1	0	0	0	1	0	24	0	2580.37	ACI34364.1;ACN60302.1	ACI34364.1	266	289	yes	no	2;3	3.4881e-15	175	By MS/MS	By MS/MS	By MS/MS	By MS/MS	By MS/MS	By MS/MS	By MS/MS	By MS/MS
ALDLFSDNAAPPELLEILNADVLKK	TRGDIIARALDLFSDN	LNADVLKKTCDDYQLC	R	A	L	K	K	T	4	0	2	3	0	0	2	0	0	1	6	2	0	1	2	1	0	0	0	1	0	25	1	2708.46	ACI34364.1;ACN60302.1	ACI34364.1	266	290	yes	no	3	1.5949e-07	107.39	By MS/MS	By MS/MS	By MS/MS	By MS/MS	By MS/MS	By MS/MS	By MS/MS	By MS/MS
ALDLFTEAIK	LGEGDLQKALDLFTEA	DLFTEAIKLNPRVAIM	K	A	L	I	K	L	2	0	0	1	0	0	1	0	0	1	2	1	0	1	0	0	1	0	0	0	0	10	0	1119.62	NP_001133946.1;ACI34192.1	NP_001133946.1	134	143	yes	no	2	0.0019555	90.827	By matching	By MS/MS	By MS/MS	By MS/MS	By MS/MS	By MS/MS	By MS/MS	By MS/MS
ALDSDWFAQTYMGR	GQIMANLKALDSDWFA	FAQTYMGRKAKVGAPA	K	A	L	G	R	K	2	1	0	2	0	1	0	1	0	0	1	0	1	1	0	1	1	1	1	0	0	14	0	1659.74	ACN10637.1	ACN10637.1	392	405	yes	yes	2	5.116e-22	240.11	By MS/MS	By MS/MS	By MS/MS	By MS/MS	By MS/MS	By MS/MS	By MS/MS	By MS/MS
ALDTCSPQLQAK	VSSFVSKKALDTCSPQ	CSPQLQAKFRDTELSE	K	A	L	A	K	F	2	0	0	1	1	2	0	0	0	0	2	1	0	0	1	1	1	0	0	0	0	12	0	1330.66	ACI67769.1;ACI34069.1;ACI69439.1;ADM16272.1;ACI67351.1	ADM16272.1	145	156	no	no	2	7.2009e-21	232.56	By MS/MS	By MS/MS	By MS/MS	By MS/MS	By MS/MS	By MS/MS	By MS/MS	By MS/MS
ALDTLIQSGPSLNHLVNAGNSASPR	FDNPSVQKALDTLIQS	AGNSASPRPSHGMGQG	K	A	L	P	R	P	3	1	3	1	0	1	0	2	1	1	4	0	0	0	2	4	1	0	0	1	0	25	0	2531.31	NP_001133374.1;ACI33108.1;ACI33352.1	NP_001133374.1	614	638	yes	no	3	0.00041057	59.539	By matching	By matching	By matching	By matching	By matching	By matching	By matching	By matching
ALDVGSGSGILSACFAR	DQLYDGAKALDVGSGS	ILSACFARMVGPKGKV	K	A	L	A	R	M	3	1	0	1	1	0	0	3	0	1	2	0	0	1	0	3	0	0	0	1	0	17	0	1679.83	ACN10923.1	ACN10923.1	82	98	yes	yes	2	4.8785e-06	155.63	By MS/MS	By MS/MS	By MS/MS	By matching	By matching	By matching	By matching	By MS/MS
ALEDAFLAIDSR	YKDGKLQKALEDAFLA	AFLAIDSRVTTEEVIK	K	A	L	S	R	V	3	1	0	2	0	0	1	0	0	1	2	0	0	1	0	1	0	0	0	0	0	12	0	1319.67	NP_001133844.1;ACI34005.1	NP_001133844.1	90	101	yes	no	2	0.00014038	114.24	By matching	By matching	By MS/MS	By matching	By matching	By matching	By matching	By matching
ALEESGKDDSVITVITGSGDFYCSGNDLTNFTK	EMYNEIIKALEESGKD	NDLTNFTKIPEGGTQQ	K	A	L	T	K	I	1	0	2	4	1	0	2	4	0	2	2	2	0	2	0	4	4	0	1	2	0	33	1	3539.62	NP_001135215.1;ACI33380.1	NP_001135215.1	139	171	yes	no	3	8.0774e-16	119.97	By matching	By matching	By matching	By MS/MS	By matching	By matching	By matching	By matching
ALEESNYELEGK	ASYLDKVRALEESNYE	SNYELEGKIKEWYEKH	R	A	L	G	K	I	1	0	1	0	0	0	4	1	0	0	2	1	0	0	0	1	0	0	1	0	0	12	0	1380.64	CON__P13645;CON__P02535-1	CON__P13645	166	177	yes	no	2	6.8296e-05	121.56	By matching	By matching	By matching	By matching	By MS/MS	By matching	By matching	By matching
ALEGMEHNMEMEDSK	________________	NMEMEDSKGGSGLRQY	M	A	L	S	K	G	1	0	1	1	0	0	4	1	1	0	1	1	3	0	0	1	0	0	0	0	0	15	0	1749.7	NP_001134720.1;ACI68591.1	NP_001134720.1	2	16	no	no	2	3.3474e-09	187.75	By matching	By matching	By matching	By matching	By matching	By matching	By matching	By matching
ALELDPENDTYK	EAVSYYKKALELDPEN	DPENDTYKSNLKIAEQ	K	A	L	Y	K	S	1	0	1	2	0	0	2	0	0	0	2	1	0	0	1	0	1	0	1	0	0	12	0	1406.66	ACI66340.1;ACI34193.1;ACI32931.1;ACH70837.1	ACI66340.1	186	197	yes	no	2	0.060912	46.069	By matching	By matching	By matching	By matching	By matching	By matching	By matching	By matching
ALELDSTSK	KAMVAYEKALELDSTS	LELDSTSKEATEGIQR	K	A	L	S	K	E	1	0	0	1	0	0	1	0	0	0	2	1	0	0	0	2	1	0	0	0	0	9	0	962.492	ACI32973.1	ACI32973.1	453	461	no	no	2	0.037019	58.246	By matching	By matching	By matching	By matching	By matching	By matching	By matching	By matching
ALELDYVDLYIIEMPTAFKPGAEFYPK	PALERTLKALELDYVD	PGAEFYPKYEDGRYIY	K	A	L	P	K	Y	3	0	0	2	0	0	3	1	0	2	3	2	1	2	3	0	1	0	3	1	0	27	1	3132.58	NP_001139958.1;ACM08888.1	NP_001139958.1	108	134	yes	no	3	1.0831e-10	122.18	By MS/MS	By MS/MS	By MS/MS	By MS/MS	By MS/MS	By matching	By MS/MS	By MS/MS
ALEMYLDLFSQPCR	________________	DLFSQPCRSVYIFAKK	M	A	L	C	R	S	1	1	0	1	1	1	1	0	0	0	3	0	1	1	1	1	0	0	1	0	0	14	0	1741.82	ACI66391.1	ACI66391.1	2	15	yes	yes	2	5.3093e-10	199.31	By MS/MS	By MS/MS	By MS/MS	By MS/MS	By MS/MS	By MS/MS	By MS/MS	By MS/MS
ALEQAGKDDSVITVITGSGDFYCSGNDLTNFTK	EMYNEVIKALEQAGKD	NDLTNFTKIPEGGIEQ	K	A	L	T	K	I	2	0	2	4	1	1	1	4	0	2	2	2	0	2	0	3	4	0	1	2	0	33	1	3522.65	ACN11335.1	ACN11335.1	171	203	yes	yes	3	1.6356e-34	199.43	By MS/MS	By MS/MS	By MS/MS	By matching	By matching	By matching	By matching	By matching
ALERPYTSK	LEYKFNKRALERPYTS	LERPYTSKQSWGKTYG	R	A	L	S	K	Q	1	1	0	0	0	0	1	0	0	0	1	1	0	0	1	1	1	0	1	0	0	9	1	1063.57	NP_001133567.1;ACI33492.1	NP_001133567.1	66	74	yes	no	2	0.0021521	137.95	By MS/MS	By MS/MS	By MS/MS	By matching	By MS/MS	By MS/MS	By matching	By MS/MS
ALETAVFGAYYNVVINLK	SDLQVAAKALETAVFG	YNVVINLKDIADESFK	K	A	L	L	K	D	3	0	2	0	0	0	1	1	0	1	2	1	0	1	0	0	1	0	2	3	0	18	0	1984.07	NP_001158793.1;ACN10483.1	NP_001158793.1	486	503	yes	no	2;3	0.0003709	112.34	By MS/MS	By MS/MS	By matching	By matching	By MS/MS	By matching	By matching	By matching
ALETFDLDPALWGVNVQPYSGSPANFAAYTAVLNPHDR	IELLCQKRALETFDLD	AVLNPHDRIMGLDLPD	R	A	L	D	R	I	6	1	3	3	0	1	1	2	1	0	4	0	0	2	4	2	2	1	2	3	0	38	0	4116	ACI34054.1	ACI34054.1	123	160	yes	yes	3;4	2.883e-31	161.26	By MS/MS	By MS/MS	By MS/MS	By MS/MS	By MS/MS	By MS/MS	By MS/MS	By MS/MS
ALFDEIVK	ILAEDKHKALFDEIVK	ALFDEIVKKFKVEYHA	K	A	L	V	K	K	1	0	0	1	0	0	1	0	0	1	1	1	0	1	0	0	0	0	0	1	0	8	0	933.517	NP_001135164.1;ACH70824.1	NP_001135164.1	85	92	yes	no	2	0.0026687	89.355	By matching	By MS/MS	By MS/MS	By matching	By MS/MS	By MS/MS	By matching	By matching
ALFDEIVKK	ILAEDKHKALFDEIVK	LFDEIVKKFKVEYHAG	K	A	L	K	K	F	1	0	0	1	0	0	1	0	0	1	1	2	0	1	0	0	0	0	0	1	0	9	1	1061.61	NP_001135164.1;ACH70824.1	NP_001135164.1	85	93	yes	no	2	0.0077535	106.68	By matching	By MS/MS	By MS/MS	By matching	By matching	By matching	By MS/MS	By matching
ALFSSSGASVTAFK	AVGEEDLKALFSSSGA	GASVTAFKFFQKDRKM	K	A	L	F	K	F	3	0	0	0	0	0	0	1	0	0	1	1	0	2	0	4	1	0	0	1	0	14	0	1371.7	NP_001133760.1;ACN10493.1;ACI33851.1	NP_001133760.1	515	528	yes	no	2	1.5873e-10	200.76	By MS/MS	By MS/MS	By matching	By MS/MS	By MS/MS	By MS/MS	By matching	By matching
ALGGAAGGYTVGPK	IVNSTLGKALGGAAGG	GGYTVGPKPLIDLLRQ	K	A	L	P	K	P	3	0	0	0	0	0	0	5	0	0	1	1	0	0	1	0	1	0	1	1	0	14	0	1217.64	ACI67339.1	ACI67339.1	274	287	yes	yes	2	5.8378e-05	132.06	By matching	By MS/MS	By matching	By MS/MS	By MS/MS	By MS/MS	By MS/MS	By MS/MS
ALGGAAGGYTVGPKPLIDLLR	IVNSTLGKALGGAAGG	KPLIDLLRQRSRPYLF	K	A	L	L	R	Q	3	1	0	1	0	0	0	5	0	1	4	1	0	0	2	0	1	0	1	1	0	21	1	2038.16	ACI67339.1	ACI67339.1	274	294	yes	yes	3	0.0051498	52.93	By MS/MS	By MS/MS	By matching	By MS/MS	By matching	By MS/MS	By MS/MS	By MS/MS
ALGITTEQLCTDLLSPNTQHVTQFK	YSREEVCKALGITTEQ	TQHVTQFKLYQRARHV	K	A	L	F	K	L	1	0	1	1	1	3	1	1	1	1	4	1	0	1	1	1	5	0	0	1	0	25	0	2814.42	NP_001133483.1;ACN11068.1;ACI33324.1	NP_001133483.1	302	326	yes	no	3	1.2425e-06	87.652	By MS/MS	By matching	By matching	By matching	By matching	By matching	By matching	By matching
ALGKDDFTK	CTFSVCQKALGKDDFT	LGKDDFTKIPNGVNGV	K	A	L	T	K	I	1	0	0	2	0	0	0	1	0	0	1	2	0	1	0	0	1	0	0	0	0	9	1	993.513	NP_001167410.1;ACN11006.1	NP_001167410.1	332	340	yes	no	2	0.0035458	126.39	By MS/MS	By MS/MS	By matching	By matching	By matching	By MS/MS	By matching	By matching
ALGPEEQMISSMPDVK	DHFYKRNKALGPEEQM	ISSMPDVKVLTLNPEH	K	A	L	V	K	V	1	0	0	1	0	1	2	1	0	1	1	1	2	0	2	2	0	0	0	1	0	16	0	1730.82	NP_001133844.1;ACI34005.1	NP_001133844.1	409	424	yes	no	2	4.2521e-05	132.51	By MS/MS	By matching	By matching	By matching	By matching	By matching	By matching	By matching
ALGQAPDMFYCMK	EKSIKEAKALGQAPDM	PDMFYCMKLLEETGIC	K	A	L	M	K	L	2	0	0	1	1	1	0	1	0	0	1	1	2	1	1	0	0	0	1	0	0	13	0	1530.67	NP_001133370.1;ACI33102.1	NP_001133370.1	496	508	yes	no	2	2.2989e-05	136.24	By MS/MS	By MS/MS	By MS/MS	By matching	By MS/MS	By matching	By MS/MS	By MS/MS
ALGQNPTNK	NQVADIMRALGQNPTN	LGQNPTNKEVRKVLGN	R	A	L	N	K	E	1	0	2	0	0	1	0	1	0	0	1	1	0	0	1	0	1	0	0	0	0	9	0	941.493	NP_001133218.1;NP_001133199.1;ACH71036.1;ACH70955.1	NP_001133218.1	80	88	yes	no	2	0.0015592	95.775	By matching	By matching	By matching	By matching	By matching	By matching	By matching	By matching
ALGQNPVNAEVLK	SQCGDVMRALGQNPVN	PVNAEVLKVLGNPKSE	R	A	L	L	K	V	2	0	2	0	0	1	1	1	0	0	2	1	0	0	1	0	0	0	0	2	0	13	0	1351.75	ACM09680.1;ACM08984.1;ACM08575.1;ACI68984.1;ACM09602.1;ACI67550.1;ACI68722.1	ACM09680.1	38	50	no	no	2	1.3008e-09	185.57	By MS/MS	By MS/MS	By MS/MS	By MS/MS	By MS/MS	By MS/MS	By MS/MS	By MS/MS
ALIAGGGAPEIELALR	IRCLVKKRALIAGGGA	PEIELALRLAEYSRTL	R	A	L	L	R	L	4	1	0	0	0	0	2	3	0	2	3	0	0	0	1	0	0	0	0	0	0	16	0	1549.88	NP_001133482.1;ACI33323.1;ACN58702.1	NP_001133482.1	415	430	yes	no	2	2.575e-05	148.18	By MS/MS	By MS/MS	By MS/MS	By matching	By matching	By MS/MS	By matching	By matching
ALIEEGVLQGGK	GSFYFSTRALIEEGVL	EGVLQGGKWAYYEMLP	R	A	L	G	K	W	1	0	0	0	0	1	2	3	0	1	2	1	0	0	0	0	0	0	0	1	0	12	0	1212.67	NP_001133396.1;ACI33157.1	NP_001133396.1	210	221	yes	no	2	0.0008972	94.402	By MS/MS	By MS/MS	By MS/MS	By matching	By MS/MS	By MS/MS	By matching	By MS/MS
ALIVVPFAEGVIPDESK	TNTVFVDRALIVVPFA	GVIPDESKALSLLAPA	R	A	L	S	K	A	2	0	0	1	0	0	2	1	0	2	1	1	0	1	2	1	0	0	0	3	0	17	0	1782.98	ACN10583.1	ACN10583.1	74	90	yes	yes	2	0.0038668	69.805	By matching	By matching	By MS/MS	By matching	By matching	By matching	By matching	By matching
ALKNNNNDIVNAIMELTM	VSRAKAVRALKNNNND	NAIMELTM________	R	A	L	T	M	-	2	0	5	1	0	0	1	0	0	2	2	1	2	0	0	0	1	0	0	1	0	18	1	2017	AGH92567.1;ACN12668.1;ACN12258.1;ACN10308.1;ACN09911.1;ACI69288.1;ACI69238.1;ACI68299.1;ACI67733.1;ACI66230.1;ACI66189.1;ACI66022.1;ACH85307.1;ACI66216.1;ACI68845.1;ACI68638.1;ACI66250.1;ACI68919.1;ACI69820.1;ACI69346.1;ACI67588.1;ACN11122.1;ACI66074.1	AGH92567.1	193	210	no	no	2	0.0094696	79.92	By matching	By matching	By matching	By matching	By matching	By matching	By matching	By matching
ALLEGLVQEIPEEK	GCSLSVVKALLEGLVQ	VQEIPEEKTEIYRSLL	K	A	L	E	K	T	1	0	0	0	0	1	4	1	0	1	3	1	0	0	1	0	0	0	0	1	0	14	0	1566.85	DAA64401.1	DAA64401.1	309	322	yes	yes	2	0.00013947	120.54	By MS/MS	By MS/MS	By matching	By matching	By matching	By matching	By matching	By matching
ALLELQLEPEDLFQTFQR	LMMNKMDRALLELQLE	DLFQTFQRIVENVNVI	R	A	L	Q	R	I	1	1	0	1	0	3	3	0	0	0	5	0	0	2	1	0	1	0	0	0	0	18	0	2189.14	ACN11358.1;NP_001133466.1;ACI33293.1;ACN10751.1;ACN11125.1;ACN58590.1	NP_001133466.1	163	180	no	no	2;3	3.0644e-67	300.29	By MS/MS	By MS/MS	By MS/MS	By MS/MS	By MS/MS	By MS/MS	By MS/MS	By MS/MS
ALLEVVQSGGK	EAIKLAIKALLEVVQS	EVVQSGGKNIELAVIR	K	A	L	G	K	N	1	0	0	0	0	1	1	2	0	0	2	1	0	0	0	1	0	0	0	2	0	11	0	1099.62	AHG98248.1;ACI68156.1;ACH70970.1;AHG98250.1;AHG98247.1;ACM09389.1;ACH70969.1;ACM08637.1;AHG98249.1;ACM08636.1;ACI68854.1	AHG98248.1	196	206	no	no	2	7.4786e-06	149.23	By MS/MS	By MS/MS	By MS/MS	By matching	By MS/MS	By MS/MS	By matching	By MS/MS
ALLLLCGGDDA	DTSGDCRKALLLLCGG	LLCGGDDA________	K	A	L	D	A	-	2	0	0	2	1	0	0	2	0	0	4	0	0	0	0	0	0	0	0	0	0	11	0	1116.55	ACN12538.1;ACN10184.1	ACN12538.1	307	317	yes	no	1	0.030815	64.567	By matching	By matching	By matching	By matching	By matching	By matching	By matching	By matching
ALLLPDYYLVTVMLSGVK	VRDGSVVRALLLPDYY	TVMLSGVKCPTFKREA	R	A	L	V	K	C	1	0	0	1	0	0	0	1	0	0	5	1	1	0	1	1	1	0	2	3	0	18	0	1994.12	ACN60284.1	ACN60284.1	148	165	yes	yes	2;3	3.5767e-16	212.32	By MS/MS	By MS/MS	By MS/MS	By MS/MS	By MS/MS	By MS/MS	By MS/MS	By MS/MS
ALLQSSASR	QVEDADLKALLQSSAS	LLQSSASRKTQKKKKK	K	A	L	S	R	K	2	1	0	0	0	1	0	0	0	0	2	0	0	0	0	3	0	0	0	0	0	9	0	931.509	ACN60176.1;ACI33074.1	ACI33074.1	356	364	no	no	2	0.0025806	86.189	By matching	By matching	By matching	By MS/MS	By matching	By matching	By matching	By matching
ALLQTDQMTVELTAER	LVNDRLKRALLQTDQM	TVELTAERSTSQRLEG	R	A	L	E	R	S	2	1	0	1	0	2	2	0	0	0	3	0	1	0	0	0	3	0	0	1	0	16	0	1817.92	ACN60211.1	ACN60211.1	313	328	yes	yes	2	0.050237	66.436	By matching	By matching	By matching	By matching	By matching	By matching	By matching	By matching
ALLTPVAIAAGR	AVGDVCGKALLTPVAI	PVAIAAGRKLAHRLFD	K	A	L	G	R	K	4	1	0	0	0	0	0	1	0	1	2	0	0	0	1	0	1	0	0	1	0	12	0	1151.7	ACI33801.1	ACI33801.1	360	371	yes	yes	2	0.0003635	103.43	By matching	By matching	By MS/MS	By MS/MS	By matching	By matching	By matching	By matching
ALMASPQMVAAVVR	TRKEASRRALMASPQM	QMVAAVVRAMQNTGDM	R	A	L	V	R	A	4	1	0	0	0	1	0	0	0	0	1	0	2	0	1	1	0	0	0	3	0	14	0	1442.77	ACI34242.1;NP_001133432.1;ACI33223.1	ACI34242.1	168	181	yes	no	2	2.2132e-05	152	By matching	By matching	By matching	By MS/MS	By MS/MS	By MS/MS	By MS/MS	By MS/MS
ALNALCDGLMLELGK	YIQLNRPKALNALCDG	GLMLELGKALDAFEAD	K	A	L	G	K	A	2	0	1	1	1	0	1	2	0	0	5	1	1	0	0	0	0	0	0	0	0	15	0	1616.83	NP_001133128.1;ACI32915.1;ACH70740.1	NP_001133128.1	57	71	yes	no	2	3.9592e-39	269.05	By MS/MS	By MS/MS	By MS/MS	By MS/MS	By MS/MS	By MS/MS	By MS/MS	By MS/MS
ALNALNMNMIR	VITLNRPKALNALNMN	ALNMNMIRLMYPQLKK	K	A	L	I	R	L	2	1	3	0	0	0	0	0	0	1	2	0	2	0	0	0	0	0	0	0	0	11	0	1259.65	ACN11180.1	ACN11180.1	52	62	yes	yes	2	1.1409e-07	166.66	By matching	By matching	By matching	By MS/MS	By MS/MS	By MS/MS	By MS/MS	By MS/MS
ALNAPPGTAPISFNER	ILYTGSQKALNAPPGT	APISFNERACQKMFNR	K	A	L	E	R	A	3	1	2	0	0	0	1	1	0	1	1	0	0	1	3	1	1	0	0	0	0	16	0	1653.85	ACI70129.1;ACI33737.1	ACI70129.1	245	260	yes	no	2	2.6791e-51	290.37	By MS/MS	By MS/MS	By MS/MS	By MS/MS	By MS/MS	By MS/MS	By MS/MS	By MS/MS
ALNDHHVYLEGTLLKPNMVTAGHSCPK	KVLAATYKALNDHHVY	TAGHSCPKKFTPQEVG	K	A	L	P	K	K	2	0	2	1	1	0	1	2	3	0	4	2	1	0	2	1	2	0	1	2	0	27	1	3001.49	NP_001117099.1;ACI70174.1;ACI68048.1;AAD11573.1	NP_001117099.1	214	240	yes	no	3;4;5	4.4268e-21	171.29	By MS/MS	By MS/MS	By MS/MS	By MS/MS	By MS/MS	By MS/MS	By MS/MS	By MS/MS
ALNEGGYQCLPK	NRIAYGARALNEGGYQ	GGYQCLPKVTFPGGML	R	A	L	P	K	V	1	0	1	0	1	1	1	2	0	0	2	1	0	0	1	0	0	0	1	0	0	12	0	1348.64	ACI34143.1	ACI34143.1	368	379	yes	yes	2	4.4035e-07	162.49	By MS/MS	By MS/MS	By matching	By MS/MS	By MS/MS	By MS/MS	By MS/MS	By MS/MS
ALPCIVDVR	EIEALGGKALPCIVDV	LPCIVDVRDEKQIGEA	K	A	L	V	R	D	1	1	0	1	1	0	0	0	0	1	1	0	0	0	1	0	0	0	0	2	0	9	0	1041.56	NP_001135155.1;ACH70700.1;ACN12769.1;ACN10404.1	ACN12769.1	68	76	no	no	2	0.00097807	102.62	By matching	By MS/MS	By matching	By MS/MS	By MS/MS	By matching	By MS/MS	By MS/MS
ALPTDLKPFEK	SGKERYLKALPTDLKP	TDLKPFEKTLSSNKGS	K	A	L	E	K	T	1	0	0	1	0	0	1	0	0	0	2	2	0	1	2	0	1	0	0	0	0	11	1	1257.7	ADM16035.1;ACI69006.1;ACI68380.1;ACM09568.1;ACI68905.1	ADM16035.1	121	131	yes	no	2	0.033535	80.737	By MS/MS	By matching	By matching	By matching	By matching	By matching	By matching	By matching
ALPYWNDEIVPQIK	SLKDTIARALPYWNDE	DEIVPQIKQGKRVLIA	R	A	L	I	K	Q	1	0	1	1	0	1	1	0	0	2	1	1	0	0	2	0	0	1	1	1	0	14	0	1684.88	NP_001133249.1;ACI32899.1;ADM16164.1;ACI68959.1	NP_001133249.1	163	176	no	no	2;3	1.7812e-06	167.03	By MS/MS	By MS/MS	By MS/MS	By MS/MS	By MS/MS	By MS/MS	By MS/MS	By MS/MS
ALQASALAAWK	KLSFSYGRALQASALA	ASALAAWKGKAANKQS	R	A	L	W	K	G	5	0	0	0	0	1	0	0	0	0	2	1	0	0	0	1	0	1	0	0	0	11	0	1128.63	NP_001117099.1;ACI70174.1;ACI68048.1;AAD11573.1;ACN12448.1;ACN10100.1	NP_001117099.1	303	313	yes	no	2	9.3236e-22	231.07	By MS/MS	By MS/MS	By MS/MS	By MS/MS	By MS/MS	By MS/MS	By MS/MS	By MS/MS
ALQDPNVAAFMVEPIQGEAGVVVPDAGYLTTVR	NDIPALEKALQDPNVA	AGYLTTVRQLCTQNNV	K	A	L	V	R	Q	5	1	1	2	0	2	2	3	0	1	2	0	1	1	3	0	2	0	1	6	0	33	0	3426.75	ACI33259.1	ACI33259.1	220	252	yes	yes	3;4	7.4929e-05	48.124	By MS/MS	By MS/MS	By MS/MS	By MS/MS	By MS/MS	By MS/MS	By MS/MS	By MS/MS
ALQEQNRPK	EMSLDEWKALQEQNRP	LQEQNRPKKEFNLRKA	K	A	L	P	K	K	1	1	1	0	0	2	1	0	0	0	1	1	0	0	1	0	0	0	0	0	0	9	1	1082.58	NP_001140145.1;ACM09637.1	NP_001140145.1	251	259	yes	no	2	0.0040404	117.81	By matching	By MS/MS	By matching	By matching	By matching	By MS/MS	By matching	By MS/MS
ALQSVGQIVGEVLK	EKSENDLKALQSVGQI	QIVGEVLKQLTEEKFI	K	A	L	L	K	Q	1	0	0	0	0	2	1	2	0	1	2	1	0	0	0	1	0	0	0	3	0	14	0	1439.83	ACH85257.1;NP_001134354.1;ACI67191.1	ACH85257.1	47	60	yes	no	2	5.9221e-05	131.61	By MS/MS	By matching	By matching	By matching	By matching	By matching	By matching	By matching
ALQYAFFSQR	LFNSGQARALQYAFFS	QYAFFSQRVVGKWSLP	R	A	L	Q	R	V	2	1	0	0	0	2	0	0	0	0	1	0	0	2	0	1	0	0	1	0	0	10	0	1229.62	NP_001133776.1;ACI33880.1	NP_001133776.1	266	275	yes	no	2	0.00019366	127.83	By matching	By MS/MS	By matching	By MS/MS	By matching	By MS/MS	By matching	By matching
ALSAGGLGSIVR	TLLLWHEKALSAGGLG	GGLGSIVRVLTARKTV	K	A	L	V	R	V	2	1	0	0	0	0	0	3	0	1	2	0	0	0	0	2	0	0	0	1	0	12	0	1099.63	NP_001134752.1;ADM16219.1;ACM09843.1;ACI68715.1	NP_001134752.1	131	142	yes	no	2	9.1396e-05	119.21	By MS/MS	By matching	By MS/MS	By MS/MS	By MS/MS	By MS/MS	By MS/MS	By MS/MS
ALSAGGVGSIVR	TLLQWHEKALSAGGVG	GGVGSIVRVLTARKTV	K	A	L	V	R	V	2	1	0	0	0	0	0	3	0	1	1	0	0	0	0	2	0	0	0	2	0	12	0	1085.62	ACN12669.1;ACN10309.1	ACN12669.1	131	142	yes	no	2	0.00020787	107.39	By MS/MS	By MS/MS	By matching	By matching	By matching	By matching	By matching	By matching
ALSDADVQKQIK	________________	ADVQKQIKHMMAFIEQ	M	A	L	I	K	H	2	0	0	2	0	2	0	0	0	1	1	2	0	0	0	1	0	0	0	1	0	12	1	1314.71	ACI68221.1;ACI33808.1	ACI68221.1	2	13	yes	no	2	0.055795	48.998	By matching	By matching	By matching	By matching	By MS/MS	By matching	By matching	By matching
ALSGWVCLVTGASR	________________	CLVTGASRGIGRGIAL	M	A	L	S	R	G	2	1	0	0	1	0	0	2	0	0	2	0	0	0	0	2	1	1	0	2	0	14	0	1475.76	NP_001134326.1;ACI67074.1	NP_001134326.1	2	15	yes	no	2	6.6677e-05	140.31	By MS/MS	By MS/MS	By MS/MS	By MS/MS	By MS/MS	By MS/MS	By MS/MS	By MS/MS
ALSNLESIPGGYNALR	EMMRNQDRALSNLESI	PGGYNALRRMYTDIQE	R	A	L	L	R	R	2	1	2	0	0	0	1	2	0	1	3	0	0	0	1	2	0	0	1	0	0	16	0	1673.87	ACN10992.1;NP_001133309.1;ACI33007.1	ACN10992.1	259	274	yes	no	2	4.1152e-05	134.02	By MS/MS	By matching	By MS/MS	By matching	By MS/MS	By MS/MS	By matching	By MS/MS
ALSQLAEVEDK	EDNTALSRALSQLAEV	QLAEVEDKMETLHQEQ	R	A	L	D	K	M	2	0	0	1	0	1	2	0	0	0	2	1	0	0	0	1	0	0	0	1	0	11	0	1201.62	ACN58621.1	ACN58621.1	357	367	yes	yes	2	6.6198e-05	126.5	By MS/MS	By MS/MS	By MS/MS	By MS/MS	By MS/MS	By MS/MS	By MS/MS	By MS/MS
ALSQLAEVEEK	EDHTALSRALSQLAEV	QLAEVEEKIDQLHQDQ	R	A	L	E	K	I	2	0	0	0	0	1	3	0	0	0	2	1	0	0	0	1	0	0	0	1	0	11	0	1215.63	NP_001133815.1;ACI33942.1	NP_001133815.1	359	369	yes	no	2	0.00015584	118.76	By matching	By MS/MS	By matching	By matching	By matching	By matching	By matching	By matching
ALSVPELTQQMFDAK	SRGSQQYRALSVPELT	TQQMFDAKNMMAACDP	R	A	L	A	K	N	2	0	0	1	0	2	1	0	0	0	2	1	1	1	1	1	1	0	0	1	0	15	0	1676.84	NP_001167344.1;ACN11433.1	NP_001167344.1	283	297	yes	no	2	1.3133e-07	198.81	By matching	By matching	By MS/MS	By MS/MS	By MS/MS	By MS/MS	By MS/MS	By MS/MS
ALTGGIAHLFK	SQKSGAVKALTGGIAH	GGIAHLFKQNKVTHVN	K	A	L	F	K	Q	2	0	0	0	0	0	0	2	1	1	2	1	0	1	0	0	1	0	0	0	0	11	0	1126.65	ACI33289.1	ACI33289.1	132	142	yes	yes	2	0.0017418	97.813	By matching	By MS/MS	By MS/MS	By matching	By matching	By MS/MS	By matching	By MS/MS
ALTLNEENLGNR	DDVDSLLRALTLNEEN	NEENLGNRRIRVDIAD	R	A	L	N	R	R	1	1	3	0	0	0	2	1	0	0	3	0	0	0	0	0	1	0	0	0	0	12	0	1342.68	ACN60318.1	ACN60318.1	147	158	yes	yes	2	1.3002e-06	156	By matching	By matching	By MS/MS	By MS/MS	By MS/MS	By MS/MS	By MS/MS	By matching
ALTQEATLVLR	IPDDKLDRALTQEATL	QEATLVLRTMEDFKPE	R	A	L	L	R	T	2	1	0	0	0	1	1	0	0	0	3	0	0	0	0	0	2	0	0	1	0	11	0	1213.7	NP_001134479.1;ACI67690.1;ACI68753.1	NP_001134479.1	204	214	yes	no	2	0.0010117	97.779	By MS/MS	By MS/MS	By matching	By matching	By matching	By matching	By matching	By matching
ALTVPELTQQMFDSK	SRGSQQYRALTVPELT	TQQMFDSKNMMAACDP	R	A	L	S	K	N	1	0	0	1	0	2	1	0	0	0	2	1	1	1	1	1	2	0	0	1	0	15	0	1706.85	ACN12631.1;ACN11362.1;ACN10275.1	ACN12631.1	283	297	yes	no	2	2.0294e-09	188.59	By matching	By matching	By matching	By MS/MS	By MS/MS	By MS/MS	By MS/MS	By MS/MS
ALTVPELTQQVFDAK	SRGSQQYRALTVPELT	TQQVFDAKNMMAACDP	R	A	L	A	K	N	2	0	0	1	0	2	1	0	0	0	2	1	0	1	1	0	2	0	0	2	0	15	0	1658.89	NP_001133265.1;ACI32926.1;ABQ59661.1	NP_001133265.1	283	297	yes	no	2	1.1992e-20	225.21	By MS/MS	By MS/MS	By MS/MS	By MS/MS	By MS/MS	By MS/MS	By MS/MS	By MS/MS
ALVAYYQK	AIRQSISKALVAYYQK	ALVAYYQKYVDESSKK	K	A	L	Q	K	Y	2	0	0	0	0	1	0	0	0	0	1	1	0	0	0	0	0	0	2	1	0	8	0	954.517	NP_001134097.1;ACN12420.1;ACN11417.1;ACN10073.1;ACM08397.1;ACH70747.1;ACM08724.1;ACM09220.1;ACI66218.1	NP_001134097.1	91	98	yes	no	2	0.00048503	117.93	By matching	By MS/MS	By MS/MS	By matching	By matching	By MS/MS	By matching	By MS/MS
ALVDGPCTGVK	VDVIDQNRALVDGPCT	DGPCTGVKRQSMPFKC	R	A	L	V	K	R	1	0	0	1	1	0	0	2	0	0	1	1	0	0	1	0	1	0	0	2	0	11	0	1115.56	NP_001134252.1;ACN12730.1;ACN12406.1;ACN12330.1;ACN10369.1;ACN10059.1;ACN09983.1;ACI66801.1	NP_001134252.1	36	46	yes	no	2	4.4556e-06	155.11	By MS/MS	By MS/MS	By MS/MS	By MS/MS	By MS/MS	By MS/MS	By MS/MS	By MS/MS
ALVGGELVQSYNYDGVDAK	SKVLTTTRALVGGELV	NYDGVDAKRIFKKA__	R	A	L	A	K	R	2	0	1	2	0	1	1	3	0	0	2	1	0	0	0	1	0	0	2	3	0	19	0	1996.97	ACI68448.1	ACI68448.1	108	126	yes	yes	2;3	8.5106e-68	301.7	By MS/MS	By MS/MS	By MS/MS	By MS/MS	By MS/MS	By MS/MS	By MS/MS	By MS/MS
ALVLNNTLIQVK	TYLRYSIRALVLNNTL	NNTLIQVKGMGANGSF	R	A	L	V	K	G	1	0	2	0	0	1	0	0	0	1	3	1	0	0	0	0	1	0	0	2	0	12	0	1324.81	ACM09473.1;ACM09455.1	ACM09473.1	86	97	yes	no	2	2.103e-14	205.07	By matching	By matching	By matching	By MS/MS	By matching	By MS/MS	By MS/MS	By matching
ALVLTVDVPYTGK	RVEALGYKALVLTVDV	VDVPYTGKRRNDIRNQ	K	A	L	G	K	R	1	0	0	1	0	0	0	1	0	0	2	1	0	0	1	0	2	0	1	3	0	13	0	1374.78	NP_001134549.1;ACI67966.1	NP_001134549.1	152	164	yes	no	2	4.6372e-07	170.95	By matching	By MS/MS	By MS/MS	By MS/MS	By MS/MS	By MS/MS	By MS/MS	By MS/MS
ALVLVMGK	VSIGKAGKALVLVMGK	ALVLVMGKEGVHGGQL	K	A	L	G	K	E	1	0	0	0	0	0	0	1	0	0	2	1	1	0	0	0	0	0	0	2	0	8	0	829.51	ACN10854.1;ACM08604.1;ACI34313.1;ACI66182.1;ACI69044.2	ACI66182.1	108	115	no	no	1	0.041828	80.377	By matching	By matching	By matching	By MS/MS	By matching	By matching	By matching	By matching
ALVPVTTEVEVPFELHR	EAAVEALKALVPVTTE	EVPFELHRYIIGQKGS	K	A	L	H	R	Y	1	1	0	0	0	0	3	0	1	0	2	0	0	1	2	0	2	0	0	4	0	17	0	1935.05	NP_001167124.1;ACN10888.1	NP_001167124.1	974	990	yes	no	2;3	0.016478	69.069	By MS/MS	By MS/MS	By matching	By matching	By matching	By matching	By matching	By matching
ALVTQSNTYIASR	RSTMEEMRALVTQSNT	SNTYIASRKSSKLQPN	R	A	L	S	R	K	2	1	1	0	0	1	0	0	0	1	1	0	0	0	0	2	2	0	1	1	0	13	0	1422.75	NP_001133392.1;ACI33145.1	NP_001133392.1	315	327	yes	no	2	9.3301e-51	237.07	By MS/MS	By MS/MS	By MS/MS	By matching	By matching	By MS/MS	By matching	By MS/MS
ALWNGSEETR	KYTLPVYRALWNGSEE	WNGSEETRALATEIFS	R	A	L	T	R	A	1	1	1	0	0	0	2	1	0	0	1	0	0	0	0	1	1	1	0	0	0	10	0	1161.54	NP_001134015.1;ACN10761.1;ACI34317.1	NP_001134015.1	590	599	yes	no	2	0.012114	70.942	By matching	By MS/MS	By matching	By matching	By matching	By matching	By MS/MS	By matching
ALWPVAGPVDEVLMR	GKTGSLMKALWPVAGP	PVDEVLMRSSQYVMET	K	A	L	M	R	S	2	1	0	1	0	0	1	1	0	0	2	0	1	0	2	0	0	1	0	3	0	15	0	1651.88	NP_001158815.1;ACN10526.1	NP_001158815.1	883	897	yes	no	2	0.0057706	71.513	By matching	By MS/MS	By matching	By matching	By matching	By matching	By matching	By matching
ALWQAQQVK	HDVEELCKALWQAQQV	LWQAQQVKGKPTMIIA	K	A	L	V	K	G	2	0	0	0	0	3	0	0	0	0	1	1	0	0	0	0	0	1	0	1	0	9	0	1070.59	NP_001134006.1;ACI34298.1	NP_001134006.1	227	235	yes	no	2	6.555e-05	158.07	By MS/MS	By MS/MS	By matching	By MS/MS	By MS/MS	By MS/MS	By matching	By MS/MS
ALYLAEAPGGYR	WPLTEVGKALYLAEAP	AEAPGGYRFYLVDKEQ	K	A	L	Y	R	F	3	1	0	0	0	0	1	2	0	0	2	0	0	0	1	0	0	0	2	0	0	12	0	1279.66	ACI66791.1	ACI66791.1	113	124	yes	yes	2	0.00042453	102.4	By MS/MS	By MS/MS	By MS/MS	By MS/MS	By MS/MS	By MS/MS	By MS/MS	By MS/MS
AMADPEVQQIMSDPAMR	SPEDVKRRAMADPEVQ	IMSDPAMRMILEQMQK	R	A	M	M	R	M	3	1	0	2	0	2	1	0	0	1	0	0	3	0	2	1	0	0	0	1	0	17	0	1888.85	ACI32973.1	ACI32973.1	489	505	no	no	2	1.149e-22	229.02	By MS/MS	By MS/MS	By MS/MS	By matching	By MS/MS	By MS/MS	By matching	By MS/MS
AMADVSR	HGVVGFSRAMADVSRL	RAMADVSRLCDYGVRI	R	A	M	S	R	L	2	1	0	1	0	0	0	0	0	0	0	0	1	0	0	1	0	0	0	1	0	7	0	748.354	NP_001135022.1;ACN12694.1;ACN10334.1;ACI69905.1	NP_001135022.1	164	170	yes	no	1	0.054703	83.287	By matching	By matching	By matching	By matching	By matching	By matching	By matching	By matching
AMAEALLSK	GQVMRNSKAMAEALLS	MAEALLSKGYTLVSGG	K	A	M	S	K	G	3	0	0	0	0	0	1	0	0	0	2	1	1	0	0	1	0	0	0	0	0	9	0	932.5	ACI34054.1	ACI34054.1	359	367	yes	yes	2	0.00018053	147.4	By MS/MS	By MS/MS	By MS/MS	By MS/MS	By MS/MS	By matching	By MS/MS	By MS/MS
AMEASTIIR	KSSVMGKKAMEASTII	MEASTIIRDSLELPMT	K	A	M	I	R	D	2	1	0	0	0	0	1	0	0	2	0	0	1	0	0	1	1	0	0	0	0	9	0	990.517	NP_001134479.1;ACI67690.1;ACI68753.1	NP_001134479.1	56	64	yes	no	2	0.060679	48.602	By matching	By matching	By matching	By matching	By matching	By matching	By matching	By matching
AMEAVAAQGK	GDEETVRKAMEAVAAQ	EAVAAQGKAKK_____	K	A	M	G	K	A	4	0	0	0	0	1	1	1	0	0	0	1	1	0	0	0	0	0	0	1	0	10	0	974.486	NP_001133249.1;ACI32899.1;ADM16164.1;ACI68959.1	NP_001133249.1	242	251	no	no	2	1.9387e-05	154.84	By MS/MS	By MS/MS	By MS/MS	By MS/MS	By MS/MS	By MS/MS	By MS/MS	By MS/MS
AMEENNNFSK	HEKEVQRKAMEENNNF	EENNNFSKIAEEKLNQ	K	A	M	S	K	I	1	0	3	0	0	0	2	0	0	0	0	1	1	1	0	1	0	0	0	0	0	10	0	1182.5	ADM16055.1;ACI67647.1;ACI67373.1	ADM16055.1	88	97	no	no	2	0.00094439	101.35	By matching	By matching	By matching	By matching	By matching	By matching	By matching	By matching
AMESMITVFHKYAAKEGSGNTLSR	________________	GSGNTLSRRELKDLME	R	A	M	S	R	R	3	1	1	0	0	0	2	2	1	1	1	2	2	1	0	3	2	0	1	1	0	24	2	2627.28	ACI67915.1;ACI69007.1	ACI67915.1	8	31	yes	no	3	0.07357	32.035	By matching	By matching	By matching	By matching	By matching	By matching	By matching	By matching
AMETAYGSNKPSMTSAALR	QAIDLVQKAMETAYGS	SMTSAALRWMYHHSHL	K	A	M	L	R	W	4	1	1	0	0	0	1	1	0	0	1	1	2	0	1	3	2	0	1	0	0	19	1	1984.93	NP_001133222.1;ACI66369.1;ACH85262.1	NP_001133222.1	280	298	yes	no	2;3	1.5477e-05	135.81	By MS/MS	By MS/MS	By MS/MS	By MS/MS	By MS/MS	By MS/MS	By MS/MS	By MS/MS
AMEVDERPTEQYSDIGGLDK	TEYDSRVKAMEVDERP	SDIGGLDKQIQELVEA	K	A	M	D	K	Q	1	1	0	3	0	1	3	2	0	1	1	1	1	0	1	1	1	0	1	1	0	20	1	2252.03	NP_001134065.1;AGH92560.1;ACI66100.1	NP_001134065.1	162	181	yes	no	3	1.5205e-08	152.13	By matching	By matching	By MS/MS	By MS/MS	By MS/MS	By matching	By matching	By MS/MS
AMFIWYR	CSNENAYKAMFIWYRN	KAMFIWYRNKERGHNI	K	A	M	Y	R	N	1	1	0	0	0	0	0	0	0	1	0	0	1	1	0	0	0	1	1	0	0	7	0	985.484	ACI33512.1;ACI33107.1	ACI33512.1	174	180	yes	no	2	0.0065837	92.692	By matching	By matching	By matching	By MS/MS	By matching	By matching	By matching	By matching
AMGASQVVISDLSADR	LVCLLVAKAMGASQVV	ISDLSADRLVMAKELG	K	A	M	D	R	L	3	1	0	2	0	1	0	1	0	1	1	0	1	0	0	3	0	0	0	2	0	16	0	1618.8	NP_001134990.1;ACI69762.1	NP_001134990.1	190	205	yes	no	2;3	1.5304e-29	252.37	By MS/MS	By MS/MS	By MS/MS	By MS/MS	By MS/MS	By MS/MS	By MS/MS	By MS/MS
AMGKPVQYLAVHIVPDQLMMFGGK	EATDELAKAMGKPVQY	QLMMFGGKGDPCALCS	K	A	M	G	K	G	2	0	0	1	0	2	0	3	1	1	2	2	3	1	2	0	0	0	1	3	0	24	1	2629.36	NP_001117081.1;ACI69657.1;ACI68766.1;ACI67252.1;ACH70664.1;ABG54277.1	NP_001117081.1	30	53	yes	no	3;4	5.0157e-05	72.564	By MS/MS	By MS/MS	By matching	By MS/MS	By MS/MS	By MS/MS	By MS/MS	By MS/MS
AMLSGPGQFAENETNEVNFR	ALTSGTIKAMLSGPGQ	ETNEVNFREIPSHVLS	K	A	M	F	R	E	2	1	3	0	0	1	3	2	0	0	1	0	1	2	1	1	1	0	0	1	0	20	0	2210.01	ACM08953.1;ACM09674.1	ACM08953.1	44	63	yes	no	2	2.0626e-08	150.69	By matching	By matching	By matching	By matching	By matching	By matching	By matching	By matching
AMNMTLEK	NTFSTTCKAMNMTLEK	AMNMTLEKEIFPAATD	K	A	M	E	K	E	1	0	1	0	0	0	1	0	0	0	1	1	2	0	0	0	1	0	0	0	0	8	0	936.441	NP_001133433.1;ACN11392.1;ACI33224.1	NP_001133433.1	344	351	yes	no	2	0.0018834	95.815	By MS/MS	By MS/MS	By matching	By matching	By MS/MS	By matching	By matching	By matching
AMPMLMSQDNEVTYLVPWSK	WIEEYISKAMPMLMSQ	TYLVPWSKVDRPPKEG	K	A	M	S	K	V	1	0	1	1	0	1	1	0	0	0	2	1	3	0	2	2	1	1	1	2	0	20	0	2339.1	NP_001134867.1;ACI69216.1	NP_001134867.1	121	140	yes	no	2;3	2.401e-19	212.47	By MS/MS	By MS/MS	By MS/MS	By MS/MS	By MS/MS	By MS/MS	By MS/MS	By MS/MS
AMQDAEVSKGDIGEVLLVGGMSR	RTVAPCQKAMQDAEVS	LLVGGMSRMPKVQQTV	K	A	M	S	R	M	2	1	0	2	0	1	2	4	0	1	2	1	2	0	0	2	0	0	0	3	0	23	1	2361.17	ACN11027.1;ACN60239.1	ACN11027.1	368	390	no	no	3	0.00066953	62.765	By MS/MS	By matching	By MS/MS	By matching	By MS/MS	By matching	By matching	By matching
AMQNTGDMETAR	QMVAAVVRAMQNTGDM	TGDMETARATASILHN	R	A	M	A	R	A	2	1	1	1	0	1	1	1	0	0	0	0	2	0	0	0	2	0	0	0	0	12	0	1323.55	ACI34242.1;NP_001133432.1;ACI33223.1	ACI34242.1	182	193	yes	no	2	7.8265e-08	177.81	By matching	By MS/MS	By matching	By matching	By matching	By MS/MS	By matching	By matching
AMVASGSELGK	LATGDMLRAMVASGSE	ASGSELGKRLKETMDA	R	A	M	G	K	R	2	0	0	0	0	0	1	2	0	0	1	1	1	0	0	2	0	0	0	1	0	11	0	1048.52	ACM09766.1	ACM09766.1	54	64	yes	yes	2	0.0002066	115	By MS/MS	By matching	By MS/MS	By MS/MS	By MS/MS	By MS/MS	By MS/MS	By MS/MS
AMVASGSGLGK	LATGDMLRAMVASGSG	ASGSGLGKRLKETMDA	R	A	M	G	K	R	2	0	0	0	0	0	0	3	0	0	1	1	1	0	0	2	0	0	0	1	0	11	0	976.501	B5XCA1.1;ACI68471.1	B5XCA1.1	54	64	yes	no	2	0.0038791	83.081	By matching	By matching	By MS/MS	By MS/MS	By MS/MS	By matching	By matching	By matching
AMVCLTDFEEYAK	________________	TDFEEYAKEHLSKATW	M	A	M	A	K	E	2	0	0	1	1	0	2	0	0	0	1	1	1	1	0	0	1	0	1	1	0	13	0	1575.69	NP_001134549.1;ACI67966.1	NP_001134549.1	2	14	yes	no	2	1.018e-06	166.04	By MS/MS	By MS/MS	By MS/MS	By matching	By MS/MS	By MS/MS	By MS/MS	By MS/MS
AMVDEMEWAISQVDPNK	DLKCGACRAMVDEMEW	ISQVDPNKMIQTGSFR	R	A	M	N	K	M	2	0	1	2	0	1	2	0	0	1	0	1	2	0	1	1	0	1	0	2	0	17	0	1961.89	ACI67752.1	ACI67752.1	39	55	yes	yes	2;3	9.187e-24	239.58	By MS/MS	By MS/MS	By MS/MS	By MS/MS	By MS/MS	By MS/MS	By MS/MS	By MS/MS
AMYEEVPEPLDETEK	GPDLAVWKAMYEEVPE	EPLDETEKNNWLSSLQ	K	A	M	E	K	N	1	0	0	1	0	0	5	0	0	0	1	1	1	0	2	0	1	0	1	1	0	15	0	1778.79	ACN10681.1;NP_001133622.1;ACI33591.1	ACN10681.1	509	523	no	no	2	2.8735e-06	164.66	By MS/MS	By MS/MS	By MS/MS	By MS/MS	By MS/MS	By MS/MS	By MS/MS	By MS/MS
AMYEEVPEPLDETEKNNWLSSLQAVALSSDAFFPFR	GPDLAVWKAMYEEVPE	SDAFFPFRDNVDRAKR	K	A	M	F	R	D	4	1	2	2	0	1	5	0	0	0	4	1	1	3	3	4	1	1	1	2	0	36	1	4129.96	ACN10681.1;NP_001133622.1;ACI33591.1	ACN10681.1	509	544	no	no	3;4	4.3164e-18	120.18	By MS/MS	By MS/MS	By matching	By MS/MS	By MS/MS	By MS/MS	By MS/MS	By MS/MS
ANAFVAELK	VTTLDIVRANAFVAEL	NAFVAELKGLDPARVN	R	A	N	L	K	G	3	0	1	0	0	0	1	0	0	0	1	1	0	1	0	0	0	0	0	1	0	9	0	961.523	NP_001133198.1;ACI68017.1;ACH70949.1;ACH70948.1;ACI67899.1;ACI68220.1	NP_001133198.1	177	185	no	no	2	5.2113e-06	167.93	By MS/MS	By MS/MS	By matching	By MS/MS	By MS/MS	By MS/MS	By MS/MS	By MS/MS
ANCIDSTAAPEAVFAAEVK	GHFVISIKANCIDSTA	AVFAAEVKKMGSENMK	K	A	N	V	K	K	6	0	1	1	1	0	2	0	0	1	0	1	0	1	1	1	1	0	0	2	0	19	0	1962.94	NP_001133674.1;ACI33681.1	NP_001133674.1	266	284	yes	no	2	3.1027e-24	238.72	By MS/MS	By MS/MS	By MS/MS	By MS/MS	By MS/MS	By MS/MS	By MS/MS	By MS/MS
ANFVLPEAGEFLDNVTFIELQKEEADTLVK	DHAVLEMKANFVLPEA	EEADTLVKQYNEEGRK	K	A	N	V	K	Q	3	0	2	2	0	1	5	1	0	1	4	2	0	3	1	0	2	0	0	3	0	30	1	3378.72	NP_001167405.1;ACN10908.1	NP_001167405.1	645	674	yes	no	3	4.2075e-05	64.845	By matching	By matching	By matching	By matching	By matching	By matching	By matching	By matching
ANGETVYCGLVHEK	SQLRKMKKANGETVYC	YCGLVHEKTPLKVKNF	K	A	N	E	K	T	1	0	1	0	1	0	2	2	1	0	1	1	0	0	0	0	1	0	1	2	0	14	0	1575.74	O57561.1;NP_001116999.1;ADM15926.1;ACI69714.1;ACI66940.1;ACI66513.1;ACI66120.1;ACH70788.1;AAC03021.1;ACN12709.1;ACN10349.1	O57561.1	57	70	yes	no	2;3	5.0746e-05	136.14	By MS/MS	By MS/MS	By matching	By matching	By MS/MS	By MS/MS	By matching	By MS/MS
ANIGDAHAMGQQPITFFR	KPFTEVIKANIGDAHA	QQPITFFRQVLALCSY	K	A	N	F	R	Q	3	1	1	1	0	2	0	2	1	2	0	0	1	2	1	0	1	0	0	0	0	18	0	1972.96	NP_001133370.1;ACI33102.1	NP_001133370.1	132	149	yes	no	2;3	5.6931e-32	255.93	By MS/MS	By MS/MS	By MS/MS	By MS/MS	By MS/MS	By MS/MS	By MS/MS	By MS/MS
ANLENQIAEAEER	IDSVKGQRANLENQIA	QIAEAEERGEMAVKDA	R	A	N	E	R	G	3	1	2	0	0	1	4	0	0	1	1	0	0	0	0	0	0	0	0	0	0	13	0	1485.71	NP_001133687.1;ACN11271.1;ACI33701.1	NP_001133687.1	363	375	yes	no	2	3.0777e-29	258.39	By MS/MS	By MS/MS	By MS/MS	By MS/MS	By MS/MS	By MS/MS	By MS/MS	By MS/MS
ANLKPEAVSEVIMGHVLTAGHGQNPAR	VIKDVLKRANLKPEAV	GHGQNPARQASVAAGI	R	A	N	A	R	Q	4	1	2	0	0	1	2	3	2	1	2	1	1	0	2	1	1	0	0	3	0	27	1	2795.45	NP_001133421.1;ACI33207.1	NP_001133421.1	43	69	yes	no	4;5	7.7685e-13	131.35	By MS/MS	By MS/MS	By MS/MS	By MS/MS	By MS/MS	By MS/MS	By MS/MS	By MS/MS
ANLSPITVNLITVLADNGR	FFGDAMTKANLSPITV	TVLADNGRLTLTADVV	K	A	N	G	R	L	2	1	3	1	0	0	0	1	0	2	3	0	0	0	1	1	2	0	0	2	0	19	0	1980.1	ACH85351.1;ACI66030.1;ACI67343.1;ACN12535.1;ACN10181.1;ACI69818.1;ACI69423.1;ACI68940.1;ACI67352.1;ACI68057.1	ACH85351.1	88	106	no	no	2;3	1.0547e-42	273.78	By MS/MS	By MS/MS	By MS/MS	By MS/MS	By MS/MS	By MS/MS	By MS/MS	By MS/MS
ANNTTFGLASGVFTR	TEEEVLKRANNTTFGL	LASGVFTRDISRAHRV	R	A	N	T	R	D	2	1	2	0	0	0	0	2	0	0	1	0	0	2	0	1	3	0	0	1	0	15	0	1554.78	NP_001133574.1;ACN10881.1;ACI33507.1	NP_001133574.1	422	436	yes	no	2	6.6723e-39	262.24	By MS/MS	By MS/MS	By MS/MS	By MS/MS	By MS/MS	By MS/MS	By MS/MS	By MS/MS
ANPFGGASHAK	AHLGTALKANPFGGAS	FGGASHAKGIVLEKVG	K	A	N	A	K	G	3	0	1	0	0	0	0	2	1	0	0	1	0	1	1	1	0	0	0	0	0	11	0	1055.51	NP_001133209.1;ACN12360.1;ACN10013.1;ACI69871.1;ACI69612.1;ACH71000.1;ACH70999.1;ACI69986.1;ACN12368.1;ACN10021.1	NP_001133209.1	38	48	yes	no	2	0.00031022	107.34	By MS/MS	By MS/MS	By MS/MS	By MS/MS	By matching	By MS/MS	By matching	By MS/MS
ANQLPLVIEFTEQTAPK	ADLLAFIKANQLPLVI	FTEQTAPKIFGGEIKS	K	A	N	P	K	I	2	0	1	0	0	2	2	0	0	1	2	1	0	1	2	0	2	0	0	1	0	17	0	1898.01	ACN60216.1	ACN60216.1	144	160	yes	yes	2;3	9.9824e-97	337.35	By MS/MS	By MS/MS	By MS/MS	By MS/MS	By MS/MS	By MS/MS	By MS/MS	By MS/MS
ANSDKDISYSDLK	________________	DISYSDLKALLTKSNK	M	A	N	L	K	A	1	0	1	3	0	0	0	0	0	1	1	2	0	0	0	3	0	0	1	0	0	13	1	1454.69	ACM09285.1	ACM09285.1	2	14	yes	yes	2	7.3177e-10	193.51	By MS/MS	By MS/MS	By MS/MS	By MS/MS	By MS/MS	By MS/MS	By MS/MS	By MS/MS
ANSYTVSSVVAPSWLHR	ALTEVYAKANSYTVSS	VAPSWLHRFIIGKKGQ	K	A	N	H	R	F	2	1	1	0	0	0	0	0	1	0	1	0	0	0	1	4	1	1	1	3	0	17	0	1872.95	NP_001167124.1;ACN10888.1	NP_001167124.1	358	374	yes	no	3	0.012415	53.981	By matching	By MS/MS	By matching	By matching	By matching	By matching	By matching	By matching
ANTFGLILDDVSLTHLTFGK	VSDDLTERANTFGLIL	LTHLTFGKEFTEAVEM	R	A	N	G	K	E	1	0	1	2	0	0	0	2	1	1	4	1	0	2	0	1	3	0	0	1	0	20	0	2161.14	NP_001133602.1;ACI33553.1	NP_001133602.1	157	176	yes	no	3	0.0070516	49.537	By MS/MS	By matching	By MS/MS	By MS/MS	By MS/MS	By MS/MS	By MS/MS	By matching
ANVSEAVADSVR	EKLREWMKANVSEAVA	EAVADSVRIIYGGSVT	K	A	N	V	R	I	3	1	1	1	0	0	1	0	0	0	0	0	0	0	0	2	0	0	0	3	0	12	0	1216.6	ACN12560.1;ACN10206.1;ACI68071.1;ACI68030.1	ACN12560.1	194	205	yes	no	2	2.8174e-38	269.14	By MS/MS	By MS/MS	By MS/MS	By MS/MS	By MS/MS	By MS/MS	By MS/MS	By MS/MS
ANVSEAVANSVR	DKLRQWVKANVSEAVA	EAVANSVRIIYGGSVT	K	A	N	V	R	I	3	1	2	0	0	0	1	0	0	0	0	0	0	0	0	2	0	0	0	3	0	12	0	1215.62	NP_001133174.1;ACM09835.1;ACM09737.1;ACH70887.1;ACI70188.1	NP_001133174.1	193	204	yes	no	2	4.3183e-38	263.89	By MS/MS	By MS/MS	By MS/MS	By MS/MS	By MS/MS	By MS/MS	By MS/MS	By MS/MS
ANVVDTK	________________	MANVVDTKLYDILGVS	M	A	N	T	K	L	1	0	1	1	0	0	0	0	0	0	0	1	0	0	0	0	1	0	0	2	0	7	0	745.397	ACN11426.1;ACM09839.1	ACN11426.1	2	8	yes	no	1	0.0040093	87.181	By MS/MS	By matching	By matching	By MS/MS	By matching	By matching	By matching	By matching
ANWYFLLAR	MWITNGGKANWYFLLA	NWYFLLARTDADPKCP	K	A	N	A	R	T	2	1	1	0	0	0	0	0	0	0	2	0	0	1	0	0	0	1	1	0	0	9	0	1152.61	NP_001133108.1;ACN10798.1;ACH70703.1	NP_001133108.1	199	207	yes	no	2	1.3492e-06	178.94	By MS/MS	By MS/MS	By MS/MS	By MS/MS	By MS/MS	By MS/MS	By MS/MS	By MS/MS
ANYDNYYEK	FVFIDADKANYDNYYE	NYDNYYEKSLQLVRKG	K	A	N	E	K	S	1	0	2	1	0	0	1	0	0	0	0	1	0	0	0	0	0	0	3	0	0	9	0	1178.49	ACI67838.1	ACI67838.1	185	193	yes	yes	2	0.00012521	152.54	By MS/MS	By MS/MS	By MS/MS	By MS/MS	By MS/MS	By MS/MS	By MS/MS	By MS/MS
ANYHKPDEK	________________	NYHKPDEKTLQGLKDI	M	A	N	E	K	T	1	0	1	1	0	0	1	0	1	0	0	2	0	0	1	0	0	0	1	0	0	9	1	1100.53	NP_001134006.1;ACI34298.1	NP_001134006.1	2	10	yes	no	2	3.0218e-06	174.86	By MS/MS	By MS/MS	By MS/MS	By MS/MS	By MS/MS	By MS/MS	By MS/MS	By MS/MS
ANYLASPPLVIAYAIAGTVR	GRVHPNTRANYLASPP	YAIAGTVRIDFDTEPI	R	A	N	V	R	I	5	1	1	0	0	0	0	1	0	2	2	0	0	0	2	1	1	0	2	2	0	20	0	2059.15	NP_001133702.1;ACI33729.1	NP_001133702.1	558	577	yes	no	2;3	3.0339e-08	144.5	By MS/MS	By MS/MS	By MS/MS	By matching	By MS/MS	By matching	By matching	By matching
APAAAEGFAEDWSAQPATEDWSAAPTAQATEWGGASADWS	TEAAAPSKAPAAAEGF	GGASADWS________	K	A	P	W	S	-	13	0	0	3	0	2	4	3	0	0	0	0	0	1	3	4	3	4	0	0	0	40	0	4063.74	NP_001134397.1;B5DGB6.1;ACI70158.1;ACI68951.1;ACI67366.1;ACH70790.1	NP_001134397.1	278	317	yes	no	3;4	0.057568	7.9751	By matching	By MS/MS	By MS/MS	By matching	By matching	By matching	By matching	By matching
APAAIGPYSQAVVVDR	RKIINTSKAPAAIGPY	SQAVVVDRTMYVSGQL	K	A	P	D	R	T	4	1	0	1	0	1	0	1	0	1	0	0	0	0	2	1	0	0	1	3	0	16	0	1612.86	ACM09640.1	ACM09640.1	14	29	yes	yes	2;3	5.7374e-10	194.58	By MS/MS	By MS/MS	By MS/MS	By MS/MS	By MS/MS	By MS/MS	By MS/MS	By MS/MS
APAMFNIR	KKDWYDVKAPAMFNIR	APAMFNIRNIGKTLVS	K	A	P	I	R	N	2	1	1	0	0	0	0	0	0	1	0	0	1	1	1	0	0	0	0	0	0	8	0	918.475	NP_001134789.1;B5DGL6.1;ADM16028.1;ACN12266.1;ACN09919.1;ACI69899.1;ACI68885.1;ACI67043.1;ACI66415.1;ACH70890.1	NP_001134789.1	35	42	yes	no	2	8.2146e-05	154.35	By MS/MS	By MS/MS	By MS/MS	By MS/MS	By MS/MS	By MS/MS	By MS/MS	By MS/MS
APCDVTGQFEK	LNVKDILRAPCDVTGQ	DVTGQFEKWEAAEMEL	R	A	P	E	K	W	1	0	0	1	1	1	1	1	0	0	0	1	0	1	1	0	1	0	0	1	0	11	0	1250.56	NP_001133392.1;ACI33145.1	NP_001133392.1	267	277	yes	no	2	3.4515e-05	136.53	By matching	By MS/MS	By MS/MS	By MS/MS	By matching	By matching	By MS/MS	By matching
APDMSSSEDFPSFGAPVAATNK	PWQTGSEKAPDMSSSE	APVAATNKASPWGPKR	K	A	P	N	K	A	4	0	1	2	0	0	1	1	0	0	0	1	1	2	3	4	1	0	0	1	0	22	0	2224.99	NP_001167124.1;ACN10888.1	NP_001167124.1	1252	1273	yes	no	2	1.626e-27	233.29	By MS/MS	By MS/MS	By MS/MS	By MS/MS	By MS/MS	By MS/MS	By MS/MS	By MS/MS
APELLFRPDLIGDESEGIHEVLAFAIQK	DIGPARFRAPELLFRP	VLAFAIQKSDMDLRRT	R	A	P	Q	K	S	3	1	0	2	0	1	4	2	1	3	4	1	0	2	2	1	0	0	0	1	0	28	1	3106.63	NP_001158877.1;ACN10660.1	NP_001158877.1	258	285	yes	no	4	0.059783	21.448	By matching	By matching	By matching	By matching	By matching	By matching	By matching	By matching
APELPAGDKPADQ	FPAHREAKAPELPAGD	AGDKPADQ________	K	A	P	D	Q	-	3	0	0	2	0	1	1	1	0	0	1	1	0	0	3	0	0	0	0	0	0	13	1	1307.64	ACI67788.1	ACI67788.1	243	255	yes	yes	2	0.00023991	107.11	By matching	By matching	By matching	By matching	By matching	By matching	By MS/MS	By matching
APFDLFENK	ALLFIPRRAPFDLFEN	PFDLFENKKKKNNIKL	R	A	P	N	K	K	1	0	1	1	0	0	1	0	0	0	1	1	0	2	1	0	0	0	0	0	0	9	0	1079.53	NP_001167173.1;AGT57165.1;ACN10985.1;AGT57170.1;NP_001117004.1;AGT57169.1;AAD30275.1;ACH70738.1	NP_001117004.1	336	344	no	no	2	0.00019865	145.72	By MS/MS	By MS/MS	By MS/MS	By MS/MS	By MS/MS	By MS/MS	By matching	By MS/MS
APGFAQMLK	________________	PGFAQMLKDGAKHYSG	K	A	P	L	K	D	2	0	0	0	0	1	0	1	0	0	1	1	1	1	1	0	0	0	0	0	0	9	0	961.506	NP_001133979.1;ACI34253.1	NP_001133979.1	8	16	yes	no	2	0.04283	82.279	By matching	By matching	By matching	By matching	By matching	By matching	By matching	By MS/MS
APGGVFSNEEIEK	ANVHIMVKAPGGVFSN	FSNEEIEKALAKHKPV	K	A	P	E	K	A	1	0	1	0	0	0	3	2	0	1	0	1	0	1	1	1	0	0	0	1	0	13	0	1375.66	ACI70129.1;ACI33737.1	ACI70129.1	164	176	yes	no	2	9.4025e-15	218.02	By MS/MS	By MS/MS	By MS/MS	By MS/MS	By MS/MS	By MS/MS	By MS/MS	By MS/MS
APIDFNLQEFNVGDYIEAVLDR	TMRLWSAKAPIDFNLQ	YIEAVLDRNLAENISR	K	A	P	D	R	N	2	1	2	3	0	1	2	1	0	2	2	0	0	2	1	0	0	0	1	2	0	22	0	2537.24	NP_001167051.1;ACN10690.1	NP_001167051.1	249	270	yes	no	2;3	1.3593e-14	183.27	By MS/MS	By MS/MS	By matching	By matching	By MS/MS	By matching	By MS/MS	By matching
APILIATDVASR	LNEFKFGKAPILIATD	IATDVASRGLDVEDVK	K	A	P	S	R	G	3	1	0	1	0	0	0	0	0	2	1	0	0	0	1	1	1	0	0	1	0	12	0	1225.7	ACN11269.1;ACN60288.1	ACN11269.1	392	403	yes	no	2	1.3444e-07	174.23	By MS/MS	By matching	By MS/MS	By MS/MS	By MS/MS	By MS/MS	By matching	By matching
APIQYEALMQMDYLDCVLNESLR	IDTVFPNKAPIQYEAL	CVLNESLRLYPIAPRL	K	A	P	L	R	L	2	1	1	2	1	2	2	0	0	1	4	0	2	0	1	1	0	0	2	1	0	23	0	2771.3	ACI33861.1	ACI33861.1	348	370	yes	yes	3	1.2231e-12	144.82	By matching	By MS/MS	By matching	By matching	By MS/MS	By MS/MS	By matching	By matching
APIRPDIVNFVHTNMR	VVMPAVFKAPIRPDIV	NFVHTNMRKNSRQPYA	K	A	P	M	R	K	1	2	2	1	0	0	0	0	1	2	0	0	1	1	2	0	1	0	0	2	0	16	1	1878.99	NP_001135255.1;ACM08761.1;ACI33937.1;ACH70798.1;ACM09838.1;ACI66204.1	NP_001135255.1	30	45	yes	no	3;4	1.1351e-07	178.67	By MS/MS	By MS/MS	By MS/MS	By MS/MS	By MS/MS	By MS/MS	By MS/MS	By MS/MS
APLDIPIPDPAKEEAK	TEGLAALKAPLDIPIP	DPAKEEAKQKKKEEKE	K	A	P	A	K	Q	3	0	0	2	0	0	2	0	0	2	1	2	0	0	4	0	0	0	0	0	0	16	1	1702.91	AGH92619.1;ACM09791.1;ACM09398.1;ACM09008.1;ACM08964.1	AGH92619.1	58	73	yes	no	3	0.0009534	85.909	By MS/MS	By matching	By MS/MS	By matching	By MS/MS	By matching	By MS/MS	By matching
APLMMYISK	GIKNCDPKAPLMMYIS	PLMMYISKMVPTTDKG	K	A	P	S	K	M	1	0	0	0	0	0	0	0	0	1	1	1	2	0	1	1	0	0	1	0	0	9	0	1052.54	ACN11358.1;ACN58670.1;NP_001133466.1;ACI33293.1;ACN10751.1;ACN11125.1;ACN58590.1	NP_001133466.1	392	400	no	no	2	0.00016848	148.52	By MS/MS	By MS/MS	By MS/MS	By MS/MS	By MS/MS	By matching	By MS/MS	By MS/MS
APLPDEIDHNSIEDVK	QKLDEYLRAPLPDEID	HNSIEDVKISTRKFLD	R	A	P	V	K	I	1	0	1	3	0	0	2	0	1	2	1	1	0	0	2	1	0	0	0	1	0	16	0	1790.87	NP_001135289.1;ACI34310.1	NP_001135289.1	156	171	yes	no	2	0.072949	39.517	By matching	By matching	By matching	By matching	By matching	By matching	By matching	By matching
APLVNSWPCNPEK	LGRPLPLKAPLVNSWP	SWPCNPEKVLISHLPD	K	A	P	E	K	V	1	0	2	0	1	0	1	0	0	0	1	1	0	0	3	1	0	1	0	1	0	13	0	1510.72	ACI33922.1;NP_001117114.1;AAZ73233.2;ACN11110.1	ACI33922.1	213	225	no	no	2	2.5731e-15	220.37	By MS/MS	By MS/MS	By MS/MS	By MS/MS	By MS/MS	By MS/MS	By MS/MS	By MS/MS
APSMQLNDAVSDVK	________________	NDAVSDVKKGIRAILL	M	A	P	V	K	K	2	0	1	2	0	1	0	0	0	0	1	1	1	0	1	2	0	0	0	2	0	14	0	1473.71	ACM09766.1	ACM09766.1	2	15	yes	yes	2	1.8246e-06	166.64	By MS/MS	By MS/MS	By MS/MS	By MS/MS	By MS/MS	By MS/MS	By MS/MS	By MS/MS
APTNRPFDSNDK	PRRSRYERAPTNRPFD	RPFDSNDKCYECGERG	R	A	P	D	K	C	1	1	2	2	0	0	0	0	0	0	0	1	0	1	2	1	1	0	0	0	0	12	1	1360.64	ACI34086.1	ACI34086.1	94	105	yes	yes	2	0.00016374	130.44	By matching	By MS/MS	By MS/MS	By MS/MS	By MS/MS	By MS/MS	By MS/MS	By MS/MS
AQCPIVER	YAAKRFRKAQCPIVER	AQCPIVERLTNSMMMH	K	A	Q	E	R	L	1	1	0	0	1	1	1	0	0	1	0	0	0	0	1	0	0	0	0	1	0	8	0	971.486	ADM15920.1;ACN12179.1;ACN09832.1;ACI70016.1;ACI68342.1;ACI32985.1;ACH71011.1;ACH71010.1;ACI68452.1	ADM15920.1	65	72	yes	no	2	0.0014798	99.136	By MS/MS	By MS/MS	By MS/MS	By MS/MS	By MS/MS	By matching	By MS/MS	By MS/MS
AQDAGFLSDVISFK	RSHTLAKRAQDAGFLS	LSDVISFKVPGRDMVA	R	A	Q	F	K	V	2	0	0	2	0	1	0	1	0	1	1	1	0	2	0	2	0	0	0	1	0	14	0	1496.75	ACN10637.1	ACN10637.1	255	268	yes	yes	2	3.6542e-14	208.39	By MS/MS	By MS/MS	By MS/MS	By MS/MS	By MS/MS	By MS/MS	By MS/MS	By MS/MS
AQDQAFVTLATNDNYAR	________________	ATNDNYARGAMVLGKS	M	A	Q	A	R	G	4	1	2	2	0	2	0	0	0	0	1	0	0	1	0	0	2	0	1	1	0	17	0	1896.9	NP_001133302.1;ACI32996.1	NP_001133302.1	2	18	yes	no	2	2.1524e-22	226.65	By MS/MS	By MS/MS	By MS/MS	By MS/MS	By MS/MS	By matching	By MS/MS	By MS/MS
AQEIAQQNHLPCIYLVDSGGANLPR	VTVKKHLRAQEIAQQN	SGGANLPRQAEVFPDR	R	A	Q	P	R	Q	3	1	2	1	1	3	1	2	1	2	3	0	0	0	2	1	0	0	1	1	0	25	0	2763.38	ACN11119.1	ACN11119.1	159	183	yes	yes	3	2.9914e-10	131.41	By MS/MS	By matching	By MS/MS	By matching	By matching	By matching	By matching	By matching
AQELNTLLGPK	ATPYEVRRAQELNTLL	LNTLLGPKGNVGAMDL	R	A	Q	P	K	G	1	0	1	0	0	1	1	1	0	0	3	1	0	0	1	0	1	0	0	0	0	11	0	1182.66	ACM08542.1;NP_001133102.1;ACI69735.1;ACH70694.1;ACI69278.1	ACM08542.1	90	100	no	no	2	6.9801e-05	125.36	By MS/MS	By MS/MS	By MS/MS	By MS/MS	By matching	By MS/MS	By MS/MS	By MS/MS
AQEVCVQGLK	RRAGYTNKAQEVCVQG	EVCVQGLKAIPLSVDL	K	A	Q	L	K	A	1	0	0	0	1	2	1	1	0	0	1	1	0	0	0	0	0	0	0	2	0	10	0	1130.58	ACN10550.1	ACN10550.1	108	117	yes	yes	2	0.000153	132.25	By matching	By matching	By matching	By matching	By matching	By MS/MS	By matching	By matching
AQFEEVSQK	________________	QFEEVSQKSAVHPKPV	M	A	Q	Q	K	S	1	0	0	0	0	2	2	0	0	0	0	1	0	1	0	1	0	0	0	1	0	9	0	1064.51	NP_001133363.1;ACI33093.1	NP_001133363.1	2	10	yes	no	2	0.013781	68.846	By matching	By matching	By MS/MS	By MS/MS	By MS/MS	By MS/MS	By matching	By matching
AQFGQPEILLGTIPGAGGTQR	DIIFAGEKAQFGQPEI	PGAGGTQRLTRAVGKS	K	A	Q	Q	R	L	2	1	0	0	0	3	1	5	0	2	2	0	0	1	2	0	2	0	0	0	0	21	0	2110.12	NP_001133128.1;ACI32915.1;ACH70740.1	NP_001133128.1	158	178	yes	no	2;3	1.4082e-35	248.9	By MS/MS	By MS/MS	By MS/MS	By MS/MS	By MS/MS	By MS/MS	By MS/MS	By MS/MS
AQGASDVILYK	SREQGDTKAQGASDVI	ASDVILYKIDVPANRY	K	A	Q	Y	K	I	2	0	0	1	0	1	0	1	0	1	1	1	0	0	0	1	0	0	1	1	0	11	0	1163.62	NP_001133289.1;ACI32979.1	NP_001133289.1	54	64	yes	no	2	0.015977	84.479	By matching	By matching	By matching	By matching	By MS/MS	By matching	By matching	By matching
AQGPLEVASVAVSQASGMPAR	EAVKELRKAQGPLEVA	QASGMPARFVIHCNIP	K	A	Q	A	R	F	5	1	0	0	0	2	1	2	0	0	1	0	1	0	2	3	0	0	0	3	0	21	0	2025.03	ACI33732.1;ACM08922.1	ACI33732.1	250	270	yes	no	3	0.00027327	78.674	By MS/MS	By matching	By MS/MS	By MS/MS	By MS/MS	By MS/MS	By matching	By matching
AQGQDVSPDVYFMK	LEEEAKIKAQGQDVSP	SPDVYFMKQTIGNACG	K	A	Q	M	K	Q	1	0	0	2	0	2	0	1	0	0	0	1	1	1	1	1	0	0	1	2	0	14	0	1583.73	NP_001140074.1;ACM09512.1	NP_001140074.1	75	88	yes	no	2	1.2407e-20	231.07	By MS/MS	By MS/MS	By MS/MS	By MS/MS	By MS/MS	By MS/MS	By MS/MS	By MS/MS
AQHEQSAASFPEHIR	________________	ASFPEHIRKKRNGEQL	M	A	Q	I	R	K	3	1	0	0	0	2	2	0	2	1	0	0	0	1	1	2	0	0	0	0	0	15	0	1706.81	NP_001133751.1;ACI33838.1;ACI66148.1	NP_001133751.1	2	16	yes	no	2;3	9.9955e-39	262.83	By MS/MS	By MS/MS	By MS/MS	By MS/MS	By MS/MS	By MS/MS	By MS/MS	By MS/MS
AQIAAQYSGAR	PENWRAFKAQIAAQYS	AAQYSGARLKVASSAP	K	A	Q	A	R	L	4	1	0	0	0	2	0	1	0	1	0	0	0	0	0	1	0	0	1	0	0	11	0	1134.58	ACM08681.1;ACN12474.1;ACN10123.1;NP_001133235.1;ACH85371.1	ACM08681.1	18	28	no	no	2	2.5971e-11	193.22	By MS/MS	By MS/MS	By MS/MS	By MS/MS	By MS/MS	By MS/MS	By MS/MS	By MS/MS
AQIWDTAGQER	HVEGKTVKAQIWDTAG	WDTAGQERYRAITSAY	K	A	Q	E	R	Y	2	1	0	1	0	2	1	1	0	1	0	0	0	0	0	0	1	1	0	0	0	11	0	1273.61	NP_001134031.1;ACI34343.1;NP_001133884.1;ACM08790.1;ACI68958.1;ACI34076.1	NP_001134031.1	62	72	yes	no	2	5.8499e-06	152.4	By matching	By MS/MS	By MS/MS	By MS/MS	By matching	By MS/MS	By MS/MS	By matching
AQLHDMAVATGGTVFGDEAVGIALEDIQAHDFGK	PGFGDNRKAQLHDMAV	IQAHDFGKVGEVSVTK	K	A	Q	G	K	V	6	0	0	4	0	2	2	5	2	2	2	1	1	2	0	0	2	0	0	3	0	34	0	3482.68	ACI33148.1	ACI33148.1	311	344	yes	yes	4	0.040838	20.606	By matching	By matching	By matching	By MS/MS	By MS/MS	By matching	By matching	By matching
AQLLESMPGASTGQVVVTDHLNFWGGCR	________________	LNFWGGCRVKPKDGIN	M	A	Q	C	R	V	2	1	1	1	1	2	1	4	1	0	3	0	1	1	1	2	2	1	0	3	0	28	0	3029.45	NP_001133574.1;ACN10881.1;ACI33507.1	NP_001133574.1	2	29	yes	no	3	0.00021841	58.812	By MS/MS	By matching	By matching	By matching	By matching	By matching	By matching	By matching
AQLNIGNVLPVGTMPEGTIICCLEEKPGDR	QFIYCGKKAQLNIGNV	LEEKPGDRGKLARASG	K	A	Q	D	R	G	1	1	2	1	2	1	3	4	0	3	3	1	1	0	3	0	2	0	0	2	0	30	1	3280.63	ACI70186.1;ACI68574.1;ACN12701.1;ACN12214.1;ACN10341.1;ACN09867.1;ACI69963.1;ACH70991.1;ACH70990.1;ACI67398.1	ACI70186.1	94	123	yes	no	3;4	5.9318e-15	120.54	By MS/MS	By MS/MS	By MS/MS	By MS/MS	By MS/MS	By MS/MS	By MS/MS	By MS/MS
AQLTALYQAFTNTN	DPYAQNLKAQLTALYQ	YQAFTNTN________	K	A	Q	T	N	-	3	0	2	0	0	2	0	0	0	0	2	0	0	1	0	0	3	0	1	0	0	14	0	1554.77	ACI67068.1;ACI67266.1	ACI67266.1	242	255	no	no	2	4.0273e-06	162.46	By matching	By MS/MS	By MS/MS	By matching	By MS/MS	By MS/MS	By MS/MS	By MS/MS
AQLVVIAHDVDPIELVVFLPALCR	TTLVESKKAQLVVIAH	VFLPALCRKMGVPYCI	K	A	Q	C	R	K	3	1	0	2	1	1	1	0	1	2	4	0	0	1	2	0	0	0	0	5	0	24	0	2686.49	ACH85352.1;NP_001134228.1;AGH92587.1;ACN12693.1;ACN12680.1;ACN10333.1;ACN10320.1;ACI66701.1;ACH70989.1	ACH85352.1	148	171	yes	no	3	0.066018	17.233	By matching	By matching	By MS/MS	By matching	By matching	By matching	By matching	By matching
AQMSDFDR	KIEARQKRAQMSDFDR	AQMSDFDRFKVMKAKR	R	A	Q	D	R	F	1	1	0	2	0	1	0	0	0	0	0	0	1	1	0	1	0	0	0	0	0	8	0	968.402	NP_001134252.1;ACN12730.1;ACN12406.1;ACN12330.1;ACN10369.1;ACN10059.1;ACN09983.1;ACI66801.1	NP_001134252.1	102	109	yes	no	2	0.00034135	128.28	By MS/MS	By MS/MS	By matching	By MS/MS	By MS/MS	By MS/MS	By MS/MS	By MS/MS
AQPHALAVDLGCGTGQNSR	LQYLERKKAQPHALAV	CGTGQNSRLMAPHFQE	K	A	Q	S	R	L	3	1	1	1	1	2	0	3	1	0	2	0	0	0	1	1	1	0	0	1	0	19	0	1950.93	ACI69997.1;ACI69849.1	ACI69997.1	39	57	yes	no	3	0.00011696	98.077	By MS/MS	By MS/MS	By matching	By matching	By matching	By MS/MS	By MS/MS	By matching
AQQLQQELSR	ALRKQVAKAQQLQQEL	QLQQELSRRETECQSS	K	A	Q	S	R	R	1	1	0	0	0	4	1	0	0	0	2	0	0	0	0	1	0	0	0	0	0	10	0	1199.63	NP_001133087.1;ACH70671.1;ABW77495.1	NP_001133087.1	136	145	yes	no	2	0.0022591	87.667	By matching	By MS/MS	By matching	By matching	By MS/MS	By matching	By matching	By matching
AQQLVMMPNR	LESGSISKAQQLVMMP	QLVMMPNRHTVEVLSL	K	A	Q	N	R	H	1	1	1	0	0	2	0	0	0	0	1	0	2	0	1	0	0	0	0	1	0	10	0	1186.6	NP_001133631.1;ACI33606.1	NP_001133631.1	409	418	yes	no	2	2.1886e-05	145.46	By matching	By matching	By matching	By matching	By MS/MS	By matching	By matching	By MS/MS
AQSELAAHQK	AVLVALKRAQSELAAH	SELAAHQKKILHVDEH	R	A	Q	Q	K	K	3	0	0	0	0	2	1	0	1	0	1	1	0	0	0	1	0	0	0	0	0	10	0	1081.55	ACN12455.1;ACN10106.1;ACI67972.1;ACI67883.1;ACI66511.1;ACI68466.1;ACI66688.1;ADM16017.1;ACI68584.1;ACI67932.1;ACH70727.1;ACI67379.1	ACN12455.1	52	61	no	no	2	2.3158e-05	153.1	By matching	By MS/MS	By MS/MS	By MS/MS	By MS/MS	By matching	By MS/MS	By MS/MS
AQSEMASASDEAAR	AAKANLEKAQSEMASA	SASDEAARAEVQINID	K	A	Q	A	R	A	5	1	0	1	0	1	2	0	0	0	0	0	1	0	0	3	0	0	0	0	0	14	0	1422.6	ACI69889.1	ACI69889.1	129	142	yes	yes	2	3.7251e-15	219.95	By matching	By MS/MS	By matching	By MS/MS	By matching	By matching	By MS/MS	By MS/MS
AQSEMASVSDEAAR	AAKVNLEKAQSEMASV	SVSDEAARAEVQINID	K	A	Q	A	R	A	4	1	0	1	0	1	2	0	0	0	0	0	1	0	0	3	0	0	0	1	0	14	0	1450.64	ACI69016.1	ACI69016.1	129	142	yes	yes	2	2.3346e-20	222.75	By MS/MS	By MS/MS	By MS/MS	By MS/MS	By MS/MS	By MS/MS	By MS/MS	By MS/MS
AQSGVEFATSGSSNTDTGK	VKLDLKTKAQSGVEFA	SSNTDTGKAAGNLETK	K	A	Q	G	K	A	2	0	1	1	0	1	1	3	0	0	0	1	0	1	0	4	3	0	0	1	0	19	0	1842.82	ACI33557.1;NP_001133093.1;ACH70681.1	ACI33557.1	74	92	no	no	2	7.6522e-83	334.98	By MS/MS	By MS/MS	By MS/MS	By MS/MS	By MS/MS	By MS/MS	By MS/MS	By MS/MS
AQSLISTDR	________________	QSLISTDRNASIDILH	R	A	Q	D	R	N	1	1	0	1	0	1	0	0	0	1	1	0	0	0	0	2	1	0	0	0	0	9	0	989.514	ACN58663.1	ACN58663.1	3	11	yes	yes	2	0.010668	73.666	By matching	By matching	By matching	By matching	By matching	By matching	By matching	By matching
AQVAQAGGDTIFGK	________________	GGDTIFGKIIRKEIPA	K	A	Q	G	K	I	3	0	0	1	0	2	0	3	0	1	0	1	0	1	0	0	1	0	0	1	0	14	0	1361.69	NP_001134628.1;ACI68263.1	NP_001134628.1	8	21	yes	no	2	1.9951e-20	225.33	By MS/MS	By MS/MS	By MS/MS	By MS/MS	By MS/MS	By MS/MS	By MS/MS	By MS/MS
AQVHDIVLVGGSTR	LRDAKMDKAQVHDIVL	VLVGGSTRIPKIQKLL	K	A	Q	T	R	I	1	1	0	1	0	1	0	2	1	1	1	0	0	0	0	1	1	0	0	3	0	14	0	1450.79	ACI33977.1;NP_001133079.1;ACN10487.1;ACH70651.1;ACN11074.1	ACI33977.1	329	342	no	no	2;3	0.00047807	102.72	By MS/MS	By MS/MS	By matching	By matching	By matching	By matching	By matching	By matching
AQVLPDSVAASLNK	IHPYDKIKAQVLPDSV	SVAASLNKLVVVKLNG	K	A	Q	N	K	L	3	0	1	1	0	1	0	0	0	0	2	1	0	0	1	2	0	0	0	2	0	14	0	1411.77	NP_001133758.1;ACI33847.1;ACH70772.1	NP_001133758.1	78	91	yes	no	2	0.00072165	96.247	By MS/MS	By matching	By matching	By matching	By matching	By matching	By matching	By matching
AQYEDIANK	DSIVAEVRAQYEDIAN	QYEDIANKSRAEAETW	R	A	Q	N	K	S	2	0	1	1	0	1	1	0	0	1	0	1	0	0	0	0	0	0	1	0	0	9	0	1050.5	NP_001133687.1;ACN11271.1;ACI33701.1	NP_001133687.1	299	307	yes	no	2	7.0188e-14	205.59	By MS/MS	By MS/MS	By MS/MS	By MS/MS	By MS/MS	By MS/MS	By MS/MS	By MS/MS
AQYEDIANR	DSIIAEVKAQYEDIAN	QYEDIANRSRAEAESM	K	A	Q	N	R	S	2	1	1	1	0	1	1	0	0	1	0	0	0	0	0	0	0	0	1	0	0	9	0	1078.5	CON__P05787	CON__P05787	265	273	no	no	2	3.6676e-05	160.75	By matching	By matching	By matching	By MS/MS	By MS/MS	By MS/MS	By MS/MS	By matching
AQYTLPDGSTLDIGPAR	DETLETEKAQYTLPDG	TLDIGPARFRAPELLF	K	A	Q	A	R	F	2	1	0	2	0	1	0	2	0	1	2	0	0	0	2	1	2	0	1	0	0	17	0	1773.89	NP_001158877.1;ACN10660.1	NP_001158877.1	239	255	yes	no	2	2.0679e-05	124.04	By MS/MS	By MS/MS	By MS/MS	By matching	By MS/MS	By matching	By matching	By matching
ARPEYMLPVHFYGR	RYGNPWEKARPEYMLP	LPVHFYGRVEQTAEGV	K	A	R	G	R	V	1	2	0	0	0	0	1	1	1	0	1	0	1	1	2	0	0	0	2	1	0	14	1	1734.87	NP_001167051.1;ACN10690.1	NP_001167051.1	193	206	yes	no	3	1.8819e-05	151.66	By MS/MS	By MS/MS	By MS/MS	By MS/MS	By MS/MS	By MS/MS	By MS/MS	By MS/MS
ARPFPDGLAEDIEK	KHNRLYMKARPFPDGL	GLAEDIEKGDVSARQE	K	A	R	E	K	G	2	1	0	2	0	0	2	1	0	1	1	1	0	1	2	0	0	0	0	0	0	14	1	1556.78	ACN11358.1;ACN58670.1;NP_001133466.1;ACI33293.1	NP_001133466.1	606	619	no	no	2	0.0012637	116.87	By matching	By MS/MS	By matching	By matching	By matching	By matching	By matching	By MS/MS
ASAGDSEPQNRPVLIVGQLNNLAQTNWTQVK	ANVVLEFKASAGDSEP	QTNWTQVKGKLQPAVS	K	A	S	V	K	G	3	1	4	1	0	4	1	2	0	1	3	1	0	0	2	2	2	1	0	3	0	31	1	3347.72	NP_001133677.1;ACI33685.1	NP_001133677.1	10	40	yes	no	3	1.9568e-22	145.43	By MS/MS	By MS/MS	By MS/MS	By matching	By matching	By MS/MS	By matching	By matching
ASAHLQGGAK	GVFTTIDKASAHLQGG	AHLQGGAKRVIISAPS	K	A	S	A	K	R	3	0	0	0	0	1	0	2	1	0	1	1	0	0	0	1	0	0	0	0	0	10	0	938.493	ACI66269.1;ACI69846.1	ACI66269.1	107	116	yes	no	2	0.00045428	109.83	By matching	By MS/MS	By MS/MS	By MS/MS	By MS/MS	By MS/MS	By MS/MS	By MS/MS
ASAILMSQKPVVVK	LRMAALRRASAILMSQ	SQKPVVVKKRRSKAAK	R	A	S	V	K	K	2	0	0	0	0	1	0	0	0	1	1	2	1	0	1	2	0	0	0	3	0	14	1	1469.86	NP_001133165.1;ACH70855.1;ACN12501.1;ACN10150.1	NP_001133165.1	114	127	yes	no	2;3	1.224e-13	214.61	By MS/MS	By MS/MS	By MS/MS	By MS/MS	By MS/MS	By MS/MS	By MS/MS	By MS/MS
ASALEQFVNNVR	________________	EQFVNNVRQLSAQGQM	M	A	S	V	R	Q	2	1	2	0	0	1	1	0	0	0	1	0	0	1	0	1	0	0	0	2	0	12	0	1346.69	NP_001136182.1;NP_001134033.1;ACI34350.1;ACH70884.1	NP_001136182.1	2	13	yes	no	2	0.002292	86.288	By MS/MS	By MS/MS	By matching	By matching	By MS/MS	By matching	By matching	By matching
ASALLTEAR	FKVTTQQRASALLTEA	SALLTEARESVNAVLD	R	A	S	A	R	E	3	1	0	0	0	0	1	0	0	0	2	0	0	0	0	1	1	0	0	0	0	9	0	930.513	NP_001158793.1;ACN10483.1	NP_001158793.1	518	526	yes	no	2	3.7169e-09	189.18	By MS/MS	By MS/MS	By MS/MS	By MS/MS	By MS/MS	By MS/MS	By MS/MS	By MS/MS
ASAPESGLLSK	KEIQNIIKASAPESGL	PESGLLSKV_______	K	A	S	S	K	V	2	0	0	0	0	0	1	1	0	0	2	1	0	0	1	3	0	0	0	0	0	11	0	1058.56	B5X0W9.1;ACI32950.1	B5X0W9.1	272	282	yes	no	2	0.0063759	78.548	By MS/MS	By MS/MS	By matching	By matching	By matching	By matching	By matching	By matching
ASATGMIIMDEVEVPEENLLPK	IEGKFSLRASATGMII	PEENLLPKVSGLGGPF	R	A	S	P	K	V	2	0	1	1	0	0	4	1	0	2	2	1	2	0	2	1	1	0	0	2	0	22	0	2385.18	ACI33980.1	ACI33980.1	261	282	yes	yes	2;3	1.0397e-08	139.44	By MS/MS	By MS/MS	By MS/MS	By MS/MS	By MS/MS	By MS/MS	By MS/MS	By MS/MS
ASCALTQVIPK	EKVWISDKASCALTQV	ALTQVIPKAHRSLIPY	K	A	S	P	K	A	2	0	0	0	1	1	0	0	0	1	1	1	0	0	1	1	1	0	0	1	0	11	0	1186.64	NP_001135239.1;ACI33755.1	NP_001135239.1	300	310	yes	no	2	0.00029372	108.56	By MS/MS	By matching	By matching	By MS/MS	By matching	By matching	By MS/MS	By MS/MS
ASCLFGQLPIFQDGDLTLYQTNAIR	MWKEGTLKASCLFGQL	LYQTNAIRRHLARKLG	K	A	S	I	R	R	2	1	1	2	1	3	0	2	0	2	4	0	0	2	1	1	2	0	1	0	0	25	0	2840.42	ADM16035.1;ACI69006.1;ACI68380.1;ACM09568.1	ADM16035.1	45	69	yes	no	2;3	8.5144e-20	197.86	By MS/MS	By MS/MS	By MS/MS	By matching	By matching	By MS/MS	By MS/MS	By MS/MS
ASCVFGQLPK	DWMKGDLKASCVFGQL	CVFGQLPKFEDGGLVL	K	A	S	P	K	F	1	0	0	0	1	1	0	1	0	0	1	1	0	1	1	1	0	0	0	1	0	10	0	1105.56	ACN12309.1;ACN09962.1;ACI70112.1;ACI69773.1	ACN12309.1	46	55	yes	no	2	3.294e-18	164.66	By MS/MS	By MS/MS	By MS/MS	By MS/MS	By MS/MS	By MS/MS	By MS/MS	By MS/MS
ASDMMQYLR	PGGKINIKASDMMQYL	SDMMQYLRKSGF____	K	A	S	L	R	K	1	1	0	1	0	1	0	0	0	0	1	0	2	0	0	1	0	0	1	0	0	9	0	1113.49	ACN12229.1;ACN09882.1;ACI68511.1;ACI66108.1	ACN12229.1	131	139	yes	no	2	1.0468e-06	179.8	By matching	By matching	By matching	By MS/MS	By MS/MS	By MS/MS	By matching	By MS/MS
ASDVFCCNESEAELLTGVAVASIEDAGR	VLDPEFYRASDVFCCN	ASIEDAGRAGQELLRR	R	A	S	G	R	A	5	1	1	2	2	0	4	2	0	1	2	0	0	1	0	3	1	0	0	3	0	28	0	2969.34	NP_001134323.1;ACI67056.1	NP_001134323.1	182	209	yes	no	3	1.6049e-10	114.75	By MS/MS	By matching	By MS/MS	By MS/MS	By MS/MS	By MS/MS	By MS/MS	By MS/MS
ASEMLLFNK	PKMMGNAKASEMLLFN	SEMLLFNKKLTATQAC	K	A	S	N	K	K	1	0	1	0	0	0	1	0	0	0	2	1	1	1	0	1	0	0	0	0	0	9	0	1051.54	NP_001135215.1;ACI33380.1;ACN11335.1	ACN11335.1	260	268	no	no	2	3.7031e-06	172.23	By MS/MS	By matching	By matching	By matching	By MS/MS	By MS/MS	By matching	By MS/MS
ASENAIVWK	MKGKAKYKASENAIVW	SENAIVWKIKRMAGMK	K	A	S	W	K	I	2	0	1	0	0	0	1	0	0	1	0	1	0	0	0	1	0	1	0	1	0	9	0	1016.53	NP_001133612.1;ACN10781.1;ACI33569.1	NP_001133612.1	349	357	yes	no	2	0.0061215	80.706	By matching	By matching	By matching	By matching	By matching	By matching	By matching	By matching
ASEVNCYK	HVAVQCSKASEVNCYK	ASEVNCYKCGNTGHLA	K	A	S	Y	K	C	1	0	1	0	1	0	1	0	0	0	0	1	0	0	0	1	0	0	1	1	0	8	0	969.423	NP_001133217.2;ACM09017.1;ACM09687.1;ACH71035.1;NP_001135177.2;ACM08650.1;ACM08622.1;ACH71034.1;ACM09768.1	NP_001133217.2	143	150	yes	no	2	0.00015796	145.16	By matching	By matching	By MS/MS	By MS/MS	By MS/MS	By matching	By matching	By matching
ASEWVQELCPLMDGK	DVANRGLKASEWVQEL	LCPLMDGKGGGKDMSA	K	A	S	G	K	G	1	0	0	1	1	1	2	1	0	0	2	1	1	0	1	1	0	1	0	1	0	15	0	1761.81	NP_001133550.1;ACI33457.1	NP_001133550.1	916	930	yes	no	2	1.7281e-14	214.53	By MS/MS	By MS/MS	By MS/MS	By MS/MS	By MS/MS	By matching	By MS/MS	By matching
ASFLEDIR	GAKFNGDKASFLEDIR	ASFLEDIRKALYASKI	K	A	S	I	R	K	1	1	0	1	0	0	1	0	0	1	1	0	0	1	0	1	0	0	0	0	0	8	0	949.487	ACN10812.1	ACN10812.1	317	324	yes	yes	2	0.010412	76.1	By matching	By matching	By matching	By matching	By matching	By matching	By matching	By matching
ASFLEDIRK	GAKFNGDKASFLEDIR	SFLEDIRKALYASKII	K	A	S	R	K	A	1	1	0	1	0	0	1	0	0	1	1	1	0	1	0	1	0	0	0	0	0	9	1	1077.58	ACN10812.1	ACN10812.1	317	325	yes	yes	2	0.0064072	123.86	By MS/MS	By MS/MS	By matching	By matching	By matching	By MS/MS	By MS/MS	By matching
ASFNNPDR	EQVVASLRASFNNPDR	ASFNNPDRAVEYLLTG	R	A	S	D	R	A	1	1	2	1	0	0	0	0	0	0	0	0	0	1	1	1	0	0	0	0	0	8	0	919.415	NP_001135284.1;ACI34239.1	NP_001135284.1	187	194	yes	no	2	0.00030463	131.62	By matching	By MS/MS	By MS/MS	By matching	By MS/MS	By matching	By matching	By MS/MS
ASGNFNANQDAETLYK	MAGRGSVRASGNFNAN	QDAETLYKAMKGLGTD	R	A	S	Y	K	A	3	0	3	1	0	1	1	1	0	0	1	1	0	1	0	1	1	0	1	0	0	16	0	1741.79	ACN12538.1;ACN10184.1;NP_001134508.1;ACI67810.1	ACN12538.1	9	24	yes	no	2	3.1555e-29	244.54	By MS/MS	By MS/MS	By MS/MS	By MS/MS	By MS/MS	By MS/MS	By MS/MS	By MS/MS
ASGNYATVISHNPETK	GDRGKLARASGNYATV	ISHNPETKKSRVKLPS	R	A	S	T	K	K	2	0	2	0	0	0	1	1	1	1	0	1	0	0	1	2	2	0	1	1	0	16	0	1687.82	ACI70186.1;ACI68574.1;ACN12701.1;ACN12214.1;ACN10341.1;ACN09867.1;ACI69963.1;ACH70991.1;ACH70990.1;ACH70633.1	ACI70186.1	129	144	yes	no	2;3	3.7165e-15	218.34	By MS/MS	By MS/MS	By MS/MS	By MS/MS	By MS/MS	By MS/MS	By MS/MS	By MS/MS
ASGQAFEVILGAPAPDAK	QVKEIDKRASGQAFEV	GAPAPDAKGEFPLSPP	R	A	S	A	K	G	5	0	0	1	0	1	1	2	0	1	1	1	0	1	2	1	0	0	0	1	0	18	0	1740.9	ADM16055.1;ACI67647.1;ACI67373.1	ADM16055.1	17	34	yes	no	2	9.1658e-05	105.94	By matching	By matching	By matching	By matching	By matching	By matching	By matching	By matching
ASGVTVTDDVITVFNEMK	________________	ITVFNEMKVRKLQANE	M	A	S	M	K	V	1	0	1	2	0	0	1	1	0	1	0	1	1	1	0	1	3	0	0	4	0	18	0	1924.95	ACN12515.1;ACN10162.1;ACM08369.1	ACN12515.1	2	19	no	no	2	2.7655e-07	165.16	By MS/MS	By MS/MS	By MS/MS	By MS/MS	By MS/MS	By MS/MS	By MS/MS	By MS/MS
ASGVTVTDEVITVFNEMK	________________	ITVFNEMKVRKAQANE	M	A	S	M	K	V	1	0	1	1	0	0	2	1	0	1	0	1	1	1	0	1	3	0	0	4	0	18	0	1938.96	ADM16311.1;ACI68395.1;ACI68104.1;ACI67300.1;ACN12581.1;ACN10226.1	ACI68104.1	2	19	no	no	2	1.0922e-114	370.04	By MS/MS	By MS/MS	By MS/MS	By MS/MS	By MS/MS	By MS/MS	By MS/MS	By MS/MS
ASIPFAVVGSNQQIEAK	KEQTRTLKASIPFAVV	SNQQIEAKGKKVRGRL	K	A	S	A	K	G	3	0	1	0	0	2	1	1	0	2	0	1	0	1	1	2	0	0	0	2	0	17	0	1757.93	NP_001133912.1;ACI34130.1	NP_001133912.1	236	252	yes	no	2	4.4486e-07	163.34	By MS/MS	By matching	By MS/MS	By MS/MS	By MS/MS	By MS/MS	By matching	By MS/MS
ASKPVWEQIGAGFVQHYYQQFDSDR	________________	YQQFDSDRTKLADLYT	M	A	S	D	R	T	2	1	0	2	0	4	1	2	1	1	0	1	0	2	1	2	0	1	2	2	0	25	1	2955.39	ACN12528.1;ACN10175.1;ACI70045.1;ACI68954.1;ACI66665.1;ACI68533.1	ACN12528.1	2	26	yes	no	3	3.8307e-08	121.5	By MS/MS	By MS/MS	By MS/MS	By matching	By MS/MS	By MS/MS	By MS/MS	By MS/MS
ASLIVNQLTR	EDQVVVNKASLIVNQL	LIVNQLTRKEASRRAL	K	A	S	T	R	K	1	1	1	0	0	1	0	0	0	1	2	0	0	0	0	1	1	0	0	1	0	10	0	1113.65	ACI34242.1	ACI34242.1	152	161	yes	yes	2	0.0020538	89.805	By matching	By MS/MS	By matching	By matching	By matching	By matching	By matching	By matching
ASLRPWGQEE	KHKRCQLKASLRPWGQ	LRPWGQEE________	K	A	S	E	E	-	1	1	0	0	0	1	2	1	0	0	1	0	0	0	1	1	0	1	0	0	0	10	1	1171.56	NP_001117166.1;AAK52513.3;NP_001117159.1;AAM00254.1;ACN11220.1;ACI33928.1	NP_001117166.1	512	521	yes	no	2	0.0318	82.494	By matching	By matching	By matching	By matching	By matching	By matching	By matching	By matching
ASLSMAPVNIFR	________________	MAPVNIFRQGADEEKA	M	A	S	F	R	Q	2	1	1	0	0	0	0	0	0	1	1	0	1	1	1	2	0	0	0	1	0	12	0	1304.69	NP_001133605.1;ACI33559.1	NP_001133605.1	2	13	yes	no	2	3.3603e-06	149.49	By MS/MS	By MS/MS	By matching	By matching	By MS/MS	By MS/MS	By matching	By MS/MS
ASMIDQQK	REKRDKERASMIDQQK	ASMIDQQKKYQQQQEA	R	A	S	Q	K	K	1	0	0	1	0	2	0	0	0	1	0	1	1	0	0	1	0	0	0	0	0	8	0	919.443	ACI33221.1	ACI33221.1	228	235	yes	yes	2	0.018519	66.568	By matching	By MS/MS	By matching	By matching	By matching	By matching	By matching	By matching
ASNGVVLATEK	GAPAVGIKASNGVVLA	GVVLATEKKQKSILYD	K	A	S	E	K	K	2	0	1	0	0	0	1	1	0	0	1	1	0	0	0	1	1	0	0	2	0	11	0	1087.59	ACI69555.1;ACI69536.1;ACI68541.1;ACI67206.1;ACI66503.1;ACI66157.1;ACM08560.1;ACI67245.1;ADM16029.1;ACI67578.1;ADM16199.1;ACM08632.1;ACI69785.1;ACI66537.1	ACI69555.1	40	50	yes	no	2	9.2197e-06	145.83	By matching	By matching	By matching	By matching	By matching	By matching	By matching	By matching
ASNKEHIIEALR	VIMSVRTKASNKEHII	EHIIEALRRAKFKFPG	K	A	S	L	R	R	2	1	1	0	0	0	2	0	1	2	1	1	0	0	0	1	0	0	0	0	0	12	1	1379.75	NP_001134152.1;ACN12558.1;ACN12248.1;ACN10204.1;ACN09901.1;ACI67802.1;ACI67691.1;ACI67024.1;ACI66403.1;ACN12377.1;ACN10030.1;ACI67100.1;ACI68991.1	NP_001134152.1	142	153	yes	no	3	0.0057936	73.273	By matching	By matching	By matching	By MS/MS	By matching	By matching	By matching	By MS/MS
ASPFLLQYIQEEIPDYR	SFPVDNLRASPFLLQY	QEEIPDYRNAIIVAKS	R	A	S	Y	R	N	1	1	0	1	0	2	2	0	0	2	2	0	0	1	2	1	0	0	2	0	0	17	0	2081.05	NP_001135368.1;ACI69627.1	NP_001135368.1	153	169	yes	no	2	1.4521e-05	127.61	By MS/MS	By matching	By matching	By MS/MS	By MS/MS	By matching	By matching	By matching
ASQIGAHTLSGACLEPSALNELFPDWK	LRVCLVEKASQIGAHT	NELFPDWKERGAPLNT	K	A	S	W	K	E	4	0	1	1	1	1	2	2	1	1	4	1	0	1	2	3	1	1	0	0	0	27	0	2911.42	ACI34143.1	ACI34143.1	109	135	yes	yes	3	9.6354e-09	91.503	By MS/MS	By MS/MS	By MS/MS	By matching	By MS/MS	By MS/MS	By MS/MS	By MS/MS
ASQLSQSEGTVIR	NATRLAERASQLSQSE	QSEGTVIRQQDTFFNC	R	A	S	I	R	Q	1	1	0	0	0	2	1	1	0	1	1	0	0	0	0	3	1	0	0	1	0	13	0	1374.71	ACI68163.1	ACI68163.1	97	109	yes	yes	2	1.2942e-09	185.66	By matching	By matching	By matching	By matching	By matching	By matching	By matching	By matching
ASQSQGIQQLLQAEK	________________	QQLLQAEKRAAEKVAE	M	A	S	E	K	R	2	0	0	0	0	5	1	1	0	1	2	1	0	0	0	2	0	0	0	0	0	15	0	1627.85	ADM16312.1;ACM09636.1;ACI68745.1;ACI68730.1;ACM08668.1;AGH92624.1;ADM16148.1;ADM16070.1;ACM09126.1;ACI69045.1;ACI68877.1;ACI68363.1;ACI66173.1	ADM16312.1	2	16	yes	no	2	1.4303e-20	228.76	By MS/MS	By MS/MS	By matching	By MS/MS	By matching	By matching	By matching	By matching
ASQVAIDIR	________________	SQVAIDIRDNERNGRA	K	A	S	I	R	D	2	1	0	1	0	1	0	0	0	2	0	0	0	0	0	1	0	0	0	1	0	9	0	971.54	ACN60223.1	ACN60223.1	7	15	yes	yes	2	0.056062	50.484	By matching	By matching	By matching	By matching	By matching	By matching	By matching	By matching
ASSHHQNDLSSGFHPQFK	________________	SGFHPQFKSFATEAIH	M	A	S	F	K	S	1	0	1	1	0	2	0	1	3	0	1	1	0	2	1	4	0	0	0	0	0	18	0	2022.93	NP_001133465.1;ACN10804.1;ACI33287.1	NP_001133465.1	2	19	yes	no	3;4	1.5425e-12	201.57	By MS/MS	By MS/MS	By MS/MS	By MS/MS	By MS/MS	By MS/MS	By MS/MS	By MS/MS
ASSILLTAIPLIYTQEDWTHTIK	TMKENANKASSILLTA	EDWTHTIKALKTTAQS	K	A	S	I	K	A	2	0	0	1	0	1	1	0	1	4	3	1	0	0	1	2	4	1	1	0	0	23	0	2613.41	NP_001133619.1;ACI33586.1	NP_001133619.1	258	280	yes	no	3	6.3775e-06	87.676	By MS/MS	By MS/MS	By MS/MS	By MS/MS	By MS/MS	By MS/MS	By MS/MS	By MS/MS
ASSSPCVVISDDEQGYDLDLFCIPK	________________	LDLFCIPKHYADDLDR	M	A	S	P	K	H	1	0	0	4	2	1	1	1	0	2	2	1	0	1	2	4	0	0	1	2	0	25	0	2814.27	ADM16037.1;ACM08819.1;ACI69487.1;ACH70616.1;ACI67166.1	ADM16037.1	2	26	yes	no	2;3	1.2711e-05	76.693	By MS/MS	By MS/MS	By MS/MS	By MS/MS	By MS/MS	By MS/MS	By MS/MS	By MS/MS
ASVSELACIYSALILHDDEVTVTEDK	________________	EVTVTEDKLMALIKAA	M	A	S	D	K	L	3	0	0	3	1	0	3	0	1	2	3	1	0	0	0	3	2	0	1	3	0	26	0	2877.4	ACM09686.1;ACM08627.1;ACH71044.1;ACI68941.1;ACN12471.1;ACN10120.1;ACI66209.1;ACH71045.1	ACN12471.1	2	27	no	no	2;3	1.4265e-26	201.85	By MS/MS	By MS/MS	By MS/MS	By MS/MS	By MS/MS	By MS/MS	By MS/MS	By MS/MS
ASVSELACIYSALILHDDEVTVTEDKLMALIK	________________	DKLMALIKAANVTIEP	M	A	S	I	K	A	4	0	0	3	1	0	3	0	1	3	5	2	1	0	0	3	2	0	1	3	0	32	1	3546.82	ACM09686.1;ACM08627.1;ACH71044.1;ACN12471.1;ACN10120.1;ACI66209.1;ACH71045.1	ACN12471.1	2	33	no	no	3	7.5116e-30	181.65	By MS/MS	By MS/MS	By MS/MS	By MS/MS	By MS/MS	By MS/MS	By MS/MS	By MS/MS
ASYDYEVNTK	QRDYELKKASYDYEVN	YDYEVNTKKAESEMAY	K	A	S	T	K	K	1	0	1	1	0	0	1	0	0	0	0	1	0	0	0	1	1	0	2	1	0	10	0	1188.53	ACN10783.1;NP_001135115.1;ACI33824.1	ACN10783.1	221	230	yes	no	2	0.010435	73.632	By matching	By matching	By matching	By matching	By matching	By matching	By matching	By matching
ASYELLCK	LAVPAAEKASYELLCK	ASYELLCKDGTRASID	K	A	S	C	K	D	1	0	0	0	1	0	1	0	0	0	2	1	0	0	0	1	0	0	1	0	0	8	0	982.479	ACI33444.1;P80426.1;NP_001117127.1;AAA18838.1;P80429.1;AAN17024.1;AAN17019.1;ACC55231.1;ACC55232.1	ACI33444.1	229	236	yes	no	2	5.1438e-05	158.07	By MS/MS	By matching	By MS/MS	By MS/MS	By MS/MS	By MS/MS	By MS/MS	By MS/MS
ASYFGIYDTAK	VQGIIIYRASYFGIYD	FGIYDTAKGMLPDSKN	R	A	S	A	K	G	2	0	0	1	0	0	0	1	0	1	0	1	0	1	0	1	1	0	2	0	0	11	0	1234.59	ACI66474.1;ACN12672.1;ACN10312.1	ACI66474.1	188	198	yes	no	2	0.0025274	98.182	By matching	By matching	By matching	By matching	By matching	By matching	By matching	By matching
ASYFGVYDTAK	VQGIIIYRASYFGVYD	FGVYDTAKGMLPDPKN	R	A	S	A	K	G	2	0	0	1	0	0	0	1	0	0	0	1	0	1	0	1	1	0	2	1	0	11	0	1220.57	ADM15907.1;ACN12449.1;ACN10101.1;ACI69327.1;ACI67623.1;ACI67091.1;ACH71014.1;ACN11489.1	ADM15907.1	188	198	yes	no	2	1.6629e-05	142.19	By MS/MS	By MS/MS	By MS/MS	By matching	By matching	By MS/MS	By matching	By matching
ATAAFTSVGSAISR	GLSVAGQKATAAFTSV	SVGSAISRKFEDVRLQ	K	A	T	S	R	K	4	1	0	0	0	0	0	1	0	1	0	0	0	1	0	3	2	0	0	1	0	14	0	1337.69	ACN10504.1;NP_001134703.1;ADM15974.1;ACI68536.1	ACN10504.1	113	126	yes	no	2	0.00029872	109.99	By MS/MS	By matching	By matching	By MS/MS	By matching	By matching	By matching	By MS/MS
ATAGSYIASQTVK	VIVAVDSRATAGSYIA	YIASQTVKKVIEINPY	R	A	T	V	K	K	3	0	0	0	0	1	0	1	0	1	0	1	0	0	0	2	2	0	1	1	0	13	0	1295.67	ACH85299.1;AGH92509.1;ACM08758.1;ACM08263.1;ADM16042.1;ACI67172.1	ACH85299.1	84	96	yes	no	2	3.6029e-07	173.59	By MS/MS	By MS/MS	By MS/MS	By matching	By MS/MS	By MS/MS	By MS/MS	By matching
ATAVHNGEFK	TQHAPHFKATAVHNGE	AVHNGEFKEMSLDDFK	K	A	T	F	K	E	2	0	1	0	0	0	1	1	1	0	0	1	0	1	0	0	1	0	0	1	0	10	0	1072.53	ACI69558.1;ACI66477.1;ACI68510.1;ADM15885.1;ACI67209.1;ADM15936.1;ACI69604.1	ADM15936.1	68	77	no	no	2	6.2456e-06	160.91	By MS/MS	By MS/MS	By MS/MS	By matching	By matching	By MS/MS	By MS/MS	By MS/MS
ATAVVDGQFK	GQPAPQFKATAVVDGQ	AVVDGQFKDIQLSDYI	K	A	T	F	K	D	2	0	0	1	0	1	0	1	0	0	0	1	0	1	0	0	1	0	0	2	0	10	0	1034.54	AGH92591.1;ACM09551.1;ACI68353.1;NP_001134295.1;ACI66947.1	NP_001134295.1	17	26	no	no	2	0.00021027	126.03	By MS/MS	By MS/MS	By matching	By MS/MS	By MS/MS	By MS/MS	By MS/MS	By MS/MS
ATCASNSGHPTTCCSAAELMSVLFFHTMR	KLRINSVKATCASNSG	VLFFHTMRYKASDPRN	K	A	T	M	R	Y	4	1	1	0	3	0	1	1	2	0	2	0	2	2	1	4	4	0	0	1	0	29	0	3243.4	NP_001134006.1;ACI34298.1	NP_001134006.1	29	57	yes	no	3;4	4.9343e-14	132.33	By MS/MS	By MS/MS	By MS/MS	By MS/MS	By MS/MS	By MS/MS	By MS/MS	By MS/MS
ATCIGNNSAAAVSMLK	SGNYGGWKATCIGNNS	AAAVSMLKQDFKEGEM	K	A	T	L	K	Q	4	0	2	0	1	0	0	1	0	1	1	1	1	0	0	2	1	0	0	1	0	16	0	1606.78	NP_001134515.1;ACM08481.1;ACI68613.1;ACI67926.1;ACI67836.1;ACI67729.1;ACH70835.1;ACI67215.1	NP_001134515.1	161	176	yes	no	2	4.3533e-32	197.15	By matching	By matching	By matching	By matching	By matching	By matching	By matching	By matching
ATCISPGMVETEFAFR	REAKTHIRATCISPGM	VETEFAFRLHSLHPEK	R	A	T	F	R	L	2	1	0	0	1	0	2	1	0	1	0	0	1	2	1	1	2	0	0	1	0	16	0	1814.83	NP_001134512.1;ACI67830.1	NP_001134512.1	188	203	yes	no	2	3.3415e-05	142.57	By MS/MS	By MS/MS	By matching	By matching	By matching	By MS/MS	By matching	By matching
ATCLEAVR	GHPDTVARATCLEAVR	ATCLEAVRVCHSGSSR	R	A	T	V	R	V	2	1	0	0	1	0	1	0	0	0	1	0	0	0	0	0	1	0	0	1	0	8	0	918.459	ACN10606.1	ACN10606.1	36	43	yes	yes	2	0.0091222	77.923	By MS/MS	By MS/MS	By MS/MS	By matching	By MS/MS	By MS/MS	By MS/MS	By MS/MS
ATCVFGQLPK	DWMKGDLKATCVFGQL	CVFGQLPKLEDGGFAL	K	A	T	P	K	L	1	0	0	0	1	1	0	1	0	0	1	1	0	1	1	0	1	0	0	1	0	10	0	1119.57	ACI69603.1;ACI68362.1	ACI69603.1	46	55	yes	no	2	5.4675e-11	196.52	By MS/MS	By MS/MS	By MS/MS	By MS/MS	By MS/MS	By MS/MS	By MS/MS	By MS/MS
ATDNASVNFVK	LSRFKIPKATDNASVN	NASVNFVKYKGDYYVS	K	A	T	V	K	Y	2	0	2	1	0	0	0	0	0	0	0	1	0	1	0	1	1	0	0	2	0	11	0	1164.58	NP_001266011.1;CCN27111.1	NP_001266011.1	145	155	yes	no	2	5.154e-11	184.55	By MS/MS	By matching	By matching	By matching	By MS/MS	By MS/MS	By matching	By MS/MS
ATEGMIVADK	LVLGADTRATEGMIVA	EGMIVADKNCSKIHYI	R	A	T	D	K	N	2	0	0	1	0	0	1	1	0	1	0	1	1	0	0	0	1	0	0	1	0	10	0	1033.51	ACI68005.1;ACI67792.1;ACI67557.1	ACI68005.1	63	72	yes	no	2	5.2242e-05	141.89	By matching	By MS/MS	By matching	By matching	By MS/MS	By MS/MS	By MS/MS	By MS/MS
ATEGMIVADKNCSK	LVLGADTRATEGMIVA	VADKNCSKIHYISPNI	R	A	T	S	K	I	2	0	1	1	1	0	1	1	0	1	0	2	1	0	0	1	1	0	0	1	0	14	1	1522.71	ACI68005.1;ACI67792.1;ACI67557.1	ACI68005.1	63	76	yes	no	2	0.0059978	90.853	By matching	By matching	By matching	By matching	By matching	By matching	By matching	By matching
ATEMSPIDILR	DNNAVIGRATEMSPID	MSPIDILRINRLYNCT	R	A	T	L	R	I	1	1	0	1	0	0	1	0	0	2	1	0	1	0	1	1	1	0	0	0	0	11	0	1244.64	NP_001134276.1;ACN12544.1;ACN10190.1;ACI69325.1;ACI68629.1;ACI67732.1;ACI66896.1;ACI69750.1	NP_001134276.1	264	274	yes	no	2	0.0078789	90.827	By matching	By matching	By matching	By matching	By matching	By matching	By MS/MS	By MS/MS
ATETDIYNFFSPLNPVR	HMRGLPYRATETDIYN	FSPLNPVRVHVEIGPD	R	A	T	V	R	V	1	1	2	1	0	0	1	0	0	1	1	0	0	2	2	1	2	0	1	1	0	17	0	1982.97	NP_001167168.1;ACN10974.1	NP_001167168.1	267	283	yes	no	2	1.4318e-31	254.23	By MS/MS	By MS/MS	By MS/MS	By MS/MS	By MS/MS	By MS/MS	By MS/MS	By MS/MS
ATFHTPFSQLGQSPEGCSSYTFPK	EVVYATERATFHTPFS	CSSYTFPKMMGNAKAS	R	A	T	P	K	M	1	0	0	0	1	2	1	2	1	0	1	1	0	3	3	4	3	0	1	0	0	24	0	2673.22	NP_001135215.1;ACI33380.1;ACN11335.1	ACN11335.1	230	253	no	no	3	9.9082e-08	121	By MS/MS	By MS/MS	By MS/MS	By MS/MS	By MS/MS	By MS/MS	By MS/MS	By MS/MS
ATFLEKDESIR	TKLSPENKATFLEKDE	LEKDESIRVTHESSAQ	K	A	T	I	R	V	1	1	0	1	0	0	2	0	0	1	1	1	0	1	0	1	1	0	0	0	0	11	1	1307.67	NP_001140074.1;ACM09512.1	NP_001140074.1	135	145	yes	no	2	5.8701e-05	146.16	By MS/MS	By MS/MS	By matching	By matching	By matching	By MS/MS	By matching	By matching
ATFQHAIAK	QTCFDTKKATFQHAIA	TFQHAIAKRVAELKSL	K	A	T	A	K	R	3	0	0	0	0	1	0	0	1	1	0	1	0	1	0	0	1	0	0	0	0	9	0	985.535	Q03156.1;NP_001117164.1;CAA43187.1	Q03156.1	201	209	yes	no	2	0.00051171	128.27	By MS/MS	By MS/MS	By MS/MS	By MS/MS	By MS/MS	By matching	By MS/MS	By matching
ATFQHAVMK	QTCFDTKKATFQHAVM	TFQHAVMKRVAELRSL	K	A	T	M	K	R	2	0	0	0	0	1	0	0	1	0	0	1	1	1	0	0	1	0	0	1	0	9	0	1031.52	P21848.1;NP_001117137.1;CAA36643.1	P21848.1	201	209	yes	no	2	0.0031194	85.355	By matching	By matching	By MS/MS	By MS/MS	By matching	By matching	By matching	By matching
ATFYMNVLQQK	SDDEVRDRATFYMNVL	YMNVLQQKQKALNAAY	R	A	T	Q	K	Q	1	0	1	0	0	2	0	0	0	0	1	1	1	1	0	0	1	0	1	1	0	11	0	1341.68	NP_001133706.1;ACI33742.1	NP_001133706.1	528	538	yes	no	2	6.9245e-16	211.64	By MS/MS	By MS/MS	By MS/MS	By matching	By matching	By MS/MS	By MS/MS	By MS/MS
ATGATICPSLSNLEGEETFETAMLGHCEEVVQER	RDLKRIAKATGATICP	CEEVVQERVCDDELIL	K	A	T	E	R	V	3	1	1	0	2	1	7	3	1	1	3	0	1	1	1	2	4	0	0	2	0	34	0	3764.7	ACN10899.1	ACN10899.1	325	358	yes	yes	3	0.0024035	43.103	By matching	By matching	By matching	By matching	By matching	By matching	By matching	By matching
ATGWVEVEER	EQLLMELKATGWVEVE	GWVEVEERDAIYKELH	K	A	T	E	R	D	1	1	0	0	0	0	3	1	0	0	0	0	0	0	0	0	1	1	0	2	0	10	0	1174.56	NP_001135324.1;ACI67448.1	NP_001135324.1	54	63	yes	no	2	0.0017791	97.163	By MS/MS	By matching	By matching	By matching	By matching	By matching	By matching	By matching
ATHKEVVDSAYEVIK	DGDKEDWKATHKEVVD	DSAYEVIKLKGYTNWA	K	A	T	I	K	L	2	0	0	1	0	0	2	0	1	1	0	2	0	0	0	1	1	0	1	3	0	15	1	1687.88	ACN11051.1	ACN11051.1	230	244	yes	yes	2;3	2.6819e-05	134.4	By MS/MS	By MS/MS	By MS/MS	By MS/MS	By MS/MS	By MS/MS	By MS/MS	By matching
ATIANMCPEYGATAAFFPVDHISLQYLEQTGR	AQLSIADRATIANMCP	QYLEQTGRDAEKLDYI	R	A	T	G	R	D	5	1	1	1	1	2	2	2	1	2	2	0	1	2	2	1	3	0	2	1	0	32	0	3570.69	NP_001133702.1;ACI33729.1	NP_001133702.1	304	335	yes	no	3	4.5979e-18	130.43	By MS/MS	By MS/MS	By MS/MS	By MS/MS	By MS/MS	By MS/MS	By MS/MS	By MS/MS
ATIISEQQAK	HMNPPQVKATIISEQQ	IISEQQAKALLKNENT	K	A	T	A	K	A	2	0	0	0	0	2	1	0	0	2	0	1	0	0	0	1	1	0	0	0	0	10	0	1087.59	NP_001167288.1;ACN11286.1	NP_001167288.1	371	380	yes	no	2	0.053205	51.979	By matching	By matching	By matching	By MS/MS	By matching	By matching	By matching	By matching
ATITPGTVLVLLTGR	SQHKRNLRATITPGTV	VLVLLTGRHRGKRVVF	R	A	T	G	R	H	1	1	0	0	0	0	0	2	0	1	3	0	0	0	1	0	4	0	0	2	0	15	0	1510.91	AGH92552.1;NP_001158741.1;ACN12386.1;ACN10039.1;NP_001135169.1;ACH70868.1	AGH92552.1	113	127	no	no	2;3	2.6017e-14	211.13	By MS/MS	By MS/MS	By MS/MS	By MS/MS	By MS/MS	By MS/MS	By MS/MS	By MS/MS
ATLCQAALGLLLR	PKPIPPSRATLCQAAL	AALGLLLRERASTQTF	R	A	T	L	R	E	3	1	0	0	1	1	0	1	0	0	5	0	0	0	0	0	1	0	0	0	0	13	0	1398.8	ACI34035.1	ACI34035.1	494	506	yes	yes	2	2.482e-20	227.48	By MS/MS	By MS/MS	By MS/MS	By matching	By MS/MS	By MS/MS	By matching	By MS/MS
ATLDKPNPDR	TKLSKIRRATLDKPNP	LDKPNPDRYVAAELNT	R	A	T	D	R	Y	1	1	1	2	0	0	0	0	0	0	1	1	0	0	2	0	1	0	0	0	0	10	1	1125.58	NP_001135118.1;ACN11404.1;ACI33951.1	NP_001135118.1	251	260	yes	no	2	0.0013638	126.03	By matching	By matching	By matching	By matching	By matching	By MS/MS	By matching	By matching
ATLTCTPDFAYGSK	GQMSVGQRATLTCTPD	PDFAYGSKGHPGIIPP	R	A	T	S	K	G	2	0	0	1	1	0	0	1	0	0	1	1	0	1	1	1	3	0	1	0	0	14	0	1530.7	NP_001135037.2;ACN12426.1;ACN10079.1;ACM08989.1;ACM08399.1;ACI69968.2;ACM09264.1;ACM08491.1;ADM16189.1	NP_001135037.2	73	86	yes	no	2	1.5219e-09	189.99	By MS/MS	By MS/MS	By MS/MS	By MS/MS	By MS/MS	By MS/MS	By MS/MS	By MS/MS
ATMFPTETYK	MSEDQTVKATMFPTET	MFPTETYKAFYKTYAD	K	A	T	Y	K	A	1	0	0	0	0	0	1	0	0	0	0	1	1	1	1	0	3	0	1	0	0	10	0	1187.55	NP_001134944.1;ADM16117.1;ACI69600.1;ACI67658.1;ADM16204.1;ACI67152.1;ACI69202.1	NP_001134944.1	213	222	yes	no	2	0.00018377	128.91	By MS/MS	By MS/MS	By MS/MS	By MS/MS	By matching	By MS/MS	By MS/MS	By matching
ATMQNLNDR	GLLAGGEKATMQNLND	TMQNLNDRLASYLDKV	K	A	T	D	R	L	1	1	2	1	0	1	0	0	0	0	1	0	1	0	0	0	1	0	0	0	0	9	0	1061.49	CON__Q04695;CON__Q9QWL7;CON__Q9C075;CON__Q99PS0	CON__Q04695	86	94	yes	no	2	4.7503e-09	185.61	By MS/MS	By MS/MS	By matching	By MS/MS	By MS/MS	By MS/MS	By MS/MS	By MS/MS
ATNVVMNYSEIESK	KVREMVDKATNVVMNY	NYSEIESKVREVTNDD	K	A	T	S	K	V	1	0	2	0	0	0	2	0	0	1	0	1	1	0	0	2	1	0	1	2	0	14	0	1583.75	NP_001167166.1;ACN10971.1	NP_001167166.1	14	27	yes	no	2	4.8742e-05	137.21	By matching	By MS/MS	By matching	By matching	By matching	By matching	By matching	By matching
ATQEEMLAAVDSCSQSYHSWSETSILAR	EVIARVPKATQEEMLA	SETSILARQQIFLRYQ	K	A	T	A	R	Q	4	1	0	1	1	2	3	0	1	1	2	0	1	0	0	6	2	1	1	1	0	28	0	3156.41	ACI34202.1	ACI34202.1	65	92	yes	yes	3	1.452e-21	173.89	By MS/MS	By MS/MS	By MS/MS	By MS/MS	By MS/MS	By MS/MS	By MS/MS	By MS/MS
ATQEQIDSFR	DASGNKTKATQEQIDS	QEQIDSFRASLSKLGD	K	A	T	F	R	A	1	1	0	1	0	2	1	0	0	1	0	0	0	1	0	1	1	0	0	0	0	10	0	1193.57	NP_001133266.1;ACI32927.1;ACH70652.1	ACH70652.1	142	151	no	no	2	9.9345e-16	206.36	By MS/MS	By MS/MS	By MS/MS	By MS/MS	By MS/MS	By MS/MS	By MS/MS	By MS/MS
ATQTADDTVQMIK	AFWDYVAKATQTADDT	DDTVQMIKKSQLGQDV	K	A	T	I	K	K	2	0	0	2	0	2	0	0	0	1	0	1	1	0	0	0	3	0	0	1	0	13	0	1420.69	ACI67068.1	ACI67068.1	43	55	yes	yes	2	2.3436e-14	213.18	By MS/MS	By MS/MS	By MS/MS	By matching	By MS/MS	By MS/MS	By MS/MS	By MS/MS
ATSNVFAMFDQSQIQEFK	TTKKRPQRATSNVFAM	QSQIQEFKEAFNMIDQ	R	A	T	F	K	E	2	0	1	1	0	3	1	0	0	1	0	1	1	3	0	2	1	0	0	1	0	18	0	2089.98	ADM15886.1;ACI68070.1;ACH70954.1	ADM15886.1	18	35	no	no	2	2.3508e-114	357.96	By MS/MS	By MS/MS	By MS/MS	By MS/MS	By MS/MS	By MS/MS	By MS/MS	By MS/MS
ATTAAGSGHPTSCCSVAEIMSVLFFNTMK	RLRINSIKATTAAGSG	VLFFNTMKYRPEDPRN	K	A	T	M	K	Y	4	0	1	0	2	0	1	2	1	1	1	1	2	2	1	4	4	0	0	2	0	29	0	3074.4	ACN11355.1	ACN11355.1	29	57	yes	yes	3	8.4351e-10	94.389	By MS/MS	By MS/MS	By MS/MS	By MS/MS	By MS/MS	By MS/MS	By MS/MS	By MS/MS
ATTLQSGTPSR	APELLIYRATTLQSGT	LQSGTPSRFSGSGSGS	R	A	T	S	R	F	1	1	0	0	0	1	0	1	0	0	1	0	0	0	1	2	3	0	0	0	0	11	0	1117.57	ACI67093.1;ACN12541.1;ACN10187.1;ACI68749.1;ADM15928.1;ACI67609.1;ACI68493.1	ACI67093.1	81	91	yes	no	2	0.0065195	78.287	By matching	By matching	By matching	By matching	By matching	By matching	By matching	By MS/MS
ATVMIYDDGNK	ESSICQARATVMIYDD	MIYDDGNKMWLPAGTG	R	A	T	N	K	M	1	0	1	2	0	0	0	1	0	1	0	1	1	0	0	0	1	0	1	1	0	11	0	1225.56	NP_001134379.1;ACI67274.1	NP_001134379.1	11	21	yes	no	2	0.00022465	113.67	By matching	By matching	By matching	By matching	By matching	By matching	By matching	By matching
ATWDYYAAGADECCTR	YAKEHLSKATWDYYAA	GADECCTRDDNLLAYK	K	A	T	T	R	D	4	1	0	2	2	0	1	1	0	0	0	0	0	0	0	0	2	1	2	0	0	16	0	1908.74	NP_001134549.1;ACI67966.1	NP_001134549.1	20	35	yes	no	2	2.41e-22	239.87	By matching	By MS/MS	By MS/MS	By matching	By MS/MS	By MS/MS	By MS/MS	By MS/MS
ATWPPHWLENPQGGDALK	MKDRPSVKATWPPHWL	PQGGDALKEF______	K	A	T	L	K	E	2	0	1	1	0	1	1	2	1	0	2	1	0	0	3	0	1	2	0	0	0	18	0	2015.99	ACM09168.1;ACM08643.1	ACM08643.1	207	224	no	no	3	3.9321e-06	145.7	By MS/MS	By MS/MS	By MS/MS	By MS/MS	By MS/MS	By MS/MS	By MS/MS	By MS/MS
ATWPPHWLENPQGGDALKEF	MKDRPSVKATWPPHWL	GGDALKEF________	K	A	T	E	F	-	2	0	1	1	0	1	2	2	1	0	2	1	0	1	3	0	1	2	0	0	0	20	1	2292.1	ACM09168.1;ACM08643.1	ACM08643.1	207	226	no	no	3	2.0005e-08	148.44	By MS/MS	By MS/MS	By MS/MS	By MS/MS	By MS/MS	By MS/MS	By MS/MS	By MS/MS
ATYTEMLAAVDSCSR	EVVSRVPKATYTEMLA	AAVDSCSRAYASWSET	K	A	T	S	R	A	3	1	0	1	1	0	1	0	0	0	1	0	1	0	0	2	2	0	1	1	0	15	0	1673.74	NP_001136188.1;ACI34215.1	NP_001136188.1	64	78	yes	no	2	6.6335e-15	218.68	By MS/MS	By MS/MS	By MS/MS	By MS/MS	By MS/MS	By MS/MS	By MS/MS	By MS/MS
AVAEELATER	GFEPYHIRAVAEELAT	AEELATERGYLPAASE	R	A	V	E	R	G	3	1	0	0	0	0	3	0	0	0	1	0	0	0	0	0	1	0	0	1	0	10	0	1087.55	NP_001133157.1;ACH70821.1	NP_001133157.1	304	313	yes	no	2	1.2199e-15	202.96	By MS/MS	By MS/MS	By MS/MS	By MS/MS	By MS/MS	By MS/MS	By MS/MS	By MS/MS
AVAGFNNITYR	ECQLEEARAVAGFNNI	GFNNITYRKGTAEELP	R	A	V	Y	R	K	2	1	2	0	0	0	0	1	0	1	0	0	0	1	0	0	1	0	1	1	0	11	0	1224.63	ACI69997.1;ACI69849.1;ACI70132.1	ACI69997.1	81	91	yes	no	2	8.4769e-06	147.28	By MS/MS	By MS/MS	By MS/MS	By MS/MS	By MS/MS	By MS/MS	By MS/MS	By matching
AVAHTGNQGIER	FDRNRAEKAVAHTGNQ	TGNQGIERAMDWLMEH	K	A	V	E	R	A	2	1	1	0	0	1	1	2	1	1	0	0	0	0	0	0	1	0	0	1	0	12	0	1251.63	NP_001158761.1;ACN12706.1;ACN10346.1	NP_001158761.1	23	34	yes	no	2	0.014399	65.179	By matching	By matching	By matching	By matching	By matching	By matching	By matching	By matching
AVAIDLPGFGQSK	TLAKAGYRAVAIDLPG	LPGFGQSKSAVAPSAV	R	A	V	S	K	S	2	0	0	1	0	1	0	2	0	1	1	1	0	1	1	1	0	0	0	1	0	13	0	1301.7	NP_001135320.1;ACI67219.1;ACM08497.1	NP_001135320.1	65	77	yes	no	2	0.00015295	107.53	By MS/MS	By MS/MS	By matching	By matching	By matching	By matching	By MS/MS	By MS/MS
AVALLSEVLQSNALSEADIEQQR	TLSKDLPKAVALLSEV	EADIEQQRSVVLKELE	K	A	V	Q	R	S	4	1	1	1	0	3	3	0	0	1	4	0	0	0	0	3	0	0	0	2	0	23	0	2483.29	ACN58644.1	ACN58644.1	139	161	yes	yes	3	0.041036	26.524	By matching	By matching	By matching	By matching	By matching	By matching	By matching	By matching
AVANQTSATFLR	TGKTLLAKAVANQTSA	QTSATFLRVVGSELIQ	K	A	V	L	R	V	3	1	1	0	0	1	0	0	0	0	1	0	0	1	0	1	2	0	0	1	0	12	0	1277.67	ACH85269.1;ACN10996.1;ACI68908.1;ACN12452.1;ACN10104.1	ACH85269.1	236	247	yes	no	2	4.0262e-08	180.24	By matching	By MS/MS	By MS/MS	By MS/MS	By MS/MS	By MS/MS	By MS/MS	By MS/MS
AVAQALEVIPR	GVEQWPYRAVAQALEV	QALEVIPRTLIQNCGA	R	A	V	P	R	T	3	1	0	0	0	1	1	0	0	1	1	0	0	0	1	0	0	0	0	2	0	11	0	1165.68	ACH85258.1	ACH85258.1	436	446	yes	yes	2	0.011491	69.261	By MS/MS	By matching	By matching	By matching	By matching	By matching	By matching	By matching
AVAQLQSEK	RRQSNVDKAVAQLQSE	VAQLQSEKIQVTGTTC	K	A	V	E	K	I	2	0	0	0	0	2	1	0	0	0	1	1	0	0	0	1	0	0	0	1	0	9	0	972.524	NP_001134438.1;ACI67513.1	NP_001134438.1	76	84	yes	no	2	3.5763e-06	172.59	By MS/MS	By MS/MS	By MS/MS	By MS/MS	By MS/MS	By MS/MS	By matching	By MS/MS
AVASLNTPLFPVDPSKDPMDFLK	RCHPERVRAVASLNTP	KDPMDFLKTVPIFDYQ	R	A	V	L	K	T	2	0	1	3	0	0	0	0	0	0	3	2	1	2	4	2	1	0	0	2	0	23	1	2501.29	ACI33129.1	ACI33129.1	352	374	yes	yes	3	3.1674e-06	100.39	By MS/MS	By MS/MS	By matching	By MS/MS	By MS/MS	By matching	By matching	By matching
AVASQMDCNFLK	TGKTLLARAVASQMDC	QMDCNFLKVVSSSIVD	R	A	V	L	K	V	2	0	1	1	1	1	0	0	0	0	1	1	1	1	0	1	0	0	0	1	0	12	0	1382.63	ACH85257.1;NP_001134354.1;ACI67191.1	ACH85257.1	184	195	yes	no	2	3.9108e-10	190.46	By MS/MS	By MS/MS	By MS/MS	By MS/MS	By MS/MS	By MS/MS	By MS/MS	By MS/MS
AVAVVVDPIQSVK	SFEALSERAVAVVVDP	VDPIQSVKGKVVIDAF	R	A	V	V	K	G	2	0	0	1	0	1	0	0	0	1	0	1	0	0	1	1	0	0	0	5	0	13	0	1323.78	NP_001135360.1;ADM16265.1;ACI69220.1;ACI67841.1	NP_001135360.1	140	152	yes	no	2	9.2834e-05	117.27	By MS/MS	By MS/MS	By MS/MS	By MS/MS	By MS/MS	By MS/MS	By MS/MS	By matching
AVCLLLGPDFFTDIITIETADHAR	PKRANVIKAVCLLLGP	IETADHARLQLQLSYN	K	A	V	A	R	L	3	1	0	3	1	0	1	1	1	3	3	0	0	2	1	0	3	0	0	1	0	24	0	2687.36	NP_001167140.1;ACN10921.1	NP_001167140.1	542	565	yes	no	3	0.039674	26.742	By MS/MS	By matching	By matching	By matching	By matching	By matching	By matching	By matching
AVCMLSNTTAIAEAWAR	GDLAKVQRAVCMLSNT	AIAEAWARLDHKFDLM	R	A	V	A	R	L	5	1	1	0	1	0	1	0	0	1	1	0	1	0	0	1	2	1	0	1	0	17	0	1863.9	ACI32906.1;ACH71026.1;NP_001134939.1;ACI69569.1;NP_001133158.1;ACN10896.1;ACH70822.1;NP_001167032.1;ACI33964.1;ACH71025.1;ACN10869.1	NP_001133158.1	374	390	no	no	2;3	1.921e-42	277.34	By MS/MS	By MS/MS	By MS/MS	By MS/MS	By MS/MS	By MS/MS	By MS/MS	By MS/MS
AVDAAQSPDVVFASILAAFSSATASPCK	YSARGLHKAVDAAQSP	SATASPCKDLVLFV__	K	A	V	C	K	D	8	0	0	2	1	1	0	0	0	1	1	1	0	2	2	5	1	0	0	3	0	28	0	2780.37	ACM09766.1	ACM09766.1	211	238	yes	yes	3	0.00018354	59.359	By matching	By matching	By matching	By matching	By MS/MS	By MS/MS	By matching	By MS/MS
AVDAFIQTGR	HTDQDIDRAVDAFIQT	DAFIQTGRKHGVVS__	R	A	V	G	R	K	2	1	0	1	0	1	0	1	0	1	0	0	0	1	0	0	1	0	0	1	0	10	0	1076.56	ACI67339.1	ACI67339.1	412	421	yes	yes	2	0.00021078	125.97	By MS/MS	By MS/MS	By MS/MS	By MS/MS	By MS/MS	By MS/MS	By MS/MS	By MS/MS
AVDDFHIGTK	ELAFMGTKAVDDFHIG	DDFHIGTKAALAGGTT	K	A	V	T	K	A	1	0	0	2	0	0	0	1	1	1	0	1	0	1	0	0	1	0	0	1	0	10	0	1101.55	NP_001167410.1;ACN11006.1	NP_001167410.1	75	84	yes	no	2	0.00016466	130.98	By MS/MS	By matching	By matching	By matching	By MS/MS	By MS/MS	By matching	By MS/MS
AVDECKPANVHVVTGSSEESAQILAGLEK	AVADFVKRAVDECKPA	QILAGLEKDGMVKRLP	R	A	V	E	K	D	4	0	1	1	1	1	4	2	1	1	2	2	0	0	1	3	1	0	0	4	0	29	1	3037.5	ACI33922.1;NP_001117114.1;AAZ73233.2	ACI33922.1	41	69	yes	no	3;4	4.1196e-26	186.4	By MS/MS	By MS/MS	By MS/MS	By MS/MS	By MS/MS	By MS/MS	By MS/MS	By MS/MS
AVDFSQPQEAETQVNNFIQKTSDR	FSDTSYIRAVDFSQPQ	FIQKTSDRKITSLFKD	R	A	V	D	R	K	2	1	2	2	0	4	2	0	0	1	0	1	0	2	1	2	2	0	0	2	0	24	1	2751.31	NP_001133918.1;ACI34138.1	NP_001133918.1	210	233	yes	no	3	0.031927	34.217	By matching	By matching	By matching	By matching	By matching	By matching	By matching	By matching
AVDHVNKDIAAK	YLGKGTVKAVDHVNKD	VNKDIAAKLIEKKFSV	K	A	V	A	K	L	3	0	1	2	0	0	0	0	1	1	0	2	0	0	0	0	0	0	0	2	0	12	1	1279.69	NP_001133193.1;B5DGQ7.1;ACH70932.1;ACH70931.1;NP_001135172.1;ACH70930.1	NP_001133193.1	65	76	yes	no	2	2.4786e-06	162.93	By MS/MS	By MS/MS	By MS/MS	By matching	By MS/MS	By MS/MS	By MS/MS	By MS/MS
AVDLLLDNDQIVAVLGNK	DPTGAFTKAVDLLLDN	IVAVLGNKRSQRYAML	K	A	V	N	K	R	2	0	2	3	0	1	0	1	0	1	4	1	0	0	0	0	0	0	0	3	0	18	0	1909.05	ACI66176.1	ACI66176.1	134	151	yes	yes	2	4.4258e-16	210.2	By matching	By MS/MS	By matching	By matching	By MS/MS	By MS/MS	By MS/MS	By MS/MS
AVDNQVYVATASPAR	WELLQRGRAVDNQVYV	VATASPARDETASYVA	R	A	V	A	R	D	4	1	1	1	0	1	0	0	0	0	0	0	0	0	1	1	1	0	1	3	0	15	0	1560.79	NP_001135127.1;ACI66726.1	NP_001135127.1	204	218	yes	no	2	6.4664e-21	232.26	By MS/MS	By MS/MS	By MS/MS	By MS/MS	By MS/MS	By MS/MS	By MS/MS	By MS/MS
AVDSLVPIGR	EPMQTGIKAVDSLVPI	DSLVPIGRGQRELIIG	K	A	V	G	R	G	1	1	0	1	0	0	0	1	0	1	1	0	0	0	1	1	0	0	0	2	0	10	0	1025.59	ACN10935.1;ACI33076.1;NP_001133132.1;ACH70752.1	NP_001133132.1	195	204	no	no	2	5.6956e-08	130.41	By MS/MS	By MS/MS	By MS/MS	By MS/MS	By MS/MS	By MS/MS	By MS/MS	By MS/MS
AVDSQLLPLIK	VQRKEDQKAVDSQLLP	SQLLPLIKKVPQLKGY	K	A	V	I	K	K	1	0	0	1	0	1	0	0	0	1	3	1	0	0	1	1	0	0	0	1	0	11	0	1195.72	NP_001135169.1;ACH70868.1	NP_001135169.1	223	233	yes	no	2	0.00081597	100.09	By matching	By MS/MS	By MS/MS	By MS/MS	By MS/MS	By MS/MS	By MS/MS	By MS/MS
AVDWIFSHLDDLESMEVSEGGR	ATSNILERAVDWIFSH	MEVSEGGRSAAESEGS	R	A	V	G	R	S	1	1	0	3	0	0	3	2	1	1	2	0	1	1	0	3	0	1	0	2	0	22	0	2491.13	NP_001135286.1;ACI34254.1	NP_001135286.1	750	771	yes	no	3	0.00011094	77.08	By MS/MS	By matching	By matching	By matching	By matching	By matching	By matching	By matching
AVEEEDKMTPEQLAIK	ELAKNYNKAVEEEDKM	TPEQLAIKNVGKQDPK	K	A	V	I	K	N	2	0	0	1	0	1	4	0	0	1	1	2	1	0	1	0	1	0	0	1	0	16	1	1829.91	NP_001135360.1;ADM16265.1;ACI69220.1;ACI67841.1	NP_001135360.1	258	273	yes	no	3	0.042269	59.864	By matching	By matching	By matching	By matching	By matching	By matching	By matching	By matching
AVELLLTSNEIAQSVGDK	PVVGCATRAVELLLTS	IAQSVGDKTMRFRNKM	R	A	V	D	K	T	2	0	1	1	0	1	2	1	0	1	3	1	0	0	0	2	1	0	0	2	0	18	0	1886	ACI67339.1	ACI67339.1	317	334	yes	yes	2	6.7751e-06	142.55	By matching	By matching	By matching	By matching	By matching	By matching	By matching	By MS/MS
AVENPTCAEIR	GRRIPAEKAVENPTCA	NPTCAEIRDVLTAAGA	K	A	V	I	R	D	2	1	1	0	1	0	2	0	0	1	0	0	0	0	1	0	1	0	0	1	0	11	0	1258.6	NP_001134585.1;ADM16240.1;ACI69954.1;ACI69499.1;ACI68109.1;ACI67725.1	NP_001134585.1	39	49	yes	no	2	0.062575	65.295	By matching	By matching	By matching	By matching	By matching	By matching	By matching	By matching
AVENSSTAIGIR	FQVEYAMKAVENSSTA	SSTAIGIRCKDGVVFG	K	A	V	I	R	C	2	1	1	0	0	0	1	1	0	2	0	0	0	0	0	2	1	0	0	1	0	12	0	1216.64	ACN12722.1;ACN10361.1;ACI69959.1;ACI66058.1	ACN12722.1	30	41	yes	no	2	3.4372e-12	151.16	By MS/MS	By matching	By matching	By matching	By matching	By matching	By matching	By matching
AVENYLIQMAR	LVKPEKAKAVENYLIQ	NYLIQMARMGQLGGKI	K	A	V	A	R	M	2	1	1	0	0	1	1	0	0	1	1	0	1	0	0	0	0	0	1	1	0	11	0	1306.67	NP_001134701.1;ADM15931.1;ACI68531.1;ACM08983.1;ACM09003.1;ACM08287.1	NP_001134701.1	71	81	yes	no	2	7.033e-06	150.09	By MS/MS	By matching	By matching	By MS/MS	By matching	By MS/MS	By matching	By matching
AVETPLFWIGALTAAYFSVCSVYR	STGETLLRAVETPLFW	FSVCSVYRLLSGLRVW	R	A	V	Y	R	L	4	1	0	0	1	0	1	1	0	1	2	0	0	2	1	2	2	1	2	3	0	24	0	2720.37	NP_001135118.1;ACN11404.1;ACI33951.1	NP_001135118.1	11	34	yes	no	3	0.032381	29.723	By matching	By matching	By matching	By matching	By matching	By matching	By matching	By matching
AVEVEPSASFLNANDVFVLK	QSSTRATRAVEVEPSA	ANDVFVLKSPDAMFVW	R	A	V	L	K	S	3	0	2	1	0	0	2	0	0	0	2	1	0	2	1	2	0	0	0	4	0	20	0	2148.11	ACN60223.1	ACN60223.1	345	364	yes	yes	2	3.5105e-19	208.4	By MS/MS	By matching	By MS/MS	By MS/MS	By MS/MS	By MS/MS	By MS/MS	By MS/MS
AVFDETYPDPVR	AKAIQGLRAVFDETYP	ETYPDPVRVVSIGIPV	R	A	V	V	R	V	1	1	0	2	0	0	1	0	0	0	0	0	0	1	2	0	1	0	1	2	0	12	0	1407.67	NP_001133550.1;ACI33457.1	NP_001133550.1	684	695	yes	no	2	2.7485e-06	145.09	By MS/MS	By MS/MS	By matching	By MS/MS	By MS/MS	By MS/MS	By matching	By MS/MS
AVFDYYCSGADQQETLADNTAAFSR	MAKRVLPKAVFDYYCS	DNTAAFSRWLLFPRVL	K	A	V	S	R	W	5	1	1	3	1	2	1	1	0	0	1	0	0	2	0	2	2	0	2	1	0	25	0	2799.21	ACN12757.1;ACN10394.1;NP_001135240.1;ACI33762.1	ACN12757.1	22	46	yes	no	2;3	6.8373e-16	178.11	By MS/MS	By MS/MS	By matching	By matching	By matching	By matching	By MS/MS	By matching
AVFHEYQQMCGR	SRSKSHLRAVFHEYQQ	EYQQMCGRDLEKSIDR	R	A	V	G	R	D	1	1	0	0	1	2	1	1	1	0	0	0	1	1	0	0	0	0	1	1	0	12	0	1524.66	ACN10604.1;NP_001133469.1;ACI33296.1	NP_001133469.1	442	453	no	no	3	0.032369	56.936	By matching	By matching	By matching	By MS/MS	By matching	By matching	By MS/MS	By matching
AVFILDNDGNR	EPSLYTVKAVFILDND	ILDNDGNRLLSKYYDK	K	A	V	N	R	L	1	1	2	2	0	0	0	1	0	1	1	0	0	1	0	0	0	0	0	1	0	11	0	1232.61	ACM09692.1;ACM09357.1	ACM09692.1	15	25	yes	no	2	8.9378e-05	123.67	By MS/MS	By MS/MS	By MS/MS	By matching	By MS/MS	By matching	By MS/MS	By MS/MS
AVFLAEQSGIPILK	RVAGLCNRAVFLAEQS	QSGIPILKRDVAGDAS	R	A	V	L	K	R	2	0	0	0	0	1	1	1	0	2	2	1	0	1	1	1	0	0	0	1	0	14	0	1484.86	AAV97941.1;AAV97940.1	AAV97941.1	73	86	yes	no	2	3.2846e-05	145.81	By MS/MS	By MS/MS	By MS/MS	By MS/MS	By MS/MS	By MS/MS	By matching	By matching
AVFNEYQQMSGR	SRSKPHLRAVFNEYQQ	EYQQMSGRDIVKSICR	R	A	V	G	R	D	1	1	1	0	0	2	1	1	0	0	0	0	1	1	0	1	0	0	1	1	0	12	0	1428.65	ACN11191.1	ACN11191.1	418	429	yes	yes	2	1.4732e-20	224.25	By MS/MS	By MS/MS	By MS/MS	By MS/MS	By MS/MS	By MS/MS	By MS/MS	By MS/MS
AVFPSIVGR	FAGDDAPRAVFPSIVG	VFPSIVGRPRHQGVMV	R	A	V	G	R	P	1	1	0	0	0	0	0	1	0	1	0	0	0	1	1	1	0	0	0	2	0	9	0	944.544	O42161.1;NP_001116997.1;ACN11317.1;ACI33371.1;AAB65430.1;ACI67042.1;NP_001134991.1;ACI69763.1;NP_001133115.1;NP_001117011.1;ACH70896.1;ACH70895.1;ACH70894.1;ACH70714.1;AAG25672.1	O42161.1	29	37	no	no	2	0.00027156	141.2	By MS/MS	By MS/MS	By MS/MS	By MS/MS	By MS/MS	By MS/MS	By MS/MS	By MS/MS
AVFPSIVGRPR	FAGDDAPRAVFPSIVG	PSIVGRPRHQGVMVGM	R	A	V	P	R	H	1	2	0	0	0	0	0	1	0	1	0	0	0	1	2	1	0	0	0	2	0	11	1	1197.7	O42161.1;NP_001116997.1;ACN11317.1;ACI33371.1;AAB65430.1;ACI67042.1;NP_001134991.1;ACI69763.1;NP_001133115.1;NP_001117011.1;ACH70896.1;ACH70895.1;ACH70894.1;ACH70714.1;AAG25672.1	O42161.1	29	39	no	no	2	5.8959e-07	169.93	By MS/MS	By MS/MS	By MS/MS	By MS/MS	By MS/MS	By MS/MS	By MS/MS	By MS/MS
AVFVDLEPTVIDEVR	GAGKHVPRAVFVDLEP	PTVIDEVRTGTYRQLF	R	A	V	V	R	T	1	1	0	2	0	0	2	0	0	1	1	0	0	1	1	0	1	0	0	4	0	15	0	1700.9	ACH71026.1;NP_001134939.1;ACI69569.1;ACN58628.1	ACH71026.1	65	79	no	no	2	2.7785e-30	259.1	By MS/MS	By MS/MS	By MS/MS	By MS/MS	By MS/MS	By MS/MS	By MS/MS	By MS/MS
AVGGIILTASHNPGGPNGDFGIK	SCVIRKLKAVGGIILT	PNGDFGIKYNIASGGP	K	A	V	I	K	Y	2	0	2	1	0	0	0	6	1	3	1	1	0	1	2	1	1	0	0	1	0	23	0	2191.14	NP_001133130.1;ACH70746.1	NP_001133130.1	108	130	yes	no	3	5.0043e-06	92.133	By MS/MS	By matching	By MS/MS	By matching	By matching	By matching	By matching	By matching
AVGIWHCGSCMK	GKTKMKRRAVGIWHCG	WHCGSCMKTVAGGAWT	R	A	V	M	K	T	1	0	0	0	2	0	0	2	1	1	0	1	1	0	0	1	0	1	0	1	0	12	0	1404.61	NP_001135081.1;ADM16067.1;ADM15895.1;ACN12431.1;ACN12421.1;ACN10084.1;ACN10074.1;ACM09740.1;ACI70130.1;ACI68026.1;ACI66480.1;ACH70987.1;ACH70986.1;ACI68435.1	NP_001135081.1	51	62	yes	no	2;3	2.0337e-07	169.82	By MS/MS	By matching	By matching	By MS/MS	By MS/MS	By matching	By matching	By MS/MS
AVGLPAIGFSPMNR	ATDSRFIRAVGLPAIG	IGFSPMNRTPILLHDH	R	A	V	N	R	T	2	1	1	0	0	0	0	2	0	1	1	0	1	1	2	1	0	0	0	1	0	14	0	1428.75	NP_001133433.1;ACN11392.1;ACI33224.1	NP_001133433.1	365	378	yes	no	2	0.0010719	86.944	By matching	By matching	By matching	By matching	By matching	By matching	By matching	By matching
AVGSAEWALELLCQR	GRLHHCMRAVGSAEWA	ALELLCQRAAHRQTFG	R	A	V	Q	R	A	3	1	0	0	1	1	2	1	0	0	3	0	0	0	0	1	0	1	0	1	0	15	0	1701.85	NP_001133320.1;ACI33024.1	NP_001133320.1	630	644	yes	no	2	0.00033683	112.96	By matching	By matching	By matching	By matching	By matching	By matching	By matching	By matching
AVGSTDDSFTTFFSATGIGK	DGTMPNNKAVGSTDDS	FSATGIGKYVPRAIFV	K	A	V	G	K	Y	2	0	0	2	0	0	0	3	0	1	0	1	0	3	0	3	4	0	0	1	0	20	0	2007.94	NP_001133158.1;ACN10896.1;ACH70822.1	NP_001133158.1	41	60	yes	no	2;3	8.5151e-20	218.14	By MS/MS	By MS/MS	By MS/MS	By MS/MS	By MS/MS	By MS/MS	By MS/MS	By MS/MS
AVGTELGISPVIIR	DHFLEEIKAVGTELGI	GISPVIIRGEELKQKG	K	A	V	I	R	G	1	1	0	0	0	0	1	2	0	3	1	0	0	0	1	1	1	0	0	2	0	14	0	1423.84	NP_001133677.1;ACI33685.1	NP_001133677.1	203	216	yes	no	2	4.1973e-05	140.82	By matching	By MS/MS	By matching	By MS/MS	By MS/MS	By MS/MS	By matching	By matching
AVLAESYER	GPFLLGIKAVLAESYE	VLAESYERIHRSNLVG	K	A	V	E	R	I	2	1	0	0	0	0	2	0	0	0	1	0	0	0	0	1	0	0	1	1	0	9	0	1036.52	NP_001133702.1;ACI33729.1	NP_001133702.1	804	812	yes	no	2	3.848e-05	160.59	By MS/MS	By MS/MS	By MS/MS	By matching	By MS/MS	By MS/MS	By MS/MS	By MS/MS
AVLASLKPSTLPSVCLGGFAITPPAVFR	DTEGQKVKAVLASLKP	ITPPAVFRLKAGSGPI	K	A	V	F	R	L	4	1	0	0	1	0	0	2	0	1	4	1	0	2	4	3	2	0	0	3	0	28	1	2868.59	ACN60173.1	ACN60173.1	72	99	yes	yes	3	0.028521	30.026	By MS/MS	By matching	By MS/MS	By MS/MS	By matching	By MS/MS	By matching	By matching
AVLDCADFYIQR	IVGIMPLRAVLDCADF	CADFYIQRDRLFIVEE	R	A	V	Q	R	D	2	1	0	2	1	1	0	0	0	1	1	0	0	1	0	0	0	0	1	1	0	12	0	1469.7	NP_001158793.1;ACN10483.1	NP_001158793.1	277	288	yes	no	2;3	6.6771e-21	233.13	By MS/MS	By MS/MS	By MS/MS	By MS/MS	By MS/MS	By MS/MS	By MS/MS	By MS/MS
AVLFCLSEDK	DEKKKRKKAVLFCLSE	LFCLSEDKKHIVLEAG	K	A	V	D	K	K	1	0	0	1	1	0	1	0	0	0	2	1	0	1	0	1	0	0	0	1	0	10	0	1180.58	ADM16311.1;ACI68395.1;ACN12515.1;ACN10162.1;ACM08369.1;ACI68104.1;ACI67300.1;ACN12581.1;ACN10226.1	ACI68104.1	36	45	no	no	2	0.00017507	129.85	By MS/MS	By MS/MS	By MS/MS	By MS/MS	By MS/MS	By MS/MS	By matching	By MS/MS
AVLFCLSEDKK	DEKKKRKKAVLFCLSE	FCLSEDKKHIVLEAGK	K	A	V	K	K	H	1	0	0	1	1	0	1	0	0	0	2	2	0	1	0	1	0	0	0	1	0	11	1	1308.67	ADM16311.1;ACI68395.1;ACN12515.1;ACN10162.1;ACM08369.1;ACI68104.1;ACI67300.1;ACN12581.1;ACN10226.1	ACI68104.1	36	46	no	no	2	5.8283e-07	175.33	By MS/MS	By MS/MS	By matching	By matching	By matching	By MS/MS	By matching	By matching
AVLGLPEVTLGLLPGAGGSQR	HYRIAHSKAVLGLPEV	PGAGGSQRLPRLIGLT	K	A	V	Q	R	L	2	1	0	0	0	1	1	5	0	0	5	0	0	0	2	1	1	0	0	2	0	21	0	2004.14	NP_001133776.1;ACI33880.1	NP_001133776.1	117	137	yes	no	2;3	2.2276e-10	166.29	By MS/MS	By MS/MS	By MS/MS	By matching	By MS/MS	By MS/MS	By MS/MS	By matching
AVLHVSQIVAR	ISFNINVKAVLHVSQI	HVSQIVARGMKARGTG	K	A	V	A	R	G	2	1	0	0	0	1	0	0	1	1	1	0	0	0	0	1	0	0	0	3	0	11	0	1191.71	NP_001134103.1;ADM16151.1;ACN12443.1;ACN10830.1;ACN10095.1;ACI66228.1	NP_001134103.1	111	121	yes	no	2	0.0068999	77.597	By matching	By MS/MS	By matching	By matching	By matching	By matching	By MS/MS	By matching
AVLIDNINR	LDLTEEEKAVLIDNIN	VLIDNINRRLTPQAVK	K	A	V	N	R	R	1	1	2	1	0	0	0	0	0	2	1	0	0	0	0	0	0	0	0	1	0	9	0	1026.58	NP_001133655.1;ACI33647.1	NP_001133655.1	174	182	yes	no	2	0.0011797	100.25	By matching	By matching	By matching	By matching	By MS/MS	By matching	By matching	By MS/MS
AVLPGQTVSLNCK	VTQTPTVKAVLPGQTV	QTVSLNCKTSSNVYSN	K	A	V	C	K	T	1	0	1	0	1	1	0	1	0	0	2	1	0	0	1	1	1	0	0	2	0	13	0	1385.73	ACI67093.1;ACN12541.1;ACN10187.1;ACI68749.1;ACM09183.1;ACI66919.1;ACI68493.1	ACI67093.1	40	52	yes	no	2	0.0031184	78.287	By matching	By matching	By matching	By matching	By matching	By MS/MS	By matching	By matching
AVLTSPWEGDER	KPFLNITKAVLTSPWE	SPWEGDERGFLGLTFH	K	A	V	E	R	G	1	1	0	1	0	0	2	1	0	0	1	0	0	0	1	1	1	1	0	1	0	12	0	1358.65	NP_001167111.1;ACN10856.1	NP_001167111.1	250	261	yes	no	2	0.00045479	101.89	By matching	By matching	By MS/MS	By matching	By matching	By MS/MS	By matching	By matching
AVLVDLEPGTMDSVR	SGGKYVPRAVLVDLEP	PGTMDSVRSGPFGQIF	R	A	V	V	R	S	1	1	0	2	0	0	1	1	0	0	2	0	1	0	1	1	1	0	0	3	0	15	0	1600.81	NP_001133265.1;ACI32926.1;ABQ59661.1;ABO13873.1;ACN12531.1;ACN10433.1;ACN10177.1;ACM09816.1;ACM08771.1;ACM09827.1;ACM08927.1;ACM08213.1;ABD14399.1;ACN12631.1;ACN11362.1;ACN10275.1	ACN12531.1	63	77	no	no	2	4.0191e-21	235.38	By MS/MS	By MS/MS	By MS/MS	By MS/MS	By MS/MS	By MS/MS	By MS/MS	By MS/MS
AVLVGYDEK	YPLDPDVKAVLVGYDE	VLVGYDEKFDFIKLAK	K	A	V	E	K	F	1	0	0	1	0	0	1	1	0	0	1	1	0	0	0	0	0	0	1	2	0	9	0	992.518	NP_001167117.1;ACN10870.1	NP_001167117.1	154	162	yes	no	2	0.014088	68.371	By MS/MS	By matching	By matching	By matching	By matching	By matching	By matching	By matching
AVMDLNNR	RREEDAEKAVMDLNNR	AVMDLNNRWFNGQPIH	K	A	V	N	R	W	1	1	2	1	0	0	0	0	0	0	1	0	1	0	0	0	0	0	0	1	0	8	0	931.455	ACN12595.1;ACN10240.1;ACN12189.1;ACN09842.1	ACN12595.1	126	133	yes	no	2	0.011718	74.255	By matching	By matching	By matching	By matching	By matching	By matching	By matching	By matching
AVMPDGQFK	LAPGFTAKAVMPDGQF	VMPDGQFKDISMSDYR	K	A	V	F	K	D	1	0	0	1	0	1	0	1	0	0	0	1	1	1	1	0	0	0	0	1	0	9	0	991.48	ACI67145.1;ACI68683.1;NP_001134858.1;ACI69176.1;ACI67901.1	ACI67145.1	19	27	yes	no	2	0.026675	62.463	By matching	By matching	By MS/MS	By MS/MS	By matching	By matching	By matching	By matching
AVNYAGGYQEWSEK	ARGLGFQKAVNYAGGY	GYQEWSEKEGS_____	K	A	V	E	K	E	2	0	1	0	0	1	2	2	0	0	0	1	0	0	0	1	0	1	2	1	0	14	0	1600.72	ACM09285.1	ACM09285.1	103	116	yes	yes	2	1.1017e-20	232.13	By MS/MS	By MS/MS	By MS/MS	By MS/MS	By MS/MS	By MS/MS	By MS/MS	By MS/MS
AVPEMTAALSK	GLVADLFKAVPEMTAA	EMTAALSK________	K	A	V	S	K	-	3	0	0	0	0	0	1	0	0	0	1	1	1	0	1	1	1	0	0	1	0	11	0	1116.58	ACH85298.1;ACI67395.1;ACI66876.1;ACI69862.1	ACH85298.1	322	332	yes	no	2	0.03842	57.225	By matching	By matching	By matching	By matching	By matching	By MS/MS	By matching	By matching
AVPLALALISVSNPR	YGEPTLRRAVPLALAL	LISVSNPRLNILDTLS	R	A	V	P	R	L	3	1	1	0	0	0	0	0	0	1	3	0	0	0	2	2	0	0	0	2	0	15	0	1519.91	NP_001158789.1;ACN10471.1	NP_001158789.1	679	693	yes	no	2;3	0.0029656	80.96	By matching	By matching	By matching	By MS/MS	By MS/MS	By matching	By matching	By matching
AVQEMWLK	ERCGEFWKAVQEMWLK	AVQEMWLKLYGSNMAT	K	A	V	L	K	L	1	0	0	0	0	1	1	0	0	0	1	1	1	0	0	0	0	1	0	1	0	8	0	1003.52	ACN11185.1	ACN11185.1	128	135	yes	yes	2	0.0018568	96.034	By matching	By matching	By MS/MS	By matching	By matching	By MS/MS	By MS/MS	By matching
AVQNLDDIK	TVMHGLDRAVQNLDDI	VQNLDDIKNAYTALSV	R	A	V	I	K	N	1	0	1	2	0	1	0	0	0	1	1	1	0	0	0	0	0	0	0	1	0	9	0	1014.53	ACN12702.1;ACN12371.1;ACN10342.1;ACN10024.1;ACI68762.1;CAA65948.1;CAA65945.1;AGH92583.1;ADM15883.1;ACI68343.1;ACM08711.1;Q91473.3;NP_001117138.1;CAA49580.1;AGH92521.1;ACN12517.1;ACN11408.1;ACN10164.1;ACM09761.1;ACM08872.1;ACI68214.1;ACI67180.1;CAA65954.1;CAA65951.1	CAA65945.1	75	83	no	no	2	4.0523e-14	212.21	By MS/MS	By MS/MS	By MS/MS	By MS/MS	By MS/MS	By MS/MS	By MS/MS	By MS/MS
AVQNLDDIKNAYSALSVK	VVMHGLDRAVQNLDDI	AYSALSVKHSEKLHVD	R	A	V	V	K	H	3	0	2	2	0	1	0	0	0	1	2	2	0	0	0	2	0	0	1	2	0	18	1	1948.03	CAA65954.1;CAA65951.1	CAA65954.1	44	61	yes	no	3	0.0001282	103.04	By MS/MS	By matching	By matching	By MS/MS	By matching	By matching	By matching	By matching
AVQNLDDIKNAYTALSVMHSEK	TVMHGLDRAVQNLDDI	LSVMHSEKLHVDPDNF	R	A	V	E	K	L	3	0	2	2	0	1	1	0	1	1	2	2	1	0	0	2	1	0	1	2	0	22	1	2446.22	CAA65945.1;AGH92583.1;ADM15883.1;ACI68343.1;ACM08711.1;Q91473.3;NP_001117138.1;CAA49580.1;AGH92521.1;ACN12517.1;ACN11408.1;ACN10164.1;ACM09761.1;ACM08872.1	CAA65945.1	75	96	no	no	3;4	1.0803e-06	120.9	By MS/MS	By MS/MS	By MS/MS	By MS/MS	By matching	By MS/MS	By MS/MS	By MS/MS
AVQNLDDIKNSYSALSVK	VVMHGLDRAVQNLDDI	SYSALSVKHSEKLHVD	R	A	V	V	K	H	2	0	2	2	0	1	0	0	0	1	2	2	0	0	0	3	0	0	1	2	0	18	1	1964.02	ACI68214.1;ACI67180.1	ACI68214.1	75	92	yes	no	2;3	5.9592e-53	280.31	By MS/MS	By MS/MS	By MS/MS	By MS/MS	By MS/MS	By MS/MS	By MS/MS	By MS/MS
AVRPQVLMR	PGRLRGIRAVRPQVLM	VRPQVLMRLSKTKKHV	R	A	V	M	R	L	1	2	0	0	0	1	0	0	0	0	1	0	1	0	1	0	0	0	0	2	0	9	1	1068.62	NP_001133164.1;ACN12523.1;ACN10170.1;ACH70849.1;ACN12395.1;ACN10048.1	NP_001133164.1	58	66	yes	no	2	0.0039975	118.74	By matching	By MS/MS	By matching	By matching	By matching	By matching	By matching	By matching
AVSAFAPICNPIQCAWGQK	LKNPGKYKAVSAFAPI	IQCAWGQKAFSGYLGK	K	A	V	Q	K	A	4	0	1	0	2	2	0	1	0	2	0	1	0	1	2	1	0	1	0	1	0	19	0	2117.02	NP_001135000.1;ACI69817.1	NP_001135000.1	168	186	yes	no	2;3	3.0257e-23	223.15	By MS/MS	By MS/MS	By MS/MS	By MS/MS	By MS/MS	By MS/MS	By MS/MS	By MS/MS
AVSGFYTSNAAGK	LNPNVLHKAVSGFYTS	YTSNAAGKEFLLSFLE	K	A	V	G	K	E	3	0	1	0	0	0	0	2	0	0	0	1	0	1	0	2	1	0	1	1	0	13	0	1271.61	NP_001133516.1;ACN10780.1;ACI33390.1;ACH70973.1;NP_001133204.1;ACH70974.1	NP_001133516.1	96	108	yes	no	2	1.9078e-08	127.78	By matching	By MS/MS	By matching	By MS/MS	By MS/MS	By matching	By matching	By MS/MS
AVSTQALSGAGILR	LESSELPRAVSTQALS	LSGAGILRMVNKAADA	R	A	V	L	R	M	3	1	0	0	0	1	0	2	0	1	2	0	0	0	0	2	1	0	0	1	0	14	0	1342.76	NP_001133815.1;ACI33942.1	NP_001133815.1	266	279	yes	no	2	2.5018e-05	150.34	By matching	By matching	By MS/MS	By matching	By matching	By MS/MS	By matching	By matching
AVTCIDLTTLAGDDTPGNVHR	WQAAWLLRAVTCIDLT	DTPGNVHRLCMKATQP	R	A	V	H	R	L	2	1	1	3	1	0	0	2	1	1	2	0	0	0	1	0	4	0	0	2	0	21	0	2225.07	NP_001133307.1;ACI33005.1	NP_001133307.1	50	70	yes	no	3	2.8052e-05	102.08	By MS/MS	By MS/MS	By MS/MS	By MS/MS	By MS/MS	By MS/MS	By MS/MS	By MS/MS
AVTCVAFSK	IGMGVFDRAVTCVAFS	VTCVAFSKSNGGAHLC	R	A	V	S	K	S	2	0	0	0	1	0	0	0	0	0	0	1	0	1	0	1	1	0	0	2	0	9	0	981.495	ACN60217.1	ACN60217.1	133	141	yes	yes	2	0.050563	52.725	By matching	By matching	By matching	By MS/MS	By matching	By matching	By matching	By matching
AVTEQGGELSNEER	DDMAAAMKAVTEQGGE	GELSNEERNLLSVAYK	K	A	V	E	R	N	1	1	1	0	0	1	4	2	0	0	1	0	0	0	0	1	1	0	0	1	0	14	0	1517.7	ACI68704.1	ACI68704.1	28	41	yes	yes	2	2.4634e-20	174.59	By matching	By matching	By MS/MS	By MS/MS	By matching	By matching	By matching	By MS/MS
AVVCNSYHGGK	FDAHGDTRAVVCNSYH	CNSYHGGKWCEEHREG	R	A	V	G	K	W	1	0	1	0	1	0	0	2	1	0	0	1	0	0	0	1	0	0	1	2	0	11	0	1190.55	ACM08436.1;NP_001134631.1;ADM15981.1;ACM09664.1;ACM09286.1;ACM08899.1;ACM08630.1;ACM08322.1;ACI68276.1;ACI68081.1;ACI67261.1;ACI66975.1	ACM08436.1	57	67	yes	no	2	0.0012069	95.477	By matching	By MS/MS	By MS/MS	By matching	By matching	By MS/MS	By MS/MS	By MS/MS
AVVDSAYEVIK	EDWKATHKAVVDSAYE	DSAYEVIKLKGYTNWA	K	A	V	I	K	L	2	0	0	1	0	0	1	0	0	1	0	1	0	0	0	1	0	0	1	3	0	11	0	1192.63	NP_001133969.1;ACI34235.1	NP_001133969.1	234	244	yes	no	2	9.8023e-06	144.7	By matching	By matching	By MS/MS	By matching	By matching	By matching	By matching	By MS/MS
AVVGGTSPYGTEDHIPCSVDK	YCSTDEAKAVVGGTSP	HIPCSVDKWFYYEKK_	K	A	V	D	K	W	1	0	0	2	1	0	1	3	1	1	0	1	0	0	2	2	2	0	1	3	0	21	0	2188.01	ACI66684.1	ACI66684.1	264	284	yes	yes	3	0.00030114	77.506	By MS/MS	By MS/MS	By MS/MS	By MS/MS	By MS/MS	By MS/MS	By MS/MS	By MS/MS
AVVGVVAGGGR	KVIASANRAVVGVVAG	GVVAGGGRIDKPILKA	R	A	V	G	R	I	2	1	0	0	0	0	0	4	0	0	0	0	0	0	0	0	0	0	0	4	0	11	0	940.545	ACI70186.1;ACI68574.1;ACN12701.1;ACN12214.1;ACN10341.1;ACN09867.1;ACI69963.1;ACH70991.1;ACH70990.1;ACH70633.1	ACI70186.1	164	174	yes	no	2	1.6472e-06	160.59	By MS/MS	By MS/MS	By MS/MS	By MS/MS	By matching	By matching	By matching	By matching
AVVLMSHLGRPDGNPMPDK	HCLDHGAKAVVLMSHL	DGNPMPDKFSLKPVAA	K	A	V	D	K	F	1	1	1	2	0	0	0	2	1	0	2	1	2	0	3	1	0	0	0	2	0	19	1	2033.02	NP_001133266.1;ACI32927.1;ACH70652.1;ACI70178.1;ACI68112.1	ACH70652.1	57	75	no	no	3	1.0637e-06	151.49	By MS/MS	By MS/MS	By MS/MS	By MS/MS	By MS/MS	By MS/MS	By MS/MS	By MS/MS
AVVLMSHLGRPDGNPMPDKFSLEPVAAELK	HCLDHGAKAVVLMSHL	EPVAAELKSLLGKDVH	K	A	V	L	K	S	3	1	1	2	0	0	2	2	1	0	4	2	2	1	4	2	0	0	0	3	0	30	2	3217.66	NP_001133266.1;ACI32927.1	NP_001133266.1	57	86	yes	no	4	9.7349e-07	77.169	By MS/MS	By MS/MS	By MS/MS	By MS/MS	By matching	By matching	By matching	By matching
AVVPCIYLDDDTIYHMQPSGR	ALKEKVVKAVVPCIYL	YHMQPSGRFVIGGPQG	K	A	V	G	R	F	1	1	0	3	1	1	0	1	1	2	1	0	1	0	2	1	1	0	2	2	0	21	0	2449.14	ACN10793.1;ACI33161.1	ACN10793.1	230	250	yes	no	3	0.064279	20.17	By matching	By matching	By matching	By matching	By matching	By matching	By matching	By matching
AVVQVFEGTSGIDAK	VLEVIGTKAVVQVFEG	GTSGIDAKKTACEFTG	K	A	V	A	K	K	2	0	0	1	0	1	1	2	0	1	0	1	0	1	0	1	1	0	0	3	0	15	0	1519.79	NP_001135218.1;ACI33405.1	NP_001135218.1	84	98	yes	no	2	1.5241e-08	182.7	By MS/MS	By MS/MS	By MS/MS	By matching	By matching	By matching	By matching	By matching
AVVVNAAQLASYSQSK	GCIPTMARAVVVNAAQ	LASYSQSKQALIETGY	R	A	V	S	K	Q	4	0	1	0	0	2	0	0	0	0	1	1	0	0	0	3	0	0	1	3	0	16	0	1634.86	ACI69984.1;ACI66757.1	ACI69984.1	182	197	yes	no	2	1.1142e-21	237.59	By MS/MS	By MS/MS	By matching	By matching	By matching	By MS/MS	By matching	By matching
AVWIQAQQLQGDALHQMQSLYGQHFPIEVR	________________	QHFPIEVRHYLSQWLE	M	A	V	V	R	H	3	1	0	1	0	7	1	2	2	2	3	0	1	1	1	1	0	1	1	2	0	30	0	3490.76	NP_001167288.1;ACN11286.1	NP_001167288.1	2	31	yes	no	3	1.7755e-14	109.42	By MS/MS	By MS/MS	By matching	By MS/MS	By MS/MS	By MS/MS	By MS/MS	By MS/MS
AWDGYITNLMAGTPPFVQEAAICGSEAGK	________________	ICGSEAGKESVWAATP	M	A	W	G	K	E	5	0	1	1	1	1	2	4	0	2	1	1	1	1	2	1	2	1	1	1	0	29	0	3053.43	ACN12229.1;ACN09882.1;ACI68511.1;ACI66108.1	ACN12229.1	2	30	yes	no	3	0.0037012	45.193	By matching	By matching	By matching	By matching	By matching	By matching	By matching	By matching
AWDLGVATMK	LGKGQVIKAWDLGVAT	DLGVATMKVGEISQLI	K	A	W	M	K	V	2	0	0	1	0	0	0	1	0	0	1	1	1	0	0	0	1	1	0	1	0	10	0	1090.55	NP_001133896.1;ACI34100.1	NP_001133896.1	85	94	yes	no	2	0.00023863	123.79	By MS/MS	By MS/MS	By MS/MS	By MS/MS	By MS/MS	By MS/MS	By matching	By matching
AWGGKPENGK	ALQASALKAWGGKPEN	GGKPENGKACQEEFIK	K	A	W	G	K	A	1	0	1	0	0	0	1	3	0	0	0	2	0	0	1	0	0	1	0	0	0	10	1	1042.52	NP_001167391.1;ACN10700.1	NP_001167391.1	312	321	yes	no	2	0.0030827	108.47	By matching	By MS/MS	By matching	By matching	By MS/MS	By matching	By MS/MS	By matching
AWIDVLDSK	LDTPLPDRAWIDVLDS	WIDVLDSKDKSLKQKE	R	A	W	S	K	D	1	0	0	2	0	0	0	0	0	1	1	1	0	0	0	1	0	1	0	1	0	9	0	1045.54	ACI67199.1	ACI67199.1	59	67	yes	yes	2	0.00019671	145.9	By MS/MS	By MS/MS	By matching	By MS/MS	By MS/MS	By MS/MS	By MS/MS	By MS/MS
AWIPADNIQDIK	FFGHQHQRAWIPADNI	ADNIQDIKVSVQQLQV	R	A	W	I	K	V	2	0	1	2	0	1	0	0	0	3	0	1	0	0	1	0	0	1	0	0	0	12	0	1382.72	NP_001167416.1;ACN11077.1	NP_001167416.1	339	350	yes	no	3	0.045269	49.28	By matching	By matching	By matching	By matching	By matching	By MS/MS	By matching	By matching
AWLQGMGATIPQAPQNDSSCK	LPELGFLRAWLQGMGA	PQNDSSCKGGCPCAGA	R	A	W	C	K	G	3	0	1	1	1	3	0	2	0	1	1	1	1	0	2	2	1	1	0	0	0	21	0	2259.04	NP_001133946.1;ACI34192.1	NP_001133946.1	33	53	yes	no	2;3	2.0457e-35	243.99	By MS/MS	By MS/MS	By matching	By MS/MS	By MS/MS	By MS/MS	By matching	By MS/MS
AWTDSAVQHDIK	DAKRLIGRAWTDSAVQ	SAVQHDIKYFPFKVIE	R	A	W	I	K	Y	2	0	0	2	0	1	0	0	1	1	0	1	0	0	0	1	1	1	0	1	0	12	0	1369.66	NP_001135114.1;ACI33778.1	NP_001135114.1	100	111	yes	no	2	1.9914e-28	242.97	By MS/MS	By MS/MS	By MS/MS	By MS/MS	By MS/MS	By MS/MS	By MS/MS	By MS/MS
AWVWNTLADFADEHPKPELLAIR	KPNAGSDRAWVWNTLA	KPELLAIRFLNAENAQ	R	A	W	I	R	F	4	1	1	2	0	0	2	0	1	1	3	1	0	1	2	0	1	2	0	1	0	23	1	2691.38	NP_001133518.1;ACI33396.1;ACM09429.1	NP_001133518.1	119	141	yes	no	4	0.027969	36.334	By matching	By matching	By matching	By matching	By matching	By matching	By matching	By MS/MS
AYADALEVVPSTLAENAGLNPISTVTELR	GMEAYCVRAYADALEV	ISTVTELRNRHAQGEK	R	A	Y	L	R	N	5	1	2	1	0	0	3	1	0	1	4	0	0	0	2	2	3	0	1	3	0	29	0	3013.56	NP_001133482.1;ACI33323.1;ACN58702.1	NP_001133482.1	448	476	yes	no	3	9.2433e-10	93.229	By MS/MS	By MS/MS	By MS/MS	By MS/MS	By MS/MS	By MS/MS	By matching	By MS/MS
AYAEELAR	GATDGIGKAYAEELAR	AYAEELARRGFSIVLI	K	A	Y	A	R	R	3	1	0	0	0	0	2	0	0	0	1	0	0	0	0	0	0	0	1	0	0	8	0	921.456	NP_001135118.1;ACN11404.1;ACI33951.1	NP_001135118.1	71	78	yes	no	2	0.00014123	147.19	By matching	By matching	By matching	By matching	By matching	By matching	By MS/MS	By MS/MS
AYASWSETSILTR	AAVDSCSRAYASWSET	SETSILTRQQIFLRYQ	R	A	Y	T	R	Q	2	1	0	0	0	0	1	0	0	1	1	0	0	0	0	3	2	1	1	0	0	13	0	1483.73	NP_001136188.1;ACI34215.1	NP_001136188.1	79	91	yes	no	2	2.2174e-28	249.98	By MS/MS	By MS/MS	By MS/MS	By MS/MS	By MS/MS	By MS/MS	By MS/MS	By MS/MS
AYDAVKDDSWLK	NVHGKEVKAYDAVKDD	VKDDSWLKGDFISTVQ	K	A	Y	L	K	G	2	0	0	3	0	0	0	0	0	0	1	2	0	0	0	1	0	1	1	1	0	12	1	1409.68	ACN12543.1;ACN10189.1	ACN12543.1	209	220	yes	no	2;3	1.0641e-06	172.33	By MS/MS	By matching	By matching	By MS/MS	By matching	By MS/MS	By MS/MS	By matching
AYEWIMK	CDGGEEWRAYEWIMKH	RAYEWIMKHGGIATTE	R	A	Y	M	K	H	1	0	0	0	0	0	1	0	0	1	0	1	1	0	0	0	0	1	1	0	0	7	0	939.452	ACI34170.1;ACH85279.1	ACI34170.1	404	410	yes	no	2	0.00010608	128.57	By MS/MS	By MS/MS	By matching	By MS/MS	By matching	By MS/MS	By MS/MS	By matching
AYFSHWASVAPGSAPVK	LVVYPQTKAYFSHWAS	APGSAPVKKHGITIMN	K	A	Y	V	K	K	4	0	0	0	0	0	0	1	1	0	0	1	0	1	2	3	0	1	1	2	0	17	0	1773.88	ACN12530.1;ACN12436.1;ACN12341.1;ACN10613.1;ACN10089.1;ACN09994.1;ACI70156.1;ACI70141.1;ACI69601.1;ACI68785.1;ACI67225.1;ACI66666.1;CAA65946.1;CAA65944.1;ACI68793.1	ACN12530.1	42	58	yes	no	2;3	1.1159e-07	176.42	By MS/MS	By MS/MS	By MS/MS	By MS/MS	By MS/MS	By MS/MS	By MS/MS	By MS/MS
AYFSHWASVAPGSAPVKK	LVVYPQTKAYFSHWAS	PGSAPVKKHGITIMNQ	K	A	Y	K	K	H	4	0	0	0	0	0	0	1	1	0	0	2	0	1	2	3	0	1	1	2	0	18	1	1901.98	ACN12530.1;ACN12436.1;ACN12341.1;ACN10613.1;ACN10089.1;ACN09994.1;ACI70156.1;ACI70141.1;ACI69601.1;ACI68785.1;ACI67225.1;ACI66666.1;CAA65946.1;CAA65944.1;ACI68793.1	ACN12530.1	42	59	yes	no	2;3;4	6.0729e-22	230.96	By MS/MS	By MS/MS	By MS/MS	By MS/MS	By MS/MS	By MS/MS	By MS/MS	By MS/MS
AYFTQQVGADLPHQVEGELK	EKETQELRAYFTQQVG	HQVEGELKALEDRIRN	R	A	Y	L	K	A	2	0	0	1	0	3	2	2	1	0	2	1	0	1	1	0	1	0	1	2	0	20	0	2229.11	ACI33922.1;NP_001117114.1;AAZ73233.2	ACI33922.1	608	627	yes	no	2;3	8.1106e-72	304.91	By MS/MS	By MS/MS	By MS/MS	By MS/MS	By MS/MS	By MS/MS	By MS/MS	By MS/MS
AYFTQQVGADLPQQVEGELK	EKETQELRAYFTQQVG	QQVEGELKALEDRVRN	R	A	Y	L	K	A	2	0	0	1	0	4	2	2	0	0	2	1	0	1	1	0	1	0	1	2	0	20	0	2220.11	ACN11110.1	ACN11110.1	608	627	yes	yes	2;3	2.7951e-58	285.34	By MS/MS	By MS/MS	By MS/MS	By MS/MS	By MS/MS	By MS/MS	By MS/MS	By MS/MS
AYGELPEHAK	ADEARSLKAYGELPEH	GELPEHAKINETDTFG	K	A	Y	A	K	I	2	0	0	0	0	0	2	1	1	0	1	1	0	0	1	0	0	0	1	0	0	10	0	1113.55	ACI66646.1;AGH92564.1;ACM08311.1;ACI69866.1;ACI69267.1;ACI68974.2;ACI68600.1;ACI68357.1;ACI68111.1;ACI67610.1;ACI67552.1;ACI67186.1;ACI67070.1;ACI66587.1;ACI66529.1	ACI66646.1	105	114	yes	no	2	0.0055079	81.525	By matching	By MS/MS	By matching	By matching	By matching	By matching	By matching	By matching
AYGGAMCAK	KTKKHVSRAYGGAMCA	YGGAMCAKCVRDRIKR	R	A	Y	A	K	C	3	0	0	0	1	0	0	2	0	0	0	1	1	0	0	0	0	0	1	0	0	9	0	927.394	NP_001133164.1;ACN12523.1;ACN10170.1;ACH70849.1;ACN12395.1;ACN10048.1	NP_001133164.1	77	85	yes	no	2	0.00059197	122.18	By MS/MS	By MS/MS	By MS/MS	By MS/MS	By MS/MS	By MS/MS	By MS/MS	By MS/MS
AYGMDGYAGNSLPNWVCLSK	CELARALKAYGMDGYA	PNWVCLSKWESSYNTQ	K	A	Y	S	K	W	2	0	2	1	1	0	0	3	0	0	2	1	1	0	1	2	0	1	2	1	0	20	0	2201.99	ACM09320.1;ACI67735.1	ACM09320.1	29	48	yes	no	2	9.3372e-09	157.88	By matching	By MS/MS	By matching	By matching	By matching	By matching	By matching	By MS/MS
AYHEQLSVADITNACFEPANQMVK	APVISAEKAYHEQLSV	EPANQMVKCDPRHGKY	K	A	Y	V	K	C	4	0	2	1	1	2	2	0	1	1	1	1	1	1	1	1	1	0	1	2	0	24	0	2735.27	ACH71026.1;NP_001134939.1;ACI69569.1;NP_001167032.1;ACI33964.1;ACH71025.1;ACN10869.1	NP_001167032.1	281	304	no	no	3	4.6124e-07	106.02	By MS/MS	By MS/MS	By MS/MS	By MS/MS	By MS/MS	By matching	By matching	By matching
AYHEQLSVAEITNSCFEPANQMVK	APVISAEKAYHEQLSV	EPANQMVKCDPRHGKY	K	A	Y	V	K	C	3	0	2	0	1	2	3	0	1	1	1	1	1	1	1	2	1	0	1	2	0	24	0	2765.28	NP_001133158.1;ACN10896.1;ACH70822.1	NP_001133158.1	281	304	yes	no	3	5.1256e-20	200.74	By MS/MS	By MS/MS	By MS/MS	By MS/MS	By MS/MS	By matching	By MS/MS	By matching
AYILNLVK	DRVLREERAYILNLVK	AYILNLVKQIKKAGCN	R	A	Y	V	K	Q	1	0	1	0	0	0	0	0	0	1	2	1	0	0	0	0	0	0	1	1	0	8	0	932.569	NP_001133482.1;ACI33323.1	NP_001133482.1	276	283	yes	no	2	0.00058054	111.65	By matching	By matching	By matching	By matching	By matching	By matching	By matching	By matching
AYILTCEYDVLR	AVLRSLPKAYILTCEY	TCEYDVLRDDGVMYAT	K	A	Y	L	R	D	1	1	0	1	1	0	1	0	0	1	2	0	0	0	0	0	1	0	2	1	0	12	0	1514.74	ACN11084.1	ACN11084.1	342	353	yes	yes	2	1.4358e-20	224.66	By MS/MS	By MS/MS	By MS/MS	By MS/MS	By matching	By MS/MS	By MS/MS	By MS/MS
AYIPVAPICTEK	FQHEALVRAYIPVAPI	VAPICTEKFTAEQYSS	R	A	Y	E	K	F	2	0	0	0	1	0	1	0	0	2	0	1	0	0	2	0	1	0	1	1	0	12	0	1360.71	NP_001135320.1;ACI67219.1;ACM08497.1	NP_001135320.1	131	142	yes	no	2	0.00078922	96.229	By MS/MS	By MS/MS	By MS/MS	By matching	By MS/MS	By MS/MS	By MS/MS	By MS/MS
AYLADPTAFAVAAPVAAAETAAAPAAAK	FPLADKVKAYLADPTA	AAAPAAAKEEAKEESE	K	A	Y	A	K	E	15	0	0	1	0	0	1	0	0	0	1	1	0	1	3	0	2	0	1	2	0	28	0	2570.34	ACN12263.1;ACN09916.1;ACI70184.1;ACI68961.1	ACN12263.1	267	294	yes	no	2;3	1.5827e-17	149.99	By MS/MS	By MS/MS	By MS/MS	By MS/MS	By MS/MS	By MS/MS	By MS/MS	By MS/MS
AYLLADMAHISGLVAAK	KKLCTEVKAYLLADMA	ISGLVAAKAVPSPFKY	K	A	Y	A	K	A	5	0	0	1	0	0	0	1	1	1	3	1	1	0	0	1	0	0	1	1	0	17	0	1742.94	ACI34054.1	ACI34054.1	246	262	yes	yes	2;3	1.5725e-06	135.55	By MS/MS	By MS/MS	By MS/MS	By MS/MS	By matching	By matching	By MS/MS	By matching
AYLPVNESFGFTADLR	GTPMFIVKAYLPVNES	FGFTADLRSNTGGQAF	K	A	Y	L	R	S	2	1	1	1	0	0	1	1	0	0	2	0	0	2	1	1	1	0	1	1	0	16	0	1798.89	ACN11358.1;ACN58670.1;NP_001133466.1;ACI33293.1;ACN10751.1;ACN11125.1;ACN58590.1	NP_001133466.1	786	801	no	no	2	3.3567e-05	142.4	By MS/MS	By MS/MS	By MS/MS	By MS/MS	By MS/MS	By matching	By matching	By MS/MS
AYLSDLDKR	KTWDVEFKAYLSDLDK	YLSDLDKRKPLVLCGD	K	A	Y	K	R	K	1	1	0	2	0	0	0	0	0	0	2	1	0	0	0	1	0	0	1	0	0	9	1	1079.56	NP_001135227.1;ACI33574.1;ACI33549.1;ACH70702.1	NP_001135227.1	189	197	yes	no	2	0.020715	92.051	By MS/MS	By matching	By matching	By matching	By matching	By matching	By matching	By matching
AYPDIAALSDNYWVVTDR	TYFNTSGRAYPDIAAL	NYWVVTDRVPIPWVSG	R	A	Y	D	R	V	3	1	1	3	0	0	0	0	0	1	1	0	0	0	1	1	1	1	2	2	0	18	0	2067.99	NP_001133559.1;ACI33477.1	NP_001133559.1	445	462	yes	no	2	2.7558e-23	235.72	By MS/MS	By MS/MS	By MS/MS	By MS/MS	By MS/MS	By MS/MS	By MS/MS	By matching
AYPDQKPGTSGLR	KITVVKTKAYPDQKPG	KPGTSGLRKRVTVFQT	K	A	Y	L	R	K	1	1	0	1	0	1	0	2	0	0	1	1	0	0	2	1	1	0	1	0	0	13	1	1388.7	NP_001133130.1;ACH70746.1	NP_001133130.1	11	23	yes	no	2	0.00077026	113.07	By matching	By MS/MS	By MS/MS	By matching	By MS/MS	By MS/MS	By matching	By MS/MS
AYPLADATLSK	TEAEVNPKAYPLADAT	LADATLSKTILDLVQQ	K	A	Y	S	K	T	3	0	0	1	0	0	0	0	0	0	2	1	0	0	1	1	1	0	1	0	0	11	0	1148.61	ACI67639.1;ACI69124.1	ACI67639.1	10	20	no	no	2	0.00031452	107.03	By MS/MS	By MS/MS	By matching	By MS/MS	By matching	By MS/MS	By MS/MS	By MS/MS
AYTMADYLR	HGGQLNKKAYTMADYL	YTMADYLRKSGY____	K	A	Y	L	R	K	2	1	0	1	0	0	0	0	0	0	1	0	1	0	0	0	1	0	2	0	0	9	0	1102.51	ACN10854.1;ACM08604.1;ACI34313.1	ACN10854.1	127	135	yes	no	2	0.00027827	140.83	By MS/MS	By matching	By MS/MS	By MS/MS	By MS/MS	By matching	By MS/MS	By MS/MS
AYTPVSSDEDQGFVDLVVK	VNGSLVIRAYTPVSSD	GFVDLVVKVYYKNTHR	R	A	Y	V	K	V	1	0	0	3	0	1	1	1	0	0	1	1	0	1	1	2	1	0	1	4	0	19	0	2068	ACM08211.1	ACM08211.1	96	114	yes	yes	2;3	1.3056e-54	289.81	By MS/MS	By MS/MS	By MS/MS	By MS/MS	By MS/MS	By MS/MS	By MS/MS	By MS/MS
AYTYYDPK	RDAGMQLKAYTYYDPK	AYTYYDPKTCGFDFQG	K	A	Y	P	K	T	1	0	0	1	0	0	0	0	0	0	0	1	0	0	1	0	1	0	3	0	0	8	0	1019.46	ACI33023.1;ACI33481.1	ACI33481.1	175	182	no	no	2	0.041939	57.281	By matching	By MS/MS	By matching	By MS/MS	By MS/MS	By matching	By MS/MS	By matching
AYYNILNQVAPK	SSDIKDSKAYYNILNQ	ILNQVAPKGDEEGIPA	K	A	Y	P	K	G	2	0	2	0	0	1	0	0	0	1	1	1	0	0	1	0	0	0	2	1	0	12	0	1392.74	CAZ69804.1	CAZ69804.1	110	121	yes	yes	2	0.0028356	83.081	By matching	By matching	By matching	By matching	By matching	By MS/MS	By matching	By MS/MS
CAEQIGLPK	HMMIVAKKCAEQIGLP	AEQIGLPKGYRLILND	K	C	A	P	K	G	1	0	0	0	1	1	1	1	0	1	1	1	0	0	1	0	0	0	0	0	0	9	0	1014.52	NP_001134628.1;ACI68263.1	NP_001134628.1	84	92	yes	no	2	1.5202e-08	125.75	By matching	By matching	By matching	By matching	By matching	By MS/MS	By matching	By matching
CAGNEDIITLR	SSMSKILKCAGNEDII	NEDIITLRAEDNADTL	K	C	A	L	R	A	1	1	1	1	1	0	1	1	0	2	1	0	0	0	0	0	1	0	0	0	0	11	0	1260.61	ACM08803.1;ACM08567.1;ACI66767.1;ACI33859.1	ACM08803.1	81	91	yes	no	2	0.022949	77.74	By matching	By matching	By matching	By matching	By MS/MS	By matching	By matching	By matching
CAHALENGLGVIACIGEK	TDELIGQKCAHALENG	VIACIGEKLDEREAGI	K	C	A	E	K	L	3	0	1	0	2	0	2	3	1	2	2	1	0	0	0	0	0	0	0	1	0	18	0	1910.93	NP_001133174.1;ACM09835.1;ACM09737.1;ACH70887.1;ACI70188.1	NP_001133174.1	112	129	yes	no	2;3	3.073e-05	116.06	By MS/MS	By MS/MS	By matching	By matching	By MS/MS	By matching	By MS/MS	By MS/MS
CANIFEALVGTLR	GVLFNDDRCANIFEAL	EALVGTLRAAKRKKII	R	C	A	L	R	A	2	1	1	0	1	0	1	1	0	1	2	0	0	1	0	0	1	0	0	1	0	13	0	1462.76	NP_001134634.1;B5X8A5.1;ADM16247.1;ACM09336.1;ACM08715.1;ACI68284.1;ACI67075.1	NP_001134634.1	39	51	yes	no	2	3.6049e-06	155.14	By matching	By matching	By matching	By matching	By matching	By matching	By matching	By matching
CAQAEHCVHAR	PLEVVRDKCAQAEHCV	AEHCVHARAKLEDCES	K	C	A	A	R	A	3	1	0	0	2	1	1	0	2	0	0	0	0	0	0	0	0	0	0	1	0	11	0	1337.57	ACI69983.1;ACI66939.1	ACI69983.1	37	47	yes	no	2	0.00012746	120.86	By MS/MS	By matching	By matching	By matching	By matching	By MS/MS	By matching	By matching
CASQAGMTAYGTR	GLQMGTNKCASQAGMT	GMTAYGTRRHLYDPRS	K	C	A	T	R	R	3	1	0	0	1	1	0	2	0	0	0	0	1	0	0	1	2	0	1	0	0	13	0	1372.59	ACN10647.1	ACN10647.1	173	185	yes	yes	2	8.7113e-06	143.56	By matching	By matching	By matching	By matching	By MS/MS	By MS/MS	By matching	By MS/MS
CAVVDVPFGGAK	LASLMTYKCAVVDVPF	DVPFGGAKAGVKINVK	K	C	A	A	K	A	2	0	0	1	1	0	0	2	0	0	0	1	0	1	1	0	0	0	0	3	0	12	0	1218.61	ACI33099.1;NP_001117025.1;CAD58715.1;CAD58716.1;ACN58706.1;ACN10920.1;NP_001117108.1;CAD58714.1;ACI32916.1;CAD89353.1	NP_001117108.1	153	164	no	no	2	2.2439e-05	132.17	By MS/MS	By MS/MS	By MS/MS	By MS/MS	By MS/MS	By MS/MS	By MS/MS	By MS/MS
CCAAEDQAACFTEEAPK	KYHTMKDKCCAAEDQA	CFTEEAPKLVSESAEL	K	C	C	P	K	L	5	0	0	1	3	1	3	0	0	0	0	1	0	1	1	0	1	0	0	0	0	17	0	1956.77	P21848.1;NP_001117137.1;CAA36643.1;Q03156.1;NP_001117164.1;CAA43187.1	Q03156.1	581	597	no	no	2;3	2.6839e-54	295.22	By MS/MS	By MS/MS	By MS/MS	By MS/MS	By MS/MS	By MS/MS	By MS/MS	By MS/MS
CCAGAVIVLTTTGR	GAVESSFKCCAGAVIV	IVLTTTGRSAQLLSRY	K	C	C	G	R	S	2	1	0	0	2	0	0	2	0	1	1	0	0	0	0	0	3	0	0	2	0	14	0	1477.74	ACN11437.1	ACN11437.1	419	432	yes	yes	2	0.025769	73.219	By matching	By matching	By matching	By matching	By matching	By matching	By matching	By matching
CCLTYCFNKPEDK	FDRHYCGKCCLTYCFN	CFNKPEDK________	K	C	C	D	K	-	0	0	1	1	3	0	1	0	0	0	1	2	0	1	1	0	1	0	1	0	0	13	1	1733.72	ADM16009.1;ACN12218.1;ACN09871.1;ACI66719.1;ACH71005.1;NP_001133210.1;ACI69454.1;ACM08345.1	ADM16009.1	144	156	no	no	2;3	2.7323e-13	206.74	By MS/MS	By MS/MS	By MS/MS	By MS/MS	By matching	By MS/MS	By MS/MS	By MS/MS
CCNQLDMCYDTCGSNK	LGIPAMTKCCNQLDMC	YDTCGSNKYRCDSKFR	K	C	C	N	K	Y	0	0	2	2	4	1	0	1	0	0	1	1	1	0	0	1	1	0	1	0	0	16	0	2024.72	ACI69856.1;ACI66371.1	ACI66371.1	126	141	no	no	2	1.7181e-93	340.9	By MS/MS	By matching	By matching	By matching	By MS/MS	By MS/MS	By MS/MS	By MS/MS
CCSDTPPEDCER	EALAMGVKCCSDTPPE	TPPEDCERDVADLFQS	K	C	C	E	R	D	0	1	0	2	3	0	2	0	0	0	0	0	0	0	2	1	1	0	0	0	0	12	0	1524.53	P21848.1;NP_001117137.1;CAA36643.1;Q03156.1;NP_001117164.1;CAA43187.1	Q03156.1	71	82	no	no	2	0.00071631	97.463	By matching	By matching	By matching	By MS/MS	By matching	By matching	By matching	By matching
CDLSNEEEILSMFSAIK	SGTLVPYKCDLSNEEE	LSMFSAIKTLHQGVDV	K	C	D	I	K	T	1	0	1	1	1	0	3	0	0	2	2	1	1	1	0	3	0	0	0	0	0	17	0	1984.91	NP_001134512.1;ACI67830.1	NP_001134512.1	64	80	yes	no	2	0.00013293	105.5	By matching	By matching	By matching	By matching	By MS/MS	By matching	By matching	By matching
CDPAGYYCGFK	ECGPQVYKCDPAGYYC	AGYYCGFKATAAGVKQ	K	C	D	F	K	A	1	0	0	1	2	0	0	2	0	0	0	1	0	1	1	0	0	0	2	0	0	11	0	1336.52	ADM16303.1;ACI66289.1;ACM08640.1;ACH70968.1;ACI70006.1;ACI66033.1;ACH70967.1;ACI69778.1;ACI66670.1;ACI69799.1	ACI70006.1	154	164	no	no	2	4.8036e-05	132.25	By MS/MS	By MS/MS	By MS/MS	By matching	By MS/MS	By MS/MS	By MS/MS	By MS/MS
CDTWTINSFADGESK	VGHAEKGKCDTWTINS	SFADGESKIDCQDAPT	K	C	D	S	K	I	1	0	1	2	1	0	1	1	0	1	0	1	0	1	0	2	2	1	0	0	0	15	0	1729.73	ACI33444.1;P80426.1;NP_001117127.1;AAA18838.1;P80429.1;ABC86976.1	ACI33444.1	353	367	yes	no	2	5.5173e-52	297.45	By MS/MS	By MS/MS	By MS/MS	By MS/MS	By MS/MS	By MS/MS	By MS/MS	By MS/MS
CDYPAACNAMETLLLHR	IDIIKDSKCDYPAACN	METLLLHRDLLRTPLF	K	C	D	H	R	D	3	1	1	1	2	0	1	0	1	0	3	0	1	0	1	0	1	0	1	0	0	17	0	2033.91	NP_001167302.1;ACN11321.1	NP_001167302.1	591	607	yes	no	3	0.0035632	66.246	By MS/MS	By matching	By MS/MS	By matching	By MS/MS	By MS/MS	By matching	By MS/MS
CEAAVEALK	VLSGRKERCEAAVEAL	EAAVEALKALVPVTTE	R	C	E	L	K	A	3	0	0	0	1	0	2	0	0	0	1	1	0	0	0	0	0	0	0	1	0	9	0	989.485	NP_001167124.1;ACN10888.1	NP_001167124.1	965	973	yes	no	2	0.00066339	112.11	By MS/MS	By MS/MS	By MS/MS	By MS/MS	By MS/MS	By MS/MS	By MS/MS	By MS/MS
CEAFGWNAIIVDGHSVEELTK	HVDKYQKRCEAFGWNA	HSVEELTKVLSQPRHQ	R	C	E	T	K	V	2	0	1	1	1	0	3	2	1	2	1	1	0	1	0	1	1	1	0	2	0	21	0	2374.13	ACN11355.1	ACN11355.1	206	226	yes	yes	3	0.0093911	62.648	By MS/MS	By matching	By matching	By matching	By matching	By matching	By matching	By matching
CEAFGWNTYVVDGHDVEELCK	DMDVYRKRCEAFGWNT	HDVEELCKALWQAQQV	R	C	E	C	K	A	1	0	1	2	2	0	3	2	1	0	1	1	0	1	0	0	1	1	1	3	0	21	0	2527.08	NP_001134006.1;ACI34298.1	NP_001134006.1	206	226	yes	no	2;3	1.9362e-19	208.28	By MS/MS	By MS/MS	By MS/MS	By MS/MS	By MS/MS	By MS/MS	By MS/MS	By MS/MS
CEFIMEVTDK	MTQPKDKRCEFIMEVT	FIMEVTDKTRADVKGG	R	C	E	D	K	T	0	0	0	1	1	0	2	0	0	1	0	1	1	1	0	0	1	0	0	1	0	10	0	1270.56	NP_001133758.1;ACI33847.1;ACH70772.1	NP_001133758.1	260	269	yes	no	2	0.00040185	113.22	By MS/MS	By matching	By matching	By MS/MS	By matching	By matching	By matching	By matching
CEFQDAYVLLSEK	INTAKGQKCEFQDAYV	AYVLLSEKKISSVQSI	K	C	E	E	K	K	1	0	0	1	1	1	2	0	0	0	2	1	0	1	0	1	0	0	1	1	0	13	0	1600.74	ACN11370.1;ACI33148.1	ACI33148.1	237	249	no	no	2;3	5.4228e-91	340.81	By MS/MS	By MS/MS	By MS/MS	By MS/MS	By MS/MS	By MS/MS	By MS/MS	By MS/MS
CEGINISGNFYR	GHKVVVVRCEGINISG	NISGNFYRNKLKYLAF	R	C	E	Y	R	N	0	1	2	0	1	0	1	2	0	2	0	0	0	1	0	1	0	0	1	0	0	12	0	1428.65	ACH85355.1;ACH85339.1;ACN12742.1;ACN12540.1;ACN10380.1;ACN10186.1;ACI67868.1;ACN12293.1;ACN09946.1;ACN12295.1;ACN09948.1	ACH85355.1	38	49	yes	no	2	2.4636e-14	202.29	By MS/MS	By MS/MS	By MS/MS	By MS/MS	By MS/MS	By MS/MS	By matching	By matching
CEIGEGPVWEEK	VECVVKERCEIGEGPV	EGPVWEEKEGTLLFVD	R	C	E	E	K	E	0	0	0	0	1	0	4	2	0	1	0	1	0	0	1	0	0	1	0	1	0	12	0	1431.63	NP_001134866.1;ACN12717.1;ACN10357.1;ACI69215.1	NP_001134866.1	13	24	yes	no	2	2.1748e-06	149.41	By matching	By matching	By MS/MS	By matching	By MS/MS	By MS/MS	By MS/MS	By matching
CELLYEGPGDDEAAMGIK	PVTAQKYRCELLYEGP	DEAAMGIKNCDPKAPL	R	C	E	I	K	N	2	0	0	2	1	0	3	3	0	1	2	1	1	0	1	0	0	0	1	0	0	18	0	1966.87	ACN11358.1;ACN58670.1;NP_001133466.1;ACI33293.1;ACN10751.1;ACN11125.1;ACN58590.1	NP_001133466.1	369	386	no	no	2	8.5797e-54	281.49	By MS/MS	By MS/MS	By MS/MS	By MS/MS	By MS/MS	By MS/MS	By MS/MS	By MS/MS
CESAFLAK	VFQFLNAKCESAFLAK	CESAFLAKRNPRQINW	K	C	E	A	K	R	2	0	0	0	1	0	1	0	0	0	1	1	0	1	0	1	0	0	0	0	0	8	0	924.438	AGH92608.1;ACI66668.1;ACI67183.1	AGH92608.1	36	43	yes	no	2	0.0018834	95.815	By MS/MS	By MS/MS	By MS/MS	By MS/MS	By MS/MS	By MS/MS	By MS/MS	By MS/MS
CFCTSVYAR	TLQEVKDRCFCTSVYA	FCTSVYARWRYNKVQN	R	C	F	A	R	W	1	1	0	0	2	0	0	0	0	0	0	0	0	1	0	1	1	0	1	1	0	9	0	1162.49	AAZ92542.1	AAZ92542.1	176	184	yes	yes	2	0.00060039	120.99	By matching	By matching	By matching	By matching	By MS/MS	By MS/MS	By matching	By matching
CFIEEIPDETMIIGNYR	HIGETEKKCFIEEIPD	TMIIGNYRTHLYDKQK	K	C	F	Y	R	T	0	1	1	1	1	0	3	1	0	4	0	0	1	1	1	0	1	0	1	0	0	17	0	2098.97	NP_001133740.1;ADM16088.1;ACI68476.1;ACI33816.1	NP_001133740.1	32	48	yes	no	2	5.1606e-16	213.83	By MS/MS	By MS/MS	By MS/MS	By MS/MS	By MS/MS	By MS/MS	By MS/MS	By MS/MS
CFIPETR	HYFPTMKKCFIPETRR	KCFIPETRRKLEEAFN	K	C	F	T	R	R	0	1	0	0	1	0	1	0	0	1	0	0	0	1	1	0	1	0	0	0	0	7	0	921.438	NP_001133368.1;ACI33100.1;ACN10833.1	NP_001133368.1	227	233	yes	no	2	0.023216	68.915	By matching	By matching	By matching	By matching	By MS/MS	By MS/MS	By MS/MS	By MS/MS
CFIVGADNVGSK	QLLDDYPKCFIVGADN	GADNVGSKQMQAIRLS	K	C	F	S	K	Q	1	0	1	1	1	0	0	2	0	1	0	1	0	1	0	1	0	0	0	2	0	12	0	1265.61	ACN12682.1;ACN10322.1;ACI69835.1;ACH70801.1;ACN12263.1;ACN09916.1;ACI70184.1;ACI68961.1	ACN12263.1	27	38	no	no	2	2.7333e-07	165.35	By MS/MS	By MS/MS	By MS/MS	By MS/MS	By MS/MS	By MS/MS	By MS/MS	By MS/MS
CGAEVVAVTR	ATALALARCGAEVVAV	AEVVAVTRTLADLDSL	R	C	G	T	R	T	2	1	0	0	1	0	1	1	0	0	0	0	0	0	0	0	1	0	0	3	0	10	0	1060.53	NP_001134103.1;ADM16151.1;ACN12443.1;ACN10830.1;ACN10095.1;ACI66228.1	NP_001134103.1	30	39	yes	no	2	9.3079e-05	138.76	By MS/MS	By MS/MS	By MS/MS	By matching	By matching	By matching	By matching	By MS/MS
CGEIGHVAVQCSK	CDKVKCYRCGEIGHVA	HVAVQCSKASEVNCYK	R	C	G	S	K	A	1	0	0	0	2	1	1	2	1	1	0	1	0	0	0	1	0	0	0	2	0	13	0	1443.66	NP_001133217.2;ACM09017.1;ACM09687.1;ACH71035.1;NP_001135177.2;ACM08650.1;ACM08622.1;ACH71034.1;ACM09768.1	NP_001133217.2	130	142	yes	no	2;3	3.0793e-05	132.24	By MS/MS	By MS/MS	By matching	By MS/MS	By MS/MS	By matching	By matching	By MS/MS
CGEQGHIAR	GKDLFCYRCGEQGHIA	GEQGHIARDCEQTEDA	R	C	G	A	R	D	1	1	0	0	1	1	1	2	1	1	0	0	0	0	0	0	0	0	0	0	0	9	0	1026.47	NP_001133217.2;ACM09017.1;ACM09687.1;ACH71035.1;NP_001135177.2;ACM08650.1;ACM08622.1;ACH71034.1;ACM09768.1	NP_001133217.2	47	55	yes	no	2	1.8137e-05	122.94	By matching	By MS/MS	By MS/MS	By MS/MS	By MS/MS	By matching	By MS/MS	By MS/MS
CGLVPVMVEQYDADLCSAPGEASSYYAVAVAK	GEVYTAGKCGLVPVMV	YYAVAVAKKGSGLTWK	K	C	G	A	K	K	6	0	0	2	2	1	2	2	0	0	2	1	1	0	2	3	0	0	3	5	0	32	0	3419.57	ACI33444.1;P80426.1;NP_001117127.1;AAA18838.1;P80429.1	ACI33444.1	404	435	yes	no	3	3.4919e-29	175.76	By MS/MS	By MS/MS	By MS/MS	By MS/MS	By MS/MS	By MS/MS	By MS/MS	By MS/MS
CGNQAAIMELDDTLK	SAPNYCYRCGNQAAIM	MELDDTLKYSFLQFDP	R	C	G	L	K	Y	2	0	1	2	1	1	1	1	0	1	2	1	1	0	0	0	1	0	0	0	0	15	0	1677.77	ACI33113.1;NP_001167080.1;ACN10756.1;ACI67354.1	ACI33113.1	269	283	yes	no	2	5.9739e-05	140.77	By matching	By matching	By MS/MS	By MS/MS	By MS/MS	By MS/MS	By MS/MS	By MS/MS
CGNSFPSVCSK	EYRWNDIKCGNSFPSV	SFPSVCSKESVKSRKT	K	C	G	S	K	E	0	0	1	0	2	0	0	1	0	0	0	1	0	1	1	3	0	0	0	1	0	11	0	1241.52	AAO43608.1;AAO43607.1;NP_001117194.1;NP_001117041.1;ACI66970.1;AAO43606.1;AAO43605.1;AAO43604.1;ACM08786.1	AAO43608.1	136	146	yes	no	2	6.7402e-05	126.12	By MS/MS	By matching	By matching	By matching	By MS/MS	By matching	By matching	By matching
CGVIGEIGCSWPITDSEK	GADGTEIRCGVIGEIG	WPITDSEKKVLQATAH	R	C	G	E	K	K	0	0	0	1	2	0	2	3	0	3	0	1	0	0	1	2	1	1	0	1	0	18	0	2006.91	NP_001135294.1;B5X4Y9.1;ACI34370.1	NP_001135294.1	164	181	yes	no	2	1.4379e-11	199.05	By MS/MS	By MS/MS	By MS/MS	By MS/MS	By MS/MS	By MS/MS	By MS/MS	By MS/MS
CGVPATQVK	ARSQVAMRCGVPATQV	GVPATQVKNVIIWGNH	R	C	G	V	K	N	1	0	0	0	1	1	0	1	0	0	0	1	0	0	1	0	1	0	0	2	0	9	0	958.491	ACH70612.1;ACI33582.1	ACH70612.1	172	180	no	no	2	0.00066339	112.11	By MS/MS	By MS/MS	By MS/MS	By MS/MS	By MS/MS	By MS/MS	By matching	By matching
CGYAVSTQCIDGK	FCMNKENKCGYAVSTQ	STQCIDGKLNIPACFE	K	C	G	G	K	L	1	0	0	1	2	1	0	2	0	1	0	1	0	0	0	1	1	0	1	1	0	13	0	1457.63	NP_001158744.1;ACN12459.1;ACN10110.1	NP_001158744.1	309	321	yes	no	2	8.2101e-07	163.33	By MS/MS	By MS/MS	By MS/MS	By MS/MS	By MS/MS	By MS/MS	By matching	By MS/MS
CHTIMNCTK	QDPFSLYRCHTIMNCT	HTIMNCTKTCPKGLNP	R	C	H	T	K	T	0	0	1	0	2	0	0	0	1	1	0	1	1	0	0	0	2	0	0	0	0	9	0	1163.49	NP_001135166.1;ACN12497.1;ACN10146.1;ACI67402.1;ACH70850.1	NP_001135166.1	245	253	yes	no	2	0.0078059	78.098	By MS/MS	By MS/MS	By matching	By matching	By matching	By matching	By matching	By matching
CIAMCMDR	TLDNSEQKCIAMCMDR	CIAMCMDRYMDAWNTV	K	C	I	D	R	Y	1	1	0	1	2	0	0	0	0	1	0	0	2	0	0	0	0	0	0	0	0	8	0	1055.4	ACN12553.1;ACN10199.1;ACI69792.1;ACI68968.1;ACI67664.1;ACI67280.1;ACI67102.1	ACN12553.1	65	72	yes	no	2	0.010003	76.679	By matching	By matching	By matching	By matching	By matching	By matching	By MS/MS	By MS/MS
CIAPITMSDVVLGQYVGDPEGEGDAK	DEKVKVLKCIAPITMS	PEGEGDAKLGYLDDPT	K	C	I	A	K	L	2	0	0	3	1	1	2	4	0	2	1	1	1	0	2	1	1	0	1	3	0	26	0	2720.27	NP_001135196.1;ACI33164.1	NP_001135196.1	298	323	yes	no	2;3	1.8341e-13	141.69	By MS/MS	By matching	By matching	By matching	By MS/MS	By MS/MS	By matching	By matching
CIELCCGSVQGMR	ASESALLKCIELCCGS	CGSVQGMRDQYTKVAE	K	C	I	M	R	D	0	1	0	0	3	1	1	2	0	1	1	0	1	0	0	1	0	0	0	1	0	13	0	1568.66	AAV97941.1;AAV97940.1	AAV97941.1	101	113	yes	no	2	2.9124e-39	278.35	By matching	By matching	By matching	By MS/MS	By MS/MS	By MS/MS	By MS/MS	By MS/MS
CIISHPVNPPYYVR	SQVQNRKRCIISHPVN	VNPPYYVRLVELVPHP	R	C	I	V	R	L	0	1	1	0	1	0	0	0	1	2	0	0	0	0	3	1	0	0	2	2	0	14	0	1713.87	NP_001133919.1;ACI34140.1;ACI66619.1	NP_001133919.1	138	151	yes	no	3	0.029688	63.091	By MS/MS	By matching	By matching	By MS/MS	By matching	By matching	By MS/MS	By MS/MS
CISTTNKEMPMWAKFPAR	TCDIKQSKCISTTNKE	MWAKFPARKRAEWETQ	K	C	I	A	R	K	2	1	1	0	1	0	1	0	0	1	0	2	2	1	2	1	2	1	0	0	0	18	2	2167.04	ACN10922.1	ACN10922.1	224	241	yes	yes	3	0.066636	45.873	By matching	By matching	By matching	By matching	By matching	By matching	By matching	By matching
CISTTVDPETGVITR	HRVMACGRCISTTVDP	PETGVITRKQPLDTLK	R	C	I	T	R	K	0	1	0	1	1	0	1	1	0	2	0	0	0	0	1	1	4	0	0	2	0	15	0	1647.81	ADM16049.1;ACN12681.1;ACN10321.1;ACI68118.1	ADM16049.1	266	280	yes	no	2	2.8119e-09	183.41	By matching	By matching	By matching	By MS/MS	By MS/MS	By MS/MS	By MS/MS	By MS/MS
CIYNLLQSSSPAVK	SERARFIRCIYNLLQS	QSSSPAVKYEAAGTLV	R	C	I	V	K	Y	1	0	1	0	1	1	0	0	0	1	2	1	0	0	1	3	0	0	1	1	0	14	0	1578.81	NP_001133821.1;ACI33956.1	NP_001133821.1	248	261	yes	no	2	4.1446e-14	206.66	By matching	By MS/MS	By MS/MS	By MS/MS	By MS/MS	By MS/MS	By matching	By MS/MS
CKDDELTHLYTLILNPDQTYEVK	HLIKKEIKCKDDELTH	PDQTYEVKINNEKVES	K	C	K	V	K	I	0	0	1	3	1	1	2	0	1	1	4	2	0	0	1	0	3	0	2	1	0	23	1	2807.37	ACN10698.1;ACI32936.1	ACN10698.1	164	186	yes	no	3;4	2.1707e-13	161.08	By MS/MS	By MS/MS	By MS/MS	By MS/MS	By MS/MS	By MS/MS	By MS/MS	By MS/MS
CKDDELTHLYTLILNPNQTYEVK	HLIKKEVKCKDDELTH	PNQTYEVKIDNEKVES	K	C	K	V	K	I	0	0	2	2	1	1	2	0	1	1	4	2	0	0	1	0	3	0	2	1	0	23	1	2806.38	ACN60341.1	ACN60341.1	153	175	yes	yes	3;4	0.0014429	56.488	By MS/MS	By matching	By matching	By matching	By matching	By matching	By matching	By matching
CKELGITALHIK	AAQDVAQRCKELGITA	GITALHIKLRATGGNR	R	C	K	I	K	L	1	0	0	0	1	0	1	1	1	2	2	2	0	0	0	0	1	0	0	0	0	12	1	1381.78	ACN12313.1;ACN09966.1;NP_001134254.1;NP_001133208.1;ACN12165.1;ACN09818.1;ACI66811.1;ACH70996.1;ACH70995.1	ACN12313.1	149	160	yes	no	3	0.00069052	95.477	By matching	By MS/MS	By MS/MS	By matching	By matching	By matching	By matching	By matching
CKYQNIGAK	VAKAIDLKCKYQNIGA	KYQNIGAKLVQDVANN	K	C	K	A	K	L	1	0	1	0	1	1	0	1	0	1	0	2	0	0	0	0	0	0	1	0	0	9	1	1080.54	ACN11370.1;ACI33148.1	ACI33148.1	88	96	no	no	2	0.0022513	137.13	By MS/MS	By matching	By matching	By matching	By MS/MS	By matching	By matching	By matching
CLAPMLAEAVR	GPGFYTTRCLAPMLAE	PMLAEAVRVLQEGISP	R	C	L	V	R	V	3	1	0	0	1	0	1	0	0	0	2	0	1	0	1	0	0	0	0	1	0	11	0	1229.63	ACN58629.1	ACN58629.1	545	555	yes	yes	2	0.0031091	84.479	By MS/MS	By MS/MS	By MS/MS	By matching	By MS/MS	By MS/MS	By matching	By MS/MS
CLEEFEQLCR	MKIRDMSKCLEEFEQL	EEFEQLCRAFLKSKTI	K	C	L	C	R	A	0	1	0	0	2	1	3	0	0	0	2	0	0	1	0	0	0	0	0	0	0	10	0	1382.6	ACN10706.1;ACM09283.1	ACN10706.1	79	88	yes	no	2	1.045e-15	205.59	By matching	By matching	By matching	By matching	By matching	By matching	By matching	By MS/MS
CLFTLLGHLDYIR	VWNYKLRRCLFTLLGH	LGHLDYIRTTFFHHEY	R	C	L	I	R	T	0	1	0	1	1	0	0	1	1	1	4	0	0	1	0	0	1	0	1	0	0	13	0	1619.85	NP_001133825.1;ACI33965.1	NP_001133825.1	85	97	yes	no	3	0.024379	64.224	By matching	By MS/MS	By matching	By matching	By matching	By matching	By matching	By matching
CLGIHPDMVTIATGQVAGTSK	LGHNDDVKCLGIHPDM	GQVAGTSKDGKLLPPH	K	C	L	S	K	D	2	0	0	1	1	1	0	3	1	2	1	1	1	0	1	1	3	0	0	2	0	21	0	2155.08	ACN60217.1	ACN60217.1	82	102	yes	yes	3	0.062277	21.036	By MS/MS	By matching	By matching	By matching	By matching	By matching	By matching	By matching
CLHMFLQDESIDR	HPLAQNERCLHMFLQD	LQDESIDRNYVPGKV_	R	C	L	D	R	N	0	1	0	2	1	1	1	0	1	1	2	0	1	1	0	1	0	0	0	0	0	13	0	1662.75	NP_001140019.1;ACM09257.1	NP_001140019.1	141	153	yes	no	3	0.0040061	86.288	By MS/MS	By MS/MS	By matching	By matching	By matching	By matching	By matching	By matching
CLLAYFLDK	ICHQAVMRCLLAYFLD	LLAYFLDKTAEELPYL	R	C	L	D	K	T	1	0	0	1	1	0	0	0	0	0	3	1	0	1	0	0	0	0	1	0	0	9	0	1141.58	NP_001134008.1;ACI34300.1;ACN60327.1;NP_001167211.1;ACN11100.1	NP_001134008.1	381	389	no	no	2	0.0005836	123.35	By MS/MS	By MS/MS	By MS/MS	By MS/MS	By MS/MS	By MS/MS	By matching	By MS/MS
CLLQIQAAK	MAPGERIKCLLQIQAA	LLQIQAAKGEVKYAGP	K	C	L	A	K	G	2	0	0	0	1	2	0	0	0	1	2	1	0	0	0	0	0	0	0	0	0	9	0	1043.58	ACI33192.1	ACI33192.1	135	143	yes	yes	2	0.019653	93.162	By matching	By matching	By matching	By matching	By matching	By MS/MS	By MS/MS	By MS/MS
CLLVTMIGDPGCQPGYDFYSR	VDTGGRVRCLLVTMIG	PGYDFYSRNFFPWFGV	R	C	L	S	R	N	0	1	0	2	2	1	0	3	0	1	2	0	1	1	2	1	1	0	2	1	0	21	0	2448.09	ACN12579.1;ACN10224.1;ACM08818.1;NP_001134359.1;ACI67207.1	ACN12579.1	195	215	yes	no	2;3	4.2708e-06	125.79	By MS/MS	By matching	By MS/MS	By MS/MS	By MS/MS	By MS/MS	By MS/MS	By MS/MS
CLQLHGGWGYMWEYPIAK	LQNSVATRCLQLHGGW	MWEYPIAKAFVDSRIQ	R	C	L	A	K	A	1	0	0	0	1	1	1	3	1	1	2	1	1	0	1	0	0	2	2	0	0	18	0	2208.03	ACI32953.1	ACI32953.1	364	381	yes	yes	3	0.052452	32.715	By matching	By matching	By matching	By matching	By matching	By matching	By matching	By matching
CLQQEVMR	SEAESKQRCLQQEVMR	CLQQEVMRAAKSAVVS	R	C	L	M	R	A	0	1	0	0	1	2	1	0	0	0	1	0	1	0	0	0	0	0	0	1	0	8	0	1062.49	ACI67631.1	ACI67631.1	42	49	yes	yes	2	0.068027	52.937	By matching	By matching	By matching	By MS/MS	By matching	By matching	By matching	By matching
CLSALKDER	IGEAVFARCLSALKDE	LSALKDERVEASRSLA	R	C	L	E	R	V	1	1	0	1	1	0	1	0	0	0	2	1	0	0	0	1	0	0	0	0	0	9	1	1090.54	ACN10812.1	ACN10812.1	289	297	yes	yes	2	0.0013068	145.46	By MS/MS	By matching	By MS/MS	By MS/MS	By MS/MS	By matching	By MS/MS	By MS/MS
CLSISDWDR	DLGHFFIKCLSISDWD	LSISDWDRKTVGVCGE	K	C	L	D	R	K	0	1	0	2	1	0	0	0	0	1	1	0	0	0	0	2	0	1	0	0	0	9	0	1150.51	ACN12751.1;ACN10388.1;ACI70106.1;ACI69532.1	ACN12751.1	189	197	no	no	2	0.00014383	150.81	By MS/MS	By MS/MS	By matching	By MS/MS	By MS/MS	By matching	By MS/MS	By MS/MS
CLVEDAGDVAFIK	YGYTGAFRCLVEDAGD	AGDVAFIKHTIVPEST	R	C	L	I	K	H	2	0	0	2	1	0	1	1	0	1	1	1	0	1	0	0	0	0	0	2	0	13	0	1435.7	ACI33444.1;P80426.1;NP_001117127.1;AAA18838.1;P80429.1;AAN17026.1	ACI33444.1	529	541	yes	no	2;3	4.0022e-14	207.47	By MS/MS	By MS/MS	By MS/MS	By MS/MS	By MS/MS	By MS/MS	By MS/MS	By MS/MS
CLYDNNVLSEINKR	GNTFRLLKCLYDNNVL	VLSEINKRVLQDGVPY	K	C	L	K	R	V	0	1	3	1	1	0	1	0	0	1	2	1	0	0	0	1	0	0	1	1	0	14	1	1736.85	NP_001134563.1;ACI69837.1;ACI68014.1;ACI66746.1;ACI67328.1;ACI66516.1;ACI68461.1	NP_001134563.1	97	110	yes	no	3	0.072129	39.016	By matching	By matching	By matching	By matching	By matching	By matching	By matching	By matching
CMALSTAILVGEACSWLPELVER	AFGAAGQRCMALSTAI	WLPELVERAKALRVNA	R	C	M	E	R	A	3	1	0	0	2	0	3	1	0	1	4	0	1	0	1	2	1	1	0	2	0	23	0	2604.28	ACI34202.1;ACN58716.1	ACI34202.1	308	330	yes	no	2;3	1.4442e-09	136.59	By MS/MS	By MS/MS	By MS/MS	By MS/MS	By MS/MS	By MS/MS	By MS/MS	By MS/MS
CMALSTAILVGEAR	AFGAAGQRCMALSTAI	AILVGEARDWLPELVE	R	C	M	A	R	D	3	1	0	0	1	0	1	1	0	1	2	0	1	0	0	1	1	0	0	1	0	14	0	1490.76	NP_001136188.1;ACI34215.1	NP_001136188.1	307	320	yes	no	2	1.1548e-06	172.57	By MS/MS	By matching	By matching	By matching	By matching	By matching	By matching	By matching
CMDKPGPK	MTEVCWEKCMDKPGPK	CMDKPGPKLDSRTEIC	K	C	M	P	K	L	0	0	0	1	1	0	0	1	0	0	0	2	1	0	2	0	0	0	0	0	0	8	1	931.426	ACN12676.1;ACN10316.1;ACI69199.1;ACI68897.1;ACI67040.1;ACI66126.1;ACI66259.1	ACN12676.1	42	49	yes	no	2	0.003607	113.26	By matching	By matching	By matching	By matching	By MS/MS	By matching	By MS/MS	By matching
CMELFGELAEDKENYKK	IRKNIVKKCMELFGEL	EDKENYKKFYDGFSKN	K	C	M	K	K	F	1	0	1	1	1	0	4	1	0	0	2	3	1	1	0	0	0	0	1	0	0	17	2	2102.97	AGT57170.1	AGT57170.1	410	426	yes	yes	4	0.06467	41.014	By matching	By matching	By matching	By matching	By matching	By matching	By matching	By matching
CMELFGELAEDRENYNK	IRKNIVKKCMELFGEL	EDRENYNKFYDGFSKN	K	C	M	N	K	F	1	1	2	1	1	0	4	1	0	0	2	1	1	1	0	0	0	0	1	0	0	17	1	2116.92	NP_001117004.1;AGT57169.1;AAD30275.1;ACH70738.1	NP_001117004.1	409	425	yes	no	3	2.5925e-07	164.93	By MS/MS	By MS/MS	By MS/MS	By MS/MS	By MS/MS	By MS/MS	By MS/MS	By MS/MS
CMPTFHFYK	VAQHCEIKCMPTFHFY	MPTFHFYKNGEKVDDF	K	C	M	Y	K	N	0	0	0	0	1	0	0	0	1	0	0	1	1	2	1	0	1	0	1	0	0	9	0	1229.54	ADM16163.1;ADM16142.1;ACM09416.1;ACM09056.1;ACM08641.1;ACM08478.1;ACI68074.1;ACI66497.1;ACM08490.1;ACM09596.1;ACM09169.1;ACM08562.1;ACM09552.1	ADM16163.1	75	83	no	no	2	0.00061808	118.5	By MS/MS	By MS/MS	By MS/MS	By MS/MS	By MS/MS	By matching	By MS/MS	By MS/MS
CMQLTDYVIK	KRQSMPFKCMQLTDYV	QLTDYVIKVPHSARQK	K	C	M	I	K	V	0	0	0	1	1	1	0	0	0	1	1	1	1	0	0	0	1	0	1	1	0	10	0	1269.61	NP_001134252.1;ACN12730.1;ACN12406.1;ACN12330.1;ACN10369.1;ACN10059.1;ACN09983.1;ACI66801.1	NP_001134252.1	54	63	yes	no	2	1.045e-15	205.59	By MS/MS	By MS/MS	By MS/MS	By matching	By MS/MS	By MS/MS	By MS/MS	By MS/MS
CMVIPSLSDAEAAELFPNGVTTK	VDWKPGEKCMVIPSLS	FPNGVTTKELPSGKKY	K	C	M	T	K	E	3	0	1	1	1	0	2	1	0	1	2	1	1	1	2	2	2	0	0	2	0	23	0	2449.19	ACI67571.1	ACI67571.1	186	208	yes	yes	2;3	1.9589e-24	213.13	By MS/MS	By MS/MS	By MS/MS	By MS/MS	By MS/MS	By MS/MS	By MS/MS	By MS/MS
CNCICPGTVDTPSLR	DFLEQGIRCNCICPGT	TVDTPSLRGRIQAQPD	R	C	N	L	R	G	0	1	1	1	3	0	0	1	0	1	1	0	0	0	2	1	2	0	0	1	0	15	0	1748.76	NP_001135388.1;ACI67111.1	NP_001135388.1	172	186	yes	no	2	1.6366e-14	214.89	By MS/MS	By MS/MS	By matching	By MS/MS	By MS/MS	By matching	By matching	By MS/MS
CNDGVFLLTTSPR	AARKALDRCNDGVFLL	FLLTTSPRPIVVEPLE	R	C	N	P	R	P	0	1	1	1	1	0	0	1	0	0	2	0	0	1	1	1	2	0	0	1	0	13	0	1478.72	NP_001133340.1;ACI33054.1	NP_001133340.1	385	397	yes	no	2	0.0001111	114.31	By matching	By matching	By matching	By matching	By matching	By MS/MS	By matching	By matching
CNEVIGWLDK	DKTKILEKCNEVIGWL	EVIGWLDKNQTAEKEE	K	C	N	D	K	N	0	0	1	1	1	0	1	1	0	1	1	1	0	0	0	0	0	1	0	1	0	10	0	1232.59	NP_001133079.1;ACN10487.1;ACH70651.1	NP_001133079.1	574	583	yes	no	2	2.9542e-09	141.71	By MS/MS	By matching	By matching	By matching	By matching	By matching	By matching	By matching
CNEVISWLDK	DKQKILDKCNEVISWL	EVISWLDKNQSAEKEE	K	C	N	D	K	N	0	0	1	1	1	0	1	0	0	1	1	1	0	0	0	1	0	1	0	1	0	10	0	1262.6	ACI33977.1	ACI33977.1	574	583	yes	yes	2	2.5616e-07	174.24	By MS/MS	By matching	By matching	By MS/MS	By MS/MS	By MS/MS	By MS/MS	By MS/MS
CNNSTLQIK	KQVVYAFKCNNSTLQI	NNSTLQIKGKINSITL	K	C	N	I	K	G	0	0	2	0	1	1	0	0	0	1	1	1	0	0	0	1	1	0	0	0	0	9	0	1076.53	NP_001133556.1;ACI33472.1	NP_001133556.1	348	356	yes	no	2	0.00013289	151.83	By MS/MS	By MS/MS	By MS/MS	By MS/MS	By MS/MS	By MS/MS	By MS/MS	By MS/MS
CNSAGKPVICATQMLESMVAHPR	AQKMMIGRCNSAGKPV	ESMVAHPRPTRAEGSD	R	C	N	P	R	P	3	1	1	0	2	1	1	1	1	1	1	1	2	0	2	2	1	0	0	2	0	23	1	2556.21	ACN11437.1	ACN11437.1	313	335	yes	yes	4	2.9897e-05	82.367	By MS/MS	By matching	By matching	By matching	By matching	By matching	By matching	By matching
CNSAGKPVICATQMLESMVAHPRPTR	AQKMMIGRCNSAGKPV	VAHPRPTRAEGSDVAN	R	C	N	T	R	A	3	2	1	0	2	1	1	1	1	1	1	1	2	0	3	2	2	0	0	2	0	26	2	2910.41	ACN11437.1	ACN11437.1	313	338	yes	yes	4;5	6.8109e-06	72.927	By matching	By matching	By matching	By matching	By MS/MS	By matching	By matching	By matching
CNSLEEIR	EDLTDPVRCNSLEEIR	CNSLEEIRALRDAHEA	R	C	N	I	R	A	0	1	1	0	1	0	2	0	0	1	1	0	0	0	0	1	0	0	0	0	0	8	0	1019.47	ACN58737.1	ACN58737.1	196	203	yes	yes	2	0.053245	85.67	By matching	By matching	By matching	By matching	By matching	By matching	By matching	By matching
CPEALFQPSFLGMESCGIHETTYNSIMK	TIGNERFRCPEALFQP	TTYNSIMKCDVDIRKD	R	C	P	M	K	C	1	0	1	0	2	1	3	2	1	2	2	1	2	2	2	3	2	0	1	0	0	28	0	3246.45	O42161.1;NP_001116997.1;ACN11317.1;ACI33371.1;AAB65430.1;ACI67042.1	O42161.1	257	284	yes	no	2;3;4	9.66e-22	176.86	By MS/MS	By MS/MS	By MS/MS	By MS/MS	By MS/MS	By MS/MS	By MS/MS	By MS/MS
CPECGSHYQFVR	LHEGKPQRCPECGSHY	GSHYQFVRHELPH___	R	C	P	V	R	H	0	1	0	0	2	1	1	1	1	0	0	0	0	1	1	1	0	0	1	1	0	12	0	1538.64	ACI68884.1;ACH70877.1	ACI68884.1	111	122	yes	no	3	0.00013271	107.55	By MS/MS	By MS/MS	By matching	By MS/MS	By matching	By matching	By MS/MS	By matching
CPEIGEPNAMCIATSTK	DWFDQATKCPEIGEPN	MCIATSTKEGRPSARM	K	C	P	T	K	E	2	0	1	0	2	0	2	1	0	2	0	1	1	0	2	1	2	0	0	0	0	17	0	1877.83	ACI67390.1	ACI67390.1	89	105	yes	yes	2	0.055096	64.52	By matching	By matching	By matching	By matching	By matching	By matching	By matching	By matching
CPFTGNVSIR	DGTYIDKKCPFTGNVS	FTGNVSIRGRILSGVV	K	C	P	I	R	G	0	1	1	0	1	0	0	1	0	1	0	0	0	1	1	1	1	0	0	1	0	10	0	1149.56	NP_001117010.1;ACN12270.1;ACN12201.1;ACN09923.1;ACN09854.1;ACI69474.1;ACI66733.1;AAG22824.1;ACI68815.1;ACI66431.1	NP_001117010.1	63	72	yes	no	2	2.2367e-07	175.33	By matching	By matching	By MS/MS	By MS/MS	By MS/MS	By matching	By MS/MS	By MS/MS
CPLAMGLEGIAPLVR	GDNASKKKCPLAMGLE	EGIAPLVRTVEEIPEP	K	C	P	V	R	T	2	1	0	0	1	0	1	2	0	1	3	0	1	0	2	0	0	0	0	1	0	15	0	1595.85	NP_001266011.1;CCN27111.1	NP_001266011.1	20	34	yes	no	2	0.00012928	122.97	By matching	By matching	By matching	By matching	By matching	By matching	By matching	By matching
CPLHTVLK	AEELPYLKCPLHTVLK	CPLHTVLKLTPVAYGC	K	C	P	L	K	L	0	0	0	0	1	0	0	0	1	0	2	1	0	0	1	0	1	0	0	1	0	8	0	966.532	NP_001134008.1;ACI34300.1;ACN60327.1;NP_001167211.1;ACN11100.1	NP_001134008.1	399	406	no	no	2	0.016504	67.494	By matching	By matching	By matching	By matching	By matching	By matching	By matching	By matching
CPNLTYLNLSGNK	GLDQLSEKCPNLTYLN	YLNLSGNKIKELSTVK	K	C	P	N	K	I	0	0	3	0	1	0	0	1	0	0	3	1	0	0	1	1	1	0	1	0	0	13	0	1492.73	ACM08598.1;ACN11163.1	ACM08598.1	87	99	yes	no	2	1.4993e-09	183.06	By MS/MS	By MS/MS	By matching	By MS/MS	By matching	By matching	By MS/MS	By MS/MS
CPSCGSHYK	LHQGEAQRCPSCGSHY	PSCGSHYKLVPHELPH	R	C	P	Y	K	L	0	0	0	0	2	0	0	1	1	0	0	1	0	0	1	2	0	0	1	0	0	9	0	1094.43	ACN12190.1;ACN12167.1;ACN09843.1;ACN09820.1;ACI69321.1;ACI67325.1;ACI66396.1;ACN12622.1;ACN10266.1	ACN12190.1	110	118	yes	no	2	0.045028	54.982	By matching	By matching	By matching	By matching	By MS/MS	By matching	By matching	By matching
CPSLEQYAMR	AVNQAADKCPSLEQYA	SLEQYAMRAFADALEV	K	C	P	M	R	A	1	1	0	0	1	1	1	0	0	0	1	0	1	0	1	1	0	0	1	0	0	10	0	1253.55	NP_001167310.1;ACN11333.1	NP_001167310.1	440	449	yes	no	2	2.4503e-05	115.7	By matching	By matching	By matching	By MS/MS	By MS/MS	By matching	By matching	By matching
CPSLLVVGDSSPAVDAVVECNTK	KVSVRTLKCPSLLVVG	AVVECNTKLDPTKTTL	K	C	P	T	K	L	2	0	1	2	2	0	1	1	0	0	2	1	0	0	2	3	1	0	0	5	0	23	0	2416.16	ACI33423.1	ACI33423.1	249	271	yes	yes	2;3	2.5033e-64	286.67	By matching	By matching	By matching	By matching	By matching	By matching	By matching	By matching
CPSMSTPDSWGVTK	KPASGRPKCPSMSTPD	PDSWGVTKGHADLMQH	K	C	P	T	K	G	0	0	0	1	1	0	0	1	0	0	0	1	1	0	2	3	2	1	0	1	0	14	0	1551.67	NP_001133157.1;ACH70821.1	NP_001133157.1	359	372	yes	no	2	1.8871e-14	214.61	By MS/MS	By MS/MS	By MS/MS	By MS/MS	By MS/MS	By MS/MS	By MS/MS	By MS/MS
CPSSPSEEIQDCVR	NRSRLKKKCPSSPSEE	EEIQDCVRATLSEWFA	K	C	P	V	R	A	0	1	0	1	2	1	2	0	0	1	0	0	0	0	2	3	0	0	0	1	0	14	0	1662.7	NP_001167414.1;ACN11056.1	NP_001167414.1	35	48	yes	no	2	0.0092855	91.307	By matching	By matching	By matching	By matching	By matching	By matching	By matching	By matching
CPVFYWLSGLTCTEQNFITK	PPKAENEKCPVFYWLS	TEQNFITKAGSQQAAS	K	C	P	T	K	A	0	0	1	0	2	1	1	1	0	1	2	1	0	2	1	1	3	1	1	1	0	20	0	2463.16	NP_001135000.1;ACI69817.1	NP_001135000.1	45	64	yes	no	2;3	9.6169e-09	157.7	By MS/MS	By MS/MS	By MS/MS	By MS/MS	By MS/MS	By MS/MS	By MS/MS	By MS/MS
CQGGNNAGHTVVVEGK	TESDLVCRCQGGNNAG	HTVVVEGKEYDFHLLP	R	C	Q	G	K	E	1	0	2	0	1	1	1	4	1	0	0	1	0	0	0	0	1	0	0	3	0	16	0	1625.76	NP_001133178.1;B5DGM4.1;ACH70898.1;ACM08209.1	NP_001133178.1	65	80	yes	no	3	0.0033574	69.045	By matching	By matching	By matching	By matching	By matching	By matching	By matching	By matching
CQHAVHLINELVQTAQER	QVMGQSDRCQHAVHLI	LVQTAQERDGFGSPVG	R	C	Q	E	R	D	2	1	1	0	1	3	2	0	2	1	2	0	0	0	0	0	1	0	0	2	0	18	0	2145.07	NP_001133499.1;ACI33355.1	NP_001133499.1	314	331	yes	no	2	0.062022	37.645	By matching	By matching	By matching	By matching	By matching	By matching	By matching	By matching
CQHSLGRPLPLK	AQGAEFVRCQHSLGRP	LGRPLPLKAPLVNSWP	R	C	Q	L	K	A	0	1	0	0	1	1	0	1	1	0	3	1	0	0	2	1	0	0	0	0	0	12	1	1404.77	ACI33922.1;NP_001117114.1;AAZ73233.2	ACI33922.1	201	212	yes	no	2;3	0.032138	69.216	By matching	By matching	By matching	By matching	By matching	By MS/MS	By matching	By MS/MS
CQLEINFNTLQTK	KPPKVQEKCQLEINFN	NFNTLQTKLRLSNRPA	K	C	Q	T	K	L	0	0	2	0	1	2	1	0	0	1	2	1	0	1	0	0	2	0	0	0	0	13	0	1607.8	NP_001167055.1;ACN10704.1	NP_001167055.1	336	348	yes	no	2	3.2125e-49	279.65	By MS/MS	By matching	By MS/MS	By MS/MS	By MS/MS	By MS/MS	By matching	By matching
CQNALQQVVAR	MRDHTYTKCQNALQQV	ALQQVVARAGRPIVIC	K	C	Q	A	R	A	2	1	1	0	1	3	0	0	0	0	1	0	0	0	0	0	0	0	0	2	0	11	0	1285.66	NP_001133738.1;ACI33812.1	NP_001133738.1	605	615	yes	no	2	7.4344e-08	172.27	By MS/MS	By MS/MS	By MS/MS	By matching	By MS/MS	By MS/MS	By matching	By matching
CQQPLLFPK	EPSAPLRRCQQPLLFP	QQPLLFPKNNETDEVI	R	C	Q	P	K	N	0	0	0	0	1	2	0	0	0	0	2	1	0	1	2	0	0	0	0	0	0	9	0	1129.6	NP_001117192.1;DAA05615.1	NP_001117192.1	84	92	yes	no	2	0.011595	90.709	By matching	By matching	By MS/MS	By matching	By MS/MS	By matching	By matching	By MS/MS
CQVQVVGLPTK	AAIGVGNRCQVQVVGL	QVVGLPTKIGTVMYVG	R	C	Q	T	K	I	0	0	0	0	1	2	0	1	0	0	1	1	0	0	1	0	1	0	0	3	0	11	0	1227.66	NP_001133964.1;ACI34228.1	NP_001133964.1	167	177	yes	no	2	0.00011631	121.68	By MS/MS	By matching	By matching	By MS/MS	By MS/MS	By matching	By matching	By MS/MS
CSDLEEELKNVTNNLK	RAEVSELKCSDLEEEL	KNVTNNLKSLEASSEK	K	C	S	L	K	S	0	0	3	1	1	0	3	0	0	0	3	2	0	0	0	1	1	0	0	1	0	16	1	1904.91	NP_001133629.1;ACN10541.1;ACI33603.1	NP_001133629.1	154	169	yes	no	3	0.015189	59.294	By matching	By matching	By matching	By matching	By matching	By MS/MS	By matching	By matching
CSLIFANQTEK	GDPADNTKCSLIFANQ	IFANQTEKDILLRDEL	K	C	S	E	K	D	1	0	1	0	1	1	1	0	0	1	1	1	0	1	0	1	1	0	0	0	0	11	0	1309.63	ACM08211.1	ACM08211.1	207	217	yes	yes	2	4.2613e-11	187.58	By MS/MS	By MS/MS	By MS/MS	By matching	By MS/MS	By MS/MS	By MS/MS	By MS/MS
CSQLLTDDITVAVSCAK	AKNVCGIRCSQLLTDD	TVAVSCAKRVVLDPNG	R	C	S	A	K	R	2	0	0	2	2	1	0	0	0	1	2	1	0	0	0	2	2	0	0	2	0	17	0	1879.9	ACM09320.1;ACI67735.1;AAG12207.1;AAG10396.1	ACM09320.1	95	111	yes	no	2	4.235e-23	236.27	By matching	By MS/MS	By matching	By matching	By matching	By matching	By matching	By matching
CSTILIQGK	APERILDRCSTILIQG	STILIQGKEQPLDDEM	R	C	S	G	K	E	0	0	0	0	1	1	0	1	0	2	1	1	0	0	0	1	1	0	0	0	0	9	0	1018.55	ACN58676.1;AAV97941.1;AAV97940.1;AAV97938.1	ACN58676.1	19	27	no	no	2	0.0006092	119.75	By matching	By MS/MS	By matching	By MS/MS	By MS/MS	By MS/MS	By MS/MS	By MS/MS
CSWQDLK	IVENLSSRCSWQDLKD	RCSWQDLKDFMRQAGE	R	C	S	L	K	D	0	0	0	1	1	1	0	0	0	0	1	1	0	0	0	1	0	1	0	0	0	7	0	935.417	NP_001133737.1;ACI33811.1;ACN11376.1	NP_001133737.1	51	57	yes	no	2	0.0069003	90.37	By matching	By matching	By matching	By matching	By MS/MS	By MS/MS	By MS/MS	By matching
CTAIEGMLSHQLK	NKIAQSFKCTAIEGML	GMLSHQLKQHVIDGEK	K	C	T	L	K	Q	1	0	0	0	1	1	1	1	1	1	2	1	1	0	0	1	1	0	0	0	0	13	0	1486.73	ACI33868.1	ACI33868.1	178	190	yes	yes	3	0.026193	50.484	By matching	By matching	By matching	By MS/MS	By matching	By matching	By matching	By matching
CTFAPADVTSEADVR	LAASLGERCTFAPADV	VTSEADVRSAVELARQ	R	C	T	V	R	S	3	1	0	2	1	0	1	0	0	0	0	0	0	1	1	1	2	0	0	2	0	15	0	1637.74	NP_001135086.1;ACI70145.1;ACI70101.1	NP_001135086.1	57	71	yes	no	2	3.0067e-14	209.56	By MS/MS	By MS/MS	By MS/MS	By MS/MS	By MS/MS	By MS/MS	By MS/MS	By MS/MS
CTGGEVGATSALAPK	ETKVVYMRCTGGEVGA	ATSALAPKIGPLGLSP	R	C	T	P	K	I	3	0	0	0	1	0	1	3	0	0	1	1	0	0	1	1	2	0	0	1	0	15	0	1417.69	ACI68370.1;ACH70859.1;ACM08535.1;NP_001134862.1;ACI69192.1	ACI68370.1	17	31	yes	no	2	1.5694e-09	191.63	By MS/MS	By MS/MS	By MS/MS	By MS/MS	By MS/MS	By MS/MS	By MS/MS	By MS/MS
CTPVICGLPPIPK	QWSDPPPKCTPVICGL	CGLPPIPKYGKIVYDR	K	C	T	P	K	Y	0	0	0	0	2	0	0	1	0	2	1	1	0	0	4	0	1	0	0	1	0	13	0	1450.77	NP_001158744.1;ACN12459.1;ACN10110.1	NP_001158744.1	139	151	yes	no	2	0.012369	64.121	By matching	By matching	By matching	By matching	By matching	By matching	By matching	By MS/MS
CVALSQLLVEQNFPAIAIHR	IFVKSVQRCVALSQLL	FPAIAIHRGMAQEERL	R	C	V	H	R	G	3	1	1	0	1	2	1	0	1	2	3	0	0	1	1	1	0	0	0	2	0	20	0	2278.23	ACN12648.1;ACN10290.1;ACM09195.1;ACN58701.1;NP_001134851.1;NP_001133080.1;ACI69146.1;ACH70654.1	ACN12648.1	299	318	yes	no	3	3.3621e-11	149.59	By MS/MS	By matching	By MS/MS	By matching	By MS/MS	By matching	By MS/MS	By MS/MS
CVEEGLLDCK	GHGTPFRRCVEEGLLD	EEGLLDCKRVVQIGLR	R	C	V	C	K	R	0	0	0	1	2	0	2	1	0	0	2	1	0	0	0	0	0	0	0	1	0	10	0	1221.54	ACI32959.1	ACI32959.1	223	232	yes	yes	2	4.9474e-05	143.5	By MS/MS	By MS/MS	By MS/MS	By MS/MS	By MS/MS	By MS/MS	By matching	By MS/MS
CVEELNKR	EAVGLLKKCVEELNKR	CVEELNKRFILNLPSF	K	C	V	K	R	F	0	1	1	0	1	0	2	0	0	0	1	1	0	0	0	0	0	0	0	1	0	8	1	1046.52	ACN12580.1;ACN10225.1;ACI69712.1	ACN12580.1	163	170	yes	no	2	0.055185	83.753	By matching	By matching	By matching	By matching	By matching	By matching	By MS/MS	By matching
CVEELNYR	EAVDLLKKCVEELNYR	CVEELNYRFILNLPSF	K	C	V	Y	R	F	0	1	1	0	1	0	2	0	0	0	1	0	0	0	0	0	0	0	1	1	0	8	0	1081.49	ACN12310.1;ACN09963.1;ACI66031.1	ACN12310.1	163	170	yes	no	2	0.01157	74.464	By matching	By matching	By matching	By matching	By matching	By matching	By matching	By matching
CVFVIGPDK	DGIPLTARCVFVIGPD	VFVIGPDKKMKLSILY	R	C	V	D	K	K	0	0	0	1	1	0	0	1	0	1	0	1	0	1	1	0	0	0	0	2	0	9	0	1033.53	ACI67571.1	ACI67571.1	132	140	yes	yes	2	0.0013732	97.965	By MS/MS	By MS/MS	By matching	By matching	By MS/MS	By MS/MS	By matching	By matching
CVFVIGPDKK	DGIPLTARCVFVIGPD	FVIGPDKKMKLSILYP	R	C	V	K	K	M	0	0	0	1	1	0	0	1	0	1	0	2	0	1	1	0	0	0	0	2	0	10	1	1161.62	ACI67571.1	ACI67571.1	132	141	yes	yes	2	1.6283e-07	147.75	By MS/MS	By MS/MS	By MS/MS	By MS/MS	By MS/MS	By MS/MS	By MS/MS	By MS/MS
CVGIAEYDGNIYNPEGIDPK	YLHRYGAKCVGIAEYD	NPEGIDPKQLEDYKLQ	K	C	V	P	K	Q	1	0	2	2	1	0	2	3	0	3	0	1	0	0	2	0	0	0	2	1	0	20	0	2223.02	NP_001117108.1;CAD58714.1;ACI32916.1	NP_001117108.1	308	327	yes	no	2;3	2.1633e-46	274.82	By MS/MS	By MS/MS	By MS/MS	By MS/MS	By MS/MS	By MS/MS	By MS/MS	By MS/MS
CVGIAEYDGSIYNPEGIDPK	YLHRYGAKCVGIAEYD	NPEGIDPKQLEDYKLQ	K	C	V	P	K	Q	1	0	1	2	1	0	2	3	0	3	0	1	0	0	2	1	0	0	2	1	0	20	0	2196	CAD89353.1	CAD89353.1	310	329	yes	yes	2;3	1.6442e-35	252.83	By matching	By matching	By MS/MS	By MS/MS	By MS/MS	By MS/MS	By MS/MS	By MS/MS
CVGNTLEVMESLECLK	RMNCPIGRCVGNTLEV	MESLECLKGRGPDDIL	R	C	V	L	K	G	0	0	1	0	2	0	3	1	0	0	3	1	1	0	0	1	1	0	0	2	0	16	0	1880.87	NP_001133751.1;ACI33838.1	NP_001133751.1	255	270	yes	no	2;3	2.2634e-110	356.15	By MS/MS	By MS/MS	By MS/MS	By MS/MS	By MS/MS	By MS/MS	By MS/MS	By MS/MS
CVGVGEMDGNIWNPK	YLHRFGAKCVGVGEMD	DGNIWNPKGIDPKELE	K	C	V	P	K	G	0	0	2	1	1	0	1	3	0	1	0	1	1	0	1	0	0	1	0	2	0	15	0	1674.75	ACI33099.1;NP_001117025.1;CAD58715.1;CAD58716.1;ACN58706.1	ACI33099.1	313	327	yes	no	2	2.8631e-29	253.06	By MS/MS	By MS/MS	By MS/MS	By MS/MS	By MS/MS	By MS/MS	By MS/MS	By MS/MS
CVKKASK	KLSKKLYKCVKKASKL	KCVKKASKLKQIRRGV	K	C	V	S	K	L	1	0	0	0	1	0	0	0	0	0	0	3	0	0	0	1	0	0	0	1	0	7	2	819.464	NP_001134264.1;ADM16271.1;ACI69729.1;ACI66844.1	NP_001134264.1	52	58	yes	no	1	0.057304	41.502	By matching	By matching	By matching	By MS/MS	By matching	By matching	By matching	By matching
CVLIFGVPAK	PLVEKGLKCVLIFGVP	LIFGVPAKIAKDERGS	K	C	V	A	K	I	1	0	0	0	1	0	0	1	0	1	1	1	0	1	1	0	0	0	0	2	0	10	0	1102.62	ACN12562.1;ACI69290.1;NP_001134324.1;ACI67059.1	ACN12562.1	76	85	yes	no	2	0.0013013	97.635	By matching	By matching	By matching	By matching	By matching	By matching	By matching	By matching
CVMGDVIAVR	GDGKLIAKCVMGDVIA	MGDVIAVRTYMKEV__	K	C	V	V	R	T	1	1	0	1	1	0	0	1	0	1	0	0	1	0	0	0	0	0	0	3	0	10	0	1118.56	ADM16173.1;ACN12291.1;ACN09944.1;ACI68698.1;ACI66367.1;ACI66293.1;ACI68454.1;ACI68244.1	ADM16173.1	120	129	yes	no	2	0.0031176	85.355	By MS/MS	By MS/MS	By MS/MS	By matching	By MS/MS	By MS/MS	By MS/MS	By MS/MS
CVMGDVVAVR	GDGKLIAKCVMGDVVA	MGDVVAVRTYVKEA__	K	C	V	V	R	T	1	1	0	1	1	0	0	1	0	0	0	0	1	0	0	0	0	0	0	4	0	10	0	1104.54	ADM16063.1;ACN12437.1;ACN10090.1;ACI67289.1;ACI66812.1;ACI66142.1;ACI68670.1	ADM16063.1	120	129	yes	no	2	0.0092629	78.556	By matching	By MS/MS	By matching	By MS/MS	By MS/MS	By matching	By matching	By matching
CVSINLNGVVR	IDETNWEKCVSINLNG	INLNGVVRGTYLALKH	K	C	V	V	R	G	0	1	2	0	1	0	0	1	0	1	1	0	0	0	0	1	0	0	0	3	0	11	0	1229.65	NP_001135022.1;ACN12694.1;ACN10334.1;ACI69905.1	NP_001135022.1	103	113	yes	no	2	0.06224	47.971	By MS/MS	By matching	By matching	By matching	By matching	By matching	By matching	By matching
CVVNVSSLCALQPLPSWVLYCTGK	PRRQGLRRCVVNVSSL	WVLYCTGKAARAMMFR	R	C	V	G	K	A	1	0	1	0	3	1	0	1	0	0	4	1	0	0	2	3	1	1	1	4	0	24	0	2750.36	NP_001133746.1;ACI33827.1	NP_001133746.1	165	188	yes	no	2;3	3.9348e-15	174.01	By MS/MS	By MS/MS	By MS/MS	By MS/MS	By MS/MS	By MS/MS	By MS/MS	By MS/MS
CVVVDLGMK	GRAGLVTRCVVVDLGM	VVVDLGMKEGVESVVR	R	C	V	M	K	E	0	0	0	1	1	0	0	1	0	0	1	1	1	0	0	0	0	0	0	3	0	9	0	1019.51	NP_001133746.1;ACI33827.1	NP_001133746.1	80	88	yes	no	2	0.00069555	107.57	By MS/MS	By MS/MS	By matching	By matching	By MS/MS	By matching	By MS/MS	By matching
CVVVGDGAVGK	________________	VGDGAVGKTCLLISYT	K	C	V	G	K	T	1	0	0	1	1	0	0	3	0	0	0	1	0	0	0	0	0	0	0	4	0	11	0	1059.54	AGH92517.1;ACI69167.1;ACI69151.1;ACI33560.1;NP_001158755.1;ACN12599.1;ACN10244.1;NP_001134780.1;ACN11441.1;ACI68843.1;ACI68764.1;ACI66115.1;ACI34097.1;ACI33130.1;ACN10463.1;ACM08920.1;ACI33791.1;ACI33138.1	ACN10463.1	6	16	no	no	2	0.004601	81.771	By matching	By matching	By matching	By matching	By matching	By matching	By matching	By MS/MS
CWSMDLSELER	NYYLNEEKCWSMDLSE	MDLSELERSLAEARKH	K	C	W	E	R	S	0	1	0	1	1	0	2	0	0	0	2	0	1	0	0	2	0	1	0	0	0	11	0	1424.61	NP_001133370.1;ACI33102.1	NP_001133370.1	279	289	yes	no	2	4.9067e-23	240	By MS/MS	By MS/MS	By MS/MS	By MS/MS	By MS/MS	By MS/MS	By MS/MS	By MS/MS
CWYVAWNPK	FNAHPDSRCWYVAWNP	WYVAWNPKGTLLASCG	R	C	W	P	K	G	1	0	1	0	1	0	0	0	0	0	0	1	0	0	1	0	0	2	1	1	0	9	0	1222.56	B5X212.1;ACI33343.1;B5X9P2.1;ACI67562.1	B5X212.1	19	27	yes	no	2	0.074512	71.877	By matching	By matching	By matching	By matching	By MS/MS	By matching	By matching	By MS/MS
CYMGECGFR	ASFHSTSKCYMGECGF	YMGECGFRGGYMEVIN	K	C	Y	F	R	G	0	1	0	0	2	0	1	2	0	0	0	0	1	1	0	0	0	0	1	0	0	9	0	1178.43	NP_001133370.1;ACI33102.1	NP_001133370.1	381	389	yes	no	2	0.00032978	138.06	By MS/MS	By MS/MS	By MS/MS	By MS/MS	By MS/MS	By MS/MS	By MS/MS	By MS/MS
CYQLPSGAR	KPAFGDRRCYQLPSGA	YQLPSGARGLALRAVD	R	C	Y	A	R	G	1	1	0	0	1	1	0	1	0	0	1	0	0	0	1	1	0	0	1	0	0	9	0	1050.49	ACN12562.1;ACI69290.1;NP_001134324.1;ACI67059.1	ACN12562.1	224	232	yes	no	2	0.068632	72.928	By matching	By matching	By matching	By matching	By MS/MS	By matching	By matching	By matching
CYSCGGFGHIQK	CDHANEQKCYSCGGFG	GGFGHIQKLCDKVKCY	K	C	Y	Q	K	L	0	0	0	0	2	1	0	3	1	1	0	1	0	1	0	1	0	0	1	0	0	12	0	1412.6	NP_001133217.2;ACM09017.1;ACM09687.1;ACH71035.1;NP_001135177.2;ACM08650.1;ACM08622.1;ACH71034.1	NP_001133217.2	109	120	yes	no	2;3	0.017885	73.666	By matching	By MS/MS	By matching	By MS/MS	By matching	By matching	By matching	By matching
CYSFSNDK	DWIHVDEKCYSFSNDK	CYSFSNDKMDWPSSRD	K	C	Y	D	K	M	0	0	1	1	1	0	0	0	0	0	0	1	0	1	0	2	0	0	1	0	0	8	0	1019.4	NP_001117051.1;ACI66231.1;ACI33556.1;AAT77220.1;ACI67923.1	NP_001117051.1	128	135	no	no	2	0.00048689	117.81	By matching	By matching	By MS/MS	By matching	By MS/MS	By MS/MS	By MS/MS	By MS/MS
CYTEALALDPSNHVLFSNR	GKIDEAIRCYTEALAL	NHVLFSNRSAAHAKKG	R	C	Y	N	R	S	2	1	2	1	1	0	1	0	1	0	3	0	0	1	1	2	1	0	1	1	0	19	0	2206.05	ACI32973.1	ACI32973.1	26	44	no	no	3	0.0049014	59.728	By matching	By matching	By matching	By matching	By matching	By matching	By matching	By MS/MS
CYYFSNDK	LHELVNEKCYYFSNDK	CYYFSNDKMDWPSSRD	K	C	Y	D	K	M	0	0	1	1	1	0	0	0	0	0	0	1	0	1	0	1	0	0	2	0	0	8	0	1095.43	NP_001117052.1;AAT77221.1;ACI66816.1;ACI66229.1	NP_001117052.1	111	118	yes	no	2	0.0003971	123.72	By MS/MS	By MS/MS	By MS/MS	By matching	By MS/MS	By MS/MS	By matching	By MS/MS
DAAHFLDLPDFLSWK	NLRATCWRDAAHFLDL	LPDFLSWKATASLARS	R	D	A	W	K	A	2	0	0	3	0	0	0	0	1	0	3	1	0	2	1	1	0	1	0	0	0	15	0	1773.87	NP_001133658.1;ACI33652.1	NP_001133658.1	163	177	yes	no	3	0.00067184	92.65	By MS/MS	By MS/MS	By matching	By matching	By MS/MS	By matching	By matching	By matching
DAAHLVNMDDPNVLEIWNLVFIQYNR	HFDRIGGRDAAHLVNM	LVFIQYNRESETELKP	R	D	A	N	R	E	2	1	4	3	0	1	1	0	1	2	3	0	1	1	1	0	0	1	1	3	0	26	0	3098.53	NP_001133550.1;ACI33457.1	NP_001133550.1	199	224	yes	no	3	0.0006879	48.255	By matching	By matching	By MS/MS	By matching	By matching	By MS/MS	By matching	By matching
DAAINSLLQMTEEL	IEAQQGNKDAAINSLL	LLQMTEEL________	K	D	A	E	L	-	2	0	1	1	0	1	2	0	0	1	3	0	1	0	0	1	1	0	0	0	0	14	0	1546.75	B5X370.1;ACI33751.1;CAM88654.1	B5X370.1	262	275	yes	no	2	0.048218	47.622	By matching	By matching	By matching	By matching	By matching	By matching	By matching	By matching
DACETLYQR	DANGMAVKDACETLYQ	ACETLYQRLEPVRKQN	K	D	A	Q	R	L	1	1	0	1	1	1	1	0	0	0	1	0	0	0	0	0	1	0	1	0	0	9	0	1154.5	DAA64401.1	DAA64401.1	1091	1099	yes	yes	2	0.0018909	91.867	By MS/MS	By matching	By matching	By MS/MS	By MS/MS	By matching	By matching	By matching
DADDAVYELNGK	FVEFDDHRDADDAVYE	AVYELNGKELCSERVT	R	D	A	G	K	E	2	0	1	3	0	0	1	1	0	0	1	1	0	0	0	0	0	0	1	1	0	12	0	1308.58	ACN10986.1;ACI33535.1	ACN10986.1	49	60	yes	no	2	6.0556e-05	122.34	By matching	By matching	By matching	By matching	By matching	By matching	By matching	By matching
DADDPNFFK	YSEVGGEKDADDPNFF	ADDPNFFKMVEGFFDR	K	D	A	F	K	M	1	0	1	3	0	0	0	0	0	0	0	1	0	2	1	0	0	0	0	0	0	9	0	1067.46	ACI33099.1;NP_001117025.1;CAD58715.1;CAD58716.1	ACI33099.1	46	54	yes	no	2	0.0017796	93.178	By matching	By matching	By matching	By matching	By MS/MS	By matching	By matching	By matching
DADGVTLFDVQQK	GTGSLLLRDADGVTLF	TLFDVQQKRSLATVKI	R	D	A	Q	K	R	1	0	0	3	0	2	0	1	0	0	1	1	0	1	0	0	1	0	0	2	0	13	0	1434.7	NP_001133825.1;ACI33965.1	NP_001133825.1	468	480	yes	no	2	4.2351e-05	126.32	By matching	By MS/MS	By MS/MS	By matching	By matching	By matching	By matching	By matching
DADILGK	DKEYFLFRDADILGKY	RDADILGKYVE_____	R	D	A	G	K	Y	1	0	0	2	0	0	0	1	0	1	1	1	0	0	0	0	0	0	0	0	0	7	0	730.386	NP_001133144.1;ACH70787.1;ACM09663.1;ACM09432.1	NP_001133144.1	90	96	yes	no	1	0.019589	81.297	By matching	By matching	By matching	By matching	By matching	By matching	By matching	By MS/MS
DAEAWFNEK	QLAEQNRKDAEAWFNE	AEAWFNEKSKELTTEI	K	D	A	E	K	S	2	0	1	1	0	0	2	0	0	0	0	1	0	1	0	0	0	1	0	0	0	9	0	1108.48	CON__P13645;CON__Q7Z3Z0;CON__Q7Z3Y8;CON__Q148H6;CON__Q7Z3Y7	CON__P13645	335	343	yes	no	2	0.03591	72.434	By MS/MS	By matching	By matching	By matching	By matching	By matching	By matching	By matching
DAEDAMDAMDGALLDGR	FVRFHDNRDAEDAMDA	DGALLDGRELRVQMAR	R	D	A	G	R	E	4	1	0	5	0	0	1	2	0	0	2	0	2	0	0	0	0	0	0	0	0	17	0	1764.73	ACI66931.1;ACI34025.1	ACI66931.1	67	83	yes	no	2	4.2433e-16	215.15	By matching	By matching	By MS/MS	By MS/MS	By MS/MS	By MS/MS	By MS/MS	By MS/MS
DAEGNIYAR	YDAFAAVKDAEGNIYA	AEGNIYARGTQDMKCV	K	D	A	A	R	G	2	1	1	1	0	0	1	1	0	1	0	0	0	0	0	0	0	0	1	0	0	9	0	1007.47	NP_001133433.1;ACN11392.1;ACI33224.1	NP_001133433.1	112	120	yes	no	2	0.00014969	150.27	By matching	By matching	By matching	By MS/MS	By matching	By matching	By matching	By matching
DAEKLDYITR	QYLEQTGRDAEKLDYI	EKLDYITRYLKAVAMF	R	D	A	T	R	Y	1	1	0	2	0	0	1	0	0	1	1	1	0	0	0	0	1	0	1	0	0	10	1	1222.62	NP_001133702.1;ACI33729.1	NP_001133702.1	336	345	yes	no	2	0.0014036	125.36	By MS/MS	By matching	By matching	By matching	By matching	By MS/MS	By MS/MS	By matching
DAELQNLLLDTFFSNAVQDCQDSWR	KIKEAFDRDAELQNLL	QDCQDSWRRTVSIGVQ	R	D	A	W	R	R	2	1	2	4	1	3	1	0	0	0	4	0	0	2	0	2	1	1	0	1	0	25	0	2984.36	ACN10812.1	ACN10812.1	383	407	yes	yes	2;3	1.6868e-32	225.88	By MS/MS	By MS/MS	By MS/MS	By MS/MS	By MS/MS	By MS/MS	By MS/MS	By MS/MS
DAFMAFSAGHR	EHGGFVKRDAFMAFSA	MAFSAGHRVCLGEGLA	R	D	A	H	R	V	3	1	0	1	0	0	0	1	1	0	0	0	1	2	0	1	0	0	0	0	0	11	0	1208.54	ACH70691.1	ACH70691.1	435	445	yes	yes	2	0.0017261	89.356	By matching	By matching	By MS/MS	By matching	By matching	By matching	By matching	By matching
DAFVTQGEEFSGR	ISGYQAIKDAFVTQGE	QGEEFSGRANYPMIMT	K	D	A	G	R	A	1	1	0	1	0	1	2	2	0	0	0	0	0	2	0	1	1	0	0	1	0	13	0	1441.65	ACN11468.1;ACI33595.1;ACN12519.1;ACN10166.1	ACN11468.1	92	104	yes	no	2	0.015419	74.853	By matching	By matching	By MS/MS	By matching	By matching	By matching	By matching	By matching
DAGMQLK	GNHTPIFRDAGMQLKA	RDAGMQLKAYRYYDPS	R	D	A	L	K	A	1	0	0	1	0	1	0	1	0	0	1	1	1	0	0	0	0	0	0	0	0	7	0	761.374	ACI34022.1;ACI33023.1;ACI33481.1	ACI34022.1	169	175	no	no	1	0.00043043	123.99	By matching	By matching	By matching	By matching	By matching	By matching	By MS/MS	By matching
DAGPQGPVGSVYQK	HKESNKFRDAGPQGPV	PVGSVYQKTNAMSEIK	R	D	A	Q	K	T	1	0	0	1	0	2	0	3	0	0	0	1	0	0	2	1	0	0	1	2	0	14	0	1401.69	ACI33221.1	ACI33221.1	151	164	yes	yes	2	2.2777e-09	184.02	By MS/MS	By matching	By MS/MS	By MS/MS	By MS/MS	By MS/MS	By MS/MS	By MS/MS
DAGQIAGLNVLR	DSQRQATKDAGQIAGL	IAGLNVLRVINEPTAA	K	D	A	L	R	V	2	1	1	1	0	1	0	2	0	1	2	0	0	0	0	0	0	0	0	1	0	12	0	1225.68	ACN11027.1;ACN60239.1	ACN11027.1	206	217	no	no	2	2.0965e-14	205.12	By MS/MS	By MS/MS	By MS/MS	By MS/MS	By MS/MS	By MS/MS	By MS/MS	By MS/MS
DAGTISGLNVLR	DSQRQATKDAGTISGL	ISGLNVLRIINEPTAA	K	D	A	L	R	I	1	1	1	1	0	0	0	2	0	1	2	0	0	0	0	1	1	0	0	1	0	12	0	1214.66	ACI33977.1;NP_001133079.1;ACN10487.1;ACH70651.1;ACN11074.1	ACI33977.1	160	171	no	no	2	5.4162e-08	179.35	By MS/MS	By MS/MS	By MS/MS	By MS/MS	By MS/MS	By MS/MS	By MS/MS	By MS/MS
DAGVIAGLNVMR	DAQRQATKDAGVIAGL	IAGLNVMRIINEPTAA	K	D	A	M	R	I	2	1	1	1	0	0	0	2	0	1	1	0	1	0	0	0	0	0	0	2	0	12	0	1214.64	NP_001135114.1;ACI33778.1	NP_001135114.1	184	195	yes	no	2	1.2504e-14	211.63	By MS/MS	By MS/MS	By MS/MS	By MS/MS	By MS/MS	By MS/MS	By MS/MS	By MS/MS
DAIQAIVDELEEMISEDITLDAR	EHKATAAKDAIQAIVD	EDITLDARVHARIIGA	K	D	A	A	R	V	3	1	0	4	0	1	4	0	0	4	2	0	1	0	0	1	1	0	0	1	0	23	0	2588.25	NP_001167124.1;ACN10888.1	NP_001167124.1	1118	1140	yes	no	2;3	0.00012965	66.845	By matching	By matching	By matching	By matching	By MS/MS	By matching	By MS/MS	By MS/MS
DAIQLVSTR	ALSLHGVKDAIQLVST	AIQLVSTREEVEDLCR	K	D	A	T	R	E	1	1	0	1	0	1	0	0	0	1	1	0	0	0	0	1	1	0	0	1	0	9	0	1001.55	NP_001167302.1;ACN11321.1	NP_001167302.1	516	524	yes	no	2	0.0080793	77.674	By matching	By MS/MS	By matching	By matching	By matching	By matching	By matching	By matching
DAKDIYEAGEAR	VDEAQAVKDAKDIYEA	IYEAGEARWGTDEVKF	K	D	A	A	R	W	3	1	0	2	0	0	2	1	0	1	0	1	0	0	0	0	0	0	1	0	0	12	1	1336.63	ACI69495.1;ACI68517.1	ACI69495.1	176	187	no	no	2	3.1328e-09	187.74	By MS/MS	By MS/MS	By MS/MS	By MS/MS	By MS/MS	By MS/MS	By matching	By MS/MS
DALEGMNGK	YDNAEDAKDALEGMNG	ALEGMNGKSVDGRTIR	K	D	A	G	K	S	1	0	1	1	0	0	1	2	0	0	1	1	1	0	0	0	0	0	0	0	0	9	0	933.423	ACN10466.1;ACI68747.1	ACN10466.1	61	69	yes	no	2	0.0081704	77.533	By MS/MS	By matching	By MS/MS	By MS/MS	By MS/MS	By matching	By matching	By MS/MS
DALMEVMPYVDVLFGNETEAATFSK	PFISQFFKDALMEVMP	TEAATFSKEQGFQTED	K	D	A	S	K	E	3	0	1	2	0	0	3	1	0	0	2	1	2	2	1	1	2	0	1	3	0	25	0	2776.3	NP_001135164.1;ACH70824.1	NP_001135164.1	246	270	yes	no	2;3	6.2914e-10	126.86	By matching	By MS/MS	By MS/MS	By MS/MS	By MS/MS	By MS/MS	By MS/MS	By matching
DALNQAMDEELER	VAVQVNVRDALNQAMD	AMDEELERDERVFLLG	R	D	A	E	R	D	2	1	1	2	0	1	3	0	0	0	2	0	1	0	0	0	0	0	0	0	0	13	0	1532.68	ACI34116.1	ACI34116.1	37	49	yes	yes	2	0.0019051	109.1	By matching	By matching	By matching	By matching	By MS/MS	By matching	By MS/MS	By MS/MS
DALNQAMDEELERDER	VAVQVNVRDALNQAMD	EELERDERVFLLGEEV	R	D	A	E	R	V	2	2	1	3	0	1	4	0	0	0	2	0	1	0	0	0	0	0	0	0	0	16	1	1932.85	ACI34116.1	ACI34116.1	37	52	yes	yes	3	0.013542	60.55	By matching	By MS/MS	By MS/MS	By matching	By matching	By matching	By MS/MS	By matching
DALSDLALHFLNK	LIQKSILRDALSDLAL	LALHFLNKMKIMVVKE	R	D	A	N	K	M	2	0	1	2	0	0	0	0	1	0	4	1	0	1	0	1	0	0	0	0	0	13	0	1455.77	NP_001133482.1;ACI33323.1	NP_001133482.1	302	314	yes	no	2;3	3.3624e-07	174.21	By matching	By MS/MS	By matching	By MS/MS	By matching	By matching	By matching	By matching
DAMDAMNGQSLDGR	YDNPEDAKDAMDAMNG	NGQSLDGRTIRVNEAG	K	D	A	G	R	T	2	1	1	3	0	1	0	2	0	0	1	0	2	0	0	1	0	0	0	0	0	14	0	1479.61	ACM08990.1;ACI70202.2;ADM15872.1;ACI68319.1;NP_001133190.1;ACH70924.1;NP_001117016.1;AAO32675.1;ACM08434.1;ACH85335.1	ACM08434.1	61	74	no	no	2	3.2884e-63	312.92	By MS/MS	By MS/MS	By MS/MS	By MS/MS	By MS/MS	By MS/MS	By MS/MS	By MS/MS
DAMLFPSFIHSQK	NTPIFFIRDAMLFPSF	PSFIHSQKRNPQTHLK	R	D	A	Q	K	R	1	0	0	1	0	1	0	0	1	1	1	1	1	2	1	2	0	0	0	0	0	13	0	1519.75	NP_001133774.1;ACI33877.1;ACI69791.1	NP_001133774.1	157	169	no	no	2;3	2.1433e-13	179.67	By MS/MS	By MS/MS	By MS/MS	By MS/MS	By matching	By MS/MS	By MS/MS	By matching
DAMLFPSFVHSQK	NTPIFFIRDAMLFPSF	PSFVHSQKRNPQTHLK	R	D	A	Q	K	R	1	0	0	1	0	1	0	0	1	0	1	1	1	2	1	2	0	0	0	1	0	13	0	1505.73	ACN11170.1	ACN11170.1	157	169	yes	yes	2;3	2.0871e-20	229.56	By MS/MS	By MS/MS	By MS/MS	By MS/MS	By MS/MS	By MS/MS	By MS/MS	By MS/MS
DANQVHSTTAAGR	ADNAGSPKDANQVHST	HSTTAAGRRNSGSPLS	K	D	A	G	R	R	3	1	1	1	0	1	0	1	1	0	0	0	0	0	0	1	2	0	0	1	0	13	0	1326.63	NP_001133325.1;ACI33030.1	NP_001133325.1	358	370	yes	no	2	0.0022599	81.278	By matching	By matching	By matching	By matching	By MS/MS	By matching	By MS/MS	By MS/MS
DAPVVAINAAK	AGLSAVPRDAPVVAIN	VVAINAAKYSCHSAAG	R	D	A	A	K	Y	4	0	1	1	0	0	0	0	0	1	0	1	0	0	1	0	0	0	0	2	0	11	0	1067.6	NP_001133396.1;ACI33157.1	NP_001133396.1	383	393	yes	no	2	0.0016673	90.05	By matching	By matching	By matching	By matching	By MS/MS	By matching	By matching	By matching
DASLPGILEDEANYLYISDAFHK	LEDLFSPKDASLPGIL	YISDAFHKAFLEVNEE	K	D	A	H	K	A	3	0	1	3	0	0	2	1	1	2	3	1	0	1	1	2	0	0	2	0	0	23	0	2580.24	NP_001117104.1;CAB64714.1	NP_001117104.1	368	390	yes	no	3	6.4734e-05	72.21	By MS/MS	By MS/MS	By MS/MS	By matching	By matching	By matching	By matching	By matching
DASVVGFFADDGSPAK	FTKYVGDRDASVVGFF	ADDGSPAKAEFLKSAS	R	D	A	A	K	A	3	0	0	3	0	0	0	2	0	0	0	1	0	2	1	2	0	0	0	2	0	16	0	1581.73	ACN10701.1;ACI33158.1	ACN10701.1	142	157	yes	no	2	8.8619e-40	274.38	By MS/MS	By MS/MS	By MS/MS	By MS/MS	By MS/MS	By MS/MS	By MS/MS	By MS/MS
DASVVGFFADGGSPAQAEFLK	FTKYVGDRDASVVGFF	PAQAEFLKSASALRES	R	D	A	L	K	S	4	0	0	2	0	1	1	3	0	0	1	1	0	3	1	2	0	0	0	2	0	21	0	2112.02	NP_001161991.1;ACS28414.1;ACI34304.1	NP_001161991.1	142	162	no	no	2;3	4.5364e-120	365.02	By MS/MS	By MS/MS	By MS/MS	By MS/MS	By MS/MS	By MS/MS	By MS/MS	By MS/MS
DASWVNLK	YSPLGTSRDASWVNLK	DASWVNLKSPPLLEDE	R	D	A	L	K	S	1	0	1	1	0	0	0	0	0	0	1	1	0	0	0	1	0	1	0	1	0	8	0	931.476	NP_001139958.1;ACM08888.1	NP_001139958.1	227	234	yes	no	2	3.5174e-05	118.74	By matching	By matching	By matching	By matching	By matching	By matching	By MS/MS	By matching
DATCCFMK	DAHTSCPKDATCCFMK	DATCCFMKSTQKWGCC	K	D	A	M	K	S	1	0	0	1	2	0	0	0	0	0	0	1	1	1	0	0	1	0	0	0	0	8	0	1031.39	ACN10922.1;ACN60311.1	ACN10922.1	670	677	yes	no	2	0.0059157	82.452	By matching	By matching	By matching	By MS/MS	By MS/MS	By MS/MS	By matching	By matching
DATNVGDEGGFAPNILENNEALELLK	VIKAKYGKDATNVGDE	NEALELLKTAIEKAGY	K	D	A	L	K	T	3	0	4	2	0	0	4	3	0	1	4	1	0	1	1	0	1	0	0	1	0	26	0	2742.33	NP_001133193.1;B5DGQ7.1;ACH70932.1;ACH70931.1;NP_001135172.1;ACH70930.1	NP_001133193.1	203	228	yes	no	2;3	6.1408e-39	237.32	By MS/MS	By MS/MS	By MS/MS	By MS/MS	By MS/MS	By MS/MS	By MS/MS	By MS/MS
DAVALCELFAWLEK	GMKMAHIKDAVALCEL	ELFAWLEKEIPKGTVT	K	D	A	E	K	E	3	0	0	1	1	0	2	0	0	0	3	1	0	1	0	0	0	1	0	1	0	14	0	1663.83	NP_001135239.1;ACI33755.1	NP_001135239.1	343	356	yes	no	2;3	1.7554e-13	155.66	By MS/MS	By MS/MS	By matching	By matching	By matching	By matching	By matching	By matching
DAVDYIIYGTVIQEVK	LHKTSLPKDAVDYIIY	GTVIQEVKTSNVAREA	K	D	A	V	K	T	1	0	0	2	0	1	1	1	0	3	0	1	0	0	0	0	1	0	2	3	0	16	0	1824.95	ACN10637.1	ACN10637.1	96	111	yes	yes	2;3	1.3137e-09	184.99	By MS/MS	By MS/MS	By MS/MS	By MS/MS	By MS/MS	By matching	By MS/MS	By matching
DAVGMSLIK	TIKEHIKKDAVGMSLI	AVGMSLIKGVDEGPEG	K	D	A	I	K	G	1	0	0	1	0	0	0	1	0	1	1	1	1	0	0	1	0	0	0	1	0	9	0	932.5	NP_001117111.1;ACH70721.1;AAK07737.1	NP_001117111.1	112	120	yes	no	2	0.00068073	109.66	By MS/MS	By matching	By MS/MS	By MS/MS	By MS/MS	By MS/MS	By matching	By MS/MS
DAVTHNQLAAFGEYVAEMLPK	TKPTVRPKDAVTHNQL	YVAEMLPKYVQQVQVT	K	D	A	P	K	Y	4	0	1	1	0	1	2	1	1	0	2	1	1	1	1	0	1	0	1	2	0	21	0	2303.13	ACI69869.1	ACI69869.1	44	64	yes	yes	3	0.0035436	54.834	By MS/MS	By MS/MS	By matching	By matching	By matching	By MS/MS	By MS/MS	By MS/MS
DAYIKDLPNHLDKFEAVMAK	YQEYDTGKDAYIKDLP	KFEAVMAKNKTGFLVD	K	D	A	A	K	N	3	0	1	3	0	0	1	0	1	1	2	3	1	1	1	0	0	0	1	1	0	20	2	2317.18	ACI69603.1;ACI68362.1	ACI69603.1	117	136	yes	no	4	0.033237	43.383	By matching	By matching	By matching	By matching	By matching	By matching	By matching	By matching
DCDPNTGEPDDDGYDDEYVLEDLEVTVADHIQK	CTLKYLVKDCDPNTGE	TVADHIQKVLKPNFAA	K	D	C	Q	K	V	1	0	1	9	1	1	4	2	1	1	2	1	0	0	2	0	2	0	2	3	0	33	0	3780.57	NP_001133706.1;ACI33742.1	NP_001133706.1	733	765	yes	no	3	6.5637e-08	80.685	By MS/MS	By MS/MS	By MS/MS	By MS/MS	By MS/MS	By MS/MS	By MS/MS	By MS/MS
DCELENAVR	KSPLIIFKDCELENAV	CELENAVRGALMANFL	K	D	C	V	R	G	1	1	1	1	1	0	2	0	0	0	1	0	0	0	0	0	0	0	0	1	0	9	0	1104.49	NP_001133574.1;ACN10881.1;ACI33507.1	NP_001133574.1	276	284	yes	no	2	7.8999e-05	156.83	By matching	By MS/MS	By MS/MS	By MS/MS	By MS/MS	By MS/MS	By MS/MS	By MS/MS
DCFITLVR	NEVSGTLKDCFITLVR	DCFITLVRVAKNPQLY	K	D	C	V	R	V	0	1	0	1	1	0	0	0	0	1	1	0	0	1	0	0	1	0	0	1	0	8	0	1022.52	ACI33142.1	ACI33142.1	234	241	yes	yes	2	0.00059939	110.41	By MS/MS	By matching	By MS/MS	By matching	By matching	By matching	By MS/MS	By MS/MS
DCGDEASSWLTR	FSTDIQGRDCGDEASS	EASSWLTRYLGAGKTY	R	D	C	T	R	Y	1	1	0	2	1	0	1	1	0	0	1	0	0	0	0	2	1	1	0	0	0	12	0	1395.57	ADM16049.1;ACN12681.1;ACN10321.1;ACI68118.1	ADM16049.1	152	163	yes	no	2	5.1386e-05	123.28	By matching	By matching	By matching	By MS/MS	By matching	By matching	By MS/MS	By matching
DCGGAAAILGAFK	TNMPGMKRDCGGAAAI	AAILGAFKATVKQGFK	R	D	C	F	K	A	4	0	0	1	1	0	0	3	0	1	1	1	0	1	0	0	0	0	0	0	0	13	0	1249.61	NP_001133677.1;ACI33685.1	NP_001133677.1	283	295	yes	no	2	6.0796e-05	122.46	By matching	By matching	By matching	By MS/MS	By matching	By matching	By matching	By matching
DCGVEWVILGHSER	EISPVMIKDCGVEWVI	VILGHSERRHVFGESD	K	D	C	E	R	R	0	1	0	1	1	0	2	2	1	1	1	0	0	0	0	1	0	1	0	2	0	14	0	1655.77	ACN12560.1;ACN10206.1;ACI68071.1;ACI68030.1	ACN12560.1	85	98	yes	no	2;3	0.0014382	91.845	By MS/MS	By MS/MS	By MS/MS	By matching	By matching	By MS/MS	By matching	By matching
DCHLITSR	YSEARVQKDCHLITSR	DCHLITSRGPGTSFEF	K	D	C	S	R	G	0	1	0	1	1	0	0	0	1	1	1	0	0	0	0	1	1	0	0	0	0	8	0	1000.48	ACI69371.1;ACH70628.1;NP_001116995.1;BAB84671.1	ACI69371.1	149	156	yes	no	2	0.0057794	82.645	By MS/MS	By MS/MS	By MS/MS	By matching	By matching	By MS/MS	By matching	By matching
DCSCPQGSCTANDKYIGQLNEVFATSVPSR	DSPVQTIRDCSCPQGS	FATSVPSRIAAFFAEP	R	D	C	S	R	I	2	1	2	2	3	2	1	2	0	1	1	1	0	1	2	4	2	0	1	2	0	30	1	3360.48	ACI33568.1	ACI33568.1	257	286	yes	yes	3	0.007566	41.884	By MS/MS	By matching	By matching	By matching	By matching	By matching	By matching	By matching
DCVGPDVEQACADPAAGSVILLENLR	GKDVHFLKDCVGPDVE	VILLENLRFHVAEEGK	K	D	C	L	R	F	4	1	1	3	2	1	2	2	0	1	3	0	0	0	2	1	0	0	0	3	0	26	0	2768.31	NP_001133266.1;ACI32927.1	NP_001133266.1	98	123	yes	no	2;3	5.8887e-25	191.2	By MS/MS	By MS/MS	By MS/MS	By MS/MS	By MS/MS	By MS/MS	By MS/MS	By MS/MS
DDADFFLAVFNQALHNYMEDHH	KPPMCITRDDADFFLA	HNYMEDHH________	R	D	D	H	H	-	3	0	2	4	0	1	1	0	3	0	2	0	1	3	0	0	0	0	1	1	0	22	0	2648.14	ACI33568.1	ACI33568.1	497	518	yes	yes	3;4	7.1218e-09	138.97	By MS/MS	By MS/MS	By MS/MS	By matching	By MS/MS	By MS/MS	By MS/MS	By MS/MS
DDESMYLEAK	KRAVVHYRDDESMYLE	ESMYLEAKKDRVTVVF	R	D	D	A	K	K	1	0	0	2	0	0	2	0	0	0	1	1	1	0	0	1	0	0	1	0	0	10	0	1199.5	ACH70809.1	ACH70809.1	148	157	yes	yes	2	0.0070617	79.036	By matching	By MS/MS	By matching	By matching	By matching	By matching	By matching	By matching
DDGTYYEFGEDIPEAPER	LKEHDIKKDDGTYYEF	DIPEAPERLMTDAIGE	K	D	D	E	R	L	1	1	0	3	0	0	4	2	0	1	0	0	0	1	2	0	1	0	2	0	0	18	0	2101.88	NP_001133698.1;ACI33721.1	NP_001133698.1	419	436	yes	no	2	7.3015e-06	137.91	By matching	By MS/MS	By matching	By matching	By matching	By matching	By matching	By matching
DDHGKPFVLDCVR	NLGVGAYRDDHGKPFV	PFVLDCVRKAEALISS	R	D	D	V	R	K	0	1	0	3	1	0	0	1	1	0	1	1	0	1	1	0	0	0	0	2	0	13	1	1556.74	ACI34022.1	ACI34022.1	67	79	yes	yes	2;3	2.721e-06	166.62	By MS/MS	By MS/MS	By MS/MS	By MS/MS	By MS/MS	By MS/MS	By MS/MS	By MS/MS
DDIEDEHLNDYFSQFGEIEK	KIFIGGLKDDIEDEHL	SQFGEIEKAEVIAEKE	K	D	D	E	K	A	0	0	1	4	0	1	4	1	1	2	1	1	0	2	0	1	0	0	1	0	0	20	0	2442.05	CAG14940.1	CAG14940.1	44	63	yes	yes	3	0.069142	47.088	By matching	By matching	By matching	By matching	By matching	By matching	By matching	By matching
DDIMANPWR	FRYDFLTRDDIMANPW	DIMANPWRTVVLNDCL	R	D	D	W	R	T	1	1	1	2	0	0	0	0	0	1	0	0	1	0	1	0	0	1	0	0	0	9	0	1116.5	NP_001158825.1;ACN10554.1	NP_001158825.1	86	94	yes	no	2	0.0081704	77.533	By matching	By matching	By matching	By matching	By matching	By matching	By matching	By matching
DDLFNTNATIVATLADAVAR	PRKPGMTRDDLFNTNA	TLADAVARNCPEAMIC	R	D	D	A	R	N	5	1	2	3	0	0	0	0	0	1	2	0	0	1	0	0	3	0	0	2	0	20	0	2090.06	NP_001133198.1;ACI68017.1;ACH70949.1;ACH70948.1;NP_001135174.1;ACI66104.1;ACI67899.1;ACI68220.1;ACI66609.1	NP_001133198.1	111	130	no	no	2;3	3.3141e-139	383.92	By MS/MS	By MS/MS	By MS/MS	By MS/MS	By MS/MS	By MS/MS	By MS/MS	By MS/MS
DDMSEIQDYLNK	EFIDITGRDDMSEIQD	EIQDYLNKITGERTVP	R	D	D	N	K	I	0	0	1	3	0	1	1	0	0	1	1	1	1	0	0	1	0	0	1	0	0	12	0	1469.63	NP_001134719.1;ACI69294.1;ACI68576.1;ACI68157.1;ACI67872.1;ACI68927.1	NP_001134719.1	52	63	yes	no	2	0.0029953	82.705	By matching	By matching	By matching	By matching	By matching	By matching	By matching	By matching
DDNDPNCTYEGDNNVLLQQTSNYLLSQLHAK	MNRLGTIRDDNDPNCT	LLSQLHAKQQDGVRIE	R	D	D	A	K	Q	1	0	5	4	1	3	1	1	1	0	5	1	0	0	1	2	2	0	2	1	0	31	0	3578.62	NP_001158825.1;ACN10554.1	NP_001158825.1	434	464	yes	no	3	8.8089e-05	58.342	By matching	By matching	By matching	By matching	By matching	By matching	By matching	By matching
DDNLLAYK	GADECCTRDDNLLAYK	DDNLLAYKRIRLRPRI	R	D	D	Y	K	R	1	0	1	2	0	0	0	0	0	0	2	1	0	0	0	0	0	0	1	0	0	8	0	950.471	NP_001134549.1;ACI67966.1	NP_001134549.1	36	43	yes	no	2	0.0018568	96.034	By matching	By matching	By matching	By MS/MS	By matching	By matching	By matching	By matching
DDNPVVFLENELMYGVPFDLSEEVMHK	GLLKAAIRDDNPVVFL	LSEEVMHKDFVLPIGK	R	D	D	H	K	D	0	0	2	3	0	0	4	1	1	0	3	1	2	2	2	1	0	0	1	4	0	27	0	3165.47	ACI34116.1	ACI34116.1	224	250	yes	yes	3	2.7203e-05	66.52	By MS/MS	By matching	By matching	By matching	By matching	By matching	By matching	By matching
DDNTEINWAAFK	RESYNLVRDDNTEINW	EINWAAFKYEGHMIVP	R	D	D	F	K	Y	2	0	2	2	0	0	1	0	0	1	0	1	0	1	0	0	1	1	0	0	0	12	0	1422.64	ACN12230.1;ACN09883.1;NP_001139992.1;ACM09079.1	ACN12230.1	19	30	yes	no	2	2.5379e-06	146.67	By matching	By matching	By matching	By MS/MS	By matching	By MS/MS	By matching	By matching
DDPSKPVHLTAFLGYK	GKVKSFPKDDPSKPVH	LTAFLGYKAGMTHIVR	K	D	D	Y	K	A	1	0	0	2	0	0	0	1	1	0	2	2	0	1	2	1	1	0	1	1	0	16	1	1786.93	NP_001135078.1;ACN12548.1;ACN10194.1;ACI70187.1;ACI70123.1;ACI67106.1;ACI66814.1;ACI70155.1;ACI68315.1;ACH70870.1;ACI67167.1	NP_001135078.1	35	50	yes	no	3	0.050182	51.004	By MS/MS	By MS/MS	By matching	By matching	By matching	By matching	By matching	By matching
DDQGKPYVLSCVR	NLGVGAYRDDQGKPYV	PYVLSCVRKAEAQIAA	R	D	D	V	R	K	0	1	0	2	1	1	0	1	0	0	1	1	0	0	1	1	0	0	1	2	0	13	1	1535.74	ACI33023.1;ACI33481.1	ACI33481.1	66	78	no	no	2;3	3.9724e-05	147.73	By matching	By MS/MS	By matching	By MS/MS	By matching	By MS/MS	By MS/MS	By MS/MS
DDSIPVANNLAIYDGPEQR	QPPHLTLKDDSIPVAN	IYDGPEQRFCPAGVYE	K	D	D	Q	R	F	2	1	2	3	0	1	1	1	0	2	1	0	0	0	2	1	0	0	1	1	0	19	0	2086	ACI34143.1	ACI34143.1	544	562	yes	yes	2	2.4211e-11	185.59	By MS/MS	By matching	By MS/MS	By matching	By matching	By MS/MS	By matching	By matching
DDSIVCNIGHFDCEIDMNWLNANAAEK	GKHFEHMKDDSIVCNI	LNANAAEKINIKPQVD	K	D	D	E	K	I	3	0	4	4	2	0	2	1	1	3	1	1	1	1	0	1	0	1	0	1	0	27	0	3150.35	NP_001135793.1;NP_001133847.1;ACN10496.1;ACI34009.1;ACH70814.1	NP_001135793.1	293	319	yes	no	3	4.5453e-21	167.88	By MS/MS	By MS/MS	By MS/MS	By MS/MS	By MS/MS	By MS/MS	By MS/MS	By MS/MS
DDVALPGFAHFFK	SMAFFFSRDDVALPGF	PGFAHFFKENSDEERE	R	D	D	F	K	E	2	0	0	2	0	0	0	1	1	0	1	1	0	3	1	0	0	0	0	1	0	13	0	1462.72	ACN12259.1;ACN09912.1;ACI69834.1;ACI69419.1;ACI67714.1;ACI67017.1;ACI66106.1;ACI66713.1;ACN12731.1;ACI69048.1;ACI69450.1;P49947.1;NP_001117130.1;ACI68952.1;ACI68504.1;ACI67423.1;AAB34576.1;ACN12184.1;ACN09837.1;ACI69475.1;ACI69043.1;ACI68839.1;ACN12274.1;ACN09927.1;ACI66246.1;ACI33572.1;ACI67745.1;ACI66617.1;ACI68639.1;ACI68384.1;ACI69640.1;ACI66660.1;ACI66864.1	ACN12259.1	41	53	yes	no	2;3	1.6128e-05	139.76	By MS/MS	By MS/MS	By MS/MS	By MS/MS	By matching	By MS/MS	By MS/MS	By MS/MS
DDYGPDYLDKVDVMMR	EKMPQQVRDDYGPDYL	DKVDVMMREKLAKMSD	R	D	D	M	R	E	0	1	0	5	0	0	0	1	0	0	1	1	2	0	1	0	0	0	2	2	0	16	1	1930.84	ACI67927.1	ACI67927.1	236	251	yes	yes	2;3	2.6944e-05	143.55	By matching	By MS/MS	By MS/MS	By MS/MS	By MS/MS	By MS/MS	By MS/MS	By MS/MS
DEAPDVLCLQETK	KKGLDWVRDEAPDVLC	VLCLQETKCAEKSLPD	R	D	E	T	K	C	1	0	0	2	1	1	2	0	0	0	2	1	0	0	1	0	1	0	0	1	0	13	0	1516.71	NP_001135227.1;ACI33574.1;ACI33549.1;ACH70702.1	NP_001135227.1	81	93	yes	no	2	1.5541e-07	178.84	By MS/MS	By matching	By matching	By matching	By MS/MS	By MS/MS	By matching	By MS/MS
DEFPWEKPKPLQF	ACYGHFGRDEFPWEKP	EKPKPLQF________	R	D	E	Q	F	-	0	0	0	1	0	1	2	0	0	0	1	2	0	2	3	0	0	1	0	0	0	13	2	1659.83	NP_001158767.1;ACN12736.1;ACN10374.1	NP_001158767.1	378	390	yes	no	2;3	0.017005	130.56	By matching	By MS/MS	By matching	By matching	By MS/MS	By MS/MS	By matching	By matching
DEGWLAEHMLILGITNPQGVK	RIASRIAKDEGWLAEH	ITNPQGVKRYVAAAFP	K	D	E	V	K	R	1	0	1	1	0	1	2	3	1	2	3	1	1	0	1	0	1	1	0	1	0	21	0	2320.19	ACI33922.1;NP_001117114.1;AAZ73233.2	ACI33922.1	266	286	yes	no	2;3	2.9693e-09	158.45	By MS/MS	By MS/MS	By MS/MS	By MS/MS	By MS/MS	By MS/MS	By MS/MS	By MS/MS
DEGWLAEHMLILGITNPR	RIASRIAKDEGWLAEH	ILGITNPRGVKRYVAA	K	D	E	P	R	G	1	1	1	1	0	0	2	2	1	2	3	0	1	0	1	0	1	1	0	0	0	18	0	2064.05	ACN11110.1	ACN11110.1	266	283	yes	yes	3	0.0060903	60.489	By MS/MS	By matching	By matching	By matching	By matching	By matching	By matching	By matching
DELEEDMAQNLAR				D	E	A	R		2	1	1	2	0	1	3	0	0	0	2	0	1	0	0	0	0	0	0	0	0	13	0	1532.68		REV__ACI34116.1			yes	yes	2	0.0061443	67.749	By matching	By matching	By matching	By matching	By matching	By matching	By matching	By matching
DELILEGNDIELVSNSAALIQQATTVK	CAVSAAQKDELILEGN	IQQATTVKNKDIRKFL	K	D	E	V	K	N	3	0	2	2	0	2	3	1	0	3	4	1	0	0	0	2	2	0	0	2	0	27	0	2883.51	NP_001133089.1;ADM16080.1;ADM15976.1;ACN12697.1;ACN12283.1;ACN10337.1;ACN09936.1;ACI69823.1;ACI69224.1;ACI68432.1;ACI66278.1;ACH70676.1	NP_001133089.1	142	168	yes	no	3	2.6802e-09	102.46	By MS/MS	By MS/MS	By MS/MS	By MS/MS	By MS/MS	By MS/MS	By MS/MS	By MS/MS
DELQDEINNQAAK	KRQAQQERDELQDEIN	EINNQAAKNALIAEEK	R	D	E	A	K	N	2	0	2	2	0	2	2	0	0	1	1	1	0	0	0	0	0	0	0	0	0	13	0	1486.69	ACN60211.1	ACN60211.1	262	274	yes	yes	2	2.563e-20	227.06	By matching	By matching	By matching	By matching	By MS/MS	By matching	By matching	By matching
DELVPSTPISEQK	HVSIVEPKDELVPSTP	STPISEQKGAKPEAAV	K	D	E	Q	K	G	0	0	0	1	0	1	2	0	0	1	1	1	0	0	2	2	1	0	0	1	0	13	0	1441.73	ACN10438.1;ACI67277.1;ACH71009.1	ACN10438.1	215	227	yes	no	2	0.0020327	82.069	By MS/MS	By MS/MS	By MS/MS	By MS/MS	By MS/MS	By MS/MS	By MS/MS	By MS/MS
DEPGHFVLPCAEEK	DVLHACCKDEPGHFVL	VLPCAEEKLTDAIDAT	K	D	E	E	K	L	1	0	0	1	1	0	3	1	1	0	1	1	0	1	2	0	0	0	0	1	0	14	0	1626.73	Q03156.1;NP_001117164.1;CAA43187.1	Q03156.1	462	475	yes	no	2;3	0.00017003	118.52	By MS/MS	By MS/MS	By MS/MS	By MS/MS	By MS/MS	By MS/MS	By MS/MS	By MS/MS
DEQGHFVLPCAEEK	DVLHACCKDEQGHFVL	VLPCAEEKLTDAIDAT	K	D	E	E	K	L	1	0	0	1	1	1	3	1	1	0	1	1	0	1	1	0	0	0	0	1	0	14	0	1657.74	P21848.1;NP_001117137.1;CAA36643.1	P21848.1	462	475	yes	no	2;3	2.28e-09	184	By MS/MS	By MS/MS	By MS/MS	By matching	By MS/MS	By MS/MS	By MS/MS	By MS/MS
DEQVPSTPISEQK	HVSIVEPKDEQVPSTP	STPISEQKGAKPEAAA	K	D	E	Q	K	G	0	0	0	1	0	2	2	0	0	1	0	1	0	0	2	2	1	0	0	1	0	13	0	1456.7	ACN12447.1;ACN10099.1;ACI67795.1	ACN12447.1	215	227	yes	no	2	7.2209e-06	144.51	By MS/MS	By MS/MS	By MS/MS	By matching	By MS/MS	By MS/MS	By MS/MS	By MS/MS
DESHASIIR	EAHGTWERDESHASII	ESHASIIRRPDNTMGS	R	D	E	I	R	R	1	1	0	1	0	0	1	0	1	2	0	0	0	0	0	2	0	0	0	0	0	9	0	1026.51	ACI68415.1	ACI68415.1	122	130	yes	yes	2	2.3519e-09	152.11	By matching	By matching	By MS/MS	By MS/MS	By MS/MS	By MS/MS	By MS/MS	By matching
DESNTVDEAQAVK	VSLLTAGRDESNTVDE	VDEAQAVKDAKDIYEA	R	D	E	V	K	D	2	0	1	2	0	1	2	0	0	0	0	1	0	0	0	1	1	0	0	2	0	13	0	1404.64	ACI69495.1;ACI68517.1	ACI69495.1	163	175	no	no	2	3.3725e-20	222.81	By MS/MS	By MS/MS	By MS/MS	By MS/MS	By MS/MS	By MS/MS	By MS/MS	By MS/MS
DESNTVDEAQAVKDAK	VSLLTAGRDESNTVDE	AQAVKDAKDIYEAGEA	R	D	E	A	K	D	3	0	1	3	0	1	2	0	0	0	0	2	0	0	0	1	1	0	0	2	0	16	1	1718.8	ACI69495.1;ACI68517.1	ACI69495.1	163	178	no	no	2;3	4.3504e-09	193.32	By matching	By matching	By matching	By MS/MS	By matching	By matching	By matching	By matching
DESSPYAAMLAAQDVAQR	GMKVKADRDESSPYAA	AAQDVAQRCKELGITA	R	D	E	Q	R	C	5	1	0	2	0	2	1	0	0	0	1	0	1	0	1	2	0	0	1	1	0	18	0	1921.88	ACN12313.1;ACN09966.1;NP_001134254.1;NP_001133208.1;ACN12165.1;ACN09818.1;ACI66811.1;ACH70996.1;ACH70995.1	ACN12313.1	131	148	yes	no	2	6.9658e-12	200.58	By matching	By matching	By MS/MS	By matching	By matching	By matching	By matching	By matching
DETASYVAWGHSTVVSPWGEVISK	VATASPARDETASYVA	PWGEVISKAGSEETVV	R	D	E	S	K	A	2	0	0	1	0	0	2	2	1	1	0	1	0	0	1	4	2	2	1	4	0	24	0	2604.25	NP_001135127.1;ACI66726.1	NP_001135127.1	219	242	yes	no	3	0.00020906	65.149	By matching	By matching	By matching	By matching	By MS/MS	By matching	By matching	By matching
DETIPSTPVSEQK	HVSIVEPKDETIPSTP	STPVSEQKGAKPEAPA	K	D	E	Q	K	G	0	0	0	1	0	1	2	0	0	1	0	1	0	0	2	2	2	0	0	1	0	13	0	1429.69	ACI67079.1;ACI70043.1;ACH71008.1;ACI67536.1;ACN12239.1;ACN09892.1	ACI67079.1	215	227	no	no	2	2.2085e-07	177.16	By MS/MS	By MS/MS	By MS/MS	By MS/MS	By MS/MS	By MS/MS	By MS/MS	By MS/MS
DETNYGIPQR	IIMWKLTRDETNYGIP	TNYGIPQRALKGHSHF	R	D	E	Q	R	A	0	1	1	1	0	1	1	1	0	1	0	0	0	0	1	0	1	0	1	0	0	10	0	1191.55	ACN11311.1;ACN11018.1;ACI68732.1;ACI67449.1;ACH70647.1;ACN12499.1;ACN10148.1	ACN11311.1	48	57	yes	no	2	2.1406e-07	175.65	By MS/MS	By MS/MS	By MS/MS	By MS/MS	By MS/MS	By MS/MS	By MS/MS	By MS/MS
DEWGNGLEAMQCALQLEK	QDIKKPERDEWGNGLE	QCALQLEKNVNQALLD	R	D	E	E	K	N	2	0	1	1	1	2	3	2	0	0	3	1	1	0	0	0	0	1	0	0	0	18	0	2090.94	ACN12259.1;ACN09912.1;ACI69834.1;ACI69419.1;ACI67714.1;ACI67017.1;ACI66106.1;ACI66713.1;ACN12731.1;ACI69048.1;ACI69450.1;P49947.1;NP_001117130.1;ACI68952.1;ACI68504.1;ACI67423.1;AAB34576.1;ACI67876.1;ACN12184.1;ACN09837.1;ACI69475.1;ACI69043.1;ACI68839.1;ACN12274.1;ACN09927.1;ACI66246.1;ACI33572.1;ACI66564.1;ACI66617.1;ACI69640.1	ACN12259.1	88	105	yes	no	2;3	7.8555e-115	369.44	By MS/MS	By MS/MS	By MS/MS	By MS/MS	By MS/MS	By MS/MS	By MS/MS	By MS/MS
DEWGSGVEALESALQLEK	QDVKKPEKDEWGSGVE	ESALQLEKIVNQSLLD	K	D	E	E	K	I	2	0	0	1	0	1	4	2	0	0	3	1	0	0	0	2	0	1	0	1	0	18	0	1959.94	NP_001133194.1;ACN12571.1;ACN12264.1;ACN10744.1;ACN10216.1;ACN09917.1;ACI68239.1;ACH70933.1	NP_001133194.1	88	105	yes	no	2	0.029647	71.842	By MS/MS	By matching	By matching	By matching	By matching	By matching	By matching	By matching
DEWGSGVEALESSLQLEK	QDVKKPEKDEWGSGVE	ESSLQLEKSVNQSLLD	K	D	E	E	K	S	1	0	0	1	0	1	4	2	0	0	3	1	0	0	0	3	0	1	0	1	0	18	0	1975.94	P49946.1;NP_001117129.1;ACN12764.1;ACI67950.1;ACI33630.1;ACH70935.1;ACH70934.1;AAB34575.1	P49946.1	88	105	yes	no	2	3.2825e-42	274.08	By MS/MS	By matching	By MS/MS	By MS/MS	By MS/MS	By MS/MS	By MS/MS	By MS/MS
DFCLLHPGDPMFLMFSGEIVK	IHPQLQDRDFCLLHPG	MFSGEIVKYEGEEVLH	R	D	F	V	K	Y	0	0	0	2	1	0	1	2	1	1	3	1	2	3	2	1	0	0	0	1	0	21	0	2452.16	ACM08542.1;NP_001133102.1;ACI69735.1;ACH70694.1;ACI69278.1	ACM08542.1	250	270	no	no	3	0.0036833	54.253	By matching	By matching	By matching	By matching	By matching	By matching	By matching	By matching
DFFGENYIQNFK	AMVCKVGKDFFGENYI	ENYIQNFKDNGVSTEF	K	D	F	F	K	D	0	0	2	1	0	1	1	1	0	1	0	1	0	3	0	0	0	0	1	0	0	12	0	1520.69	NP_001134323.1;ACI67056.1	NP_001134323.1	68	79	yes	no	2	4.8857e-10	187.58	By MS/MS	By MS/MS	By MS/MS	By MS/MS	By MS/MS	By MS/MS	By MS/MS	By MS/MS
DFGSFQALK	ELAAAINRDFGSFQAL	FGSFQALKDKMSAATV	R	D	F	L	K	D	1	0	0	1	0	1	0	1	0	0	1	1	0	2	0	1	0	0	0	0	0	9	0	1011.5	ACN12619.1;ACN10263.1	ACN12619.1	128	136	yes	no	2	0.00059511	121.73	By matching	By MS/MS	By MS/MS	By MS/MS	By MS/MS	By MS/MS	By matching	By matching
DFLAGGISAAISK	ETVVSFAKDFLAGGIS	GISAAISKTAVAPIER	K	D	F	S	K	T	3	0	0	1	0	0	0	2	0	2	1	1	0	1	0	2	0	0	0	0	0	13	0	1248.67	ACI66474.1;ACN12672.1;ACN10312.1;ADM15907.1;ACN12449.1;ACN10101.1;ACI69327.1;ACI67623.1;ACI67091.1;ACH71014.1;ACN11489.1;ADM15966.1;ACI68775.1	ADM15907.1	11	23	no	no	2	7.4128e-10	192.65	By MS/MS	By MS/MS	By MS/MS	By MS/MS	By MS/MS	By MS/MS	By MS/MS	By MS/MS
DFLHLPPEIVPATLR	NEGIQYLRDFLHLPPE	EIVPATLRRQMRPETA	R	D	F	L	R	R	1	1	0	1	0	0	1	0	1	1	3	0	0	1	3	0	1	0	0	1	0	15	0	1716.96	ACI69812.1;ACI67159.1;ACI66094.1;ACH70846.1;ACN12403.1;ACN10056.1;ACI68412.1;ACI67887.1;ACI70128.1	ACI69812.1	81	95	yes	no	3	0.017746	57.425	By matching	By MS/MS	By matching	By MS/MS	By matching	By matching	By matching	By matching
DFLLKPELLR	SIHSSGFRDFLLKPEL	LLKPELLRAIVDCGFE	R	D	F	L	R	A	0	1	0	1	0	0	1	0	0	0	4	1	0	1	1	0	0	0	0	0	0	10	1	1242.73	ACN12648.1;ACN10290.1;ACM09195.1;ACN58701.1;NP_001134851.1;NP_001133080.1;ACI69146.1;ACH70654.1;NP_001133398.1;ACI33160.1	ACN12648.1	48	57	yes	no	2	0.010416	94.465	By MS/MS	By matching	By MS/MS	By matching	By matching	By matching	By matching	By matching
DFMIQGGDFTR	SKFHRVIKDFMIQGGD	IQGGDFTRGDGTGGKS	K	D	F	T	R	G	0	1	0	2	0	1	0	2	0	1	0	0	1	2	0	0	1	0	0	0	0	11	0	1285.58	AGH92516.1;ACI69864.1;ACI67931.1;ACI68543.1;NP_001134342.1;ACI67125.1;ACI69995.1	AGH92516.1	99	109	yes	no	2	4.075e-06	155.86	By matching	By MS/MS	By MS/MS	By MS/MS	By MS/MS	By MS/MS	By MS/MS	By MS/MS
DFMMQQTMLR	KDGNPLTKDFMMQQTM	MMQQTMLRVKDPVKSL	K	D	F	L	R	V	0	1	0	1	0	2	0	0	0	0	1	0	3	1	0	0	1	0	0	0	0	10	0	1299.58	ACI66158.1;ACH70673.1	ACI66158.1	24	33	yes	no	2	2.9907e-12	200.71	By MS/MS	By matching	By MS/MS	By MS/MS	By MS/MS	By MS/MS	By matching	By MS/MS
DFMPQSALIK	IWDLFGKKDFMPQSAL	MPQSALIKWFATKFCS	K	D	F	I	K	W	1	0	0	1	0	1	0	0	0	1	1	1	1	1	1	1	0	0	0	0	0	10	0	1148.59	NP_001133331.1;ACI33043.1	NP_001133331.1	230	239	yes	no	2	0.012876	69.721	By matching	By matching	By matching	By matching	By matching	By matching	By matching	By matching
DFNLFSSDGYAAK	YNKLVAVKDFNLFSSD	SSDGYAAKNLMFKDSA	K	D	F	A	K	N	2	0	1	2	0	0	0	1	0	0	1	1	0	2	0	2	0	0	1	0	0	13	0	1433.65	ACI33444.1;P80426.1;NP_001117127.1;AAA18838.1;P80429.1;AAN17024.1;AAN17019.1	ACI33444.1	280	292	yes	no	2	1.6365e-22	240.42	By MS/MS	By MS/MS	By MS/MS	By MS/MS	By MS/MS	By MS/MS	By MS/MS	By MS/MS
DFNQAFGFMSR	IYKEFIFKDFNQAFGF	QAFGFMSRVALQAEKM	K	D	F	S	R	V	1	1	1	1	0	1	0	1	0	0	0	0	1	3	0	1	0	0	0	0	0	11	0	1318.58	NP_001140026.1;ACM09621.1;ACM09301.1;ACM08550.1;ACM08306.1	NP_001140026.1	42	52	yes	no	2	1.7576e-21	222.72	By MS/MS	By MS/MS	By MS/MS	By MS/MS	By MS/MS	By MS/MS	By MS/MS	By MS/MS
DFNSYGSR	TSRGLNPRDFNSYGSR	DFNSYGSRRGNDAVMA	R	D	F	S	R	R	0	1	1	1	0	0	0	1	0	0	0	0	0	1	0	2	0	0	1	0	0	8	0	944.399	NP_001133702.1;ACI33729.1	NP_001133702.1	715	722	yes	no	2	0.00030463	131.62	By matching	By MS/MS	By MS/MS	By MS/MS	By MS/MS	By MS/MS	By MS/MS	By MS/MS
DFPLSGFVEVR	FEGHPFRKDFPLSGFV	LSGFVEVRYDDEVKRV	K	D	F	V	R	Y	0	1	0	1	0	0	1	1	0	0	1	0	0	2	1	1	0	0	0	2	0	11	0	1264.65	ACI69869.1;ACI67788.1	ACI69869.1	194	204	no	no	2	0.00010252	122.7	By MS/MS	By MS/MS	By MS/MS	By matching	By matching	By matching	By matching	By matching
DFPSGPLDIYR	________________	SGPLDIYRKKASFNWK	R	D	F	Y	R	K	0	1	0	2	0	0	0	1	0	1	1	0	0	1	2	1	0	0	1	0	0	11	0	1278.62	NP_001158825.1;ACN10554.1	NP_001158825.1	7	17	yes	no	2	0.00092894	98.754	By matching	By matching	By matching	By matching	By matching	By matching	By matching	By matching
DFSSVFQFLR	CARGYAGKDFSSVFQF	SSVFQFLREDEDKEGQ	K	D	F	L	R	E	0	1	0	1	0	1	0	0	0	0	1	0	0	3	0	2	0	0	0	1	0	10	0	1244.62	ACI33919.1	ACI33919.1	315	324	yes	yes	2	1.0486e-15	205.53	By MS/MS	By MS/MS	By MS/MS	By MS/MS	By MS/MS	By MS/MS	By MS/MS	By MS/MS
DFTLTELQPYDGLQNPR	PLPKLKKRDFTLTELQ	YDGLQNPRILMAVNFK	R	D	F	P	R	I	0	1	1	2	0	2	1	1	0	0	3	0	0	1	2	0	2	0	1	0	0	17	0	2005.97	NP_001139831.1;ACM08229.1	NP_001139831.1	61	77	yes	no	2;3	1.268e-41	268.08	By MS/MS	By MS/MS	By MS/MS	By MS/MS	By MS/MS	By MS/MS	By MS/MS	By MS/MS
DFTNSPLHR	LDDQGLTKDFTNSPLH	FTNSPLHRFKKPGSKN	K	D	F	H	R	F	0	1	1	1	0	0	0	0	1	0	1	0	0	1	1	1	1	0	0	0	0	9	0	1085.53	NP_001133504.1;ACI33363.1;ACN10491.1	NP_001133504.1	419	427	yes	no	2	0.020843	64.841	By MS/MS	By matching	By MS/MS	By matching	By matching	By matching	By matching	By matching
DFTPNGLLASIR	LGSWMGKRDFTPNGLL	NGLLASIRNGHDRYYN	R	D	F	I	R	N	1	1	1	1	0	0	0	1	0	1	2	0	0	1	1	1	1	0	0	0	0	12	0	1302.69	ACI69493.1;ACI69463.1;ACI67850.1;ACN12296.1;ACN09949.1	ACI69493.1	29	40	yes	no	2	3e-10	193.15	By MS/MS	By MS/MS	By MS/MS	By matching	By MS/MS	By MS/MS	By MS/MS	By MS/MS
DFTPVCTTELACAAK	GILFSHPRDFTPVCTT	TELACAAKISNEFKKR	R	D	F	A	K	I	3	0	0	1	2	0	1	0	0	0	1	1	0	1	1	0	3	0	0	1	0	15	0	1682.76	ACI67571.1	ACI67571.1	41	55	yes	yes	2	3.871e-51	292.76	By MS/MS	By MS/MS	By MS/MS	By MS/MS	By MS/MS	By MS/MS	By MS/MS	By MS/MS
DFVEAPSQMLENWVWEK	FSGTHVERDFVEAPSQ	LENWVWEKEPLQRMSK	R	D	F	E	K	E	1	0	1	1	0	1	3	0	0	0	1	1	1	1	1	1	0	2	0	2	0	17	0	2106.97	NP_001133368.1;ACI33100.1;ACN10833.1	NP_001133368.1	495	511	yes	no	2	2.4304e-31	250.38	By MS/MS	By MS/MS	By matching	By matching	By matching	By matching	By matching	By matching
DFVEAPSQMLENWVWEKEPLQR	FSGTHVERDFVEAPSQ	WEKEPLQRMSKHYKTG	R	D	F	Q	R	M	1	1	1	1	0	2	4	0	0	0	2	1	1	1	2	1	0	2	0	2	0	22	1	2730.31	NP_001133368.1;ACI33100.1;ACN10833.1	NP_001133368.1	495	516	yes	no	3	3.1458e-05	86.8	By MS/MS	By MS/MS	By matching	By matching	By MS/MS	By matching	By matching	By matching
DFVEQHYVELK	SPASQGARDFVEQHYV	EQHYVELKKANPTFPI	R	D	F	L	K	K	0	0	0	1	0	1	2	0	1	0	1	1	0	1	0	0	0	0	1	2	0	11	0	1405.69	ACI68755.1;ACI69302.1;ACI67436.1	ACI68755.1	36	46	yes	no	2	0.00010732	122.34	By MS/MS	By matching	By matching	By matching	By matching	By matching	By matching	By matching
DFVFVSQDPK	YKPKAYLRDFVFVSQD	VFVSQDPKDQLLLGPT	R	D	F	P	K	D	0	0	0	2	0	1	0	0	0	0	0	1	0	2	1	1	0	0	0	2	0	10	0	1180.58	ACN10637.1	ACN10637.1	339	348	yes	yes	2	4.5126e-05	143.97	By matching	By MS/MS	By MS/MS	By matching	By matching	By MS/MS	By MS/MS	By MS/MS
DFVFVSQDPKDQLLLGPTYGTPK	YKPKAYLRDFVFVSQD	GPTYGTPKVLARAGLT	R	D	F	P	K	V	0	0	0	3	0	2	0	2	0	0	3	2	0	2	3	1	2	0	1	2	0	23	1	2564.32	ACN10637.1	ACN10637.1	339	361	yes	yes	3	0.0015554	55.575	By MS/MS	By MS/MS	By MS/MS	By MS/MS	By MS/MS	By matching	By MS/MS	By matching
DFVPDYVVETIADFIEAYEEEEG	DSDDPERKDFVPDYVV	EAYEEEEG________	K	D	F	E	G	-	2	0	0	3	0	0	6	1	0	2	0	0	0	2	1	0	1	0	2	3	0	23	0	2678.18	NP_001167117.1;ACN10870.1	NP_001167117.1	289	311	yes	no	3	0.0014369	53.188	By matching	By MS/MS	By matching	By MS/MS	By matching	By matching	By matching	By MS/MS
DFVQGTQDFSDTSYIR	RKGADLSKDFVQGTQD	FSDTSYIRAVDFSQPQ	K	D	F	I	R	A	0	1	0	3	0	2	0	1	0	1	0	0	0	2	0	2	2	0	1	1	0	16	0	1877.84	NP_001133918.1;ACI34138.1	NP_001133918.1	194	209	yes	no	2	8.5389e-06	133.28	By matching	By MS/MS	By matching	By matching	By matching	By matching	By matching	By matching
DFYMTDPISR	VPPQLTVRDFYMTDPI	YMTDPISRASQTMAKC	R	D	F	S	R	A	0	1	0	2	0	0	0	0	0	1	0	0	1	1	1	1	1	0	1	0	0	10	0	1243.55	ACI33930.1	ACI33930.1	704	713	yes	yes	2	0.00027619	121.36	By MS/MS	By matching	By MS/MS	By MS/MS	By MS/MS	By MS/MS	By matching	By matching
DGAGDVAFIK	AGAFQCLKDGAGDVAF	AGDVAFIKPLAVPAAE	K	D	G	I	K	P	2	0	0	2	0	0	0	2	0	1	0	1	0	1	0	0	0	0	0	1	0	10	0	991.497	ACI33444.1;P80426.1;NP_001117127.1;AAA18838.1;P80429.1;AAN17024.1;AAN17019.1;ACC55231.1	ACI33444.1	210	219	yes	no	2	0.054346	51.528	By matching	By MS/MS	By matching	By matching	By matching	By matching	By matching	By matching
DGAGDVAFIKPLAVPAAEK	AGAFQCLKDGAGDVAF	LAVPAAEKASYELLCK	K	D	G	E	K	A	5	0	0	2	0	0	1	2	0	1	1	2	0	1	2	0	0	0	0	2	0	19	1	1868	ACI33444.1;P80426.1;NP_001117127.1;AAA18838.1;P80429.1;AAN17024.1;AAN17019.1;ACC55231.1	ACI33444.1	210	228	yes	no	2;3	1.3304e-10	188.1	By MS/MS	By MS/MS	By MS/MS	By MS/MS	By MS/MS	By MS/MS	By MS/MS	By MS/MS
DGANVVIAAK	AIALKAAKDGANVVIA	ANVVIAAKTAQVHPKL	K	D	G	A	K	T	3	0	1	1	0	0	0	1	0	1	0	1	0	0	0	0	0	0	0	2	0	10	0	956.529	NP_001135155.1;ACH70700.1;ACN12769.1;ACN10404.1	ACN12769.1	33	42	no	no	2	2.7182e-08	181.87	By matching	By MS/MS	By MS/MS	By MS/MS	By MS/MS	By MS/MS	By MS/MS	By MS/MS
DGAYLAVTDEK	VTDMAYSKDGAYLAVT	YLAVTDEKKVVTVFTV	K	D	G	E	K	K	2	0	0	2	0	0	1	1	0	0	1	1	0	0	0	0	1	0	1	1	0	11	0	1180.56	ACI33321.1;ACN58683.1	ACI33321.1	500	510	yes	no	2	0.0008624	99.539	By MS/MS	By MS/MS	By matching	By matching	By MS/MS	By matching	By matching	By matching
DGCVLSELINSLHK	LGFQDWLKDGCVLSEL	ELINSLHKDNKPIKKI	K	D	G	H	K	D	0	0	1	1	1	0	1	1	1	1	3	1	0	0	0	2	0	0	0	1	0	14	0	1583.8	ACM09025.1;ACI69026.1	ACM09025.1	58	71	yes	no	2;3	9.3917e-10	194.59	By matching	By matching	By matching	By matching	By matching	By MS/MS	By matching	By matching
DGDDWILNGNK	GVRTYAKKDGDDWILN	DWILNGNKVFITNGCM	K	D	G	N	K	V	0	0	2	3	0	0	0	2	0	1	1	1	0	0	0	0	0	1	0	0	0	11	0	1245.56	ACI32953.1	ACI32953.1	172	182	yes	yes	2	0.0046001	91.123	By matching	By matching	By matching	By matching	By matching	By matching	By matching	By MS/MS
DGDFCLAESIAILK	IRKAPAIRDGDFCLAE	AESIAILKYLAEKYQT	R	D	G	L	K	Y	2	0	0	2	1	0	1	1	0	2	2	1	0	1	0	1	0	0	0	0	0	14	0	1550.77	ACI66391.1	ACI66391.1	59	72	yes	yes	2	4.1401e-10	198.74	By MS/MS	By MS/MS	By MS/MS	By MS/MS	By MS/MS	By MS/MS	By MS/MS	By MS/MS
DGDFILTESVAILK	VRKVPVMRDGDFILTE	TESVAILKYLAEKFGT	R	D	G	L	K	Y	1	0	0	2	0	0	1	1	0	2	2	1	0	1	0	1	1	0	0	1	0	14	0	1519.81	ACI69297.1;ACI67154.1;ACI33850.1;ACI66470.1;ACI67282.1;ACI67968.1;ACI69814.1	ACI66470.1	59	72	no	no	2;3	2.3146e-28	241.35	By MS/MS	By MS/MS	By MS/MS	By MS/MS	By MS/MS	By MS/MS	By MS/MS	By MS/MS
DGDTGCCGDNDPIDVCEIGTK	TWEDPGHKDGDTGCCG	DVCEIGTKVCSRGEVI	K	D	G	T	K	V	0	0	1	5	3	0	1	4	0	2	0	1	0	0	1	0	2	0	0	1	0	21	0	2296.89	ACI66684.1	ACI66684.1	109	129	yes	yes	2	3.1971e-59	295.53	By matching	By MS/MS	By MS/MS	By MS/MS	By MS/MS	By MS/MS	By matching	By MS/MS
DGDYTEIPVPEQFK	MNVLVPGKDGDYTEIP	IPVPEQFKTVWDGKKL	K	D	G	F	K	T	0	0	0	2	0	1	2	1	0	1	0	1	0	1	2	0	1	0	1	1	0	14	0	1636.76	NP_001133556.1;ACI33472.1	NP_001133556.1	437	450	yes	no	2	0.00035908	105.99	By matching	By MS/MS	By matching	By matching	By MS/MS	By matching	By MS/MS	By matching
DGEGVVEFVR	VCFADVQRDGEGVVEF	EGVVEFVRREDMEYAL	R	D	G	V	R	R	0	1	0	1	0	0	2	2	0	0	0	0	0	1	0	0	0	0	0	3	0	10	0	1105.54	NP_001133886.1;ACN11334.1;ACI34079.1	NP_001133886.1	146	155	yes	no	2	0.00029022	120.45	By matching	By matching	By MS/MS	By MS/MS	By matching	By MS/MS	By MS/MS	By MS/MS
DGELPVEDDYDLSDVDLDDDIGKEEL	SVDAWDGKDGELPVED	DDIGKEEL________	K	D	G	E	L	-	0	0	0	9	0	0	4	2	0	1	4	1	0	0	1	1	0	0	1	2	0	26	1	2922.27	ACI34364.1;ACN60302.1	ACI34364.1	417	442	yes	no	2;3	5.4142e-24	186.68	By MS/MS	By MS/MS	By MS/MS	By MS/MS	By MS/MS	By MS/MS	By MS/MS	By MS/MS
DGELPVEDDYDLSDVDLDDNFGKDEL	SVEAWDGKDGELPVED	DNFGKDEL________	K	D	G	E	L	-	0	0	1	9	0	0	3	2	0	0	4	1	0	1	1	1	0	0	1	2	0	26	1	2941.25	ACN10934.1;ACI33422.1	ACN10934.1	418	443	yes	no	2;3	1.9799e-16	154.1	By matching	By MS/MS	By MS/MS	By matching	By MS/MS	By MS/MS	By matching	By matching
DGEMLTTDIDYLDVWK	DDELFPMRDGEMLTTD	IDYLDVWKGMEALQAS	R	D	G	W	K	G	0	0	0	4	0	0	1	1	0	1	2	1	1	0	0	0	2	1	1	1	0	16	0	1912.88	ACI67363.1	ACI67363.1	136	151	yes	yes	2	1.3181e-14	210.9	By MS/MS	By matching	By MS/MS	By MS/MS	By MS/MS	By MS/MS	By MS/MS	By MS/MS
DGEVTVTNDGATILSMMDVDHQIAK	LDKMMVDRDGEVTVTN	DVDHQIAKLMVELSKS	R	D	G	A	K	L	2	0	1	4	0	1	1	2	1	2	1	1	2	0	0	1	3	0	0	3	0	25	0	2659.25	NP_001167310.1;ACN11333.1	NP_001167310.1	65	89	yes	no	3	1.211e-06	88.176	By MS/MS	By matching	By MS/MS	By MS/MS	By MS/MS	By MS/MS	By matching	By MS/MS
DGFIDLMELK	FKQYDAGKDGFIDLME	FIDLMELKLMMEKLGA	K	D	G	L	K	L	0	0	0	2	0	0	1	1	0	1	2	1	1	1	0	0	0	0	0	0	0	10	0	1179.58	NP_001167374.1;ACN11503.1;NP_001139926.1;ACM08726.1	NP_001167374.1	105	114	yes	no	2	2.9651e-05	150.1	By MS/MS	By MS/MS	By matching	By matching	By matching	By MS/MS	By MS/MS	By matching
DGFQLNANGK	SLVITVQRDGFQLNAN	FQLNANGKHFMTFKHR	R	D	G	G	K	H	1	0	2	1	0	1	0	2	0	0	1	1	0	1	0	0	0	0	0	0	0	10	0	1062.51	ACN10990.1;ACI33460.1	ACN10990.1	108	117	yes	no	2	0.011393	72.096	By matching	By matching	By matching	By MS/MS	By matching	By matching	By matching	By matching
DGFSPNPFYECLIAEVPDEHR	TSHEELERDGFSPNPF	AEVPDEHRTKDGYTVV	R	D	G	H	R	T	1	1	1	2	1	0	3	1	1	1	1	0	0	2	3	1	0	0	1	1	0	21	0	2491.11	NP_001167376.1;ACN12604.1	NP_001167376.1	43	63	yes	no	3	0.0035124	54.964	By MS/MS	By matching	By matching	By matching	By matching	By matching	By matching	By matching
DGFVDKEDLHDMLASLGK	FNMIDQNRDGFVDKED	DMLASLGKNPTDDYLE	R	D	G	G	K	N	1	0	0	4	0	0	1	2	1	0	3	2	1	1	0	1	0	0	0	1	0	18	1	1988.95	ADM15886.1;ACI68070.1;ACH70954.1	ADM15886.1	46	63	no	no	3	7.0528e-06	127.2	By MS/MS	By MS/MS	By matching	By matching	By matching	By matching	By matching	By matching
DGGEEAEVDKEFETWK	LMVVFPTRDGGEEAEV	DKEFETWKVQHGKNYG	R	D	G	W	K	V	1	0	0	2	0	0	5	2	0	0	0	2	0	1	0	0	1	1	0	1	0	16	1	1867.81	NP_001134251.1;CAD80246.1;ACI66799.1	NP_001134251.1	186	201	yes	no	3	0.010461	89.747	By matching	By matching	By matching	By matching	By matching	By matching	By matching	By matching
DGGVPCDPDNVYLTTGASDGIVTMLK	VARYIERRDGGVPCDP	DGIVTMLKLLVCGEGA	R	D	G	L	K	L	1	0	1	4	1	0	0	4	0	1	2	1	1	0	2	1	3	0	1	3	0	26	0	2694.25	NP_001133370.1;ACI33102.1	NP_001133370.1	210	235	yes	no	2;3	1.1285e-12	133.98	By matching	By matching	By matching	By matching	By matching	By matching	By matching	By matching
DGINPEPVHEPATGR	GGCRVKPKDGINPEPV	VHEPATGRKLCDMFPC	K	D	G	G	R	K	1	1	1	1	0	0	2	2	1	1	0	0	0	0	3	0	1	0	0	1	0	15	0	1587.76	NP_001133574.1;ACN10881.1;ACI33507.1	NP_001133574.1	34	48	yes	no	2;3	8.5548e-07	177.39	By MS/MS	By MS/MS	By MS/MS	By MS/MS	By MS/MS	By MS/MS	By MS/MS	By MS/MS
DGKEAALIDMMCDGVEDLR	RNHDAYGKDGKEAALI	CDGVEDLRLKYGKMIY	K	D	G	L	R	L	2	1	0	4	1	0	2	2	0	1	2	1	2	0	0	0	0	0	0	1	0	19	1	2136.95	ACI69603.1;ACI68362.1;ACN12309.1;ACN09962.1;ACI70112.1;ACI69773.1	ACN12309.1	83	101	no	no	2;3	3.2123e-16	217.17	By MS/MS	By MS/MS	By MS/MS	By MS/MS	By MS/MS	By MS/MS	By MS/MS	By MS/MS
DGKPCLIAK	HDENFGFKDGKPCLIA	GKPCLIAKLNRIINFR	K	D	G	A	K	L	1	0	0	1	1	0	0	1	0	1	1	2	0	0	1	0	0	0	0	0	0	9	1	1000.54	ACN11038.1;NP_001134069.1;ADM16130.1;ACI66117.1	NP_001134069.1	172	180	no	no	2	0.0040404	117.81	By matching	By matching	By matching	By matching	By matching	By MS/MS	By matching	By matching
DGKYDLDFK	VAASEFYKDGKYDLDF	GKYDLDFKSPDDPSRY	K	D	G	F	K	S	0	0	0	3	0	0	0	1	0	0	1	2	0	1	0	0	0	0	1	0	0	9	1	1099.52	NP_001133366.1;ACI33096.1;CBL79146.1;ACN12602.1;ACN10247.1	NP_001133366.1	254	262	no	no	2	0.0041433	119.22	By MS/MS	By MS/MS	By MS/MS	By MS/MS	By MS/MS	By MS/MS	By MS/MS	By MS/MS
DGKYDLDFKSPDDPSR	VAASEFYKDGKYDLDF	KSPDDPSRYITPDQLG	K	D	G	S	R	Y	0	1	0	5	0	0	0	1	0	0	1	2	0	1	2	2	0	0	1	0	0	16	2	1853.84	NP_001133366.1;ACI33096.1;CBL79146.1	NP_001133366.1	254	269	yes	no	3;4	0.0014157	90.498	By MS/MS	By matching	By matching	By MS/MS	By MS/MS	By matching	By MS/MS	By matching
DGLDDQGLTK	HTSVQLPRDGLDDQGL	LDDQGLTKDFTNSPLH	R	D	G	T	K	D	0	0	0	3	0	1	0	2	0	0	2	1	0	0	0	0	1	0	0	0	0	10	0	1060.5	NP_001133504.1;ACI33363.1	NP_001133504.1	409	418	yes	no	2	0.029307	70.412	By matching	By matching	By matching	By matching	By matching	By matching	By matching	By matching
DGLLPEQTYFVGFAR	PTLWWLFRDGLLPEQT	TYFVGFARSDLTVDAI	R	D	G	A	R	S	1	1	0	1	0	1	1	2	0	0	2	0	0	2	1	0	1	0	1	1	0	15	0	1711.86	NP_001135196.1;ACI33164.1	NP_001135196.1	62	76	yes	no	2	0.00033683	112.96	By MS/MS	By matching	By matching	By MS/MS	By matching	By MS/MS	By matching	By matching
DGLLVTEMDLNLTR	SPGLSRTRDGLLVTEM	EMDLNLTRQISDKWSF	R	D	G	T	R	Q	0	1	1	2	0	0	1	1	0	0	4	0	1	0	0	0	2	0	0	1	0	14	0	1588.81	NP_001140121.1;ACM08325.1	NP_001140121.1	334	347	yes	no	2	3.835e-15	216.15	By MS/MS	By MS/MS	By matching	By MS/MS	By MS/MS	By matching	By matching	By matching
DGNANGVTLLEALDSILPPSRPTDK	KGWKVERKDGNANGVT	PPSRPTDKPLRLPLQD	K	D	G	D	K	P	2	1	2	3	0	0	1	2	0	1	4	1	0	0	3	2	2	0	0	1	0	25	1	2592.34	ACN11081.1;NP_001117101.1;ACN12790.1;ACN10846.1;ACN10424.1;ACH70682.1;AAG38613.1	ACN11081.1	220	244	yes	no	3	0.0011269	50.255	By matching	By MS/MS	By matching	By matching	By matching	By matching	By matching	By matching
DGNANGVTLLEALDSILPPSRPTDKPLR	KGWKVERKDGNANGVT	RPTDKPLRLPLQDVYK	K	D	G	L	R	L	2	2	2	3	0	0	1	2	0	1	5	1	0	0	4	2	2	0	0	1	0	28	2	2958.58	ACN11081.1;NP_001117101.1;ACN12790.1;ACN10846.1;ACN10424.1;ACH70682.1;AAG38613.1	ACN11081.1	220	247	yes	no	3;4	1.9871e-09	104.45	By MS/MS	By MS/MS	By MS/MS	By matching	By matching	By matching	By matching	By MS/MS
DGPMCMFDNQAGAPNYFPNSFSAPETQPQHVETR	TRVANYQRDGPMCMFD	QPQHVETRFKVSPDVG	R	D	G	T	R	F	3	1	3	2	1	3	2	2	1	0	0	0	2	3	5	2	2	0	1	1	0	34	0	3839.64	NP_001133774.1;ACI33877.1	NP_001133774.1	325	358	yes	no	3;4	5.7899e-36	166.08	By MS/MS	By MS/MS	By MS/MS	By MS/MS	By MS/MS	By MS/MS	By MS/MS	By MS/MS
DGPMCMFNNQAGAPNYFPNSFSAPETQR	TRVSNYQRDGPMCMFN	FSAPETQRQHVETRFK	R	D	G	Q	R	Q	3	1	4	1	1	2	1	2	0	0	0	0	2	3	4	2	1	0	1	0	0	28	0	3147.33	ACN11170.1	ACN11170.1	389	416	yes	yes	2;3;4	3.1334e-31	202.97	By MS/MS	By MS/MS	By MS/MS	By MS/MS	By MS/MS	By MS/MS	By MS/MS	By MS/MS
DGPSAGCTIVTALLSLATNTPVR	VPEGATPKDGPSAGCT	LATNTPVRENVAMTGE	K	D	G	V	R	E	3	1	1	1	1	0	0	2	0	1	3	0	0	0	2	2	4	0	0	2	0	23	0	2313.2	ACN10954.1	ACN10954.1	916	938	yes	yes	3	0.066035	16.867	By matching	By matching	By matching	By matching	By MS/MS	By MS/MS	By matching	By matching
DGQALFNYLAEK	TKQMQSTRDGQALFNY	LFNYLAEKHSFRQEYL	R	D	G	E	K	H	2	0	1	1	0	1	1	1	0	0	2	1	0	1	0	0	0	0	1	0	0	12	0	1367.67	NP_001135167.1;B5DGH9.1;ACH70853.1	NP_001135167.1	110	121	yes	no	2	1.0853e-07	175.88	By matching	By MS/MS	By MS/MS	By MS/MS	By MS/MS	By MS/MS	By matching	By MS/MS
DGQAMLWDLNEGK	SLCASGGKDGQAMLWD	LWDLNEGKHLYTLDSG	K	D	G	G	K	H	1	0	1	2	0	1	1	2	0	0	2	1	1	0	0	0	0	1	0	0	0	13	0	1475.67	ACN11311.1;ACN11018.1;ACI68732.1;ACI67449.1;ACH70647.1;ACN12499.1;ACN10148.1	ACN11311.1	213	225	yes	no	2	4.8078e-10	195.94	By MS/MS	By matching	By MS/MS	By MS/MS	By MS/MS	By MS/MS	By MS/MS	By MS/MS
DGQPLNMILDDGGDLTNMVHK	IEQTIYWKDGQPLNMI	DLTNMVHKKYPKLLSG	K	D	G	H	K	K	0	0	2	4	0	1	0	3	1	1	3	1	2	0	1	0	1	0	0	1	0	21	0	2282.07	NP_001135793.1;NP_001133847.1;ACN10496.1;ACI34009.1;ACH70814.1	NP_001135793.1	122	142	yes	no	2;3	8.3451e-47	276.05	By MS/MS	By MS/MS	By MS/MS	By MS/MS	By MS/MS	By MS/MS	By MS/MS	By MS/MS
DGQPLNMILDDGGDLTNMVHKK	IEQTIYWKDGQPLNMI	LTNMVHKKYPKLLSGI	K	D	G	K	K	Y	0	0	2	4	0	1	0	3	1	1	3	2	2	0	1	0	1	0	0	1	0	22	1	2410.16	NP_001135793.1;NP_001133847.1;ACN10496.1;ACI34009.1;ACH70814.1	NP_001135793.1	122	143	yes	no	4	0.031418	33.171	By MS/MS	By matching	By MS/MS	By MS/MS	By matching	By matching	By MS/MS	By matching
DGQVIGIGAGQQSR	SNSVCYAKDGQVIGIG	IGAGQQSRIHCTRLAG	K	D	G	S	R	I	1	1	0	1	0	3	0	4	0	2	0	0	0	0	0	1	0	0	0	1	0	14	0	1384.71	ACN10681.1;NP_001133622.1;ACI33591.1	ACN10681.1	437	450	no	no	2	2.5055e-14	212.43	By MS/MS	By MS/MS	By MS/MS	By MS/MS	By MS/MS	By MS/MS	By MS/MS	By MS/MS
DGSFECIQAIK	AEFSCVRKDGSFECIQ	FECIQAIKGGEADAIT	K	D	G	I	K	G	1	0	0	1	1	1	1	1	0	2	0	1	0	1	0	1	0	0	0	0	0	11	0	1266.59	ACI33444.1;P80426.1;NP_001117127.1;AAA18838.1;P80429.1;ABH07963.1;AAC42221.1;AAN17022.1;AAN17017.1	ACI33444.1	54	64	yes	no	2	8.8511e-09	181.53	By MS/MS	By MS/MS	By MS/MS	By MS/MS	By MS/MS	By MS/MS	By MS/MS	By MS/MS
DGSGTVTPGNASGINDGVAATVLMSQSEAQK	KLRPCFLKDGSGTVTP	MSQSEAQKRGLKPMAR	K	D	G	Q	K	R	4	0	2	2	0	2	1	5	0	1	1	1	1	0	1	4	3	0	0	3	0	31	0	2961.4	NP_001133421.1;ACI33207.1	NP_001133421.1	239	269	yes	no	2;3	6.442e-33	187.54	By MS/MS	By MS/MS	By MS/MS	By MS/MS	By MS/MS	By MS/MS	By MS/MS	By MS/MS
DGSIATSMPVLDLIDAIQPGSIR	KGTISGFKDGSIATSM	AIQPGSIRYDLIKVED	K	D	G	I	R	Y	2	1	0	3	0	1	0	2	0	4	2	0	1	0	2	3	1	0	0	1	0	23	0	2368.23	ACM09824.1;ACI68906.1	ACM09824.1	147	169	yes	no	2;3	3.6463e-06	100.76	By matching	By MS/MS	By matching	By MS/MS	By matching	By matching	By MS/MS	By MS/MS
DGSQILTSCK	IYSACWNRDGSQILTS	SQILTSCKDKTIRVLD	R	D	G	C	K	D	0	0	0	1	1	1	0	1	0	1	1	1	0	0	0	2	1	0	0	0	0	10	0	1107.52	ACN10578.1	ACN10578.1	186	195	yes	yes	2	0.00040628	112.94	By matching	By MS/MS	By matching	By matching	By matching	By matching	By matching	By MS/MS
DGTGFLQCVLNDK	NLLFIVLRDGTGFLQC	LQCVLNDKLCQCYNAL	R	D	G	D	K	L	0	0	1	2	1	1	0	2	0	0	2	1	0	1	0	0	1	0	0	1	0	13	0	1465.69	NP_001133698.1;ACI33721.1	NP_001133698.1	162	174	yes	no	2	8.193e-38	261.02	By matching	By MS/MS	By matching	By matching	By matching	By matching	By matching	By matching
DGTGVVEFVR	VCYADVFRDGTGVVEF	TGVVEFVRKEDMTYAV	R	D	G	V	R	K	0	1	0	1	0	0	1	2	0	0	0	0	0	1	0	0	1	0	0	3	0	10	0	1077.55	NP_001167114.1;ACN10862.1	NP_001167114.1	155	164	yes	no	2	0.0010766	99.973	By matching	By MS/MS	By MS/MS	By MS/MS	By MS/MS	By MS/MS	By MS/MS	By MS/MS
DGVGFLINLIDSPGHVDFSSEVTAALR	MAFIKQCKDGVGFLIN	SEVTAALRVTDGALVV	K	D	G	L	R	V	2	1	1	3	0	0	1	3	1	2	3	0	0	2	1	3	1	0	0	3	0	27	0	2828.43	ACN11358.1;NP_001133466.1;ACI33293.1	NP_001133466.1	94	120	no	no	3	0.02429	30.767	By matching	By matching	By matching	By matching	By matching	By matching	By matching	By matching
DGVIEASINHEK	FIVAKAIRDGVIEASI	EASINHEKGYVQSKET	R	D	G	E	K	G	1	0	1	1	0	0	2	1	1	2	0	1	0	0	0	1	0	0	0	1	0	12	0	1310.65	NP_001133516.1;ACN10780.1;ACI33390.1;ACH70973.1;NP_001133204.1;ACH70974.1	NP_001133516.1	424	435	yes	no	2	8.7692e-06	140.63	By matching	By MS/MS	By matching	By matching	By matching	By matching	By matching	By matching
DGVVECAYVR	VLDAMNGKDGVVECAY	VVECAYVRSEETECKY	K	D	G	V	R	S	1	1	0	1	1	0	1	1	0	0	0	0	0	0	0	0	0	0	1	3	0	10	0	1166.54	ACH70948.1;NP_001135174.1;ACI66104.1;ACI67899.1;ACI68220.1	ACH70948.1	270	279	yes	no	2	1.8241e-10	183.67	By matching	By MS/MS	By MS/MS	By MS/MS	By MS/MS	By MS/MS	By matching	By MS/MS
DGVVLFK	FSKFEVSKDGVVLFKK	KDGVVLFKKFDEGRNT	K	D	G	F	K	K	0	0	0	1	0	0	0	1	0	0	1	1	0	1	0	0	0	0	0	2	0	7	0	776.443	ACN60216.1	ACN60216.1	114	120	yes	yes	1	0.06765	77.748	By matching	By matching	By matching	By matching	By matching	By matching	By matching	By MS/MS
DGYDYDGYR	ADDAVYGRDGYDYDGY	GYDYDGYRLRVEFPRS	R	D	G	Y	R	L	0	1	0	3	0	0	0	2	0	0	0	0	0	0	0	0	0	0	3	0	0	9	0	1122.43	NP_001167114.1;ACN10862.1	NP_001167114.1	74	82	yes	no	2	0.00068849	108.57	By matching	By matching	By MS/MS	By MS/MS	By MS/MS	By MS/MS	By MS/MS	By MS/MS
DGYITEEVK	GWETSYAKDGYITEEV	GYITEEVKYMGGLVGG	K	D	G	V	K	Y	0	0	0	1	0	0	2	1	0	1	0	1	0	0	0	0	1	0	1	1	0	9	0	1052.5	NP_001134067.1;ACI66111.1	NP_001134067.1	40	48	yes	no	2	0.051141	52.49	By matching	By matching	By matching	By matching	By matching	By matching	By MS/MS	By matching
DGYVDYSASKPK	DSTPSDWKDGYVDYSA	DYSASKPKAEETGNGD	K	D	G	P	K	A	1	0	0	2	0	0	0	1	0	0	0	2	0	0	1	2	0	0	2	1	0	12	1	1328.62	NP_001133521.1;ACI33401.1	NP_001133521.1	412	423	yes	no	2	0.0064407	92.781	By matching	By MS/MS	By matching	By matching	By matching	By matching	By matching	By matching
DHDPNHPR	NKMYHGVRDHDPNHPR	DHDPNHPRVHLEMEKG	R	D	H	P	R	V	0	1	1	2	0	0	0	0	2	0	0	0	0	0	2	0	0	0	0	0	0	8	0	986.432	NP_001133683.1;ACI33694.1	NP_001133683.1	233	240	yes	no	2	0.018311	69.628	By matching	By matching	By matching	By matching	By matching	By matching	By matching	By matching
DHLLPLLR	QGLSEEERDHLLPLLR	DHLLPLLRNAQWVEVV	R	D	H	L	R	N	0	1	0	1	0	0	0	0	1	0	4	0	0	0	1	0	0	0	0	0	0	8	0	975.587	NP_001140026.1;ACM09621.1;ACM09301.1;ACM08550.1;ACM08306.1	NP_001140026.1	14	21	yes	no	2	0.0026946	89.142	By matching	By MS/MS	By MS/MS	By matching	By MS/MS	By matching	By matching	By MS/MS
DHNVQIKFPER	SRIQGITRDHNVQIKF	VQIKFPERVDGPGKGG	R	D	H	E	R	V	0	1	1	1	0	1	1	0	1	1	0	1	0	1	1	0	0	0	0	1	0	11	1	1381.71	NP_001167124.1;ACN10888.1	NP_001167124.1	899	909	yes	no	3	0.067994	42.475	By matching	By matching	By matching	By matching	By matching	By matching	By matching	By matching
DHSNAQFR	IPVLTFLRDHSNAQFR	DHSNAQFRNMIDLTAV	R	D	H	F	R	N	1	1	1	1	0	1	0	0	1	0	0	0	0	1	0	1	0	0	0	0	0	8	0	973.437	ACI69869.1;ACI67788.1	ACI69869.1	95	102	no	no	2	0.0029753	86.833	By matching	By matching	By matching	By matching	By matching	By MS/MS	By matching	By MS/MS
DHSTVTPMLTVQK	SLLGELSKDHSTVTPM	TPMLTVQKAKACDLEK	K	D	H	Q	K	A	0	0	0	1	0	1	0	0	1	0	1	1	1	0	1	1	3	0	0	2	0	13	0	1455.74	NP_001139898.1;ACM09807.1;ACM08564.1	NP_001139898.1	256	268	yes	no	2;3	2.9256e-10	198.32	By matching	By matching	By matching	By matching	By matching	By matching	By matching	By matching
DIAAASMRPEK	NTSALPIKDIAAASMR	AASMRPEKVIGMHYFS	K	D	I	E	K	V	3	1	0	1	0	0	1	0	0	1	0	1	1	0	1	1	0	0	0	0	0	11	1	1187.6	ACN58629.1	ACN58629.1	478	488	yes	yes	2	0.00026026	134.75	By MS/MS	By MS/MS	By MS/MS	By matching	By MS/MS	By MS/MS	By MS/MS	By MS/MS
DIADESFK	YNVVINLKDIADESFK	DIADESFKVTTQQRAS	K	D	I	F	K	V	1	0	0	2	0	0	1	0	0	1	0	1	0	1	0	1	0	0	0	0	0	8	0	923.424	NP_001158793.1;ACN10483.1	NP_001158793.1	504	511	yes	no	2	0.00062469	108.74	By MS/MS	By MS/MS	By MS/MS	By MS/MS	By MS/MS	By matching	By matching	By matching
DIADEYGGVMVSFPR	ARRGQVLRDIADEYGG	GVMVSFPRSGANSDKV	R	D	I	P	R	S	1	1	0	2	0	0	1	2	0	1	0	0	1	1	1	1	0	0	1	2	0	15	0	1654.77	NP_001167124.1;ACN10888.1	NP_001167124.1	822	836	yes	no	2	2.5322e-05	155.09	By MS/MS	By MS/MS	By MS/MS	By MS/MS	By MS/MS	By MS/MS	By MS/MS	By MS/MS
DIAMLQTVISK	MQKCFDEKDIAMLQTV	MLQTVISKLDPTEAKV	K	D	I	S	K	L	1	0	0	1	0	1	0	0	0	2	1	1	1	0	0	1	1	0	0	1	0	11	0	1217.67	ACI66238.1	ACI66238.1	317	327	yes	yes	2	0.025022	70.68	By matching	By matching	By matching	By matching	By matching	By matching	By matching	By matching
DICCQIAYAK	MIVRFSNRDICCQIAY	CCQIAYAKIEGDQIVA	R	D	I	A	K	I	2	0	0	1	2	1	0	0	0	2	0	1	0	0	0	0	0	0	1	0	0	10	0	1240.56	ACI70200.1;ACI67545.1;ACI34044.1;ACH70882.1;ACI70102.1;ACI69521.1	ACI70200.1	59	68	yes	no	2	0.00044576	110.38	By MS/MS	By MS/MS	By MS/MS	By matching	By matching	By MS/MS	By MS/MS	By MS/MS
DICNDVLELLNK	EKVEGELRDICNDVLE	DVLELLNKYLIENSTN	R	D	I	N	K	Y	0	0	2	2	1	0	1	0	0	1	3	1	0	0	0	0	0	0	0	1	0	12	0	1444.72	ACI69428.1;NP_001135087.1;ACN10949.1;ACI70157.1;ACI68864.1;ACI69139.1	ACI69428.1	92	103	no	no	2	2.0081e-14	205.8	By MS/MS	By MS/MS	By MS/MS	By matching	By MS/MS	By MS/MS	By MS/MS	By matching
DICNDVLGLLSK	NKVETELRDICNDVLG	DVLGLLSKYLIENAPN	R	D	I	S	K	Y	0	0	1	2	1	0	0	1	0	1	3	1	0	0	0	1	0	0	0	1	0	12	0	1345.69	NP_001134815.1;ACN12493.1;ACN10142.1;ACI69013.1	NP_001134815.1	92	103	yes	no	2	8.1914e-39	276.12	By MS/MS	By MS/MS	By MS/MS	By MS/MS	By MS/MS	By MS/MS	By MS/MS	By MS/MS
DIDKAHYISSGLR	LAAAVFTKDIDKAHYI	HYISSGLRAGTVWINC	K	D	I	L	R	A	1	1	0	2	0	0	0	1	1	2	1	1	0	0	0	2	0	0	1	0	0	13	1	1473.76	ACI33614.1	ACI33614.1	453	465	yes	yes	2;3	3.2018e-05	128.21	By MS/MS	By MS/MS	By matching	By MS/MS	By MS/MS	By MS/MS	By MS/MS	By MS/MS
DIDQILDELK	YYEDLSPKDIDQILDE	DQILDELKAGKVPPPG	K	D	I	L	K	A	0	0	0	3	0	1	1	0	0	2	2	1	0	0	0	0	0	0	0	0	0	10	0	1200.62	ACI67028.1	ACI67028.1	195	204	yes	yes	2	0.00012791	134.98	By MS/MS	By matching	By matching	By matching	By matching	By matching	By matching	By matching
DIEDLFFK	LPMDVQERDIEDLFFK	DIEDLFFKYGKIRDIE	R	D	I	F	K	Y	0	0	0	2	0	0	1	0	0	1	1	1	0	2	0	0	0	0	0	0	0	8	0	1025.51	NP_001133886.1;ACN11334.1;ACI34079.1	NP_001133886.1	19	26	yes	no	2	0.0018924	95.741	By MS/MS	By matching	By matching	By MS/MS	By matching	By MS/MS	By MS/MS	By matching
DIEDSIKR	EYQKISGRDIEDSIKR	DIEDSIKREMSGSLED	R	D	I	K	R	E	0	1	0	2	0	0	1	0	0	2	0	1	0	0	0	1	0	0	0	0	0	8	1	974.503	ACI69256.1;ACI69495.1	ACI69495.1	221	228	no	no	2	0.044172	85.161	By matching	By matching	By matching	By MS/MS	By matching	By matching	By matching	By matching
DIEIIHEELR	EGNVDPVRDIEIIHEE	EIIHEELRLKDEESLG	R	D	I	L	R	L	0	1	0	1	0	0	3	0	1	3	1	0	0	0	0	0	0	0	0	0	0	10	0	1265.66	NP_001158828.1;ACN10563.1	NP_001158828.1	143	152	yes	no	2	9.8082e-05	138.22	By matching	By matching	By matching	By matching	By matching	By matching	By matching	By matching
DIELVMSQANVSR	DETGVEVKDIELVMSQ	MSQANVSRAKAVRALK	K	D	I	S	R	A	1	1	1	1	0	1	1	0	0	1	1	0	1	0	0	2	0	0	0	2	0	13	0	1460.73	AGH92567.1;ACN12668.1;ACN12258.1;ACN10308.1;ACN09911.1;ACI69288.1;ACI69238.1;ACI68299.1;ACI67733.1;ACI66230.1;ACI66189.1;ACI66022.1;ACH85307.1;ACI68845.1;ACI68638.1;ACI66250.1;ACI69820.1;ACI69346.1;ACI67588.1;ACN11122.1;ACI66074.1	AGH92567.1	175	187	yes	no	2	2.4825e-15	220.4	By MS/MS	By MS/MS	By MS/MS	By MS/MS	By MS/MS	By MS/MS	By MS/MS	By MS/MS
DIEQYYSTQIDEMPMNVADLI	NDDIRILRDIEQYYST	PMNVADLI________	R	D	I	L	I	-	1	0	1	3	0	2	2	0	0	3	1	0	2	0	1	1	1	0	2	1	0	21	0	2487.12	NP_001134430.1;B5DG42.1;ACI67470.1;ACH70716.1	NP_001134430.1	386	406	yes	no	2	0.070289	28.411	By matching	By matching	By matching	By matching	By matching	By matching	By matching	By matching
DIFAYFSGDKDAQGMSWCPDCVEAEPVVR	AVSERKGKDIFAYFSG	VEAEPVVRGEMSHLPE	K	D	I	V	R	G	3	1	0	4	2	1	2	2	0	1	0	1	1	2	2	2	0	1	1	3	0	29	1	3348.45	NP_001134971.1;ACI69684.1;ACI69244.1;ACI67762.1;ACI67575.1;ACI66088.1	NP_001134971.1	26	54	yes	no	3	3.053e-14	138.54	By MS/MS	By MS/MS	By MS/MS	By MS/MS	By MS/MS	By MS/MS	By MS/MS	By MS/MS
DIIHDPGR	GYIKGIVKDIIHDPGR	DIIHDPGRGAPLAKVA	K	D	I	G	R	G	0	1	0	2	0	0	0	1	1	2	0	0	0	0	1	0	0	0	0	0	0	8	0	921.467	ACI70186.1;ACI68574.1;ACN12701.1;ACN12214.1;ACN10341.1;ACN09867.1;ACI69963.1;ACH70991.1;ACH70990.1;ACI67398.1;ACH70633.1;NP_001134948.1;ACI69609.1	ACI70186.1	47	54	yes	no	2	0.00046265	119.41	By MS/MS	By MS/MS	By matching	By matching	By matching	By MS/MS	By MS/MS	By MS/MS
DIILPIPTDLGEK	EEGRVVWRDIILPIPT	IPTDLGEKVDMGRIKC	R	D	I	E	K	V	0	0	0	2	0	0	1	1	0	3	2	1	0	0	2	0	1	0	0	0	0	13	0	1422.8	NP_001133328.1;ACI33037.1	NP_001133328.1	301	313	yes	no	2	0.0060732	67.997	By matching	By matching	By matching	By matching	By matching	By matching	By matching	By matching
DIILQYLER	FVPPEEIRDIILQYLE	IILQYLERKKAQPHAL	R	D	I	E	R	K	0	1	0	1	0	1	1	0	0	2	2	0	0	0	0	0	0	0	1	0	0	9	0	1161.64	ACI69997.1;ACI69849.1;ACI70132.1	ACI69997.1	28	36	yes	no	2	0.00058081	123.75	By MS/MS	By MS/MS	By MS/MS	By MS/MS	By matching	By MS/MS	By MS/MS	By MS/MS
DIITGDELFTEVYK	________________	ELFTEVYKITEVCDGM	K	D	I	Y	K	I	0	0	0	2	0	0	2	1	0	2	1	1	0	1	0	0	2	0	1	1	0	14	0	1641.81	AGH92632.1;ADM16179.1;ACM08327.1;ACI68686.1;ACI68306.1;ACI67791.1;ACI69381.1;ADM15989.1;ACI67204.1	AGH92632.1	6	19	yes	no	2	1.2407e-20	231.07	By MS/MS	By matching	By MS/MS	By MS/MS	By MS/MS	By MS/MS	By MS/MS	By MS/MS
DIITGDEMFSDIYK	________________	EMFSDIYKIKESTNGM	K	D	I	Y	K	I	0	0	0	3	0	0	1	1	0	3	0	1	1	1	0	1	1	0	1	0	0	14	0	1645.75	ACI69962.1	ACI69962.1	6	19	yes	yes	2	4.6613e-07	178.67	By MS/MS	By MS/MS	By matching	By MS/MS	By MS/MS	By MS/MS	By matching	By matching
DIKDTTVGTLSQR	VGVEHLLRDIKDTTVG	TVGTLSQRITNQVHGL	R	D	I	Q	R	I	0	1	0	2	0	1	0	1	0	1	1	1	0	0	0	1	3	0	0	1	0	13	1	1432.75	ACM09681.1;ACM08747.1;NP_001133221.1;ACH71048.1;NP_001135178.1;ACH71049.1	ACM09681.1	178	190	yes	no	2	0.00017677	134.06	By matching	By matching	By matching	By matching	By matching	By matching	By matching	By MS/MS
DILGSVGIEADDQR	SPSSQNIKDILGSVGI	GIEADDQRLAKVISEL	K	D	I	Q	R	L	1	1	0	3	0	1	1	2	0	2	1	0	0	0	0	1	0	0	0	1	0	14	0	1486.73	ACM08634.1;ACM08419.1	ACM08634.1	25	38	yes	no	2	4.738e-05	137.93	By MS/MS	By matching	By MS/MS	By MS/MS	By matching	By MS/MS	By MS/MS	By matching
DILIQYDR	ESSKKEIKDILIQYDR	DILIQYDRTLLVADPR	K	D	I	D	R	T	0	1	0	2	0	1	0	0	0	2	1	0	0	0	0	0	0	0	1	0	0	8	0	1034.54	NP_001134097.1;ACN12420.1;ACN11417.1;ACN10073.1;ACM08397.1;ACH70747.1;ACM08724.1;ACM09220.1;ACI66218.1	NP_001134097.1	110	117	yes	no	2	0.001622	97.965	By MS/MS	By matching	By MS/MS	By matching	By matching	By matching	By matching	By matching
DILLRPELEEIAANHPTR	LFANQTEKDILLRPEL	IAANHPTRFKLWFTLD	K	D	I	T	R	F	2	2	1	1	0	0	3	0	1	2	3	0	0	0	2	0	1	0	0	0	0	18	1	2086.12	ACI69228.1;ACI33240.1	ACI69228.1	213	230	yes	no	3	0.067817	50.252	By matching	By matching	By matching	By matching	By matching	By matching	By matching	By MS/MS
DILQLYELSTGGLVR	VNYVHDVKDILQLYEL	LSTGGLVRDLPLDVGT	K	D	I	V	R	D	0	1	0	1	0	1	1	2	0	1	4	0	0	0	0	1	1	0	1	1	0	15	0	1675.91	NP_001167336.1;ACN11407.1	NP_001167336.1	358	372	yes	no	2	1.5241e-08	182.7	By matching	By MS/MS	By matching	By matching	By matching	By matching	By matching	By matching
DILTTSPTAMTITIMPK	LCKDAQIKDILTTSPT	MTITIMPKFIYEHMIK	K	D	I	P	K	F	1	0	0	1	0	0	0	0	0	3	1	1	2	0	2	1	5	0	0	0	0	17	0	1832.96	ACI69417.1	ACI69417.1	128	144	yes	yes	2	7.5482e-09	182.35	By matching	By MS/MS	By matching	By matching	By matching	By matching	By matching	By matching
DINDLTQSIYIPR	DGIQRPLKDINDLTQS	TQSIYIPRGVNIGALN	K	D	I	P	R	G	0	1	1	2	0	1	0	0	0	3	1	0	0	0	1	1	1	0	1	0	0	13	0	1546.8	ACN10840.1;ACI33042.1	ACN10840.1	108	120	yes	no	2	0.004066	74.987	By MS/MS	By MS/MS	By matching	By matching	By matching	By matching	By matching	By matching
DINEVLNAGMSK	VISELMGKDINEVLNA	VLNAGMSKLASVPVGG	K	D	I	S	K	L	1	0	2	1	0	0	1	1	0	1	1	1	1	0	0	1	0	0	0	1	0	12	0	1289.63	ACM08634.1;ACM08419.1	ACM08634.1	50	61	yes	no	2	1.3395e-20	225.72	By MS/MS	By MS/MS	By MS/MS	By MS/MS	By MS/MS	By MS/MS	By MS/MS	By MS/MS
DINEVMNSGLSK	VVSELNGKDINEVMNS	VMNSGLSKLASVPAGG	K	D	I	S	K	L	0	0	2	1	0	0	1	1	0	1	1	1	1	0	0	2	0	0	0	1	0	12	0	1305.62	NP_001133207.1;ACN12206.1;ACN09859.1;ACH70993.1;ACM09422.1;ACM08361.1;ACM09537.1;ACM08252.1;ACM09788.1;ADM16145.1;ACM09317.1;ACM08936.1;ACI69468.2;ACH70994.1;ACM08451.1	NP_001133207.1	50	61	yes	no	2	4.0301e-12	193.11	By MS/MS	By MS/MS	By matching	By MS/MS	By MS/MS	By MS/MS	By MS/MS	By MS/MS
DINQFGEGDQAK	PLEERKYKDINQFGEG	FGEGDQAKVCVDIMHK	K	D	I	A	K	V	1	0	1	2	0	2	1	2	0	1	0	1	0	1	0	0	0	0	0	0	0	12	0	1320.59	NP_001167124.1;ACN10888.1	NP_001167124.1	89	100	yes	no	2	1.2321e-06	156.52	By matching	By MS/MS	By MS/MS	By MS/MS	By matching	By MS/MS	By MS/MS	By matching
DINTFSMR	ALLDQLDKDINTFSMR	DINTFSMRVREWYGYH	K	D	I	M	R	V	0	1	1	1	0	0	0	0	0	1	0	0	1	1	0	1	1	0	0	0	0	8	0	982.454	NP_001134028.1;ACN10991.1;ACI34338.1	NP_001134028.1	182	189	yes	no	2	0.051491	53.493	By matching	By matching	By matching	By matching	By matching	By MS/MS	By matching	By matching
DIPGLTDSTVPR	VIIKKGEKDIPGLTDS	LTDSTVPRRLGPKRAS	K	D	I	P	R	R	0	1	0	2	0	0	0	1	0	1	1	0	0	0	2	1	2	0	0	1	0	12	0	1269.66	ACN12337.1;ACN09990.1;ACI69455.1;ACI66523.1;ACH71013.1;ACH71012.1	ACN12337.1	120	131	yes	no	2	0.00091379	94.122	By MS/MS	By MS/MS	By MS/MS	By MS/MS	By MS/MS	By MS/MS	By MS/MS	By MS/MS
DIQLSDYIGK	AVVDGQFKDIQLSDYI	QLSDYIGKYVVFFFYP	K	D	I	G	K	Y	0	0	0	2	0	1	0	1	0	2	1	1	0	0	0	1	0	0	1	0	0	10	0	1150.59	NP_001134295.1;ACI66947.1	NP_001134295.1	27	36	yes	no	2	0.010435	73.632	By matching	By MS/MS	By matching	By matching	By matching	By MS/MS	By matching	By matching
DIQLSDYMGK	AVVDGQFKDIQLSDYM	QLSDYMGKYVVFFFYP	K	D	I	G	K	Y	0	0	0	2	0	1	0	1	0	1	1	1	1	0	0	1	0	0	1	0	0	10	0	1168.54	AGH92591.1;ACM09551.1;ACI68353.1	AGH92591.1	27	36	yes	no	2	0.010557	73.435	By matching	By matching	By MS/MS	By matching	By matching	By matching	By MS/MS	By matching
DIQNTQCLLNVEHSGVTCPHVTLQFADSK	DVVDSLVRDIQNTQCL	TLQFADSKDDVGLSLV	R	D	I	S	K	D	1	0	2	2	2	3	1	1	2	1	3	1	0	1	1	2	3	0	0	3	0	29	0	3310.57	ACN60284.1	ACN60284.1	762	790	yes	yes	3;4	5.5267e-11	105.71	By MS/MS	By matching	By matching	By matching	By matching	By matching	By matching	By matching
DIQPVSHDELK				D	I	L	K		0	0	0	2	0	1	1	0	1	1	1	1	0	0	1	1	0	0	0	1	0	11	0	1279.64		REV__ACI34116.1			yes	yes	2	0.034822	58.63	By matching	By matching	By matching	By MS/MS	By matching	By matching	By matching	By matching
DISFQVEDLEFLIK	MKHGDGVKDISFQVED	EDLEFLIKKAKERGAV	K	D	I	I	K	K	0	0	0	2	0	1	2	0	0	2	2	1	0	2	0	1	0	0	0	1	0	14	0	1694.88	NP_001133898.1;ACI34103.1	NP_001133898.1	95	108	yes	no	2;3	2.3964e-76	321.85	By MS/MS	By MS/MS	By MS/MS	By MS/MS	By MS/MS	By MS/MS	By MS/MS	By MS/MS
DISFQVEDLEFLIKK	MKHGDGVKDISFQVED	DLEFLIKKAKERGAVV	K	D	I	K	K	A	0	0	0	2	0	1	2	0	0	2	2	2	0	2	0	1	0	0	0	1	0	15	1	1822.97	NP_001133898.1;ACI34103.1	NP_001133898.1	95	109	yes	no	3	0.066538	38.3	By matching	By matching	By matching	By MS/MS	By matching	By matching	By matching	By matching
DISMSDYR	VMPDGQFKDISMSDYR	DISMSDYRGKYVVFFF	K	D	I	Y	R	G	0	1	0	2	0	0	0	0	0	1	0	0	1	0	0	2	0	0	1	0	0	8	0	985.418	ACI67145.1;ACI68683.1;NP_001134858.1;ACI69176.1;ACI67901.1	ACI67145.1	28	35	yes	no	2	0.0025041	90.709	By MS/MS	By matching	By matching	By MS/MS	By matching	By matching	By matching	By MS/MS
DISTPVDVNDR	DDMLDMLKDISTPVDV	TPVDVNDRAQMLKIIN	K	D	I	D	R	A	0	1	1	3	0	0	0	0	0	1	0	0	0	0	1	1	1	0	0	2	0	11	0	1229.59	ACH85258.1	ACH85258.1	136	146	yes	yes	2	0.011238	69.721	By matching	By matching	By matching	By matching	By matching	By matching	By matching	By matching
DITEASVFDAYVLPK	IVEAAAVRDITEASVF	FDAYVLPKLYVKLHYC	R	D	I	P	K	L	2	0	0	2	0	0	1	0	0	1	1	1	0	1	1	1	1	0	1	2	0	15	0	1666.85	NP_001134636.1;AGH92633.1;ACN12222.1;ACN09875.1;ACI68293.1;ACH71002.1;ACH71001.1	NP_001134636.1	52	66	yes	no	2	1.2105e-06	175.15	By MS/MS	By MS/MS	By MS/MS	By MS/MS	By MS/MS	By MS/MS	By MS/MS	By MS/MS
DITEASVFDSYVLPK	IVEAAAVRDITEASVF	FDSYVLPKLYVKLHYC	R	D	I	P	K	L	1	0	0	2	0	0	1	0	0	1	1	1	0	1	1	2	1	0	1	2	0	15	0	1682.84	AGH92595.1;ACN12434.1;ACN10087.1	AGH92595.1	52	66	yes	no	2	4.8456e-14	202.4	By MS/MS	By MS/MS	By MS/MS	By MS/MS	By MS/MS	By MS/MS	By MS/MS	By MS/MS
DITFQGYFIK	AIPHTTSRDITFQGYF	TFQGYFIKKGTSVIPL	R	D	I	I	K	K	0	0	0	1	0	1	0	1	0	2	0	1	0	2	0	0	1	0	1	0	0	10	0	1230.63	ACH70691.1	ACH70691.1	385	394	yes	yes	2	3.4353e-07	171.33	By matching	By MS/MS	By MS/MS	By MS/MS	By MS/MS	By MS/MS	By MS/MS	By MS/MS
DITLATFVDQASVL	DCGGLSQRDITLATFV	FVDQASVL________	R	D	I	V	L	-	2	0	0	2	0	1	0	0	0	1	2	0	0	1	0	1	2	0	0	2	0	14	0	1491.78	NP_001140026.1;ACM09621.1;ACM09301.1;ACM08550.1;ACM08306.1	NP_001140026.1	89	102	yes	no	2	2.0235e-06	164.88	By MS/MS	By MS/MS	By MS/MS	By MS/MS	By MS/MS	By MS/MS	By MS/MS	By MS/MS
DITQPASLSEAAMK	LRIWSQDKDITQPASL	SLSEAAMKAGLSASEV	K	D	I	M	K	A	3	0	0	1	0	1	1	0	0	1	1	1	1	0	1	2	1	0	0	0	0	14	0	1460.72	NP_001135162.1;ACH70777.1	NP_001135162.1	134	147	yes	no	2	4.1004e-05	141.34	By matching	By matching	By matching	By matching	By MS/MS	By matching	By MS/MS	By MS/MS
DITYFTQQLLR	KHIPIAGRDITYFTQQ	YFTQQLLREREVGIPP	R	D	I	L	R	E	0	1	0	1	0	2	0	0	0	1	2	0	0	1	0	0	2	0	1	0	0	11	0	1396.74	ACN11364.1	ACN11364.1	199	209	yes	yes	2	2.2199e-39	277.1	By MS/MS	By MS/MS	By MS/MS	By MS/MS	By MS/MS	By MS/MS	By MS/MS	By MS/MS
DIVCQIAYAK	MIVRFSNRDIVCQIAY	VCQIAYAKIEGDMIVC	R	D	I	A	K	I	2	0	0	1	1	1	0	0	0	2	0	1	0	0	0	0	0	0	1	1	0	10	0	1179.6	ACI67410.1;ACH70844.1;ACN12677.1;ACN10317.1;ACI66198.1	ACN12677.1	59	68	no	no	2	8.6909e-05	139.43	By MS/MS	By MS/MS	By MS/MS	By MS/MS	By MS/MS	By MS/MS	By MS/MS	By MS/MS
DIVDTNGAGDAFVGGFLSELVQDK	PVLKIDQKDIVDTNGA	LSELVQDKELEQCVKA	K	D	I	D	K	E	2	0	1	4	0	1	1	4	0	1	2	1	0	2	0	1	1	0	0	3	0	24	0	2466.19	NP_001135164.1;ACH70824.1	NP_001135164.1	330	353	yes	no	2;3	1.7808e-24	208.69	By MS/MS	By MS/MS	By MS/MS	By matching	By MS/MS	By MS/MS	By MS/MS	By MS/MS
DIVDTNGAGDAFVGGFLSELVQDKELEQCVK	PVLKIDQKDIVDTNGA	KELEQCVKAGHYAANV	K	D	I	V	K	A	2	0	1	4	1	2	3	4	0	1	3	2	0	2	0	1	1	0	0	4	0	31	1	3352.61	NP_001135164.1;ACH70824.1	NP_001135164.1	330	360	yes	no	3	6.7593e-19	143.37	By MS/MS	By matching	By MS/MS	By MS/MS	By MS/MS	By MS/MS	By MS/MS	By MS/MS
DIVEAHYR	GSDKAYGRDIVEAHYR	DIVEAHYRACLYAGVM	R	D	I	Y	R	A	1	1	0	1	0	0	1	0	1	1	0	0	0	0	0	0	0	0	1	1	0	8	0	1001.49	NP_001134684.1;ACN12686.1;ACN10517.1;ACN10326.1;ACI68482.1	NP_001134684.1	174	181	yes	no	2	0.0073416	80.438	By matching	By matching	By matching	By matching	By matching	By matching	By matching	By matching
DIVHSGLAYTMER	RVAGASEKDIVHSGLA	GLAYTMERSDRQIMRT	K	D	I	E	R	S	1	1	0	1	0	0	1	1	1	1	1	0	1	0	0	1	1	0	1	1	0	13	0	1490.72	ACI33099.1;NP_001117025.1;CAD58715.1;CAD58716.1;ACN58706.1;ACN10920.1;NP_001117108.1;CAD58714.1;ACI32916.1;CAD89353.1	NP_001117108.1	485	497	no	no	2;3	2.1314e-07	177.36	By MS/MS	By MS/MS	By MS/MS	By MS/MS	By MS/MS	By MS/MS	By MS/MS	By MS/MS
DIVQFVPFR	PTGETAARDIVQFVPF	IVQFVPFRQFQNAPRE	R	D	I	F	R	Q	0	1	0	1	0	1	0	0	0	1	0	0	0	2	1	0	0	0	0	2	0	9	0	1119.61	ACN60210.1	ACN60210.1	224	232	yes	yes	2	0.00064712	114.4	By MS/MS	By matching	By MS/MS	By MS/MS	By MS/MS	By MS/MS	By MS/MS	By MS/MS
DIVSEMGELGVLGPTIK	NRNEVFHRDIVSEMGE	GVLGPTIKGYGCAGTS	R	D	I	I	K	G	0	0	0	1	0	0	2	3	0	2	2	1	1	0	1	1	1	0	0	2	0	17	0	1756.93	ACI33980.1	ACI33980.1	98	114	yes	yes	2	1.1334e-05	144.41	By MS/MS	By matching	By MS/MS	By MS/MS	By MS/MS	By MS/MS	By MS/MS	By MS/MS
DIWGVEPSDVK	RTISEYARDIWGVEPS	GVEPSDVKIPPPNEPP	R	D	I	V	K	I	0	0	0	2	0	0	1	1	0	1	0	1	0	0	1	1	0	1	0	2	0	11	0	1243.61	NP_001167051.1;ACN10690.1;ACN60257.1	NP_001167051.1	824	834	yes	no	2	0.0051962	80.69	By matching	By matching	By matching	By matching	By MS/MS	By MS/MS	By matching	By matching
DIWPTREEIQAVER	EGKEVFLRDIWPTREE	EEIQAVERQFVIPAMF	R	D	I	E	R	Q	1	2	0	1	0	1	3	0	0	2	0	0	0	0	1	0	1	1	0	1	0	14	1	1740.88	NP_001133702.1;ACI33729.1	NP_001133702.1	598	611	yes	no	3	0.020468	58.595	By matching	By matching	By matching	By matching	By MS/MS	By matching	By matching	By matching
DIWSGTPEGEFVSMGVYSSSNSYSVAEDLIYSFPVHIK	KAICDHMRDIWSGTPE	YSFPVHIKDKQWKIVD	R	D	I	I	K	D	1	0	1	2	0	0	3	3	1	3	1	1	1	2	2	8	1	1	3	4	0	38	0	4196.96	ACH70612.1;ACI33582.1	ACH70612.1	257	294	no	no	3	4.9149e-06	60.562	By MS/MS	By matching	By MS/MS	By MS/MS	By matching	By matching	By matching	By matching
DIYEAGEAR	AQAVKDAKDIYEAGEA	IYEAGEARWGTDEVKF	K	D	I	A	R	W	2	1	0	1	0	0	2	1	0	1	0	0	0	0	0	0	0	0	1	0	0	9	0	1022.47	ACI69495.1;ACI68517.1	ACI69495.1	179	187	no	no	2	0.0010256	102.06	By matching	By matching	By matching	By MS/MS	By matching	By matching	By matching	By matching
DIYLVPDSSLEDAR	KDPVQCSRDIYLVPDS	DSSLEDARKQGPYDVI	R	D	I	A	R	K	1	1	0	3	0	0	1	0	0	1	2	0	0	0	1	2	0	0	1	1	0	14	0	1591.77	ACI69371.1;ACH70628.1;NP_001116995.1;BAB84671.1	ACI69371.1	49	62	yes	no	2	0.00012896	121.24	By MS/MS	By MS/MS	By MS/MS	By matching	By matching	By matching	By MS/MS	By matching
DKANMQHR	DAVAAMSKDKANMQHR	DKANMQHRYVELFLNS	K	D	K	H	R	Y	1	1	1	1	0	1	0	0	1	0	0	1	1	0	0	0	0	0	0	0	0	8	1	998.472	NP_001167168.1;ACN10974.1	NP_001167168.1	315	322	yes	no	2	0.0023596	126.24	By matching	By matching	By matching	By matching	By MS/MS	By matching	By matching	By matching
DKCCAAEDQAACFTEEAPK	STKYHTMKDKCCAAED	CFTEEAPKLVSESAEL	K	D	K	P	K	L	5	0	0	2	3	1	3	0	0	0	0	2	0	1	1	0	1	0	0	0	0	19	1	2199.89	Q03156.1;NP_001117164.1;CAA43187.1	Q03156.1	579	597	yes	no	3	2.2136e-11	183.88	By MS/MS	By MS/MS	By MS/MS	By MS/MS	By MS/MS	By MS/MS	By MS/MS	By matching
DKDFAIETIK	FAFNGEFKDKDFAIET	DFAIETIKSTHGFWKA	K	D	K	I	K	S	1	0	0	2	0	0	1	0	0	2	0	2	0	1	0	0	1	0	0	0	0	10	1	1178.62	ACI66684.1	ACI66684.1	213	222	yes	yes	2	2.5217e-06	169.82	By matching	By MS/MS	By MS/MS	By matching	By MS/MS	By MS/MS	By matching	By MS/MS
DKDLLVAYYDVDYEKNPK	DDNKDQMKDKDLLVAY	VDYEKNPKGSNYWRNR	K	D	K	P	K	G	1	0	1	4	0	0	1	0	0	0	2	3	0	0	1	0	0	0	3	2	0	18	2	2187.07	NP_001161991.1;ACS28414.1;ACI34304.1	NP_001161991.1	246	263	no	no	3	0.051143	66.568	By matching	By matching	By matching	By matching	By matching	By matching	By matching	By matching
DKDNFWLTR	AVLADIMKDKDNFWLT	KDNFWLTREEYQEKGV	K	D	K	T	R	E	0	1	1	2	0	0	0	0	0	0	1	1	0	1	0	0	1	1	0	0	0	9	1	1193.58	ACN10691.1;ACN10624.1;ACN10558.1;ACN58685.1	ACN10691.1	367	375	yes	no	2	0.0063978	102.52	By matching	By MS/MS	By matching	By matching	By matching	By matching	By matching	By matching
DKFNSLGYEVDSIHEASDPVEAVR	DGYAKTARDKFNSLGY	SDPVEAVRKAEGIFIG	R	D	K	V	R	K	2	1	1	3	0	0	3	1	1	1	1	1	0	1	1	3	0	0	1	3	0	24	1	2676.27	NP_001134563.1;ACI69837.1;ACI68014.1;ACI66746.1;ACI66516.1;ACI68461.1	NP_001134563.1	56	79	yes	no	3	0.05823	24.732	By matching	By matching	By matching	By matching	By matching	By matching	By matching	By matching
DKFPEVIINFPDPAAK	GEKIKDVRDKFPEVII	NFPDPAAKSDIVQLRG	R	D	K	A	K	S	2	0	1	2	0	0	1	0	0	2	0	2	0	2	3	0	0	0	0	1	0	16	1	1799.95	NP_001167124.1;ACN10888.1	NP_001167124.1	532	547	yes	no	2;3	7.8175e-06	168.68	By matching	By MS/MS	By MS/MS	By MS/MS	By MS/MS	By MS/MS	By MS/MS	By MS/MS
DKGIVVGIK	VLFPQVIKDKGIVVGI	KGIVVGIKVDKGTAGL	K	D	K	I	K	V	0	0	0	1	0	0	0	2	0	2	0	2	0	0	0	0	0	0	0	2	0	9	1	927.575	NP_001117099.1;ACI70174.1;ACI68048.1;AAD11573.1;ACN12448.1;ACN10100.1	NP_001117099.1	98	106	yes	no	2	0.0041712	114.97	By MS/MS	By MS/MS	By MS/MS	By MS/MS	By MS/MS	By MS/MS	By MS/MS	By MS/MS
DKGVLLGGCGDR	NSIILKARDKGVLLGG	LLGGCGDRSIRFRPAL	R	D	K	D	R	S	0	1	0	2	1	0	0	4	0	0	2	1	0	0	0	0	0	0	0	1	0	12	1	1245.61	ACI33512.1;ACI33107.1	ACI33512.1	459	470	yes	no	2	0.00059566	119.17	By matching	By matching	By matching	By matching	By MS/MS	By MS/MS	By matching	By MS/MS
DKIADGTVK	HEVGQAIRDKIADGTV	KIADGTVKREDIFYCG	R	D	K	V	K	R	1	0	0	2	0	0	0	1	0	1	0	2	0	0	0	0	1	0	0	1	0	9	1	945.513	NP_001139958.1;ACM08888.1	NP_001139958.1	70	78	yes	no	2	0.020233	85.355	By matching	By MS/MS	By matching	By matching	By matching	By matching	By matching	By matching
DKIWANYEEK	EEASRLRKDKIWANYE	IWANYEEKKVEEVVHV	K	D	K	E	K	K	1	0	1	1	0	0	2	0	0	1	0	2	0	0	0	0	0	1	1	0	0	10	1	1294.62	ACN60284.1	ACN60284.1	596	605	yes	yes	2	0.0030393	108.9	By MS/MS	By MS/MS	By matching	By matching	By matching	By matching	By matching	By matching
DKLNNLVLFDK	KWSKGKVRDKLNNLVL	NNLVLFDKATYEKLNK	R	D	K	D	K	A	0	0	2	2	0	0	0	0	0	0	3	2	0	1	0	0	0	0	0	1	0	11	1	1317.73	AGH92503.1;ACN12526.1;ACN12284.1;ACN10173.1;ACN09937.1;ACI67712.1;ACI66620.1;ACH70866.1;AGH92514.1;ACN12364.1;ACN10017.1;ACI69780.1;ACI68693.1;ACI66416.1;ACI69593.1;ACI68348.1	AGH92503.1	42	52	yes	no	2	5.1875e-15	210.15	By MS/MS	By MS/MS	By MS/MS	By MS/MS	By MS/MS	By MS/MS	By matching	By MS/MS
DKLPHEAK	LWGKQTPKDKLPHEAK	DKLPHEAKAAKLKEKY	K	D	K	A	K	A	1	0	0	1	0	0	1	0	1	0	1	2	0	0	1	0	0	0	0	0	0	8	1	936.503	NP_001133170.1;ACN12594.1;ACN12243.1;ACN10239.1;ACN09896.1;ACM09096.1;ACM08578.1;ACH70874.1	NP_001133170.1	142	149	yes	no	2	0.0041552	107.69	By matching	By matching	By matching	By matching	By matching	By matching	By matching	By matching
DKLTELQLR	NYAEIAAKDKLTELQL	KLTELQLRVRQLVEQV	K	D	K	L	R	V	0	1	0	1	0	1	1	0	0	0	3	1	0	0	0	0	1	0	0	0	0	9	1	1114.63	NP_001133740.1;ADM16088.1;ACI68476.1;ACI33816.1	NP_001133740.1	142	150	yes	no	2	0.0043749	110.54	By matching	By MS/MS	By matching	By matching	By matching	By matching	By matching	By matching
DKMCSMVK	FHGMDLTRDKMCSMVK	DKMCSMVKKWQTMIEA	R	D	K	V	K	K	0	0	0	1	1	0	0	0	0	0	0	2	2	0	0	1	0	0	0	1	0	8	1	997.439	NP_001134789.1;B5DGL6.1;ADM16028.1;ACN12266.1;ACN09919.1;ACI69899.1;ACI68885.1;ACI67043.1;ACI66415.1;ACH70890.1	NP_001134789.1	108	115	yes	no	2	0.0021911	128.6	By MS/MS	By MS/MS	By matching	By matching	By matching	By MS/MS	By matching	By matching
DKNLMSLSGK	KCIVELAKDKNLMSLS	NLMSLSGKVLMTCDLS	K	D	K	G	K	V	0	0	1	1	0	0	0	1	0	0	2	2	1	0	0	2	0	0	0	0	0	10	1	1091.56	NP_001134326.1;ACI67074.1	NP_001134326.1	239	248	yes	no	2	0.00022713	147.62	By MS/MS	By MS/MS	By matching	By matching	By MS/MS	By MS/MS	By MS/MS	By MS/MS
DKPEWFLK	DTVNINLKDKPEWFLK	DKPEWFLKKNPLGLVP	K	D	K	L	K	K	0	0	0	1	0	0	1	0	0	0	1	2	0	1	1	0	0	1	0	0	0	8	1	1061.55	NP_001134944.1;ADM16117.1;ACI69600.1;ACI67658.1;ADM16204.1;ACI67152.1;ACM09222.1;ACI69202.1;ACI66990.1;ADM15991.1;ACI67535.1	NP_001134944.1	56	63	yes	no	2	0.010781	97.635	By MS/MS	By MS/MS	By matching	By matching	By matching	By matching	By matching	By matching
DKPLKDVSIHDCGK	EGTKTDGRDKPLKDVS	VSIHDCGKIEVEKPFA	R	D	K	G	K	I	0	0	0	3	1	0	0	1	1	1	1	3	0	0	1	1	0	0	0	1	0	14	2	1610.81	AGH92516.1;ACI69864.1;ACI67931.1;ACI68543.1;ACI69995.1	AGH92516.1	191	204	yes	no	2;3	0.00023275	108.23	By MS/MS	By MS/MS	By MS/MS	By MS/MS	By MS/MS	By MS/MS	By MS/MS	By MS/MS
DKSIIMWK	DMILSASRDKSIIMWK	DKSIIMWKLTRDETNY	R	D	K	W	K	L	0	0	0	1	0	0	0	0	0	2	0	2	1	0	0	1	0	1	0	0	0	8	1	1019.55	ACN11311.1;ACN11018.1;ACI68732.1;ACI67449.1;ACH70647.1;ACN12499.1;ACN10148.1	ACN11311.1	37	44	yes	no	2	0.0017509	134.77	By MS/MS	By MS/MS	By matching	By matching	By MS/MS	By matching	By MS/MS	By matching
DKSVVNAFWGK	________________	VVNAFWGKIKGKADVV	R	D	K	G	K	I	1	0	1	1	0	0	0	1	0	0	0	2	0	1	0	1	0	1	0	2	0	11	1	1249.65	P11251.2;NP_001117134.1;CAA65955.1;CAA65952.1;CAA32596.1;ACN12414.1;ACN11251.1;ACN10067.1;ACN12527.1;ACN10174.1	P11251.2	7	17	yes	no	2	2.6512e-28	243.91	By MS/MS	By MS/MS	By MS/MS	By MS/MS	By matching	By MS/MS	By MS/MS	By MS/MS
DKTIQESQIGAMLMAIWLQGMVAEETLALTK	RDFVQGVKDKTIQESQ	EETLALTKEMMMSGEV	K	D	K	T	K	E	4	0	0	1	0	3	3	2	0	3	4	2	3	0	0	1	3	1	0	1	0	31	1	3418.76	NP_001133751.1;ACI33838.1;ACI66148.1	NP_001133751.1	38	68	yes	no	3	1.2284e-22	152.16	By MS/MS	By matching	By matching	By matching	By matching	By matching	By matching	By matching
DKVHLGAVDATVHQGLASR	SAVKEQTKDKVHLGAV	VHQGLASRYGVRGFPT	K	D	K	S	R	Y	3	1	0	2	0	1	0	2	2	0	2	1	0	0	0	1	1	0	0	3	0	19	1	1973.04	ACI34364.1;ACN60302.1;ACN10934.1;ACI33422.1	ACI34364.1	214	232	no	no	4	5.0259e-05	105.99	By MS/MS	By MS/MS	By MS/MS	By MS/MS	By MS/MS	By MS/MS	By MS/MS	By matching
DKVLTIDTMNPTVK	TENGVFSRDKVLTIDT	DTMNPTVKNVEYAVRG	R	D	K	V	K	N	0	0	1	2	0	0	0	0	0	1	1	2	1	0	1	0	3	0	0	2	0	14	1	1573.84	NP_001133370.1;ACI33102.1	NP_001133370.1	84	97	yes	no	2	4.5713e-06	176.56	By matching	By matching	By matching	By matching	By matching	By matching	By matching	By matching
DKWLSTFTEFGCIPVSTTYYTDK	RATPTGGKDKWLSTFT	STTYYTDKTGWVLSTF	K	D	K	D	K	T	0	0	0	2	1	0	1	1	0	1	1	2	0	2	1	2	5	1	2	1	0	23	1	2758.28	ACN12226.1;ACN10848.1;ACN09879.1;ACI67050.1;ACI66363.1;ACI68689.1;ACI68886.1;ACM09231.1	ACN12226.1	144	166	yes	no	3	0.00085545	61.256	By matching	By MS/MS	By matching	By matching	By matching	By matching	By matching	By matching
DLADDLQGELTGNIEK	AYKLTVGKDLADDLQG	ELTGNIEKVVLGLLMI	K	D	L	E	K	V	1	0	1	3	0	1	2	2	0	1	3	1	0	0	0	0	1	0	0	0	0	16	0	1729.84	ACI69256.1	ACI69256.1	65	80	yes	yes	2	3.2513e-21	232.01	By MS/MS	By MS/MS	By MS/MS	By matching	By MS/MS	By matching	By MS/MS	By MS/MS
DLADELALVDVMEDK	CAVSILLRDLADELAL	LVDVMEDKLKGEMMDL	R	D	L	D	K	L	2	0	0	4	0	0	2	0	0	0	3	1	1	0	0	0	0	0	0	2	0	15	0	1674.8	NP_001133969.1;ACI34235.1;ACN11051.1	ACN11051.1	44	58	no	no	2;3	3.1759e-30	259	By MS/MS	By MS/MS	By MS/MS	By MS/MS	By MS/MS	By MS/MS	By MS/MS	By MS/MS
DLADELALVDVMEDKLK	CAVSILLRDLADELAL	DVMEDKLKGEMMDLQH	R	D	L	L	K	G	2	0	0	4	0	0	2	0	0	0	4	2	1	0	0	0	0	0	0	2	0	17	1	1915.98	NP_001133969.1;ACI34235.1;ACN11051.1	ACN11051.1	44	60	no	no	2;3	2.4317e-22	236.75	By MS/MS	By MS/MS	By MS/MS	By MS/MS	By MS/MS	By MS/MS	By MS/MS	By MS/MS
DLADELALVDVMEDKLKGEMMDLQHGSLFLK	CAVSILLRDLADELAL	QHGSLFLKTSKIVADK	R	D	L	L	K	T	2	0	0	5	0	1	3	2	1	0	7	3	3	1	0	1	0	0	0	2	0	31	2	3502.74	ACN11051.1	ACN11051.1	44	74	yes	yes	4	0.036783	27.351	By matching	By matching	By matching	By MS/MS	By matching	By matching	By matching	By matching
DLAMTSLAQAIQDEK	VQKAQEVKDLAMTSLA	AQAIQDEKKEQWRAEG	K	D	L	E	K	K	3	0	0	2	0	2	1	0	0	1	2	1	1	0	0	1	1	0	0	0	0	15	0	1632.8	NP_001133163.1;AGH92539.1;ACI67853.1;ACH70848.1;ADM16197.1;ADM16180.1;ACN12404.1;ACN10057.1;ACM08938.1;ACI69301.1;ACI66802.2;ACI66540.1;ACI69329.1	NP_001133163.1	135	149	yes	no	2;3	6.2024e-64	302.13	By MS/MS	By MS/MS	By MS/MS	By MS/MS	By MS/MS	By MS/MS	By MS/MS	By MS/MS
DLAMTSLAQAIQDEKK	VQKAQEVKDLAMTSLA	QAIQDEKKEQWRAEGR	K	D	L	K	K	E	3	0	0	2	0	2	1	0	0	1	2	2	1	0	0	1	1	0	0	0	0	16	1	1760.9	NP_001133163.1;AGH92539.1;ACI67853.1;ACH70848.1;ADM16197.1;ADM16180.1;ACN12404.1;ACN10057.1;ACM08938.1;ACI69301.1;ACI66802.2;ACI66540.1;ACI69329.1	NP_001133163.1	135	150	yes	no	3	0.067406	35.037	By matching	By matching	By matching	By matching	By matching	By matching	By matching	By matching
DLDAAILVGSMPR	DKVELGFKDLDAAILV	ILVGSMPRKEGMERKD	K	D	L	P	R	K	2	1	0	2	0	0	0	1	0	1	2	0	1	0	1	1	0	0	0	1	0	13	0	1356.71	ACH70612.1;ACN10759.1;ACI33582.1;ACN12783.1;ACN10417.1;ACI69505.1;ACN12543.1;ACN10189.1	ACN12783.1	80	92	no	no	2	2.7714e-20	225.97	By MS/MS	By MS/MS	By MS/MS	By MS/MS	By MS/MS	By MS/MS	By MS/MS	By MS/MS
DLEAQIQNPNK	DRAEVLIKDLEAQIQN	AQIQNPNKTICPELPN	K	D	L	N	K	T	1	0	2	1	0	2	1	0	0	1	1	1	0	0	1	0	0	0	0	0	0	11	0	1268.64	NP_001134006.1;ACI34298.1	NP_001134006.1	276	286	yes	no	2	1.8968e-21	221.32	By MS/MS	By MS/MS	By MS/MS	By MS/MS	By MS/MS	By MS/MS	By MS/MS	By MS/MS
DLEDALQR	KDAKLRIRDLEDALQR	DLEDALQRAKQDMARQ	R	D	L	Q	R	A	1	1	0	2	0	1	1	0	0	0	2	0	0	0	0	0	0	0	0	0	0	8	0	958.472	NP_001133687.1;ACN11271.1;ACI33701.1	NP_001133687.1	389	396	yes	no	2	0.00051061	116.25	By MS/MS	By MS/MS	By MS/MS	By matching	By matching	By matching	By MS/MS	By matching
DLEEDHACIPLK	LHLEICLKDLEEDHAC	DHACIPLKKSDPVVSY	K	D	L	L	K	K	1	0	0	2	1	0	2	0	1	1	2	1	0	0	1	0	0	0	0	0	0	12	0	1438.68	ACN11358.1;ACN58670.1;NP_001133466.1;ACI33293.1	NP_001133466.1	560	571	no	no	2	0.044173	65.695	By matching	By matching	By matching	By matching	By matching	By matching	By matching	By matching
DLEEDHACIPLKK	LHLEICLKDLEEDHAC	HACIPLKKSDPVVSYR	K	D	L	K	K	S	1	0	0	2	1	0	2	0	1	1	2	2	0	0	1	0	0	0	0	0	0	13	1	1566.77	ACN11358.1;ACN58670.1;NP_001133466.1;ACI33293.1	NP_001133466.1	560	572	no	no	3	0.00043853	91.313	By MS/MS	By MS/MS	By MS/MS	By MS/MS	By MS/MS	By MS/MS	By matching	By MS/MS
DLEEDHAGIPLKK	LHLEICLKDLEEDHAG	HAGIPLKKSDPVVSYR	K	D	L	K	K	S	1	0	0	2	0	0	2	1	1	1	2	2	0	0	1	0	0	0	0	0	0	13	1	1463.76	ACN10751.1;ACN11125.1;ACN58590.1	ACN10751.1	560	572	yes	no	3	0.0025231	77.124	By matching	By matching	By matching	By matching	By matching	By matching	By matching	By matching
DLEIERPIPGGK	VKAYNSRRDLEIERPI	ERPIPGGKVTVRTLTC	R	D	L	G	K	V	0	1	0	1	0	0	2	2	0	2	1	1	0	0	2	0	0	0	0	0	0	12	1	1322.72	ACI33423.1;ACI34120.1	ACI34120.1	230	241	no	no	2	2.465e-09	190.78	By MS/MS	By MS/MS	By MS/MS	By MS/MS	By MS/MS	By MS/MS	By MS/MS	By MS/MS
DLFEDELVPLFEK	IFVGKIPRDLFEDELV	ELVPLFEKAGPIWDLR	R	D	L	E	K	A	0	0	0	2	0	0	3	0	0	0	3	1	0	2	1	0	0	0	0	1	0	13	0	1592.8	ACN60188.1;ACN11217.1	ACN60188.1	127	139	yes	no	2	7.0857e-07	164.68	By MS/MS	By MS/MS	By MS/MS	By MS/MS	By MS/MS	By MS/MS	By matching	By MS/MS
DLGAPLELLASSLHVWPDFHGNR	RHLSSMAKDLGAPLEL	WPDFHGNRSPLADPTL	K	D	L	N	R	S	2	1	1	2	0	0	1	2	2	0	5	0	0	1	2	2	0	1	0	1	0	23	0	2543.29	NP_001133658.1;ACI33652.1	NP_001133658.1	375	397	yes	no	3	0.024167	35.159	By matching	By matching	By matching	By matching	By matching	By matching	By matching	By matching
DLGLAQTTATNTK	FGTQLMAKDLGLAQTT	QTTATNTKTPVPLGSL	K	D	L	T	K	T	2	0	1	1	0	1	0	1	0	0	2	1	0	0	0	0	4	0	0	0	0	13	0	1332.69	ACI33919.1	ACI33919.1	278	290	yes	yes	2	1.0779e-20	234.85	By MS/MS	By MS/MS	By MS/MS	By MS/MS	By matching	By MS/MS	By MS/MS	By MS/MS
DLIEAYGQAIIELLVQEADPK	SSLSVQCKDLIEAYGQ	LVQEADPKTICTVLGL	K	D	L	P	K	T	3	0	0	2	0	2	3	1	0	3	3	1	0	0	1	0	0	0	1	1	0	21	0	2327.23	ACI34167.1;ACH85366.1	ACI34167.1	369	389	yes	no	3	0.012961	44.238	By matching	By MS/MS	By matching	By matching	By matching	By matching	By matching	By matching
DLKDYFSK	LSWDTSKKDLKDYFSK	DLKDYFSKFGEVTDCT	K	D	L	S	K	F	0	0	0	2	0	0	0	0	0	0	1	2	0	1	0	1	0	0	1	0	0	8	1	1014.5	ACN12568.1;ACN10213.1;ACM09032.1;ACI33539.1;ACN10536.1	ACN12568.1	97	104	no	no	2	0.0032855	116.52	By MS/MS	By matching	By matching	By matching	By matching	By MS/MS	By matching	By matching
DLLEVADILEK	YGIQGFCKDLLEVADI	EVADILEKATESVPSE	K	D	L	E	K	A	1	0	0	2	0	0	2	0	0	1	3	1	0	0	0	0	0	0	0	1	0	11	0	1256.69	ACM08593.1;ACN12485.1;ACN10134.1	ACM08593.1	107	117	yes	no	2	1.3263e-07	164.04	By MS/MS	By MS/MS	By MS/MS	By MS/MS	By MS/MS	By MS/MS	By MS/MS	By MS/MS
DLLFHALGR	MPTVSVKRDLLFHALG	LLFHALGRTYTDEEFD	R	D	L	G	R	T	1	1	0	1	0	0	0	1	1	0	3	0	0	1	0	0	0	0	0	0	0	9	0	1040.58	NP_001133289.1;ACI32979.1	NP_001133289.1	9	17	yes	no	2	0.0068143	116.05	By matching	By matching	By MS/MS	By matching	By matching	By MS/MS	By matching	By matching
DLLFSAVDPNCIGGIIFFHETLYQMSDK	EENRRTFRDLLFSAVD	TLYQMSDKGVLFPQVI	R	D	L	D	K	G	1	0	1	3	1	1	1	2	1	3	3	1	1	3	1	2	1	0	1	1	0	28	0	3229.55	NP_001117099.1;ACI70174.1;ACI68048.1;AAD11573.1;ACN12448.1;ACN10100.1	NP_001117099.1	61	88	yes	no	2;3;4	9.4237e-18	151	By MS/MS	By MS/MS	By MS/MS	By MS/MS	By MS/MS	By MS/MS	By MS/MS	By MS/MS
DLLHPSPEEEK	________________	HPSPEEEKRSHKKKRL	K	D	L	E	K	R	0	0	0	1	0	0	3	0	1	0	2	1	0	0	2	1	0	0	0	0	0	11	0	1292.62	ACI69998.1;ACH71007.1	ACI69998.1	6	16	yes	no	2	0.0096901	72.531	By matching	By matching	By matching	By matching	By matching	By matching	By matching	By matching
DLLHPSPEEEKR	________________	PSPEEEKRSHKKKRLV	K	D	L	K	R	S	0	1	0	1	0	0	3	0	1	0	2	1	0	0	2	1	0	0	0	0	0	12	1	1448.73	ACI69998.1;ACH71007.1	ACI69998.1	6	17	yes	no	3	0.019748	62.466	By matching	By matching	By matching	By MS/MS	By matching	By matching	By matching	By MS/MS
DLLHPTSEEEK	________________	HPTSEEEKRSHKKKRL	K	D	L	E	K	R	0	0	0	1	0	0	3	0	1	0	2	1	0	0	1	1	1	0	0	0	0	11	0	1296.62	AGH92543.1;ACI68736.1;ACI66295.1;ACH71006.1;ACH71004.1;ACI68059.1	AGH92543.1	6	16	yes	no	2	8.7695e-06	146.71	By MS/MS	By MS/MS	By MS/MS	By matching	By matching	By matching	By matching	By matching
DLLHPTSEEEKR	________________	PTSEEEKRSHKKKRLV	K	D	L	K	R	S	0	1	0	1	0	0	3	0	1	0	2	1	0	0	1	1	1	0	0	0	0	12	1	1452.72	AGH92543.1;ACI68736.1;ACI66295.1;ACH71006.1;ACH71004.1;ACI68059.1	AGH92543.1	6	17	yes	no	3	0.0039185	77.124	By matching	By MS/MS	By MS/MS	By matching	By matching	By MS/MS	By MS/MS	By matching
DLLNAELGEIMGK	TLSKGELKDLLNAELG	ELGEIMGKNTDQAKVD	K	D	L	G	K	N	1	0	1	1	0	0	2	2	0	1	3	1	1	0	0	0	0	0	0	0	0	13	0	1401.72	ADM16289.1;ADM16216.1;ADM16161.1;ACN12237.1;ACN09890.1;ACI70094.1;ACI69647.1;ACI69613.1;ACI69222.1;ACI67171.1	ADM16289.1	35	47	yes	no	2	8.996e-15	218.16	By matching	By MS/MS	By matching	By matching	By matching	By matching	By matching	By matching
DLLVAYYDVDYEK	NKDQMKGKDLLVAYYD	YYDVDYEKNPKGSNYW	K	D	L	E	K	N	1	0	0	3	0	0	1	0	0	0	2	1	0	0	0	0	0	0	3	2	0	13	0	1604.76	ACN10701.1;ACI33158.1;ACH85350.1;NP_001161991.1;ACS28414.1;ACI34304.1	ACN10701.1	248	260	no	no	2	4.7637e-06	151.74	By MS/MS	By MS/MS	By MS/MS	By MS/MS	By matching	By matching	By matching	By matching
DLLVAYYDVDYEKNPK	NKDQMKGKDLLVAYYD	VDYEKNPKGSNYWRNR	K	D	L	P	K	G	1	0	1	3	0	0	1	0	0	0	2	2	0	0	1	0	0	0	3	2	0	16	1	1943.95	ACN10701.1;ACI33158.1;ACH85350.1;NP_001161991.1;ACS28414.1;ACI34304.1	ACN10701.1	248	263	no	no	2;3	2.1815e-06	178.85	By MS/MS	By MS/MS	By matching	By matching	By matching	By matching	By matching	By matching
DLLVFFDMAYQGFASGDIDR	IADLVKKRDLLVFFDM	FASGDIDRDAWAVRHF	R	D	L	D	R	D	2	1	0	4	0	1	0	2	0	1	2	0	1	3	0	1	0	0	1	1	0	20	0	2279.06	ACI34022.1	ACI34022.1	235	254	yes	yes	2;3	1.9321e-11	182	By MS/MS	By MS/MS	By MS/MS	By MS/MS	By MS/MS	By MS/MS	By MS/MS	By MS/MS
DLLVFFDMAYQGFASGDIDRDAWAVR	IADLVKKRDLLVFFDM	DRDAWAVRHFIEQGHN	R	D	L	V	R	H	4	2	0	5	0	1	0	2	0	1	2	0	1	3	0	1	0	1	1	2	0	26	1	2977.41	ACI34022.1	ACI34022.1	235	260	yes	yes	3	3.156e-10	119.38	By MS/MS	By matching	By MS/MS	By MS/MS	By MS/MS	By MS/MS	By matching	By matching
DLMACAQTGSGK	IPIIAAGRDLMACAQT	CAQTGSGKTAAFLLPI	R	D	L	G	K	T	2	0	0	1	1	1	0	2	0	0	1	1	1	0	0	1	1	0	0	0	0	12	0	1237.54	NP_001266058.1;AFH41530.1	NP_001266058.1	256	267	yes	no	2	0.00048182	101.43	By matching	By matching	By matching	By MS/MS	By matching	By matching	By matching	By matching
DLMENELSGFLK	TLSRRELKDLMENELS	NELSGFLKSQKDPTTV	K	D	L	L	K	S	0	0	1	1	0	0	2	1	0	0	3	1	1	1	0	1	0	0	0	0	0	12	0	1394.68	ACI67915.1;AGH92588.1;ACM08860.1;ACM08338.1;ACI69007.1	ACI67915.1	36	47	yes	no	2	3.4458e-08	180.61	By MS/MS	By MS/MS	By matching	By matching	By MS/MS	By MS/MS	By matching	By MS/MS
DLMHPTLVAER	________________	HPTLVAERQRHKKKRL	K	D	L	E	R	Q	1	1	0	1	0	0	1	0	1	0	2	0	1	0	1	0	1	0	0	1	0	11	0	1280.65	ACI70066.1;ACI69752.1;ACI66545.1;ACH71003.1	ACI70066.1	6	16	yes	no	2	0.00026698	110.54	By MS/MS	By matching	By MS/MS	By MS/MS	By matching	By MS/MS	By matching	By matching
DLMVGDEASELR	KVGNIEIKDLMVGDEA	GDEASELRSMLEVNYP	K	D	L	L	R	S	1	1	0	2	0	0	2	1	0	0	2	0	1	0	0	1	0	0	0	1	0	12	0	1333.62	ACN10691.1;ACN10624.1;ACN10558.1	ACN10691.1	54	65	yes	no	2	9.9915e-08	165.58	By MS/MS	By MS/MS	By MS/MS	By MS/MS	By MS/MS	By MS/MS	By MS/MS	By MS/MS
DLNDIGDIQR	NVEDPEAKDLNDIGDI	NDIGDIQRLRPGYLEA	K	D	L	Q	R	L	0	1	1	3	0	1	0	1	0	2	1	0	0	0	0	0	0	0	0	0	0	10	0	1157.57	ACI66684.1	ACI66684.1	169	178	yes	yes	2	1.5934e-10	185.99	By MS/MS	By MS/MS	By MS/MS	By MS/MS	By MS/MS	By MS/MS	By MS/MS	By MS/MS
DLNHICVISETGK	LDYNEYFRDLNHICVI	CVISETGKEKYKA___	R	D	L	G	K	E	0	0	1	1	1	0	1	1	1	2	1	1	0	0	0	1	1	0	0	1	0	13	0	1484.73	ADM16037.1;ACM08819.1;ACI69487.1;ACH70616.1	ADM16037.1	201	213	yes	no	2;3	8.6809e-06	143.58	By MS/MS	By MS/MS	By MS/MS	By MS/MS	By matching	By matching	By matching	By matching
DLNHICVISETGKEK	LDYNEYFRDLNHICVI	ISETGKEKYKA_____	R	D	L	E	K	Y	0	0	1	1	1	0	2	1	1	2	1	2	0	0	0	1	1	0	0	1	0	15	1	1741.87	ADM16037.1;ACM08819.1;ACI69487.1;ACH70616.1	ADM16037.1	201	215	yes	no	3	0.00034587	109.07	By MS/MS	By MS/MS	By matching	By matching	By matching	By matching	By matching	By matching
DLNLPVVGSQIVGIMPLR	EEICSAAKDLNLPVVG	IVGIMPLRAVLDCADF	K	D	L	L	R	A	0	1	1	1	0	1	0	2	0	2	3	0	1	0	2	1	0	0	0	3	0	18	0	1920.09	NP_001158793.1;ACN10483.1	NP_001158793.1	259	276	yes	no	2;3	5.5088e-54	287.48	By MS/MS	By MS/MS	By MS/MS	By MS/MS	By MS/MS	By MS/MS	By MS/MS	By MS/MS
DLPAVVNHILK	SYDEMAKKDLPAVVNH	AVVNHILKTTGQETIY	K	D	L	L	K	T	1	0	1	1	0	0	0	0	1	1	2	1	0	0	1	0	0	0	0	2	0	11	0	1217.71	NP_001133331.1;ACI33043.1	NP_001133331.1	149	159	yes	no	2	0.00087899	99.343	By matching	By matching	By matching	By matching	By matching	By matching	By matching	By matching
DLPLAQGIK	TCTINYSKDLPLAQGI	LPLAQGIKFE______	K	D	L	I	K	F	1	0	0	1	0	1	0	1	0	1	2	1	0	0	1	0	0	0	0	0	0	9	0	953.555	NP_001133255.1;ACI32910.1	NP_001133255.1	530	538	yes	no	2	0.067405	46.462	By matching	By matching	By matching	By matching	By matching	By matching	By matching	By matching
DLPLAQGIKFE	TCTINYSKDLPLAQGI	LAQGIKFE________	K	D	L	F	E	-	1	0	0	1	0	1	1	1	0	1	2	1	0	1	1	0	0	0	0	0	0	11	1	1229.67	NP_001133255.1;ACI32910.1	NP_001133255.1	530	540	yes	no	2	0.00022043	136.7	By matching	By MS/MS	By matching	By MS/MS	By MS/MS	By MS/MS	By MS/MS	By MS/MS
DLPLDVGTVVGLSCK	LSTGGLVRDLPLDVGT	TVVGLSCKKKHSDFFY	R	D	L	C	K	K	0	0	0	2	1	0	0	2	0	0	3	1	0	0	1	1	1	0	0	3	0	15	0	1571.82	NP_001167336.1;ACN11407.1	NP_001167336.1	373	387	yes	no	2	2.0995e-09	188.12	By MS/MS	By matching	By MS/MS	By MS/MS	By matching	By MS/MS	By matching	By matching
DLPNHLDK	TGKDPYIKDLPNHLDK	DLPNHLDKFEAVMAKN	K	D	L	D	K	F	0	0	1	2	0	0	0	0	1	0	2	1	0	0	1	0	0	0	0	0	0	8	0	950.482	ACI69603.1;ACI68362.1;AAB20709.1;ACN12309.1;ACN09962.1;ACI70112.1;ACI69773.1;ADM16185.1;ACI68586.1;AH003813.1;	ACN12309.1	122	129	no	no	2	0.0028119	88.177	By matching	By matching	By matching	By matching	By matching	By matching	By matching	By matching
DLPNHLDKFEAVMAK	TGKDPYIKDLPNHLDK	KFEAVMAKNKTGFLVG	K	D	L	A	K	N	2	0	1	2	0	0	1	0	1	0	2	2	1	1	1	0	0	0	0	1	0	15	1	1726.87	ACI69603.1;ACI68362.1;ACN12309.1;ACN09962.1;ACI70112.1;ACI69773.1;ADM16185.1;ACI68586.1	ACN12309.1	122	136	no	no	2;3	1.1005e-13	214.65	By MS/MS	By MS/MS	By MS/MS	By MS/MS	By MS/MS	By MS/MS	By MS/MS	By MS/MS
DLPTEPPYTAYVGNLPFNTVQGDIDAIFK	PGGPRKQKDLPTEPPY	GDIDAIFKDLNVRSVR	K	D	L	F	K	D	2	0	2	3	0	1	1	2	0	2	2	1	0	2	4	0	3	0	2	2	0	29	0	3194.58	NP_001133347.1;ACN10439.1;ACI33070.1	NP_001133347.1	35	63	yes	no	2;3	2.9079e-14	137.24	By matching	By MS/MS	By MS/MS	By MS/MS	By MS/MS	By MS/MS	By MS/MS	By MS/MS
DLPTEPPYTAYVGNLPFNTVQGDIDAIFKDLNVR	PGGPRKQKDLPTEPPY	IFKDLNVRSVRLVRDK	K	D	L	V	R	S	2	1	3	4	0	1	1	2	0	2	3	1	0	2	4	0	3	0	2	3	0	34	1	3791.9	NP_001133347.1;ACN10439.1;ACI33070.1	NP_001133347.1	35	68	yes	no	3	0.0018521	45.137	By matching	By matching	By matching	By matching	By matching	By matching	By matching	By matching
DLQHPNEFIR	LVCDAYRKDLQHPNEF	QHPNEFIRGSTLRFLC	K	D	L	I	R	G	0	1	1	1	0	1	1	0	1	1	1	0	0	1	1	0	0	0	0	0	0	10	0	1267.63	NP_001133821.1;ACI33956.1	NP_001133821.1	108	117	yes	no	2	0.0066726	79.659	By MS/MS	By matching	By MS/MS	By matching	By matching	By MS/MS	By matching	By matching
DLQMINIGLR	IASLTGSKDLQMINIG	QMINIGLRVLSRPVAA	K	D	L	L	R	V	0	1	1	1	0	1	0	1	0	2	2	0	1	0	0	0	0	0	0	0	0	10	0	1171.64	NP_001134876.1;ACI69259.1;ACN11082.1	NP_001134876.1	107	116	yes	no	2	9.5815e-11	192.38	By matching	By matching	By MS/MS	By MS/MS	By MS/MS	By MS/MS	By MS/MS	By MS/MS
DLQNVNITLR	VPVITGSKDLQNVNIT	QNVNITLRILFRPVTS	K	D	L	L	R	I	0	1	2	1	0	1	0	0	0	1	2	0	0	0	0	0	1	0	0	1	0	10	0	1184.65	NP_001133602.1;ACI33553.1	NP_001133602.1	83	92	yes	no	2	2.1114e-07	175.74	By MS/MS	By MS/MS	By MS/MS	By MS/MS	By MS/MS	By MS/MS	By MS/MS	By MS/MS
DLQQYQSQAK	QEDEQLGRDLQQYQSQ	QQYQSQAKQLFRKLND	R	D	L	A	K	Q	1	0	0	1	0	4	0	0	0	0	1	1	0	0	0	1	0	0	1	0	0	10	0	1207.58	ACM09495.1;ACM09163.1	ACM09495.1	29	38	yes	no	2	9.1985e-12	201.09	By matching	By matching	By MS/MS	By MS/MS	By MS/MS	By matching	By MS/MS	By matching
DLQSSEELSTHLSSLFTEDQIYR	IVEKPFGRDLQSSEEL	FTEDQIYRIDHYLGKE	R	D	L	Y	R	I	0	1	0	2	0	2	3	0	1	1	4	0	0	1	0	5	2	0	1	0	0	23	0	2697.28	NP_001135196.1;ACI33164.1	NP_001135196.1	180	202	yes	no	3	2.2994e-09	125.23	By MS/MS	By MS/MS	By MS/MS	By MS/MS	By MS/MS	By MS/MS	By MS/MS	By MS/MS
DLSADIILDMATLTGAQGISTGK	DGVVYASKDLSADIIL	AQGISTGKYHCAVMTN	K	D	L	G	K	Y	3	0	0	3	0	1	0	3	0	3	3	1	1	0	0	2	3	0	0	0	0	23	0	2290.17	NP_001133677.1;ACI33685.1	NP_001133677.1	359	381	yes	no	2;3	9.5794e-08	123.6	By MS/MS	By matching	By MS/MS	By matching	By matching	By matching	By MS/MS	By matching
DLSAEQLDDILK	VVHGGDLKDLSAEQLD	EQLDDILKYHTEIVFA	K	D	L	L	K	Y	1	0	0	3	0	1	1	0	0	1	3	1	0	0	0	1	0	0	0	0	0	12	0	1358.69	ACN58676.1	ACN58676.1	173	184	yes	yes	2	1.3477e-20	225.63	By MS/MS	By MS/MS	By MS/MS	By MS/MS	By MS/MS	By MS/MS	By MS/MS	By MS/MS
DLSLEEIQR	PLSPPKKKDLSLEEIQ	LSLEEIQRKLEAAEER	K	D	L	Q	R	K	0	1	0	1	0	1	2	0	0	1	2	0	0	0	0	1	0	0	0	0	0	9	0	1101.57	ADM16055.1;ACI67647.1;ACI67373.1	ADM16055.1	46	54	yes	no	2	0.012778	70.399	By matching	By matching	By matching	By matching	By matching	By matching	By matching	By matching
DLSLKAELPAADQCEDFKK	DHKAKIPRDLSLKAEL	DQCEDFKKDHKAFVGR	R	D	L	K	K	D	3	0	0	3	1	1	2	0	0	0	3	3	0	1	1	1	0	0	0	0	0	19	2	2177.07	P21848.1;NP_001117137.1;CAA36643.1;Q03156.1;NP_001117164.1;CAA43187.1	Q03156.1	129	147	no	no	3	3.8188e-06	137.85	By matching	By matching	By MS/MS	By MS/MS	By MS/MS	By matching	By matching	By matching
DLSQIGDAVMISCAK	GEFARICRDLSQIGDA	AVMISCAKDGVKFSAT	R	D	L	A	K	D	2	0	0	2	1	1	0	1	0	2	1	1	1	0	0	2	0	0	0	1	0	15	0	1606.77	ACM08803.1;ACM08567.1;ACI66767.1;ACI33859.1	ACM08803.1	150	164	yes	no	2	0.0012283	88.311	By matching	By matching	By matching	By matching	By matching	By matching	By matching	By matching
DLSSVQTLLTK	LKTDDYGRDLSSVQTL	SVQTLLTKQETFDAGL	R	D	L	T	K	Q	0	0	0	1	0	1	0	0	0	0	3	1	0	0	0	2	2	0	0	1	0	11	0	1203.67	ACN58737.1	ACN58737.1	83	93	yes	yes	2	0.0046813	81.625	By matching	By matching	By matching	By matching	By matching	By matching	By matching	By matching
DLTDDLKGELTGNFENVVLGLLMTAPVYDAYELR	AYKQTVGKDLTDDLKG	VYDAYELRNAMKGAGT	K	D	L	L	R	N	2	1	2	4	0	0	3	3	0	0	7	1	1	1	1	0	3	0	2	3	0	34	1	3783.89	ACI69495.1;ACI68517.1	ACI69495.1	65	98	no	no	3;4	7.9248e-13	104.67	By MS/MS	By matching	By MS/MS	By matching	By MS/MS	By MS/MS	By MS/MS	By MS/MS
DLTDYLMK	LRLDLAGRDLTDYLMK	DLTDYLMKILTERGYS	R	D	L	M	K	I	0	0	0	2	0	0	0	0	0	0	2	1	1	0	0	0	1	0	1	0	0	8	0	997.479	O42161.1;NP_001116997.1;ACN11317.1;ACI33371.1;AAB65430.1;ACI67042.1;NP_001134991.1;ACI69763.1;NP_001133115.1;NP_001117011.1;ACH70896.1;ACH70895.1;ACH70894.1;ACH70714.1;AAG25672.1	O42161.1	184	191	no	no	2	0.00011473	150.4	By MS/MS	By MS/MS	By MS/MS	By MS/MS	By MS/MS	By MS/MS	By MS/MS	By MS/MS
DLTPLATAYAR	CMVNDMLKDLTPLATA	PLATAYARARGSDRMS	K	D	L	A	R	A	3	1	0	1	0	0	0	0	0	0	2	0	0	0	1	0	2	0	1	0	0	11	0	1190.63	ACN10681.1;NP_001133622.1;ACI33591.1	ACN10681.1	295	305	no	no	2	5.8678e-05	128.88	By MS/MS	By matching	By MS/MS	By MS/MS	By MS/MS	By MS/MS	By MS/MS	By MS/MS
DLTTSAAVTQCYR	HNMYREYRDLTTSAAV	AAVTQCYRDMGARHRA	R	D	L	Y	R	D	2	1	0	1	1	1	0	0	0	0	1	0	0	0	0	1	3	0	1	1	0	13	0	1484.69	O57561.1;NP_001116999.1;ADM15926.1;ACI69714.1;ACI66940.1;ACI66513.1;ACI66120.1;ACH70788.1;AAC03021.1;ACN12709.1;ACN10349.1;ACN12415.1;ACN10068.1	O57561.1	99	111	yes	no	2	2.9696e-07	175.21	By MS/MS	By MS/MS	By MS/MS	By MS/MS	By MS/MS	By MS/MS	By MS/MS	By MS/MS
DLTVEEACDLGR	VDSGLKQKDLTVEEAC	EEACDLGRRAIYQATY	K	D	L	G	R	R	1	1	0	2	1	0	2	1	0	0	2	0	0	0	0	0	1	0	0	1	0	12	0	1376.62	ACH85299.1;AGH92509.1;ACM08758.1;ACM08263.1;ACM09015.1	ACH85299.1	211	222	yes	no	2	2.9777e-10	193.22	By MS/MS	By matching	By MS/MS	By MS/MS	By MS/MS	By MS/MS	By MS/MS	By MS/MS
DLVGDLQGELGGK	AYKTLHGKDLVGDLQG	LQGELGGKFETLVVAL	K	D	L	G	K	F	0	0	0	2	0	1	1	4	0	0	3	1	0	0	0	0	0	0	0	1	0	13	0	1299.67	ACN12538.1;ACN10184.1;NP_001134508.1;ACI67810.1	ACN12538.1	62	74	yes	no	2	3.1708e-38	222.81	By MS/MS	By MS/MS	By MS/MS	By MS/MS	By matching	By MS/MS	By MS/MS	By MS/MS
DLVILLFETALLSSGFSLDDPQTHSNR	DKNDKAVKDLVILLFE	DPQTHSNRIYRMIKLG	K	D	L	N	R	I	1	1	1	3	0	1	1	1	1	1	6	0	0	2	1	4	2	0	0	1	0	27	0	2987.52	AGT57170.1;NP_001117004.1;AGT57169.1;AAD30275.1	NP_001117004.1	650	676	no	no	3	1.9306e-25	193.85	By MS/MS	By MS/MS	By MS/MS	By MS/MS	By MS/MS	By MS/MS	By MS/MS	By MS/MS
DLVPDMSNFYAQYK	LPHMYVVKDLVPDMSN	SNFYAQYKSIEPYLKK	K	D	L	Y	K	S	1	0	1	2	0	1	0	0	0	0	1	1	1	1	1	1	0	0	2	1	0	14	0	1689.77	NP_001135166.1;ACN12497.1;ACN10146.1;ACI67402.1;ACH70850.1;ADM16144.1;ACI66514.1	NP_001135166.1	140	153	yes	no	2	2.5408e-05	150.11	By MS/MS	By MS/MS	By MS/MS	By matching	By MS/MS	By matching	By MS/MS	By MS/MS
DLYANNVLSGGTTMYPGIADR	KCDIDIRKDLYANNVL	MYPGIADRMQKEITAL	K	D	L	D	R	M	2	1	2	2	0	0	0	3	0	1	2	0	1	0	1	1	2	0	2	1	0	21	0	2227.06	NP_001133115.1;NP_001117011.1;ACH70896.1;ACH70895.1;ACH70894.1;ACH70714.1;AAG25672.1	NP_001133115.1	294	314	yes	no	2;3	2.1632e-58	279.97	By matching	By matching	By matching	By matching	By matching	By matching	By matching	By matching
DLYANTVLSGGTTMYPGIADR	KCDVDIRKDLYANTVL	MYPGIADRMQKEITSL	K	D	L	D	R	M	2	1	1	2	0	0	0	3	0	1	2	0	1	0	1	1	3	0	2	1	0	21	0	2214.06	O42161.1;NP_001116997.1;ACN11317.1;ACI33371.1;AAB65430.1;ACI67042.1	O42161.1	292	312	yes	no	2;3	1.1784e-86	330.43	By MS/MS	By MS/MS	By MS/MS	By MS/MS	By MS/MS	By MS/MS	By MS/MS	By MS/MS
DLYTSIANGK	TDPDYAIRDLYTSIAN	YTSIANGKFPSWSFYI	R	D	L	G	K	F	1	0	1	1	0	0	0	1	0	1	1	1	0	0	0	1	1	0	1	0	0	10	0	1080.55	ACN11170.1	ACN11170.1	264	273	yes	yes	2	3.8563e-05	145.99	By MS/MS	By matching	By MS/MS	By MS/MS	By MS/MS	By matching	By MS/MS	By MS/MS
DMASFNERPIIFALSNPTSK	AFTEKIIKDMASFNER	ALSNPTSKAECTAEQC	K	D	M	S	K	A	2	1	2	1	0	0	1	0	0	2	1	1	1	2	2	3	1	0	0	0	0	20	1	2237.12	ACN10606.1	ACN10606.1	438	457	yes	yes	2;3	2.3061e-10	171.52	By MS/MS	By MS/MS	By MS/MS	By MS/MS	By MS/MS	By matching	By MS/MS	By MS/MS
DMAVLIAQNFK	KSNLGLLRDMAVLIAQ	VLIAQNFKCNPERGNF	R	D	M	F	K	C	2	0	1	1	0	1	0	0	0	1	1	1	1	1	0	0	0	0	0	1	0	11	0	1248.65	NP_001133686.1;ACI33700.1	NP_001133686.1	294	304	yes	no	2	0.01037	89.9	By MS/MS	By matching	By matching	By matching	By matching	By matching	By matching	By matching
DMCNEFLPIIKPGGR	KTNFFATRDMCNEFLP	PIIKPGGRVVNVSSVM	R	D	M	G	R	V	0	1	1	1	1	0	1	2	0	2	1	1	1	1	2	0	0	0	0	0	0	15	1	1745.86	ACI70003.1;ACI67305.1	ACI70003.1	117	131	yes	no	3	0.00011694	122.39	By matching	By MS/MS	By matching	By matching	By matching	By MS/MS	By matching	By matching
DMDALNENIMLLSK	VQMCYEAKDMDALNEN	ENIMLLSKRRSQLKGA	K	D	M	S	K	R	1	0	2	2	0	0	1	0	0	1	3	1	2	0	0	1	0	0	0	0	0	14	0	1605.77	NP_001135241.1;ACI33767.1;ACI68286.1	NP_001135241.1	85	98	yes	no	2	3.9343e-14	207.4	By MS/MS	By MS/MS	By matching	By matching	By matching	By matching	By matching	By matching
DMDTYTYR	ETLPSITKDMDTYTYR	DMDTYTYRLPIGVCAG	K	D	M	Y	R	L	0	1	0	2	0	0	0	0	0	0	0	0	1	0	0	0	2	0	2	0	0	8	0	1063.43	NP_001136188.1;ACI34215.1;ACI34202.1;ACN58716.1	NP_001136188.1	156	163	no	no	2	5.4713e-05	157.68	By MS/MS	By MS/MS	By MS/MS	By MS/MS	By MS/MS	By MS/MS	By MS/MS	By MS/MS
DMEFTIYDDDDVAPFLVGLEERPQR	VSIGIVGKDMEFTIYD	GLEERPQRKVVQAADE	K	D	M	Q	R	K	1	2	0	5	0	1	3	1	0	1	2	0	1	2	2	0	1	0	1	2	0	25	1	2969.38	ACN12455.1;ACN10106.1;ACI67972.1;ACI67883.1;ACI66511.1	ACN12455.1	218	242	yes	no	3	6.8863e-06	82.609	By MS/MS	By matching	By matching	By MS/MS	By matching	By matching	By matching	By matching
DMEFTIYDDDDVGPFLEGLEERPQR	VSIGIVGKDMEFTIYD	GLEERPQRKVIEAADE	K	D	M	Q	R	K	0	2	0	5	0	1	4	2	0	1	2	0	1	2	2	0	1	0	1	1	0	25	1	2985.33	ACI67379.1	ACI67379.1	218	242	yes	yes	3	9.929e-07	95.5	By matching	By matching	By matching	By matching	By matching	By matching	By matching	By matching
DMEFTIYDDGDVASFLEGLEERPQR	VSIGIVGKDMEFTIYD	GLEERPQRRVTQPDDE	K	D	M	Q	R	R	1	2	0	4	0	1	4	2	0	1	2	0	1	2	1	1	1	0	1	1	0	25	1	2931.32	ADM16017.1;ACI68584.1;ACI67932.1;ACH70727.1	ADM16017.1	218	242	yes	no	3	0.00012125	65.855	By MS/MS	By matching	By matching	By MS/MS	By matching	By matching	By matching	By matching
DMFDADKDR	KAGNLNMRDMFDADKD	MFDADKDRFSKFSTTL	R	D	M	D	R	F	1	1	0	4	0	0	0	0	0	0	0	1	1	1	0	0	0	0	0	0	0	9	1	1111.46	ACN10743.1;ACI70163.1;ACI69921.1	ACN10743.1	27	35	yes	no	2	0.002976	131.12	By MS/MS	By MS/MS	By matching	By matching	By matching	By matching	By matching	By matching
DMGDMGLLGITAPVDYGGSGLGYLDHVIVMEEMSR	VGMRDFWKDMGDMGLL	IVMEEMSRVSAAVALS	K	D	M	S	R	V	1	1	0	4	0	0	2	7	1	2	4	0	4	0	1	2	1	0	2	3	0	35	0	3697.71	ACI33497.1	ACI33497.1	76	110	yes	yes	3	7.6279e-12	87.28	By MS/MS	By MS/MS	By MS/MS	By MS/MS	By MS/MS	By MS/MS	By MS/MS	By MS/MS
DMGGHHIVALCVLK	RLAREIMKDMGGHHIV	IVALCVLKGGYKFFAD	K	D	M	L	K	G	1	0	0	1	1	0	0	2	2	1	2	1	1	0	0	0	0	0	0	2	0	14	0	1548.79	ADM16037.1;ACM08819.1;ACI69487.1;ACH70616.1	ADM16037.1	56	69	yes	no	3	0.0022052	78.705	By MS/MS	By matching	By matching	By matching	By matching	By matching	By matching	By MS/MS
DMGVLIGK	SEIFEDTKDMGVLIGK	DMGVLIGKGGVYGQTF	K	D	M	G	K	G	0	0	0	1	0	0	0	2	0	1	1	1	1	0	0	0	0	0	0	1	0	8	0	831.452	ACI33568.1	ACI33568.1	471	478	yes	yes	1	0.065912	57.281	By matching	By matching	By matching	By matching	By matching	By matching	By MS/MS	By matching
DMLEAGILEPFLVK	EGEGAALKDMLEAGIL	ILEPFLVKHWGIKLAT	K	D	M	V	K	H	1	0	0	1	0	0	2	1	0	1	3	1	1	1	1	0	0	0	0	1	0	14	0	1573.84	NP_001133979.1;ACI34253.1	NP_001133979.1	491	504	yes	no	2	0.0031485	79.639	By MS/MS	By MS/MS	By matching	By matching	By matching	By matching	By matching	By matching
DMLGGNGISDEYHIIR	LDIARQARDMLGGNGI	SDEYHIIRHVMNLEAV	R	D	M	I	R	H	0	1	1	2	0	0	1	3	1	3	1	0	1	0	0	1	0	0	1	0	0	16	0	1788.85	ACI33980.1	ACI33980.1	390	405	yes	yes	2;3	8.1328e-09	182.7	By MS/MS	By MS/MS	By MS/MS	By MS/MS	By MS/MS	By MS/MS	By MS/MS	By MS/MS
DMLLANKVPAAAR	KEDLAEIRDMLLANKV	NKVPAAARAGAIAPCD	R	D	M	A	R	A	4	1	1	1	0	0	0	0	0	0	2	1	1	0	1	0	0	0	0	1	0	13	1	1368.75	ACN12682.1;ACN10322.1;ACI69835.1;ACH70801.1;ACN12263.1;ACN09916.1;ACI70184.1;ACI68961.1	ACN12263.1	100	112	no	no	2	7.9756e-07	179.67	By MS/MS	By MS/MS	By matching	By matching	By MS/MS	By matching	By matching	By matching
DMLYEVVK	________________	DMLYEVVKEVQAGSLA	R	D	M	V	K	E	0	0	0	1	0	0	1	0	0	0	1	1	1	0	0	0	0	0	1	2	0	8	0	995.5	ACI69507.1;ACN12584.1;ACN12199.1;ACN10229.1;ACN09852.1;ACI67025.1;ACH70975.1;NP_001133205.1;ACN12174.1;ACN09827.1;ACH70976.1;ACM08331.1	ACI69507.1	7	14	yes	no	2	0.00046265	119.41	By MS/MS	By MS/MS	By matching	By MS/MS	By matching	By MS/MS	By matching	By matching
DMMKADNK	TKIFNDVKDMMKADNK	DMMKADNKRETERVVR	K	D	M	N	K	R	1	0	1	2	0	0	0	0	0	0	0	2	2	0	0	0	0	0	0	0	0	8	1	951.415	NP_001167416.1;ACN11077.1	NP_001167416.1	534	541	yes	no	2	0.016469	62.107	By matching	By matching	By MS/MS	By matching	By matching	By matching	By matching	By matching
DMPFYGGLCAFMHSGPVVAMIWEGLNVVK	KQHYIDLKDMPFYGGL	WEGLNVVKNGRLMLGE	K	D	M	V	K	N	2	0	1	1	1	0	1	4	1	1	2	1	3	2	2	1	0	1	1	4	0	29	0	3224.53	NP_001134716.1;AGH92528.1;ADM16016.1;ACN12689.1;ACN10329.1;ACI68568.1	NP_001134716.1	57	85	yes	no	3	4.9204e-14	132.36	By MS/MS	By MS/MS	By matching	By matching	By MS/MS	By matching	By matching	By matching
DMPFYGGLCSFMHSGPVVAMIWEGLNIVK	KQHYIDLKDMPFYGGL	WEGLNIVKNGRLMLGE	K	D	M	V	K	N	1	0	1	1	1	0	1	4	1	2	2	1	3	2	2	2	0	1	1	3	0	29	0	3254.54	NP_001133149.1;ACH70800.1	NP_001133149.1	57	85	yes	no	3	0.025005	27.419	By MS/MS	By matching	By matching	By matching	By matching	By matching	By matching	By matching
DMPILQCHGEMDPMIPVQFGAMTAEK	AASASGNRDMPILQCH	FGAMTAEKLKVIVNPQ	R	D	M	E	K	L	2	0	0	2	1	2	2	2	1	2	1	1	4	1	3	0	1	0	0	1	0	26	0	2945.33	NP_001133254.1;ACM09734.1;ACI32909.1	NP_001133254.1	166	191	yes	no	3	4.1977e-11	124.1	By MS/MS	By MS/MS	By MS/MS	By MS/MS	By MS/MS	By MS/MS	By MS/MS	By MS/MS
DMQMVQSQMEAIVTDLVSR	ITLEGPTKDMQMVQSQ	IVTDLVSRMDYREISV	K	D	M	S	R	M	1	1	0	2	0	3	1	0	0	1	1	0	3	0	0	2	1	0	0	3	0	19	0	2180.03	NP_001167124.1;ACN10888.1	NP_001167124.1	413	431	yes	no	2;3	9.2302e-24	235.21	By MS/MS	By MS/MS	By MS/MS	By MS/MS	By MS/MS	By MS/MS	By MS/MS	By MS/MS
DMQPTHPIR	EAFDISKKDMQPTHPI	MQPTHPIRLGLALNFS	K	D	M	I	R	L	0	1	0	1	0	1	0	0	1	1	0	0	1	0	2	0	1	0	0	0	0	9	0	1093.53	ACI68704.1	ACI68704.1	159	167	yes	yes	2	1.5363e-08	172.23	By MS/MS	By MS/MS	By MS/MS	By MS/MS	By MS/MS	By MS/MS	By MS/MS	By MS/MS
DMSCTMGFNEFK	LMINMLDRDMSCTMGF	TMGFNEFKELWTVLNG	R	D	M	F	K	E	0	0	1	1	1	0	1	1	0	0	0	1	2	2	0	1	1	0	0	0	0	12	0	1465.57	NP_001139994.1;ACN12794.1;ACN10428.1;ACM09815.1;ACM09706.1;ACM09094.1;ACM08665.1;ACM08259.1	NP_001139994.1	93	104	yes	no	2	3.1311e-07	163.45	By matching	By MS/MS	By MS/MS	By matching	By matching	By MS/MS	By matching	By matching
DMTLLWGSGSPPCWR	________________	SGSPPCWRVMIALEEK	K	D	M	W	R	V	0	1	0	1	1	0	0	2	0	0	2	0	1	0	2	2	1	2	0	0	0	15	0	1761.8	ACM09168.1;ACM08643.1	ACM08643.1	4	18	no	no	2;3	4.5864e-51	291.75	By MS/MS	By MS/MS	By MS/MS	By MS/MS	By MS/MS	By MS/MS	By MS/MS	By MS/MS
DMVGIAQTGSGK	WPLALSGKDMVGIAQT	IAQTGSGKTLSYLLPA	K	D	M	G	K	T	1	0	0	1	0	1	0	3	0	1	0	1	1	0	0	1	1	0	0	1	0	12	0	1162.57	ACN11269.1	ACN11269.1	133	144	yes	yes	2	7.6146e-06	141.34	By matching	By MS/MS	By MS/MS	By MS/MS	By matching	By MS/MS	By MS/MS	By MS/MS
DMVILPEMVGSMVGVYNGK	EVVKTHLRDMVILPEM	MVGVYNGKTFNQVEIK	R	D	M	G	K	T	0	0	1	1	0	0	1	3	0	1	1	1	3	0	1	1	0	0	1	4	0	19	0	2037.99	NP_001134215.1;NP_001117003.1;ACI66641.1;ACH70998.1;AAD16877.1;ACN12355.1;ACN10008.1;ACN12250.1;ACN09903.1	NP_001134215.1	82	100	yes	no	2;3	1.8377e-42	269.92	By MS/MS	By MS/MS	By MS/MS	By matching	By MS/MS	By MS/MS	By MS/MS	By MS/MS
DMYEQFQNIMK	KHGQFTLRDMYEQFQN	EQFQNIMKMGPFGQIM	R	D	M	M	K	M	0	0	1	1	0	2	1	0	0	1	0	1	2	1	0	0	0	0	1	0	0	11	0	1445.63	ACI33406.1;ACH70723.1;ACI33196.1	ACI33406.1	331	341	yes	no	2	0.001438	134.13	By matching	By matching	By MS/MS	By MS/MS	By MS/MS	By MS/MS	By matching	By MS/MS
DMYGIGEEVFLSLPCVLNSNGVGSVINMTLTDAEVGQLK	HPVSTMVKDMYGIGEE	DAEVGQLKKSADTLWG	K	D	M	L	K	K	1	0	3	2	1	1	3	5	0	2	5	1	2	1	1	3	2	0	1	5	0	39	0	4169.04	NP_001133969.1;ACI34235.1;ACN11051.1	ACN11051.1	280	318	no	no	3;4	3.7249e-09	68.046	By MS/MS	By matching	By matching	By matching	By matching	By matching	By matching	By MS/MS
DMYGIGEEVFLSLPCVLNSNGVGSVINMTLTDAEVGQLKK	HPVSTMVKDMYGIGEE	AEVGQLKKSADTLWGI	K	D	M	K	K	S	1	0	3	2	1	1	3	5	0	2	5	2	2	1	1	3	2	0	1	5	0	40	1	4297.13	NP_001133969.1;ACI34235.1;ACN11051.1	ACN11051.1	280	319	no	no	3;4	0.005577	28.754	By matching	By MS/MS	By MS/MS	By matching	By MS/MS	By matching	By matching	By matching
DNAVSYFHFDR	VYVARNAKDNAVSYFH	VSYFHFDRMNQAEPEP	K	D	N	D	R	M	1	1	1	2	0	0	0	0	1	0	0	0	0	2	0	1	0	0	1	1	0	11	0	1369.61	NP_001134146.1;ACI66365.1;NP_001134825.1;ACI69056.1	NP_001134146.1	131	141	yes	no	2	0.0017368	89.231	By matching	By matching	By matching	By matching	By matching	By matching	By matching	By matching
DNDKNNDGYIDYAEFAR	SLIDDVLRDNDKNNDG	IDYAEFARSLE_____	R	D	N	A	R	S	2	1	3	4	0	0	1	1	0	1	0	1	0	1	0	0	0	0	2	0	0	17	1	2018.86	NP_001134099.1;ACI66224.1	NP_001134099.1	133	149	yes	no	2;3	6.8711e-10	189.45	By MS/MS	By MS/MS	By MS/MS	By MS/MS	By MS/MS	By MS/MS	By MS/MS	By MS/MS
DNGEWEVIEGYR	SVSFPIKRDNGEWEVI	WEVIEGYRAQHSQHRT	R	D	N	Y	R	A	0	1	1	1	0	0	3	2	0	1	0	0	0	0	0	0	0	1	1	1	0	12	0	1465.65	ACI33099.1;NP_001117025.1;CAD58715.1;CAD58716.1;ACN58706.1;ACN10920.1	ACI33099.1	111	122	yes	no	2	2.9247e-07	164.13	By MS/MS	By MS/MS	By matching	By MS/MS	By MS/MS	By MS/MS	By MS/MS	By MS/MS
DNGEWEVVEGYR	SVSFPIKRDNGEWEVV	WEVVEGYRAQHSQHRT	R	D	N	Y	R	A	0	1	1	1	0	0	3	2	0	0	0	0	0	0	0	0	0	1	1	2	0	12	0	1451.63	NP_001117108.1;CAD58714.1;ACI32916.1	NP_001117108.1	106	117	yes	no	2	1.1071e-10	198.74	By MS/MS	By MS/MS	By MS/MS	By MS/MS	By MS/MS	By MS/MS	By MS/MS	By matching
DNGGAIVNIIADMWK	EVYAAWMKDNGGAIVN	NIIADMWKGFPGMAHT	K	D	N	W	K	G	2	0	2	2	0	0	0	2	0	3	0	1	1	0	0	0	0	1	0	1	0	15	0	1615.8	NP_001134524.1;ACI67878.1	NP_001134524.1	145	159	yes	no	2	0.00021762	118.71	By matching	By matching	By matching	By matching	By matching	By matching	By matching	By matching
DNGIRPSSMEQLAK	PGRDMVAKDNGIRPSS	SSMEQLAKLKPAFIKP	K	D	N	A	K	L	1	1	1	1	0	1	1	1	0	1	1	1	1	0	1	2	0	0	0	0	0	14	1	1544.76	ACN10637.1	ACN10637.1	278	291	yes	yes	2;3	0.00113	118.24	By MS/MS	By MS/MS	By matching	By matching	By matching	By MS/MS	By matching	By matching
DNHLLGTFDLTGIPPAPR	EGERPLTKDNHLLGTF	TGIPPAPRGVPQIEVT	K	D	N	P	R	G	1	1	1	2	0	0	0	2	1	1	3	0	0	1	3	0	2	0	0	0	0	18	0	1933.01	NP_001135114.1;ACI33778.1	NP_001135114.1	473	490	yes	no	2;3	6.1371e-17	219.72	By MS/MS	By MS/MS	By MS/MS	By MS/MS	By MS/MS	By MS/MS	By MS/MS	By MS/MS
DNLHTEGDHTLDVK	GNKCTVLRDNLHTEGD	GDHTLDVKMRPTATDT	R	D	N	V	K	M	0	0	1	3	0	0	1	1	2	0	2	1	0	0	0	0	2	0	0	1	0	14	0	1592.74	ACN12229.1;ACN09882.1;ACI68511.1;ACI66108.1	ACN12229.1	78	91	yes	no	2;3	6.1355e-05	130.47	By matching	By MS/MS	By matching	By matching	By matching	By MS/MS	By matching	By MS/MS
DNLTLWTSDMQGDGEEQNKEALQDVEDETQ	TLIMQLLRDNLTLWTS	QDVEDETQ________	R	D	N	T	Q	-	1	0	2	5	0	4	5	2	0	0	3	1	1	0	0	1	3	1	0	1	0	30	1	3437.47	ACI34249.1	ACI34249.1	226	255	yes	yes	3	9.6427e-18	135.17	By matching	By matching	By matching	By matching	By matching	By matching	By matching	By matching
DNLTLWTSENQGDEGDAGEGEN	TLIMQLLRDNLTLWTS	GDAGEGEN________	R	D	N	E	N	-	1	0	3	3	0	1	4	4	0	0	2	0	0	0	0	1	2	1	0	0	0	22	0	2349.95	ACI68704.1	ACI68704.1	223	244	yes	yes	2	4.3195e-20	207.37	By matching	By matching	By matching	By matching	By matching	By matching	By matching	By matching
DNNCGVTTDATYVTLA	GYILMSMKDNNCGVTT	DATYVTLA________	K	D	N	L	A	-	2	0	2	2	1	0	0	1	0	0	1	0	0	0	0	0	4	0	1	2	0	16	0	1713.75	ACI34170.1;ACH85279.1	ACI34170.1	536	551	yes	no	2	0.001331	85.163	By matching	By matching	By matching	By MS/MS	By matching	By matching	By MS/MS	By matching
DNPLMQYVLNHSLR	FKSHSGAKDNPLMQYV	YVLNHSLREHPALKKL	K	D	N	L	R	E	0	1	2	1	0	1	0	0	1	0	3	0	1	0	1	1	0	0	1	1	0	14	0	1698.85	ACI67838.1	ACI67838.1	47	60	yes	yes	2;3	2.3248e-28	241.27	By MS/MS	By MS/MS	By MS/MS	By MS/MS	By MS/MS	By MS/MS	By MS/MS	By MS/MS
DNSGAMEPVR	TQVTVEYRDNSGAMEP	SGAMEPVRVHTVVISV	R	D	N	V	R	V	1	1	1	1	0	0	1	1	0	0	0	0	1	0	1	1	0	0	0	1	0	10	0	1074.48	NP_001158767.1;ACN12736.1;ACN10374.1	NP_001158767.1	185	194	yes	no	2	4.331e-05	144.17	By matching	By MS/MS	By MS/MS	By MS/MS	By matching	By matching	By matching	By matching
DNSTMGYMMAK	IMKAQALRDNSTMGYM	TMGYMMAKKHLEINPD	R	D	N	A	K	K	1	0	1	1	0	0	0	1	0	0	0	1	3	0	0	1	1	0	1	0	0	11	0	1247.5	AGT57170.1;NP_001117004.1;AGT57169.1;AAD30275.1	NP_001117004.1	610	620	no	no	2	4.4767e-16	215.04	By MS/MS	By MS/MS	By MS/MS	By MS/MS	By MS/MS	By MS/MS	By MS/MS	By MS/MS
DNTINLIHTFR	RHTNANARDNTINLIH	INLIHTFRDYLHYHIK	R	D	N	F	R	D	0	1	2	1	0	0	0	0	1	2	1	0	0	1	0	0	2	0	0	0	0	11	0	1342.7	ACH70809.1	ACH70809.1	238	248	yes	yes	2	0.011169	69.846	By matching	By MS/MS	By matching	By matching	By matching	By matching	By matching	By matching
DNYVPEVSALDQEIIEVDPDTK	QEEERERRDNYVPEVS	IEVDPDTKEMLKLLDF	R	D	N	T	K	E	1	0	1	4	0	1	3	0	0	2	1	1	0	0	2	1	1	0	1	3	0	22	0	2488.19	NP_001139966.1;ACN12343.1;ACN09996.1;ACM08935.1;ACN12213.1;ACN09866.1;ACM09279.1;ACH85280.1;AGH92620.1;ACN12349.1;ACN10002.1;ACM09620.1;ACM08734.1	NP_001139966.1	82	103	no	no	2;3	1.1617e-27	235.35	By MS/MS	By MS/MS	By MS/MS	By MS/MS	By MS/MS	By MS/MS	By MS/MS	By MS/MS
DNYVPEVSALDQEIIEVDPDTKEMLK	QEEERERRDNYVPEVS	PDTKEMLKLLDFGSLS	R	D	N	L	K	L	1	0	1	4	0	1	4	0	0	2	2	2	1	0	2	1	1	0	1	3	0	26	1	2989.45	NP_001139966.1;ACN12343.1;ACN09996.1;ACM08935.1;ACN12213.1;ACN09866.1;ACM09279.1;ACH85280.1;AGH92620.1;ACN12349.1;ACN10002.1;ACM09620.1;ACM08734.1	NP_001139966.1	82	107	no	no	3	0.018489	39.223	By MS/MS	By MS/MS	By MS/MS	By matching	By MS/MS	By matching	By matching	By matching
DPAAIDTIMK	ASFLKSQKDPAAIDTI	AAIDTIMKDLDQNGDG	K	D	P	M	K	D	2	0	0	2	0	0	0	0	0	2	0	1	1	0	1	0	1	0	0	0	0	10	0	1073.54	ACI67529.1;ACI67640.1;ACI66495.1	ACI67529.1	43	52	yes	no	2	0.0081527	77.288	By matching	By matching	By matching	By matching	By MS/MS	By matching	By matching	By matching
DPDMVWDFWSLRPECMHQVSFLFSDR	RNPQTHLKDPDMVWDF	VSFLFSDRGLPDGFRH	K	D	P	D	R	G	0	2	0	4	1	1	1	0	1	0	2	0	2	3	2	3	0	2	0	2	0	26	1	3299.46	ACN11170.1;NP_001133774.1;ACI33877.1;ACI69791.1	ACN11170.1	178	203	no	no	3;4	6.9819e-13	136.59	By MS/MS	By MS/MS	By MS/MS	By MS/MS	By MS/MS	By MS/MS	By MS/MS	By MS/MS
DPEAPIFQVADYGLVADLFK	KTIVAINKDPEAPIFQ	GLVADLFKAVPEMTAA	K	D	P	F	K	A	3	0	0	3	0	1	1	1	0	1	2	1	0	2	2	0	0	0	1	2	0	20	0	2207.11	ACH85298.1;ACI67395.1;ACI66876.1	ACH85298.1	302	321	yes	no	2	7.7632e-14	189.82	By MS/MS	By MS/MS	By MS/MS	By MS/MS	By MS/MS	By MS/MS	By MS/MS	By MS/MS
DPEIWSDPEEFKPER	VPTWTLHRDPEIWSDP	PEEFKPERFSKENKES	R	D	P	E	R	F	0	1	0	2	0	0	4	0	0	1	0	1	0	1	3	1	0	1	0	0	0	15	1	1872.85	ACI33861.1;ABC94912.1	ACI33861.1	409	423	yes	no	3	0.00034717	109	By MS/MS	By MS/MS	By MS/MS	By matching	By MS/MS	By MS/MS	By matching	By matching
DPETNQITAAIHPQLQDR	VKSVYYPRDPETNQIT	IHPQLQDRDFCLLHPG	R	D	P	D	R	D	2	1	1	2	0	3	1	0	1	2	1	0	0	0	2	0	2	0	0	0	0	18	0	2046.01	ACM08542.1;NP_001133102.1;ACI69735.1;ACH70694.1;ACI69278.1	ACM08542.1	232	249	no	no	3	4.792e-06	136.63	By MS/MS	By MS/MS	By matching	By matching	By MS/MS	By MS/MS	By matching	By matching
DPLNPIKQDVK	SKMEIATKDPLNPIKQ	NPIKQDVKKGNLRYVA	K	D	P	V	K	K	0	0	1	2	0	1	0	0	0	1	1	2	0	0	2	0	0	0	0	1	0	11	1	1265.7	ACI66684.1;ACI67097.1	ACI66684.1	65	75	yes	no	2	0.00082672	120.86	By MS/MS	By MS/MS	By MS/MS	By matching	By MS/MS	By MS/MS	By MS/MS	By matching
DPLVVELGK	VIDSSLSRDPLVVELG	PLVVELGKRTVIPGLE	R	D	P	G	K	R	0	0	0	1	0	0	1	1	0	0	2	1	0	0	1	0	0	0	0	2	0	9	0	968.554	ADM16116.1;ACI70054.1;ACI69353.1;ACI68250.1	ADM16116.1	76	84	yes	no	2	0.0013662	125.57	By MS/MS	By MS/MS	By MS/MS	By MS/MS	By matching	By matching	By matching	By matching
DPLVVELGKR	VIDSSLSRDPLVVELG	LVVELGKRTVIPGLEQ	R	D	P	K	R	T	0	1	0	1	0	0	1	1	0	0	2	1	0	0	1	0	0	0	0	2	0	10	1	1124.66	ADM16116.1;ACI70054.1;ACI69353.1;ACI68250.1	ADM16116.1	76	85	yes	no	2	0.0033966	119.34	By matching	By MS/MS	By matching	By matching	By matching	By matching	By matching	By matching
DPNNLFMVR	QLAQYHAKDPNNLFMV	PNNLFMVRLAQGLTHL	K	D	P	V	R	L	0	1	2	1	0	0	0	0	0	0	1	0	1	1	1	0	0	0	0	1	0	9	0	1104.54	NP_001158789.1;ACN10471.1	NP_001158789.1	745	753	yes	no	2	0.00013036	152.06	By matching	By matching	By matching	By matching	By MS/MS	By matching	By MS/MS	By matching
DPQALSDHLK	MILEQMQKDPQALSDH	QALSDHLKNPGIAQKI	K	D	P	L	K	N	1	0	0	2	0	1	0	0	1	0	2	1	0	0	1	1	0	0	0	0	0	10	0	1122.57	ACI32973.1	ACI32973.1	514	523	no	no	2	0.00010924	137.01	By matching	By MS/MS	By matching	By matching	By MS/MS	By MS/MS	By matching	By matching
DPQALSDHLKNPGIAQK	MILEQMQKDPQALSDH	KNPGIAQKIQKLIDVG	K	D	P	Q	K	I	2	0	1	2	0	2	0	1	1	1	2	2	0	0	2	1	0	0	0	0	0	17	1	1830.96	ACI32973.1	ACI32973.1	514	530	no	no	3	0.0034336	68.329	By matching	By matching	By matching	By matching	By matching	By matching	By matching	By matching
DPTSGSFLWPGFGDNAR	FHVNWFRKDPTSGSFL	PGFGDNARVLEWIFKR	K	D	P	A	R	V	1	1	1	2	0	0	0	3	0	0	1	0	0	2	2	2	1	1	0	0	0	17	0	1822.83	ACI33922.1;NP_001117114.1;AAZ73233.2;ACN11110.1	ACI33922.1	529	545	no	no	2;3	4.1119e-31	243.9	By MS/MS	By MS/MS	By MS/MS	By MS/MS	By MS/MS	By MS/MS	By MS/MS	By MS/MS
DQDDIGAGDQGLMFGYATDETEECMPLTILLAHK	SVCVFEGKDQDDIGAG	LTILLAHKLNHKMKEL	K	D	Q	H	K	L	3	0	0	5	1	2	3	4	1	2	4	1	2	1	1	0	3	0	1	0	0	34	0	3753.68	NP_001158767.1;ACN12736.1;ACN10374.1	NP_001158767.1	121	154	yes	no	3;4	1.785e-42	189.75	By MS/MS	By MS/MS	By MS/MS	By MS/MS	By MS/MS	By MS/MS	By MS/MS	By MS/MS
DQECYNYAGGHVYPGEAFR	QDDSNGKKDQECYNYA	VYPGEAFRVPVSDHSL	K	D	Q	F	R	V	2	1	1	1	1	1	2	3	1	0	0	0	0	1	1	0	0	0	3	1	0	19	0	2231.93	ACI67534.1	ACI67534.1	39	57	yes	yes	3	6.6712e-05	103.13	By MS/MS	By MS/MS	By matching	By matching	By MS/MS	By matching	By matching	By MS/MS
DQEEACQAVLDIMK	GKGVIVAKDQEEACQA	QAVLDIMKDKTFGSAG	K	D	Q	M	K	D	2	0	0	2	1	2	2	0	0	1	1	1	1	0	0	0	0	0	0	1	0	14	0	1648.74	ACN10564.1	ACN10564.1	163	176	yes	yes	2	1.0816e-20	232.28	By MS/MS	By matching	By matching	By MS/MS	By matching	By MS/MS	By matching	By matching
DQEGQDVLLFIDNIFR	LTVAEYFRDQEGQDVL	LFIDNIFRFTQAGSEV	R	D	Q	F	R	F	0	1	1	3	0	2	1	1	0	2	2	0	0	2	0	0	0	0	0	1	0	16	0	1920.96	ACH85277.1	ACH85277.1	262	277	yes	yes	2;3	1.7838e-93	340.32	By MS/MS	By MS/MS	By MS/MS	By MS/MS	By MS/MS	By MS/MS	By MS/MS	By MS/MS
DQGLSIMVSGK	HLELSMAKDQGLSIMV	LSIMVSGKLDAVMKAR	K	D	Q	G	K	L	0	0	0	1	0	1	0	2	0	1	1	1	1	0	0	2	0	0	0	1	0	11	0	1133.58	NP_001167124.1;ACN10888.1	NP_001167124.1	120	130	yes	no	2	0.07359	44.829	By MS/MS	By matching	By matching	By matching	By matching	By matching	By matching	By matching
DQGNAVLWLR	GKSYMAVKDQGNAVLW	GNAVLWLRKARDYPPH	K	D	Q	L	R	K	1	1	1	1	0	1	0	1	0	0	2	0	0	0	0	0	0	1	0	1	0	10	0	1170.61	NP_001134170.1;ACI66458.1	NP_001134170.1	272	281	yes	no	2	6.4408e-05	141.88	By matching	By matching	By matching	By matching	By MS/MS	By MS/MS	By matching	By matching
DQGSCGSCWAFGAAEAISDR	CPTLKEIRDQGSCGSC	AAEAISDRVCIHSNAK	R	D	Q	D	R	V	4	1	0	2	2	1	1	3	0	1	0	0	0	1	0	3	0	1	0	0	0	20	0	2143.87	ACN12574.1;ACN10728.1;ACN10219.1;ACM09809.1;ACM08561.1;ACM09811.1;ACM09189.1;NP_001133994.1;ACI34275.1	ACN12574.1	100	119	no	no	2	1.066e-09	163.15	By matching	By matching	By matching	By matching	By matching	By matching	By matching	By matching
DQGSFEDFVEGLR	LQAIAKNKDQGSFEDF	EDFVEGLRVFDKEGNG	K	D	Q	L	R	V	0	1	0	2	0	1	2	2	0	0	1	0	0	2	0	1	0	0	0	1	0	13	0	1497.67	ACM09680.1;ACM08984.1;ACM08575.1;ACI68984.1;ACM09602.1;ACI67550.1	ACM09680.1	82	94	no	no	2	1.4239e-09	184.02	By MS/MS	By MS/MS	By matching	By matching	By matching	By MS/MS	By matching	By matching
DQIESILNKPGLK	IGVSNFNKDQIESILN	ILNKPGLKYKPANNQV	K	D	Q	L	K	Y	0	0	1	1	0	1	1	1	0	2	2	2	0	0	1	1	0	0	0	0	0	13	1	1453.81	ACN11078.1;ACI67446.1;ACI69471.1	ACN11078.1	165	177	no	no	2	3.5055e-06	168.98	By matching	By matching	By matching	By matching	By matching	By MS/MS	By matching	By matching
DQISEIDDAVK	PEQWNQLKDQISEIDD	SEIDDAVKAI______	K	D	Q	V	K	A	1	0	0	3	0	1	1	0	0	2	0	1	0	0	0	1	0	0	0	1	0	11	0	1231.59	NP_001134477.1;ACM09683.1;ACM09454.1;ACM08584.1;ACM08276.1;ACI67675.1;ACI67532.1;ACN12314.1;ACN09967.1	NP_001134477.1	120	130	yes	no	2	4.8372e-05	132.14	By matching	By matching	By MS/MS	By matching	By MS/MS	By MS/MS	By matching	By MS/MS
DQLLLGPTYGTPK	VFVSQDPKDQLLLGPT	GPTYGTPKVLARAGLT	K	D	Q	P	K	V	0	0	0	1	0	1	0	2	0	0	3	1	0	0	2	0	2	0	1	0	0	13	0	1401.75	ACN10637.1	ACN10637.1	349	361	yes	yes	2	3.4258e-05	130.47	By MS/MS	By MS/MS	By MS/MS	By MS/MS	By MS/MS	By MS/MS	By MS/MS	By MS/MS
DQLTVLVPVAVAATLGGFLVSR	SHGFQISKDQLTVLVP	LGGFLVSRYFTGRKKS	K	D	Q	S	R	Y	3	1	0	1	0	1	0	2	0	0	4	0	0	1	1	1	2	0	0	5	0	22	0	2225.28	ACI66629.1;ACI69522.1;ACI69020.1;ACI68486.1;ACI67067.1;ACI67032.1	ACI66629.1	17	38	yes	no	2;3	3.4037e-20	210.31	By MS/MS	By MS/MS	By MS/MS	By MS/MS	By MS/MS	By MS/MS	By MS/MS	By MS/MS
DQPQSPGVFR	PLELVSGKDQPQSPGV	PQSPGVFRLIQDGDLW	K	D	Q	F	R	L	0	1	0	1	0	2	0	1	0	0	0	0	0	1	2	1	0	0	0	1	0	10	0	1129.55	ACI66590.1;ACI66434.1	ACI66590.1	142	151	no	no	2	0.0004077	112.85	By matching	By MS/MS	By matching	By matching	By matching	By matching	By matching	By matching
DQSGTVDPQEMHQAVTSMGYR	QHFMSIDRDQSGTVDP	AVTSMGYRLSPQAMNC	R	D	Q	Y	R	L	1	1	0	2	0	3	1	2	1	0	0	0	2	0	1	2	2	0	1	2	0	21	0	2336.02	NP_001139994.1;ACN12794.1;ACN10428.1;ACM09815.1;ACM09706.1;ACM09094.1;ACM08665.1;ACM08259.1	NP_001139994.1	123	143	yes	no	3	0.00029424	77.795	By MS/MS	By MS/MS	By matching	By matching	By matching	By MS/MS	By matching	By matching
DQVANSAFVER	YYITGESKDQVANSAF	ANSAFVERVRKRGFEV	K	D	Q	E	R	V	2	1	1	1	0	1	1	0	0	0	0	0	0	1	0	1	0	0	0	2	0	11	0	1234.59	NP_001167173.1;AGT57165.1;ACN10985.1;AGT57170.1;NP_001117004.1;AGT57169.1;AAD30275.1;ACH70738.1	NP_001117004.1	489	499	no	no	2	1.8096e-21	222.2	By MS/MS	By MS/MS	By MS/MS	By MS/MS	By MS/MS	By MS/MS	By MS/MS	By MS/MS
DRAEVLIK	WHGKPMPKDRAEVLIK	DRAEVLIKDLEAQIQN	K	D	R	I	K	D	1	1	0	1	0	0	1	0	0	1	1	1	0	0	0	0	0	0	0	1	0	8	1	942.55	NP_001134006.1;ACI34298.1	NP_001134006.1	268	275	yes	no	2	0.016327	90.601	By MS/MS	By matching	By matching	By matching	By matching	By MS/MS	By matching	By matching
DRAEVLIKDLEAQIQNPNK	WHGKPMPKDRAEVLIK	AQIQNPNKTICPELPN	K	D	R	N	K	T	2	1	2	2	0	2	2	0	0	2	2	2	0	0	1	0	0	0	0	1	0	19	2	2193.18	NP_001134006.1;ACI34298.1	NP_001134006.1	268	286	yes	no	3	1.1035e-11	197.51	By MS/MS	By matching	By matching	By MS/MS	By MS/MS	By matching	By matching	By matching
DRFTTLQEVK	SGFECFFRDRFTTLQE	FTTLQEVKDRCFCTSV	R	D	R	V	K	D	0	1	0	1	0	1	1	0	0	0	1	1	0	1	0	0	2	0	0	1	0	10	1	1235.65	AAZ92542.1	AAZ92542.1	164	173	yes	yes	2	0.04792	78.513	By matching	By MS/MS	By matching	By matching	By matching	By matching	By matching	By matching
DRLFIVEEEHK	CADFYIQRDRLFIVEE	FIVEEEHKVRLVISKL	R	D	R	H	K	V	0	1	0	1	0	0	3	0	1	1	1	1	0	1	0	0	0	0	0	1	0	11	1	1413.73	NP_001158793.1;ACN10483.1	NP_001158793.1	289	299	yes	no	3	0.00025695	107.34	By MS/MS	By MS/MS	By MS/MS	By MS/MS	By MS/MS	By matching	By matching	By matching
DRPFFPGLVSYMTSGPVVAMVWEGFNVVK	KEHYADLKDRPFFPGL	WEGFNVVKTGRVMLGE	K	D	R	V	K	T	1	1	1	1	0	0	1	3	0	0	1	1	2	3	3	2	1	1	1	6	0	29	1	3228.61	NP_001116998.1;AGH92639.1;ADM15964.1;ACN12506.1;ACN10154.1;ACI69110.1;ACI67980.1;AAC03020.1	NP_001116998.1	57	85	yes	no	3	4.2914e-10	101.71	By MS/MS	By matching	By matching	By matching	By matching	By matching	By MS/MS	By matching
DRVEAVNQAEGIVHDTESK	AEEDRRRKDRVEAVNQ	IVHDTESKMEEFKDQL	K	D	R	S	K	M	2	1	1	2	0	1	3	1	1	1	0	1	0	0	0	1	1	0	0	3	0	19	1	2096.01	ACN11027.1;ACN60239.1	ACN11027.1	576	594	no	no	3	2.0169e-08	174.87	By MS/MS	By MS/MS	By MS/MS	By matching	By MS/MS	By MS/MS	By matching	By matching
DSAGNIFATR	SFDVVHVKDSAGNIFA	AGNIFATRLGNIFIIG	K	D	S	T	R	L	2	1	1	1	0	0	0	1	0	1	0	0	0	1	0	1	1	0	0	0	0	10	0	1050.51	ACH85337.1;AGH92536.1;ACN12200.1;ACN09853.1;ACI69349.1;ACN12376.1;ACN10029.1;ACH85370.1;ACI69116.1;ACI67685.1	ACH85337.1	208	217	no	no	2	1.7044e-18	172.17	By MS/MS	By MS/MS	By MS/MS	By MS/MS	By matching	By MS/MS	By MS/MS	By MS/MS
DSAVNAICYGAK	SHKRLVMKDSAVNAIC	NAICYGAKIMLPGVLR	K	D	S	A	K	I	3	0	1	1	1	0	0	1	0	1	0	1	0	0	0	1	0	0	1	1	0	12	0	1267.59	NP_001133521.1;ACI33401.1	NP_001133521.1	301	312	yes	no	2	1.729e-14	207.95	By matching	By matching	By MS/MS	By MS/MS	By MS/MS	By MS/MS	By matching	By MS/MS
DSCTSLGSHLTILHSK	KMDWPSSRDSCTSLGS	HLTILHSKEQHDALEK	R	D	S	S	K	E	0	0	0	1	1	0	0	1	2	1	3	1	0	0	0	4	2	0	0	0	0	16	0	1754.86	NP_001117051.1;ACI66231.1;ACI33556.1;AAT77220.1;ACI67923.1	NP_001117051.1	143	158	no	no	3	0.00061914	87.447	By MS/MS	By MS/MS	By MS/MS	By matching	By MS/MS	By MS/MS	By matching	By matching
DSDDAEFLWR	YQLLLQYKDSDDAEFL	DDAEFLWRLARASRDL	K	D	S	W	R	L	1	1	0	3	0	0	1	0	0	0	1	0	0	1	0	1	0	1	0	0	0	10	0	1252.54	NP_001134170.1;ACI66458.1	NP_001134170.1	108	117	yes	no	2	0.0014419	96.171	By matching	By matching	By matching	By matching	By matching	By matching	By matching	By matching
DSDIIEEAIYYFK	GPAAKETKDSDIIEEA	EEAIYYFKANVFFKNY	K	D	S	F	K	A	1	0	0	2	0	0	2	0	0	3	0	1	0	1	0	1	0	0	2	0	0	13	0	1604.76	ACN12752.1;ACN12356.1;ACN10389.1;ACN10009.1;ACM09803.1;ACM08565.1	ACN12752.1	38	50	yes	no	2	0.00033169	100.22	By MS/MS	By MS/MS	By MS/MS	By matching	By matching	By matching	By matching	By matching
DSDKEDEDAGPACGPIPCNER	AKEGKKEKDSDKEDED	GPIPCNERVESLLKEI	K	D	S	E	R	V	2	1	1	4	2	0	3	2	0	1	0	1	0	0	3	1	0	0	0	0	0	21	1	2330.94	AHG98246.1;ACM09558.1;ACM09013.1	AHG98246.1	90	110	yes	no	3	0.00056125	71.853	By matching	By MS/MS	By matching	By matching	By matching	By matching	By matching	By matching
DSELLNLR	WAEAGYLKDSELLNLR	DSELLNLRKVDSILEG	K	D	S	L	R	K	0	1	1	1	0	0	1	0	0	0	3	0	0	0	0	1	0	0	0	0	0	8	0	958.508	ACN11355.1	ACN11355.1	94	101	yes	yes	2	0.00012637	148.99	By matching	By MS/MS	By matching	By matching	By MS/MS	By matching	By matching	By matching
DSFQNAYMELGGLGER	QPLDDEMKDSFQNAYM	ELGGLGERVLGFCHFQ	K	D	S	E	R	V	1	1	1	1	0	1	2	3	0	0	2	0	1	1	0	1	0	0	1	0	0	16	0	1785.8	ACN58676.1;AAV97941.1;AAV97940.1	ACN58676.1	37	52	no	no	2	2.451e-05	148.97	By matching	By matching	By matching	By matching	By matching	By MS/MS	By matching	By MS/MS
DSGVDIATGNR	QHRGLTYKDSGVDIAT	VDIATGNRLVDMIKPF	K	D	S	N	R	L	1	1	1	2	0	0	0	2	0	1	0	0	0	0	0	1	1	0	0	1	0	11	0	1103.52	ACN10564.1	ACN10564.1	439	449	yes	yes	2	4.9804e-08	175.74	By MS/MS	By matching	By matching	By matching	By MS/MS	By MS/MS	By MS/MS	By MS/MS
DSHGVAQVR	SQIGVILRDSHGVAQV	SHGVAQVRFVTGNKIL	R	D	S	V	R	F	1	1	0	1	0	1	0	1	1	0	0	0	0	0	0	1	0	0	0	2	0	9	0	967.484	NP_001133064.1;ACN12407.1;ACN10060.1;ACH70620.1;ACN12219.1;ACN09872.1;ACN12245.1;ACN09898.1;ACI68872.1;ACI68760.1	NP_001133064.1	56	64	yes	no	2	0.0012843	99.013	By MS/MS	By MS/MS	By MS/MS	By MS/MS	By matching	By MS/MS	By MS/MS	By MS/MS
DSKDLLLSGK	MGPELCTKDSKDLLLS	KDLLLSGKKLLYGVVR	K	D	S	G	K	K	0	0	0	2	0	0	0	1	0	0	3	2	0	0	0	2	0	0	0	0	0	10	1	1074.59	P21848.1;NP_001117137.1;CAA36643.1;Q03156.1;NP_001117164.1;CAA43187.1	Q03156.1	540	549	no	no	2	0.00019507	122.18	By MS/MS	By matching	By MS/MS	By MS/MS	By matching	By matching	By matching	By matching
DSLECEIVSAK	GCHVYLSKDSLECEIV	ECEIVSAKSSEMNVLV	K	D	S	A	K	S	1	0	0	1	1	0	2	0	0	1	1	1	0	0	0	2	0	0	0	1	0	11	0	1249.59	NP_001133556.1;ACI33472.1	NP_001133556.1	415	425	yes	no	2	4.4978e-08	176.42	By MS/MS	By MS/MS	By MS/MS	By MS/MS	By MS/MS	By MS/MS	By MS/MS	By MS/MS
DSLELPMTPEELLSETR	MEASTIIRDSLELPMT	EELLSETRKIQEKIFP	R	D	S	T	R	K	0	1	0	1	0	0	4	0	0	0	4	0	1	0	2	2	2	0	0	0	0	17	0	1958.95	NP_001134479.1;ACI67690.1;ACI68753.1	NP_001134479.1	65	81	yes	no	2	2.8509e-07	166.52	By matching	By MS/MS	By MS/MS	By MS/MS	By MS/MS	By MS/MS	By MS/MS	By MS/MS
DSNSLLGALSPLNAAAAAAAAAGR	MAAAFQGKDSNSLLGA	AAAAAAGRVALSGHSG	K	D	S	G	R	V	10	1	2	1	0	0	0	2	0	0	4	0	0	0	1	3	0	0	0	0	0	24	0	2152.12	NP_001133504.1;ACI33363.1	NP_001133504.1	293	316	yes	no	3	0.019829	37.169	By matching	By matching	By matching	By matching	By matching	By matching	By matching	By matching
DSNYHLLMSVQESLER	RLTFKYERDSNYHLLM	SVQESLERKFGKQGGP	R	D	S	E	R	K	0	1	1	1	0	1	2	0	1	0	3	0	1	0	0	3	0	0	1	1	0	16	0	1919.9	ACI33099.1;NP_001117025.1;CAD58715.1;CAD58716.1;ACN58706.1;ACN10920.1;NP_001117108.1;CAD58714.1;ACI32916.1;CAD89353.1	NP_001117108.1	442	457	no	no	3	7.0391e-07	169.98	By MS/MS	By MS/MS	By MS/MS	By MS/MS	By MS/MS	By MS/MS	By MS/MS	By MS/MS
DSPQCAICEFVMK	AKNMVRARDSPQCAIC	AICEFVMKEMESLLED	R	D	S	M	K	E	1	0	0	1	2	1	1	0	0	1	0	1	1	1	1	1	0	0	0	1	0	13	0	1583.68	ACI34167.1;ACH85366.1	ACI34167.1	321	333	yes	no	2	4.8593e-10	195.87	By MS/MS	By MS/MS	By MS/MS	By MS/MS	By MS/MS	By MS/MS	By MS/MS	By MS/MS
DSQICELK	ICEKLKKKDSQICELK	DSQICELKYDKQVDLS	K	D	S	L	K	Y	0	0	0	1	1	1	1	0	0	1	1	1	0	0	0	1	0	0	0	0	0	8	0	991.464	ACI69956.1	ACI69956.1	112	119	yes	yes	2	0.00033781	128.6	By MS/MS	By MS/MS	By MS/MS	By MS/MS	By MS/MS	By MS/MS	By MS/MS	By MS/MS
DSQIFISR	YAPTDMGKDSQIFISR	DSQIFISRTYDATTHF	K	D	S	S	R	T	0	1	0	1	0	1	0	0	0	2	0	0	0	1	0	2	0	0	0	0	0	8	0	964.498	NP_001133110.1;ACH70706.1	NP_001133110.1	395	402	yes	no	2	0.059229	78.939	By matching	By matching	By matching	By matching	By matching	By matching	By matching	By matching
DSQVPKPSR	EPQYQELKDSQVPKPS	SQVPKPSREGVTVAVI	K	D	S	S	R	E	0	1	0	1	0	1	0	0	0	0	0	1	0	0	2	2	0	0	0	1	0	9	1	1012.53	NP_001135048.1;ACI70008.1	NP_001135048.1	134	142	yes	no	2	0.067102	74.165	By matching	By matching	By matching	By matching	By matching	By matching	By matching	By matching
DSQYDVVLLDPGLPVGVLVAHK	KALMQSLRDSQYDVVL	VGVLVAHKLGLPTVFN	R	D	S	H	K	L	1	0	0	3	0	1	0	2	1	0	4	1	0	0	2	1	0	0	1	5	0	22	0	2333.26	NP_001133343.1;ACI33061.1	NP_001133343.1	151	172	yes	no	3	0.024949	35.875	By MS/MS	By matching	By matching	By MS/MS	By matching	By matching	By matching	By matching
DSSEVHTHDSSTNGLINFLK	KAIEPELRDSSEVHTH	NGLINFLKKNSA____	R	D	S	L	K	K	0	0	2	2	0	0	1	1	2	1	2	1	0	1	0	4	2	0	0	1	0	20	0	2200.04	ACN10743.1	ACN10743.1	530	549	yes	yes	3	1.455e-07	125.86	By MS/MS	By matching	By matching	By matching	By matching	By matching	By matching	By matching
DSSSSLDTIQEFVR	RRSPEVSKDSSSSLDT	DTIQEFVRLNPEVDVI	K	D	S	V	R	L	0	1	0	2	0	1	1	0	0	1	1	0	0	1	0	4	1	0	0	1	0	14	0	1582.75	NP_001133396.1;ACI33157.1	NP_001133396.1	105	118	yes	no	2	6.1859e-05	130.2	By matching	By matching	By MS/MS	By matching	By matching	By matching	By MS/MS	By MS/MS
DSTLIMQLLR	TLNEDSYKDSTLIMQL	TLIMQLLRDNLTLWTS	K	D	S	L	R	D	0	1	0	1	0	1	0	0	0	1	3	0	1	0	0	1	1	0	0	0	0	10	0	1188.65	NP_001133693.1;ACI33711.1;ACI68704.1;NP_001167129.1;ACN10900.1;NP_001133488.1;ACI33335.1;ACI34249.1;ACI33769.1;ACH70649.1;NP_001134815.1;ACN12493.1;ACN10142.1;ACI69013.1;ACI69428.1;NP_001135087.1;ACN10949.1;ACI70157.1;ACI68864.1;ACI69139.1;NP_001133672.1;ADM15894.1;ACI67724.1;ACI33675.1;ACH70793.1	ACI68704.1	213	222	no	no	2	2.1295e-22	229.17	By MS/MS	By MS/MS	By MS/MS	By MS/MS	By MS/MS	By MS/MS	By MS/MS	By MS/MS
DSTLSSLTGQLDYSGFEK	KAITSFERDSTLSSLT	LDYSGFEKADMVIEAV	R	D	S	E	K	A	0	0	0	2	0	1	1	2	0	0	3	1	0	1	0	4	2	0	1	0	0	18	0	1946.91	ACN58629.1	ACN58629.1	418	435	yes	yes	2	7.1779e-54	284.23	By MS/MS	By MS/MS	By MS/MS	By MS/MS	By MS/MS	By MS/MS	By MS/MS	By matching
DSYDSYAAHE	DRSGGSYRDSYDSYAA	YDSYAAHE________	R	D	S	H	E	-	2	0	0	2	0	0	1	0	1	0	0	0	0	0	0	2	0	0	2	0	0	10	0	1156.43	ADM16300.1	ADM16300.1	112	121	yes	yes	2	1.151e-11	200.86	By matching	By MS/MS	By MS/MS	By MS/MS	By matching	By matching	By matching	By matching
DSYDSYATHE	GRSGGSYRDSYDSYAT	YDSYATHE________	R	D	S	H	E	-	1	0	0	2	0	0	1	0	1	0	0	0	0	0	0	2	1	0	2	0	0	10	0	1186.44	ACH70922.1	ACH70922.1	194	203	yes	yes	2	1.1933e-10	190.02	By matching	By MS/MS	By matching	By matching	By matching	By matching	By matching	By matching
DSYLILETLPTEYDSR	GDLVGVNKDSYLILET	LPTEYDSRVKAMEVDE	K	D	S	S	R	V	0	1	0	2	0	0	2	0	0	1	3	0	0	0	1	2	2	0	2	0	0	16	0	1913.93	NP_001134065.1;AGH92560.1;ACI66100.1	NP_001134065.1	144	159	yes	no	2	6.1887e-21	224.33	By MS/MS	By MS/MS	By matching	By MS/MS	By MS/MS	By MS/MS	By MS/MS	By MS/MS
DSYQTIHFFGDK	YCLGLVEKDSYQTIHF	TIHFFGDKTKPGGNDH	K	D	S	D	K	T	0	0	0	2	0	1	0	1	1	1	0	1	0	2	0	1	1	0	1	0	0	12	0	1456.66	NP_001135150.1;ACH70642.1	NP_001135150.1	201	212	yes	no	3	0.072582	32.159	By matching	By matching	By matching	By matching	By matching	By matching	By matching	By matching
DSYVGDEAQSK	VMVGMGQKDSYVGDEA	VGDEAQSKRGILTLKY	K	D	S	S	K	R	1	0	0	2	0	1	1	1	0	0	0	1	0	0	0	2	0	0	1	1	0	11	0	1197.52	O42161.1;NP_001116997.1;ACN11317.1;ACI33371.1;AAB65430.1;NP_001134991.1;ACI69763.1;NP_001133115.1;NP_001117011.1;ACH70896.1;ACH70895.1;ACH70894.1;ACH70714.1;AAG25672.1	O42161.1	51	61	no	no	2	2.7782e-29	248.98	By matching	By MS/MS	By MS/MS	By MS/MS	By MS/MS	By MS/MS	By MS/MS	By MS/MS
DTACQEGFR	WLLEKVGRDTACQEGF	TACQEGFRTFQQFLDN	R	D	T	F	R	T	1	1	0	1	1	1	1	1	0	0	0	0	0	1	0	0	1	0	0	0	0	9	0	1082.45	NP_001167350.1;ACN11445.1	NP_001167350.1	230	238	yes	no	2	5.1639e-14	209.73	By matching	By MS/MS	By MS/MS	By MS/MS	By MS/MS	By MS/MS	By MS/MS	By MS/MS
DTALSFLSQ	AAELVEERDTALSFLS	TALSFLSQ________	R	D	T	S	Q	-	1	0	0	1	0	1	0	0	0	0	2	0	0	1	0	2	1	0	0	0	0	9	0	980.481	ACN12783.1;ACN10417.1;ACI69505.1;ACN12543.1;ACN10189.1	ACN12783.1	325	333	no	no	2	0.0014836	96.665	By matching	By MS/MS	By matching	By MS/MS	By matching	By matching	By matching	By matching
DTATAAINAQEAEANK	SLTIPEPKDTATAAIN	AQEAEANKAAVAYVEA	K	D	T	N	K	A	6	0	2	1	0	1	2	0	0	1	0	1	0	0	0	0	2	0	0	0	0	16	0	1616.76	ACN12181.1;ACN09834.1	ACN12181.1	84	99	yes	no	2	6.6405e-94	350.14	By MS/MS	By MS/MS	By MS/MS	By MS/MS	By MS/MS	By MS/MS	By MS/MS	By MS/MS
DTATAAINTQEAEANK	SLTIPEPKDTATAAIN	TQEAEANKAAVAYVEA	K	D	T	N	K	A	5	0	2	1	0	1	2	0	0	1	0	1	0	0	0	0	3	0	0	0	0	16	0	1646.77	NP_001133159.1;ACI69093.1;ACH70827.1	NP_001133159.1	84	99	yes	no	2	7.0154e-65	313.87	By MS/MS	By MS/MS	By MS/MS	By MS/MS	By MS/MS	By MS/MS	By MS/MS	By MS/MS
DTAVMQLR	QLDFNSSKDTAVMQLR	DTAVMQLRSGSKFPVF	K	D	T	L	R	S	1	1	0	1	0	1	0	0	0	0	1	0	1	0	0	0	1	0	0	1	0	8	0	932.475	NP_001133825.1;ACI33965.1	NP_001133825.1	351	358	yes	no	2	0.039626	90.709	By matching	By matching	By matching	By MS/MS	By matching	By matching	By matching	By matching
DTAYLAELETLDNGKPYAVSYSVDVPMVVK	RLADAIERDTAYLAEL	VDVPMVVKCLRYYAGW	R	D	T	V	K	C	3	0	1	3	0	0	2	1	0	0	3	2	1	0	2	2	2	0	3	5	0	30	1	3286.63	ACI33614.1	ACI33614.1	116	145	yes	yes	3	1.4059e-14	114.34	By MS/MS	By MS/MS	By MS/MS	By MS/MS	By MS/MS	By MS/MS	By MS/MS	By matching
DTDAAVGDNIGYITFVLFPR	REPPLELKDTDAAVGD	ITFVLFPRHTNANARD	K	D	T	P	R	H	2	1	1	3	0	0	0	2	0	2	1	0	0	2	1	0	2	0	1	2	0	20	0	2183.09	ACH70809.1	ACH70809.1	211	230	yes	yes	2;3	4.7599e-06	122.83	By MS/MS	By MS/MS	By MS/MS	By MS/MS	By MS/MS	By matching	By MS/MS	By matching
DTDGTHLLPK	TAGILKFRDTDGTHLL	DGTHLLPKIRDAAGQK	R	D	T	P	K	I	0	0	0	2	0	0	0	1	1	0	2	1	0	0	1	0	2	0	0	0	0	10	0	1095.56	ACN10812.1	ACN10812.1	244	253	yes	yes	2	3.4738e-05	147.75	By MS/MS	By matching	By matching	By matching	By matching	By matching	By matching	By MS/MS
DTDSEEEIREAFR	TMMARKMKDTDSEEEI	EEIREAFRVFDKDGNG	K	D	T	F	R	V	1	2	0	2	0	0	4	0	0	1	0	0	0	1	0	1	1	0	0	0	0	13	1	1595.71	NP_001133186.1;NP_001133185.1;AGH92603.1;AGH92538.1;ADM16085.1;ADM16072.1;ACN12704.1;ACN12698.1;ACN12518.1;ACN11206.1;ACN10344.1;ACN10338.1;ACN10165.1;ACM09550.1;ACM09448.1;ACM09085.1;ACM08633.1;ACM08610.1;ACM08237.1;ACI69721.1;ACI68583.1;ACI68402.1;ACI66692.1;ACI66075.1;ACI33806.1;ACI33505.1;ACH70912.1;ACH70911.1;ACH70910.1;ADM16205.1;ACI68592.1	NP_001133186.1	79	91	yes	no	2;3	0.0055672	81.625	By matching	By MS/MS	By MS/MS	By MS/MS	By matching	By matching	By matching	By matching
DTEFYNYHIPEGTMVLPLLSSVLADPK	SVPHKVIRDTEFYNYH	SSVLADPKLFKNPDEF	R	D	T	P	K	L	1	0	1	2	0	0	2	1	1	1	4	1	1	1	3	2	2	0	2	2	0	27	0	3048.52	ACN11468.1;ACI33595.1	ACN11468.1	379	405	yes	no	3	4.2695e-09	99.957	By matching	By matching	By MS/MS	By matching	By matching	By matching	By matching	By matching
DTELSEEELCLLMGQFVIAAQQGNHQAQGWPNTAYGTTK	PQLQAKFRDTELSEEE	NTAYGTTKIGVTVLSR	R	D	T	T	K	I	4	0	2	1	1	5	4	4	1	1	4	1	1	1	1	1	4	1	1	1	0	39	0	4335.02	ACI67769.1;ACI34069.1;ACI69439.1;ADM16272.1;ACI67351.1	ADM16272.1	159	197	no	no	3	1.5905e-09	77.175	By matching	By MS/MS	By matching	By matching	By matching	By matching	By MS/MS	By matching
DTGANLAICQWGFDDEANHLLLQNELPAIR	LEMIKQIKDTGANLAI	QNELPAIRWVGGPEIE	K	D	T	I	R	W	4	1	3	3	1	2	2	2	1	2	5	0	0	1	1	0	1	1	0	0	0	30	0	3393.64	NP_001167310.1;ACN11333.1	NP_001167310.1	294	323	yes	no	3	1.7634e-22	148.89	By matching	By MS/MS	By MS/MS	By MS/MS	By MS/MS	By MS/MS	By MS/MS	By matching
DTGKAPVEAEVAIHR	________________	EAEVAIHRIRITLTSR	K	D	T	H	R	I	3	1	0	1	0	0	2	1	1	1	0	1	0	0	1	0	1	0	0	2	0	15	1	1591.83	NP_001134315.1;ACN12392.1;ACN12233.1;ACN10045.1;ACN09886.1;ACI67034.1;ACH70883.1	NP_001134315.1	5	19	yes	no	3	1.3041e-06	172.85	By MS/MS	By MS/MS	By MS/MS	By MS/MS	By matching	By MS/MS	By matching	By matching
DTHDDLSDLNAMQQESLNEWETQFTQK	CLEKEALKDTHDDLSD	WETQFTQKYDYVGKLL	K	D	T	Q	K	Y	1	0	2	4	0	4	3	0	1	0	3	1	1	1	0	2	3	1	0	0	0	27	0	3222.4	NP_001139831.1;ACM08229.1	NP_001139831.1	126	152	yes	no	3	5.5917e-10	105.82	By matching	By matching	By matching	By matching	By matching	By matching	By matching	By MS/MS
DTILHIDEK	SFDVVYSRDTILHIDE	TILHIDEKLALFKRFH	R	D	T	E	K	L	0	0	0	2	0	0	1	0	1	2	1	1	0	0	0	0	1	0	0	0	0	9	0	1082.56	NP_001167350.1;ACN11445.1	NP_001167350.1	360	368	yes	no	2	0.0019374	91.318	By matching	By matching	By matching	By MS/MS	By MS/MS	By MS/MS	By matching	By MS/MS
DTIPIPDGGAK	VIVTKNQRDTIPIPDG	PIPDGGAKSQLGSWMS	R	D	T	A	K	S	1	0	0	2	0	0	0	2	0	2	0	1	0	0	2	0	1	0	0	0	0	11	0	1082.56	ACI33922.1;NP_001117114.1;AAZ73233.2	ACI33922.1	108	118	yes	no	2	0.0009895	98.04	By MS/MS	By MS/MS	By MS/MS	By MS/MS	By MS/MS	By matching	By MS/MS	By MS/MS
DTIPIPGEGAK	VIVTKNQRDTIPIPGE	PIPGEGAKSQLGSWMS	R	D	T	A	K	S	1	0	0	1	0	0	1	2	0	2	0	1	0	0	2	0	1	0	0	0	0	11	0	1096.58	ACN11110.1	ACN11110.1	108	118	yes	yes	2	0.0098234	72.289	By matching	By matching	By matching	By matching	By matching	By matching	By matching	By matching
DTIVPDIQK	PAGWKPGRDTIVPDIQ	TIVPDIQKSKEFFSKQ	R	D	T	Q	K	S	0	0	0	2	0	1	0	0	0	2	0	1	0	0	1	0	1	0	0	1	0	9	0	1027.56	NP_001134295.1;ACI66947.1	NP_001134295.1	181	189	yes	no	2	0.0035973	84.615	By MS/MS	By matching	By MS/MS	By MS/MS	By MS/MS	By matching	By matching	By matching
DTLVNTVGNR	IVAPFWFKDTLVNTVG	LVNTVGNRAAELSLEL	K	D	T	N	R	A	0	1	2	1	0	0	0	1	0	0	1	0	0	0	0	0	2	0	0	2	0	10	0	1087.56	ACN11185.1	ACN11185.1	192	201	yes	yes	2	2.4868e-22	227.27	By MS/MS	By MS/MS	By MS/MS	By MS/MS	By MS/MS	By MS/MS	By MS/MS	By MS/MS
DTNGSQFFITTIQTPWLDGK	LSMANAGKDTNGSQFF	QTPWLDGKHVVFGKIL	K	D	T	G	K	H	0	0	1	2	0	2	0	2	0	2	1	1	0	2	1	1	4	1	0	0	0	20	0	2268.11	AGH92516.1;ACI69864.1;ACI67931.1;ACI68543.1;NP_001134342.1;ACI67125.1;ACI69995.1	AGH92516.1	146	165	yes	no	2;3	3.8412e-102	345.82	By MS/MS	By MS/MS	By MS/MS	By MS/MS	By MS/MS	By MS/MS	By MS/MS	By MS/MS
DTPDEPYAFQAR	PQSQPDQKDTPDEPYA	EPYAFQAREFLRKMLI	K	D	T	A	R	E	2	1	0	2	0	1	1	0	0	0	0	0	0	1	2	0	1	0	1	0	0	12	0	1408.63	ACN60284.1	ACN60284.1	9	20	yes	yes	2	6.2401e-06	142.19	By MS/MS	By matching	By MS/MS	By MS/MS	By matching	By MS/MS	By MS/MS	By matching
DTPDNNPDTPFEFTVDNLKR	AGGIFVHRDTPDNNPD	FTVDNLKRIDAIISMY	R	D	T	K	R	I	0	1	3	4	0	0	1	0	0	0	1	1	0	2	3	0	3	0	0	1	0	20	1	2334.08	ACI67028.1	ACI67028.1	38	57	yes	yes	3	0.045387	33.769	By matching	By matching	By MS/MS	By matching	By matching	By matching	By matching	By matching
DTPGFIVNR	GKTPVSCKDTPGFIVN	TPGFIVNRLLVPYMME	K	D	T	N	R	L	0	1	1	1	0	0	0	1	0	1	0	0	0	1	1	0	1	0	0	1	0	9	0	1017.52	ACI67321.1;ACI68654.1;ACI68972.1;ACI70100.1;ACI66352.1	ACI67321.1	208	216	no	no	2	0.0023319	86.67	By matching	By matching	By matching	By matching	By matching	By MS/MS	By matching	By matching
DTPLDIFSYLNEIGGR	HIKEGKSKDTPLDIFS	YLNEIGGRHGVGRIDI	K	D	T	G	R	H	0	1	1	2	0	0	1	2	0	2	2	0	0	1	1	1	1	0	1	0	0	16	0	1808.89	NP_001134536.1;ACI67919.1	NP_001134536.1	244	259	yes	no	2	0.037375	72.523	By matching	By matching	By matching	By matching	By matching	By matching	By matching	By matching
DTSFLETVVDIVQELK	YILTGYTRDTSFLETV	VDIVQELKRLNPKLVY	R	D	T	L	K	R	0	0	0	2	0	1	2	0	0	1	2	1	0	1	0	1	2	0	0	3	0	16	0	1834.96	ACI33864.1;ACI33126.1;ACY30366.1	ACI33864.1	85	100	yes	no	2;3	3.0878e-51	289.18	By MS/MS	By MS/MS	By MS/MS	By MS/MS	By MS/MS	By MS/MS	By MS/MS	By MS/MS
[truncated: 6,732 more rows]
[truncated: 57 more columns]
