# Supplementary material for: Liver proteome response of pre-harvest Atlantic salmon following exposure to elevated temperature
Source: BMC Genomics. 2018 Feb 12;19:133. doi: 10.1186/s12864-018-4517-0 (PMC5809918; doi:10.1186/s12864-018-4517-0)
Supplement: Supplementary file 2 — MaxQuant output files of the complete protein-level mass spectrometry. A total of nine biological replicates (fish) per temperature treatment were analysed. (XLSX 2354 kb) [file 12864_2018_4517_MOESM2_ESM.xlsx]

## Sheet: Sheet1
										21	21	21	21	21	21	21	21	21	15	15	15	15	15	15	15	15	15	21	21	21	21	21	21	21	21	21	15	15	15	15	15	15	15	15	15	21	21	21	21
Protein IDs	Majority protein IDs	Peptide counts (all)	Peptide counts (razor+unique)	Peptide counts (unique)	Fasta headers	Number of proteins	Peptides	Razor + unique peptides	Unique peptides	Peptides 1_1	Peptides 1_2	Peptides 1_3	Peptides 1_4	Peptides 1_5	Peptides 1_6	Peptides 1_7	Peptides 1_8	Peptides 1_9	Peptides 2_1	Peptides 2_2	Peptides 2_3	Peptides 2_4	Peptides 2_5	Peptides 2_6	Peptides 2_7	Peptides 2_8	Peptides 2_9	Razor + unique peptides 1_1	Razor + unique peptides 1_2	Razor + unique peptides 1_3	Razor + unique peptides 1_4	Razor + unique peptides 1_5	Razor + unique peptides 1_6	Razor + unique peptides 1_7	Razor + unique peptides 1_8	Razor + unique peptides 1_9	Razor + unique peptides 2_1	Razor + unique peptides 2_2	Razor + unique peptides 2_3	Razor + unique peptides 2_4	Razor + unique peptides 2_5	Razor + unique peptides 2_6	Razor + unique peptides 2_7	Razor + unique peptides 2_8	Razor + unique peptides 2_9	Unique peptides 1_1	Unique peptides 1_2	Unique peptides 1_3	Unique peptides 1_4
3MGW;4G9S;ACI67904.1;CAM35431.1;ACN12555.1;ACN12198.1;ACN10201.1;ACN09851.1;ACI69429.1;ACI68608.1;ACI69359.1;ACI67766.1;CAJ90904.1;ACI67565.1;ACI69019.1;ACI68650.1	3MGW;4G9S;ACI67904.1;CAM35431.1;ACN12555.1;ACN12198.1;ACN10201.1;ACN09851.1;ACI69429.1;ACI68608.1;ACI69359.1;ACI67766.1;CAJ90904.1;ACI67565.1;ACI69019.1;ACI68650.1	6;6;6;6;6;6;6;6;6;5;5;4;4;4;4;3	6;6;6;6;6;6;6;6;6;5;5;4;4;4;4;3	6;6;6;6;6;6;6;6;6;5;5;4;4;4;4;3	>gi|295789549|pdb|3MGW|A Chain A, Thermodynamics And Structure Of A Salmon Cold-active Goose-type Lysozyme;>gi|411024308|pdb|4G9S|A Chain A, Crystal Structure Of Escherichia Coli Plig In Complex With Atlantic Salmon G-type Lysozyme;>gi|209734070|gb|ACI6790	16	6	6	6	4	5	4	5	5	5	5	4	5	5	4	4	5	5	5	5	5	5	4	5	4	5	5	5	5	4	5	5	4	4	5	5	5	5	5	5	4	5	4	5
AAA72048.1	AAA72048.1	3	3	3	>gi|433807|gb|AAA72048.1| unnamed protein product, partial [Salmo salar]	1	3	3	3	2	1	2	3	3	2	1	2	2	2	2	2	2	3	1	2	1	2	2	1	2	3	3	2	1	2	2	2	2	2	2	3	1	2	1	2	2	1	2	3
AAB08524.1;ACH85329.1;Q37677.3;NP_008448.1;AHG24901.1;AFC17534.1;AFC17521.1;ADN83675.1;AAF61381.1;AAD04736.1	AAB08524.1;ACH85329.1;Q37677.3;NP_008448.1;AHG24901.1;AFC17534.1;AFC17521.1;ADN83675.1;AAF61381.1;AAD04736.1	3;3;3;3;3;3;3;3;3;3	3;3;3;3;3;3;3;3;3;3	3;3;3;3;3;3;3;3;3;3	>gi|1552409|gb|AAB08524.1| cytochrome c oxidase subunit II [Salmo salar];>gi|198285581|gb|ACH85329.1| cytochrome c oxidase subunit 2 [Salmo salar];>gi|12644430|sp|Q37677.3|COX2_SALSA RecName: Full=Cytochrome c oxidase subunit 2; AltName: Full=Cytochrome c	10	3	3	3	3	3	3	3	3	3	3	3	3	3	3	3	3	3	3	3	3	3	3	3	3	3	3	3	3	3	3	3	3	3	3	3	3	3	3	3	3	3	3	3
P49946.1;NP_001117129.1;ACN12764.1;ACI67950.1;ACI33630.1;ACH70935.1;ACH70934.1;AAB34575.1;NP_001139960.1;ACN12479.1;ACN10128.1;ACM08897.1	P49946.1;NP_001117129.1;ACN12764.1;ACI67950.1;ACI33630.1;ACH70935.1;ACH70934.1;AAB34575.1	10;10;10;10;10;10;10;10;2;2;2;2	4;4;4;4;4;4;4;4;1;1;1;1	4;4;4;4;4;4;4;4;1;1;1;1	>gi|1706907|sp|P49946.1|FRIH_SALSA RecName: Full=Ferritin, heavy subunit; Short=Ferritin H;>gi|185132422|ref|NP_001117129.1| ferritin, heavy subunit [Salmo salar];>gi|223673165|gb|ACN12764.1| Ferritin, heavy subunit [Salmo salar];>gi|209734162|gb|ACI67950.	12	10	4	4	8	7	9	9	8	8	9	7	8	8	8	9	8	8	8	8	8	9	4	4	4	4	4	4	4	4	4	4	4	4	4	4	4	4	4	4	4	4	4	4
NP_001117128.1;AGH92584.1;AGH92520.1;AAB36559.1;ACI34179.1	NP_001117128.1;AGH92584.1;AGH92520.1;AAB36559.1;ACI34179.1	7;7;7;7;5	5;5;5;5;3	5;5;5;5;3	>gi|185132405|ref|NP_001117128.1| tropomyosin alpha-1 chain [Salmo salar];>gi|469832464|gb|AGH92584.1| fast myotomal muscle tropomyosin [Salmo salar];>gi|469832336|gb|AGH92520.1| fast myotomal muscle tropomyosin [Salmo salar];>gi|409468|gb|AAB36559.1| fast	5	7	5	5	3	3	4	3	4	4	3	3	7	3	4	6	5	7	7	6	3	4	1	1	2	1	2	2	1	1	5	1	2	4	3	5	5	4	2	2	1	1	2	1
O42161.1;NP_001116997.1;ACN11317.1;ACI33371.1;AAB65430.1;ACI67042.1;NP_001134991.1;ACI69763.1	O42161.1;NP_001116997.1;ACN11317.1;ACI33371.1;AAB65430.1;ACI67042.1	21;21;21;21;21;20;7;7	21;21;21;21;21;20;7;7	12;12;12;12;12;12;2;2	>gi|3182899|sp|O42161.1|ACTB_SALSA RecName: Full=Actin, cytoplasmic 1; AltName: Full=Beta-actin; Contains: RecName: Full=Actin, cytoplasmic 1, N-terminally processed;>gi|185132738|ref|NP_001116997.1| actin, cytoplasmic 1 [Salmo salar];>gi|223649118|gb|ACN1	8	21	21	12	20	19	18	19	18	18	19	18	18	20	18	19	18	19	18	18	19	18	20	19	18	19	18	18	19	18	18	20	18	19	18	19	18	18	19	18	11	10	10	10
NP_001116998.1;AGH92639.1;ADM15964.1;ACN12506.1;ACN10154.1;ACI69110.1;ACI67980.1;AAC03020.1	NP_001116998.1;AGH92639.1;ADM15964.1;ACN12506.1;ACN10154.1;ACI69110.1;ACI67980.1;AAC03020.1	4;4;4;4;4;4;4;4	3;3;3;3;3;3;3;3	3;3;3;3;3;3;3;3	>gi|185132749|ref|NP_001116998.1| nucleoside diphosphate kinase [Salmo salar];>gi|469832574|gb|AGH92639.1| nucleoside diphosphate kinase A [Salmo salar];>gi|303659625|gb|ADM15964.1| Nucleoside diphosphate kinase A [Salmo salar];>gi|223672649|gb|ACN12506.1|	8	4	3	3	4	3	4	3	3	3	4	3	3	4	4	4	3	2	3	3	2	3	3	2	3	2	3	2	3	2	2	3	3	3	2	1	2	2	1	2	3	2	3	2
O57561.1;NP_001116999.1;ADM15926.1;ACI69714.1;ACI66940.1;ACI66513.1;ACI66120.1;ACH70788.1;AAC03021.1;ACN12709.1;ACN10349.1;ACN12415.1;ACN10068.1	O57561.1;NP_001116999.1;ADM15926.1;ACI69714.1;ACI66940.1;ACI66513.1;ACI66120.1;ACH70788.1;AAC03021.1;ACN12709.1;ACN10349.1	7;7;7;7;7;7;7;7;7;7;7;2;2	7;7;7;7;7;7;7;7;7;7;7;2;2	7;7;7;7;7;7;7;7;7;7;7;2;2	>gi|3914712|sp|O57561.1|RL18A_SALSA RecName: Full=60S ribosomal protein L18a;>gi|185132762|ref|NP_001116999.1| 60S ribosomal protein L18a [Salmo salar];>gi|303658633|gb|ADM15926.1| 60S ribosomal protein L18a [Salmo salar];>gi|209737690|gb|ACI69714.1| 60S r	13	7	7	7	7	6	7	6	6	6	6	6	6	7	7	6	7	6	7	7	5	7	7	6	7	6	6	6	6	6	6	7	7	6	7	6	7	7	5	7	7	6	7	6
NP_001117099.1;ACI70174.1;ACI68048.1;AAD11573.1;ACN12448.1;ACN10100.1	NP_001117099.1;ACI70174.1;ACI68048.1;AAD11573.1;ACN12448.1;ACN10100.1	25;25;25;25;23;23	25;25;25;25;23;23	24;24;24;24;22;22	>gi|185136089|ref|NP_001117099.1| fructose-bisphosphate aldolase B [Salmo salar];>gi|209738610|gb|ACI70174.1| Fructose-bisphosphate aldolase B [Salmo salar];>gi|209734358|gb|ACI68048.1| Fructose-bisphosphate aldolase B [Salmo salar];>gi|3172540|gb|AAD11573	6	25	25	24	23	23	24	23	24	22	23	23	23	24	22	23	23	23	23	24	23	22	23	23	24	23	24	22	23	23	23	24	22	23	23	23	23	24	23	22	22	22	23	22
NP_001134215.1;NP_001117003.1;ACI66641.1;ACH70998.1;AAD16877.1;ACN12355.1;ACN10008.1;ACN12250.1;ACN09903.1	NP_001134215.1;NP_001117003.1;ACI66641.1;ACH70998.1;AAD16877.1;ACN12355.1;ACN10008.1;ACN12250.1;ACN09903.1	6;6;6;6;6;6;6;3;3	6;6;6;6;6;6;6;3;3	6;6;6;6;6;6;6;3;3	>gi|213512983|ref|NP_001134215.1| 40S ribosomal protein S15 [Salmo salar];>gi|185132829|ref|NP_001117003.1| ribosomal protein S15 [Salmo salar];>gi|209731544|gb|ACI66641.1| 40S ribosomal protein S15 [Salmo salar];>gi|197632549|gb|ACH70998.1| ribosomal prot	9	6	6	6	3	5	4	3	4	4	4	4	4	4	3	3	4	5	4	5	3	4	3	5	4	3	4	4	4	4	4	4	3	3	4	5	4	5	3	4	3	5	4	3
NP_001117004.1;AGT57169.1;AAD30275.1;ACH70738.1;CAJ90902.1;ADM16069.1;ACI70148.1;ACI68177.1	NP_001117004.1;AGT57169.1;AAD30275.1;ACH70738.1	29;29;29;23;7;5;5;5	29;29;29;23;7;5;5;5	5;5;5;5;1;1;1;1	>gi|185132934|ref|NP_001117004.1| heat shock protein hsp90 beta [Salmo salar];>gi|531235985|gb|AGT57169.1| heat shock protein 90-beta 1 [Salmo salar];>gi|4835864|gb|AAD30275.1|AF135117_1 heat shock protein hsp90 beta [Salmo salar];>gi|197632029|gb|ACH70738	8	29	29	5	29	28	28	28	28	28	27	28	28	28	28	28	28	25	28	28	25	26	29	28	28	28	28	28	27	28	28	28	28	28	28	25	28	28	25	26	5	4	4	5
ACI67833.1;AAG17530.1;AAG17536.1;ADM16013.1;AAG17527.1;NP_001232842.1;NP_001185503.1;NP_001117171.1;ADM16198.1;ACN12422.1;ACN10075.1;ACM08910.1;ACM08539.1;ACI69079.1;ACI67360.1;ACI66621.1;ACI66331.1;AAG17537.1;AAG17535.1;AAG17534.1;AAG17533.1;AAG17532.1;AAG17531.1;AAG17529.1;AAG17528.1;AAG17526.1;AAG17525.1	ACI67833.1;AAG17530.1;AAG17536.1;ADM16013.1;AAG17527.1;NP_001232842.1;NP_001185503.1;NP_001117171.1;ADM16198.1;ACN12422.1;ACN10075.1;ACM08910.1;ACM08539.1;ACI69079.1;ACI67360.1;ACI66621.1;ACI66331.1;AAG17537.1;AAG17535.1;AAG17534.1;AAG17533.1;AAG17532.1;AAG17531.1;AAG17529.1;AAG17528.1;AAG17526.1;AAG17525.1	1;1;1;1;1;1;1;1;1;1;1;1;1;1;1;1;1;1;1;1;1;1;1;1;1;1;1	1;1;1;1;1;1;1;1;1;1;1;1;1;1;1;1;1;1;1;1;1;1;1;1;1;1;1	1;1;1;1;1;1;1;1;1;1;1;1;1;1;1;1;1;1;1;1;1;1;1;1;1;1;1	>gi|209733928|gb|ACI67833.1| Beta-2-microglobulin precursor [Salmo salar];>gi|10443602|gb|AAG17530.1| beta-2 microglobulin [Salmo salar];>gi|10443614|gb|AAG17536.1| beta-2 microglobulin [Salmo salar];>gi|303660854|gb|ADM16013.1| Beta-2-microglobulin precur	27	1	1	1	1	1	1	1	1	1	1	1	1	1	1	1	1	1	1	1	1	1	1	1	1	1	1	1	1	1	1	1	1	1	1	1	1	1	1	1	1	1	1	1
NP_001117010.1;ACN12270.1;ACN12201.1;ACN09923.1;ACN09854.1;ACI69474.1;ACI66733.1;AAG22824.1;ACH70675.1;ACI68815.1;ACI66431.1;ACI66616.1;NP_001134919.1;ACI69460.1	NP_001117010.1;ACN12270.1;ACN12201.1;ACN09923.1;ACN09854.1;ACI69474.1;ACI66733.1;AAG22824.1;ACH70675.1;ACI68815.1;ACI66431.1;ACI66616.1	8;8;8;8;8;8;8;8;7;6;6;5;2;2	8;8;8;8;8;8;8;8;7;6;6;5;2;2	8;8;8;8;8;8;8;8;7;6;6;5;2;2	>gi|185133096|ref|NP_001117010.1| 40S ribosomal protein S11 [Salmo salar];>gi|223672177|gb|ACN12270.1| 40S ribosomal protein S11 [Salmo salar];>gi|223672039|gb|ACN12201.1| 40S ribosomal protein S11 [Salmo salar];>gi|223646330|gb|ACN09923.1| 40S ribosomal p	14	8	8	8	7	7	6	5	6	5	5	7	6	7	7	6	6	5	7	7	5	7	7	7	6	5	6	5	5	7	6	7	7	6	6	5	7	7	5	7	7	7	6	5
NP_001133115.1;NP_001117011.1;ACH70896.1;ACH70895.1;ACH70894.1;ACH70714.1;AAG25672.1	NP_001133115.1;NP_001117011.1;ACH70896.1;ACH70895.1;ACH70894.1;ACH70714.1;AAG25672.1	17;17;17;17;17;17;17	8;8;8;8;8;8;8	8;8;8;8;8;8;8	>gi|213511166|ref|NP_001133115.1| fast myotomal muscle actin 2 [Salmo salar];>gi|185133138|ref|NP_001117011.1| fast myotomal muscle actin [Salmo salar];>gi|197632345|gb|ACH70896.1| actin, alpha 1-3 [Salmo salar];>gi|197632343|gb|ACH70895.1| actin, alpha 1-	7	17	8	8	14	15	14	16	14	15	14	13	14	15	14	16	14	16	15	13	14	15	5	6	6	7	6	7	5	5	6	6	6	8	6	7	7	5	5	7	5	6	6	7
Q9DD33.1;NP_001117186.1;NP_001117174.1;ACY30375.1;ACI70189.1;ACI69781.1;ACI68159.1;ACI67689.1;ABQ59682.1;ABQ59649.1;ABQ01991.1;AAG43438.1;AAG43437.1;AAG43436.1;AAG43435.1;AAG43434.1	Q9DD33.1;NP_001117186.1;NP_001117174.1;ACY30375.1;ACI70189.1;ACI69781.1;ACI68159.1;ACI67689.1;ABQ59682.1;ABQ59649.1;ABQ01991.1;AAG43438.1;AAG43437.1;AAG43436.1;AAG43435.1;AAG43434.1	2;2;2;2;2;2;2;2;2;2;2;2;2;2;2;2	2;2;2;2;2;2;2;2;2;2;2;2;2;2;2;2	2;2;2;2;2;2;2;2;2;2;2;2;2;2;2;2	>gi|21263915|sp|Q9DD33.1|PSB9_SALSA RecName: Full=Proteasome subunit beta type-9; AltName: Full=Low molecular mass protein 2; Flags: Precursor;>gi|185136351|ref|NP_001117186.1| proteasome subunit beta type-9 precursor [Salmo salar];>gi|185133857|ref|NP_001	16	2	2	2	2	2	2	1	1	2	2	2	1	2	2	1	2	1	2	2	1	2	2	2	2	1	1	2	2	2	1	2	2	1	2	1	2	2	1	2	2	2	2	1
NP_001117111.1;ACH70721.1;AAK07737.1	NP_001117111.1;ACH70721.1;AAK07737.1	19;19;19	19;19;19	19;19;19	>gi|185132114|ref|NP_001117111.1| glycerol-3-phosphate dehydrogenase [Salmo salar];>gi|197631995|gb|ACH70721.1| glycerol-3-phosphate dehydrogenase [Salmo salar];>gi|13491606|gb|AAK07737.1| glycerol-3-phosphate dehydrogenase [Salmo salar]	3	19	19	19	18	17	17	15	17	17	14	13	13	18	15	13	11	13	15	12	10	16	18	17	17	15	17	17	14	13	13	18	15	13	11	13	15	12	10	16	18	17	17	15
Q8QG64.2;ADM16104.1;ACI68907.1;ACI68273.1;ACI67655.1;ACI67437.1;ACI67046.1;ACI66583.1;ACI66364.1;NP_001117036.1;AAY18085.1;AAY18084.1;AAK29182.1	Q8QG64.2;ADM16104.1;ACI68907.1;ACI68273.1;ACI67655.1;ACI67437.1;ACI67046.1;ACI66583.1;ACI66364.1;NP_001117036.1;AAY18085.1;AAY18084.1;AAK29182.1	1;1;1;1;1;1;1;1;1;1;1;1;1	1;1;1;1;1;1;1;1;1;1;1;1;1	1;1;1;1;1;1;1;1;1;1;1;1;1	>gi|37537963|sp|Q8QG64.2|RBX1_SALSA RecName: Full=RING-box protein 1; Short=Rbx1; AltName: Full=Hyperosmotic protein 21; Short=sHOP21;>gi|303663463|gb|ADM16104.1| RING-box protein 1 [Salmo salar];>gi|209736076|gb|ACI68907.1| RING-box protein 1 [Salmo salar	13	1	1	1	1	1	1	0	0	0	0	0	0	1	1	1	1	1	1	1	0	1	1	1	1	0	0	0	0	0	0	1	1	1	1	1	1	1	0	1	1	1	1	0
NP_001117166.1;AAK52513.3;NP_001117159.1;AAM00254.1;ACN11220.1;ACI33928.1	NP_001117166.1;AAK52513.3;NP_001117159.1;AAM00254.1;ACN11220.1;ACI33928.1	2;2;2;2;1;1	2;2;2;2;1;1	2;2;2;2;1;1	>gi|185133621|ref|NP_001117166.1| cytochrome P450, family 1, subfamily A [Salmo salar];>gi|29126666|gb|AAK52513.3| cytochrome P450 1A [Salmo salar];>gi|185133444|ref|NP_001117159.1| cytochrome P450, family 1, subfamily A [Salmo salar];>gi|19880115|gb|AAM00	6	2	2	2	1	1	0	1	1	1	0	0	0	1	1	1	1	1	1	1	1	1	1	1	0	1	1	1	0	0	0	1	1	1	1	1	1	1	1	1	1	1	0	1
AAO43608.1;AAO43607.1;NP_001117194.1;NP_001117041.1;ACI66970.1;AAO43606.1;AAO43605.1;AAO43604.1;ACM08786.1	AAO43608.1;AAO43607.1;NP_001117194.1;NP_001117041.1;ACI66970.1;AAO43606.1;AAO43605.1;AAO43604.1;ACM08786.1	1;1;1;1;1;1;1;1;1	1;1;1;1;1;1;1;1;1	1;1;1;1;1;1;1;1;1	>gi|28628342|gb|AAO43608.1| serum lectin isoform 4 precursor [Salmo salar];>gi|28628340|gb|AAO43607.1| serum lectin isoform 3 precursor [Salmo salar];>gi|185132541|ref|NP_001117194.1| serum lectin 2 precursor [Salmo salar];>gi|185133998|ref|NP_001117041.1|	9	1	1	1	1	1	0	1	1	0	1	1	1	1	0	1	1	1	1	1	1	1	1	1	0	1	1	0	1	1	1	1	0	1	1	1	1	1	1	1	1	1	0	1
NP_001117051.1;ACI66231.1;ACI33556.1;AAT77220.1	NP_001117051.1;ACI66231.1;ACI33556.1;AAT77220.1	6;6;6;6	6;6;6;6	3;3;3;3	>gi|185134131|ref|NP_001117051.1| C type lectin receptor A [Salmo salar];>gi|209730724|gb|ACI66231.1| CD209 antigen-like protein E [Salmo salar];>gi|209154648|gb|ACI33556.1| CD209 antigen-like protein E [Salmo salar];>gi|50429296|gb|AAT77220.1| C type lect	4	6	6	3	5	4	5	5	5	5	6	6	5	6	4	4	4	4	4	4	4	5	5	4	5	5	5	5	6	6	5	6	4	4	4	4	4	4	4	5	3	3	2	2
NP_001117052.1;AAT77221.1;ACI66816.1;ACI66229.1	NP_001117052.1;AAT77221.1;ACI66816.1;ACI66229.1	5;5;5;5	5;5;5;5	5;5;5;5	>gi|185134144|ref|NP_001117052.1| C type lectin receptor B [Salmo salar];>gi|50429298|gb|AAT77221.1| C type lectin receptor B [Salmo salar];>gi|209731894|gb|ACI66816.1| C-type lectin domain family 4 member E [Salmo salar];>gi|209730720|gb|ACI66229.1| C-typ	4	5	5	5	3	5	4	3	3	4	3	4	3	5	5	4	3	2	3	4	2	5	3	5	4	3	3	4	3	4	3	5	5	4	3	2	3	4	2	5	3	5	4	3
NP_001117053.1;AAT77222.1	NP_001117053.1;AAT77222.1	6;6	6;6	6;6	>gi|185135154|ref|NP_001117053.1| C type lectin receptor C [Salmo salar];>gi|50429300|gb|AAT77222.1| C type lectin receptor C [Salmo salar]	2	6	6	6	5	5	6	4	6	5	2	5	3	6	5	5	6	3	5	5	3	5	5	5	6	4	6	5	2	5	3	6	5	5	6	3	5	5	3	5	5	5	6	4
AAV97941.1;AAV97940.1;AAV97938.1;AAV97937.1	AAV97941.1;AAV97940.1	9;9;3;2	4;4;0;1	4;4;0;1	>gi|56553793|gb|AAV97941.1| Na,K-ATPase alpha subunit isoform 1c/ii [Salmo salar];>gi|56553791|gb|AAV97940.1| Na,K-ATPase alpha subunit isoform 1c/i [Salmo salar]	4	9	4	4	8	7	7	8	9	8	7	8	7	6	7	8	7	7	7	6	7	6	4	4	3	3	4	4	3	3	2	4	4	4	3	3	4	3	3	3	4	4	3	3
NP_001117059.1;ACM09773.1;ACM09728.1;ACM09588.1;ACM09311.1;ACM09095.1;ACM08982.1;ACM08805.1;ACM08671.1;ACM08642.1;ACM08615.1;ACM08531.1;ACM08480.1;ACH70820.1;AAW59361.1;ACM08289.1;ACM08323.1	NP_001117059.1;ACM09773.1;ACM09728.1;ACM09588.1;ACM09311.1;ACM09095.1;ACM08982.1;ACM08805.1;ACM08671.1;ACM08642.1;ACM08615.1;ACM08531.1;ACM08480.1;ACH70820.1;AAW59361.1;ACM08289.1;ACM08323.1	5;5;5;5;5;5;5;5;5;5;5;5;5;5;5;4;4	5;5;5;5;5;5;5;5;5;5;5;5;5;5;5;4;4	5;5;5;5;5;5;5;5;5;5;5;5;5;5;5;4;4	>gi|185135289|ref|NP_001117059.1| superoxide dismutase [Salmo salar];>gi|221222224|gb|ACM09773.1| Superoxide dismutase [Salmo salar];>gi|221222134|gb|ACM09728.1| Superoxide dismutase [Salmo salar];>gi|221221854|gb|ACM09588.1| Superoxide dismutase [Salmo sa	17	5	5	5	5	4	5	5	5	5	5	5	5	5	5	5	5	5	5	5	5	5	5	4	5	5	5	5	5	5	5	5	5	5	5	5	5	5	5	5	5	4	5	5
AAY28971.1;AAY28974.1	AAY28971.1;AAY28974.1	1;1	1;1	1;1	>gi|63054876|gb|AAY28971.1| caspase 6A, partial [Salmo salar];>gi|63054882|gb|AAY28974.1| caspase 6B, partial [Salmo salar]	2	1	1	1	1	1	1	1	1	1	1	1	1	1	1	1	1	1	1	1	1	1	1	1	1	1	1	1	1	1	1	1	1	1	1	1	1	1	1	1	1	1	1	1
NP_001133393.1;ACI33146.1;AAY28972.1;ACN11423.1;AAY28975.1	NP_001133393.1;ACI33146.1;AAY28972.1	11;11;11;2;1	11;11;11;2;1	11;11;11;2;1	>gi|213513742|ref|NP_001133393.1| Caspase-3 [Salmo salar];>gi|209153157|gb|ACI33146.1| Caspase-3 precursor [Salmo salar];>gi|63054878|gb|AAY28972.1| caspase 3B [Salmo salar]	5	11	11	11	10	10	11	9	10	9	10	10	9	11	11	11	10	10	10	10	10	10	10	10	11	9	10	9	10	10	9	11	11	11	10	10	10	10	10	10	10	10	11	9
AAZ92542.1	AAZ92542.1	16	16	16	>gi|73915328|gb|AAZ92542.1| urate oxidase, partial [Salmo salar]	1	16	16	16	14	14	12	12	12	13	13	10	12	14	14	14	12	13	12	13	13	13	14	14	12	12	12	13	13	10	12	14	14	14	12	13	12	13	13	13	14	14	12	12
NP_001133820.1;ACI33955.1;ABA42823.1;ABA42813.1	NP_001133820.1;ACI33955.1;ABA42823.1;ABA42813.1	1;1;1;1	1;1;1;1	1;1;1;1	>gi|213514918|ref|NP_001133820.1| Nuclear pore complex protein Nup93 [Salmo salar];>gi|209155446|gb|ACI33955.1| Nuclear pore complex protein Nup93 [Salmo salar];>gi|76445913|gb|ABA42823.1| dead eye [Salmo salar];>gi|76445902|gb|ABA42813.1| dead eye [Salmo	4	1	1	1	0	0	0	0	1	0	0	0	1	1	1	0	1	1	0	0	0	0	0	0	0	0	1	0	0	0	1	1	1	0	1	1	0	0	0	0	0	0	0	0
P68504.1;NP_001117149.1;CAA65929.1;AGI03979.1;AGH70675.1;ABA42817.1	P68504.1;NP_001117149.1;CAA65929.1;AGI03979.1;AGH70675.1;ABA42817.1	1;1;1;1;1;1	1;1;1;1;1;1	1;1;1;1;1;1	>gi|55977275|sp|P68504.1|MTA_SALSA RecName: Full=Metallothionein A; Short=MT-A;>gi|185132689|ref|NP_001117149.1| metallothionein A [Salmo salar];>gi|1289308|emb|CAA65929.1| metallothionein A [Salmo salar];>gi|470012935|gb|AGI03979.1| metallothionein A [Sal	6	1	1	1	0	1	1	1	1	0	1	1	1	1	1	1	1	0	1	1	1	1	0	1	1	1	1	0	1	1	1	1	1	1	1	0	1	1	1	1	0	1	1	1
P52720.1;NP_001117141.1;CAA65930.1;AGH70672.1;AGH70671.1;AGH70670.1;ACN12244.1;ACN09897.1;ACI67602.1;ACI66481.1;ABA42827.1	P52720.1;NP_001117141.1;CAA65930.1;AGH70672.1;AGH70671.1;AGH70670.1;ACN12244.1;ACN09897.1;ACI67602.1;ACI66481.1;ABA42827.1	2;2;2;2;2;2;2;2;2;2;2	2;2;2;2;2;2;2;2;2;2;2	2;2;2;2;2;2;2;2;2;2;2	>gi|1709150|sp|P52720.1|MTB_SALSA RecName: Full=Metallothionein B; Short=MT-B;>gi|185132566|ref|NP_001117141.1| metallothionein B [Salmo salar];>gi|1289310|emb|CAA65930.1| metallothionein B [Salmo salar];>gi|469735848|gb|AGH70672.1| metallothionein B [Salm	11	2	2	2	2	2	2	2	2	2	2	2	2	2	2	2	2	2	2	2	2	2	2	2	2	2	2	2	2	2	2	2	2	2	2	2	2	2	2	2	2	2	2	2
NP_001167033.1;NP_001117078.1;ACI34216.1;ACI33899.1;ABE26884.1	NP_001167033.1;NP_001117078.1;ACI34216.1;ACI33899.1;ABE26884.1	2;2;2;2;2	2;2;2;2;2	2;2;2;2;2	>gi|291190564|ref|NP_001167033.1| Decorin precursor [Salmo salar];>gi|185135651|ref|NP_001117078.1| decorin precursor [Salmo salar];>gi|209155968|gb|ACI34216.1| Decorin precursor [Salmo salar];>gi|209155334|gb|ACI33899.1| Decorin precursor [Salmo salar];>g	5	2	2	2	1	0	1	2	0	2	1	1	1	2	2	1	1	1	2	1	1	1	1	0	1	2	0	2	1	1	1	2	2	1	1	1	2	1	1	1	1	0	1	2
NP_001117081.1;ACI69657.1;ACI68766.1;ACI67252.1;ACH70664.1;ABG54277.1	NP_001117081.1;ACI69657.1;ACI68766.1;ACI67252.1;ACH70664.1;ABG54277.1	5;5;5;5;5;5	5;5;5;5;5;5	2;2;2;2;2;2	>gi|185135710|ref|NP_001117081.1| macrophage migration inhibitory factor [Salmo salar];>gi|209737576|gb|ACI69657.1| Macrophage migration inhibitory factor [Salmo salar];>gi|209735794|gb|ACI68766.1| Macrophage migration inhibitory factor [Salmo salar];>gi|2	6	5	5	2	5	4	3	5	5	5	5	5	5	4	3	4	5	5	5	5	4	5	5	4	3	5	5	5	5	5	5	4	3	4	5	5	5	5	4	5	2	2	1	2
NP_001134208.1;ACI66600.1;NP_001133219.1;NP_001117085.1;ACI69518.1;ACI68029.1;ACH71038.1;ACH71037.1;ABI95882.1	NP_001134208.1;ACI66600.1;NP_001133219.1;NP_001117085.1;ACI69518.1;ACI68029.1;ACH71038.1;ACH71037.1;ABI95882.1	1;1;1;1;1;1;1;1;1	1;1;1;1;1;1;1;1;1	1;1;1;1;1;1;1;1;1	>gi|213511797|ref|NP_001134208.1| malectin [Salmo salar];>gi|209731462|gb|ACI66600.1| Myosin light chain 1, cardiac muscle [Salmo salar];>gi|213513459|ref|NP_001133219.1| myosin light chain 1-3 [Salmo salar];>gi|185135768|ref|NP_001117085.1| slow myosin li	9	1	1	1	0	1	0	0	0	0	0	0	0	0	0	0	0	0	0	0	0	0	0	1	0	0	0	0	0	0	0	0	0	0	0	0	0	0	0	0	0	1	0	0
ACH85286.1;NP_001192039.1;NP_001117088.1;ACN12494.1;ACN10143.1;ACM08942.1;ABO14977.1	ACH85286.1;NP_001192039.1;NP_001117088.1;ACN12494.1;ACN10143.1;ACM08942.1;ABO14977.1	4;4;4;4;4;4;4	4;4;4;4;4;4;4	2;2;2;2;2;2;2	>gi|198285495|gb|ACH85286.1| ubiquitin-conjugating enzyme E2 variant 1 [Salmo salar];>gi|326807031|ref|NP_001192039.1| ubiquitin-conjugating enzyme E2 variant 1 [Salmo salar];>gi|185135816|ref|NP_001117088.1| ubiquitin-conjugating enzyme E2 variant 1-like	7	4	4	2	3	3	4	3	3	2	3	2	1	3	2	4	4	4	2	4	4	2	3	3	4	3	3	2	3	2	1	3	2	4	4	4	2	4	4	2	1	1	2	1
ABO72178.1;ABO72176.1;ABO71974.1;ABO71973.1	ABO72178.1;ABO72176.1;ABO71974.1;ABO71973.1	1;1;1;1	1;1;1;1	1;1;1;1	>gi|134306227|gb|ABO72178.1| modified T cell receptor alpha [Salmo salar];>gi|134306223|gb|ABO72176.1| T cell receptor alpha [Salmo salar];>gi|134305785|gb|ABO71974.1| T cell receptor alpha [Salmo salar];>gi|134305783|gb|ABO71973.1| T cell receptor alpha [	4	1	1	1	0	0	0	0	0	0	0	0	0	0	0	0	0	0	1	1	0	0	0	0	0	0	0	0	0	0	0	0	0	0	0	0	1	1	0	0	0	0	0	0
NP_001133265.1;ACI32926.1;ABQ59661.1;ABO13873.1	NP_001133265.1;ACI32926.1;ABQ59661.1	22;22;22;6	4;4;4;1	4;4;4;1	>gi|213511624|ref|NP_001133265.1| Tubulin beta chain [Salmo salar];>gi|209148246|gb|ACI32926.1| Tubulin beta chain [Salmo salar];>gi|148362136|gb|ABQ59661.1| TUBB [Salmo salar]	4	22	4	4	21	20	16	19	18	18	19	19	19	21	19	17	20	18	18	19	18	18	4	3	3	4	3	4	4	4	4	4	3	3	3	2	4	4	3	3	4	3	3	4
ACX35606.1;ACX35593.1;ACN12267.1;ACN12175.1;ACN09920.1;ACN09828.1;ACI69981.1;ACI69333.1;ACI67484.1;ACI66957.1;ACH70615.1;ABQ59673.1;ACI70010.1	ACX35606.1;ACX35593.1;ACN12267.1;ACN12175.1;ACN09920.1;ACN09828.1;ACI69981.1;ACI69333.1;ACI67484.1;ACI66957.1;ACH70615.1;ABQ59673.1;ACI70010.1	7;7;7;7;7;7;7;7;7;7;7;7;5	7;7;7;7;7;7;7;7;7;7;7;7;5	7;7;7;7;7;7;7;7;7;7;7;7;5	>gi|260182178|gb|ACX35606.1| ribosomal protein S18 [Salmo salar];>gi|260182164|gb|ACX35593.1| ribosomal protein S18 [Salmo salar];>gi|223672171|gb|ACN12267.1| 40S ribosomal protein S18 [Salmo salar];>gi|223671987|gb|ACN12175.1| 40S ribosomal protein S18 [S	13	7	7	7	6	6	7	7	7	7	7	7	7	6	7	7	7	7	6	7	7	7	6	6	7	7	7	7	7	7	7	6	7	7	7	7	6	7	7	7	6	6	7	7
AGH92508.1;ABW77493.1;NP_001158757.1;ACN12662.1;ACN10302.1	AGH92508.1;ABW77493.1;NP_001158757.1;ACN12662.1;ACN10302.1	1;1;1;1;1	1;1;1;1;1	1;1;1;1;1	>gi|469832312|gb|AGH92508.1| chromobox protein homolog 1 [Salmo salar];>gi|158702296|gb|ABW77493.1| chromobox-like protein 1 [Salmo salar];>gi|259155391|ref|NP_001158757.1| Chromobox protein homolog 1 [Salmo salar];>gi|223672961|gb|ACN12662.1| Chromobox pr	5	1	1	1	1	1	1	1	0	1	1	1	1	1	1	1	1	1	1	1	1	0	1	1	1	1	0	1	1	1	1	1	1	1	1	1	1	1	1	0	1	1	1	1
NP_001133087.1;ACH70671.1;ABW77495.1	NP_001133087.1;ACH70671.1;ABW77495.1	3;3;3	3;3;3	3;3;3	>gi|213515572|ref|NP_001133087.1| CDK5 regulatory subunit associated protein 3-like [Salmo salar];>gi|197631895|gb|ACH70671.1| CDK5 regulatory subunit associated protein 3-like [Salmo salar];>gi|158702298|gb|ABW77495.1| CDK5 regulatory subunit associated p	3	3	3	3	3	3	3	3	3	3	2	3	3	2	3	3	3	3	3	3	3	3	3	3	3	3	3	3	2	3	3	2	3	3	3	3	3	3	3	3	3	3	3	3
ABW94984.1	ABW94984.1	1	1	1	>gi|159159423|gb|ABW94984.1| interferon-inducible GTPase_b [Salmo salar]	1	1	1	1	1	0	0	0	0	0	0	0	0	1	0	0	0	0	0	0	0	0	1	0	0	0	0	0	0	0	0	1	0	0	0	0	0	0	0	0	1	0	0	0
ACH70612.1;ACN10759.1	ACH70612.1	12;1	8;0	1;0	>gi|197631777|gb|ACH70612.1| malate dehydrogenase 1 [Salmo salar]	2	12	8	1	12	10	12	9	9	10	9	10	10	12	12	11	9	9	9	9	9	10	8	6	8	6	5	6	5	6	6	8	8	7	5	6	5	5	6	6	1	1	1	0
NP_001133060.1;ACH70614.1	NP_001133060.1;ACH70614.1	1;1	1;1	1;1	>gi|213515292|ref|NP_001133060.1| protein phosphatase 1 regulatory subunit 7 [Salmo salar];>gi|197631781|gb|ACH70614.1| protein phosphatase 1 regulatory (inhibitor) subunit 7 [Salmo salar]	2	1	1	1	1	1	1	1	1	1	1	0	1	1	1	1	1	1	1	0	0	1	1	1	1	1	1	1	1	0	1	1	1	1	1	1	1	0	0	1	1	1	1	1
ADM16037.1;ACM08819.1;ACI69487.1;ACH70616.1;ACI67166.1	ADM16037.1;ACM08819.1;ACI69487.1;ACH70616.1	12;12;12;12;3	12;12;12;12;3	12;12;12;12;3	>gi|303661355|gb|ADM16037.1| Hypoxanthine-guanine phosphoribosyltransferase [Salmo salar];>gi|221220316|gb|ACM08819.1| Hypoxanthine-guanine phosphoribosyltransferase [Salmo salar];>gi|209737236|gb|ACI69487.1| Hypoxanthine-guanine phosphoribosyltransferase	5	12	12	12	11	9	8	8	8	8	9	8	8	11	10	9	9	9	9	9	8	8	11	9	8	8	8	8	9	8	8	11	10	9	9	9	9	9	8	8	11	9	8	8
NP_001133062.1;ACN12525.1;ACN10172.1;ACI70162.1;ACH70618.1	NP_001133062.1;ACN12525.1;ACN10172.1;ACI70162.1;ACH70618.1	2;2;2;2;2	2;2;2;2;2	2;2;2;2;2	>gi|213510808|ref|NP_001133062.1| synapse-associated protein 1 [Salmo salar];>gi|223672687|gb|ACN12525.1| Synapse-associated protein 1 [Salmo salar];>gi|223646828|gb|ACN10172.1| Synapse-associated protein 1 [Salmo salar];>gi|209738586|gb|ACI70162.1| Synaps	5	2	2	2	1	2	0	0	0	0	0	0	0	2	1	1	0	1	0	0	1	0	1	2	0	0	0	0	0	0	0	2	1	1	0	1	0	0	1	0	1	2	0	0
NP_001133064.1;ACN12407.1;ACN10060.1;ACH70620.1;ACN12219.1;ACN09872.1;ACN12245.1;ACN09898.1;ACI68872.1;ACI68760.1	NP_001133064.1;ACN12407.1;ACN10060.1;ACH70620.1;ACN12219.1;ACN09872.1;ACN12245.1;ACN09898.1;ACI68872.1;ACI68760.1	6;6;6;6;6;6;3;3;3;3	6;6;6;6;6;6;3;3;3;3	6;6;6;6;6;6;3;3;3;3	>gi|213511202|ref|NP_001133064.1| 40S ribosomal protein S13 [Salmo salar];>gi|223672451|gb|ACN12407.1| 40S ribosomal protein S13 [Salmo salar];>gi|223646604|gb|ACN10060.1| 40S ribosomal protein S13 [Salmo salar];>gi|197631793|gb|ACH70620.1| ribosomal prote	10	6	6	6	5	6	6	5	4	5	6	5	6	5	5	5	5	5	5	6	5	6	5	6	6	5	4	5	6	5	6	5	5	5	5	5	5	6	5	6	5	6	6	5
NP_001133065.1;ADM16098.1;ACN12613.1;ACN10257.1;ACI68612.1;ACH70623.1	NP_001133065.1;ADM16098.1;ACN12613.1;ACN10257.1;ACI68612.1;ACH70623.1	1;1;1;1;1;1	1;1;1;1;1;1	1;1;1;1;1;1	>gi|213511402|ref|NP_001133065.1| eukaryotic translation initiation factor 4E type 3 [Salmo salar];>gi|303663166|gb|ADM16098.1| Eukaryotic translation initiation factor 4E type 3 [Salmo salar];>gi|223672863|gb|ACN12613.1| Eukaryotic translation initiation	6	1	1	1	1	1	1	1	1	1	1	1	1	1	1	1	1	1	1	1	1	1	1	1	1	1	1	1	1	1	1	1	1	1	1	1	1	1	1	1	1	1	1	1
ACN12778.1;ACN10413.1;ACM08903.1;ACM08707.1;NP_001133066.1;ACH70624.1;ACN11371.1;ACM09287.1;ACI66863.1;ACI33455.1;ACI33297.1	ACN12778.1;ACN10413.1;ACM08903.1;ACM08707.1;NP_001133066.1;ACH70624.1;ACN11371.1;ACM09287.1;ACI66863.1;ACI33455.1;ACI33297.1	3;3;3;3;3;3;2;2;2;2;2	3;3;3;3;3;3;2;2;2;2;2	3;3;3;3;3;3;2;2;2;2;2	>gi|223673193|gb|ACN12778.1| Ubiquitin-conjugating enzyme E2 D2 [Salmo salar];>gi|223647310|gb|ACN10413.1| Ubiquitin-conjugating enzyme E2 D2 [Salmo salar];>gi|221220484|gb|ACM08903.1| Ubiquitin-conjugating enzyme E2 D2 [Salmo salar];>gi|221220092|gb|ACM08	11	3	3	3	1	2	2	2	2	2	2	2	3	1	2	2	2	2	2	2	2	2	1	2	2	2	2	2	2	2	3	1	2	2	2	2	2	2	2	2	1	2	2	2
ACI69371.1;ACH70628.1;NP_001116995.1;BAB84671.1	ACI69371.1;ACH70628.1;NP_001116995.1;BAB84671.1	7;7;6;6	7;7;6;6	7;7;6;6	>gi|209737004|gb|ACI69371.1| DJ-1 [Salmo salar];>gi|197631809|gb|ACH70628.1| DJ-1 protein [Salmo salar];>gi|185132712|ref|NP_001116995.1| dj-1 protein [Salmo salar];>gi|18642506|dbj|BAB84671.1| DJ-1 [Salmo salar]	4	7	7	7	7	7	5	5	6	7	4	5	4	6	5	5	3	4	7	7	4	5	7	7	5	5	6	7	4	5	4	6	5	5	3	4	7	7	4	5	7	7	5	5
ACN10838.1;ACH70630.1	ACN10838.1;ACH70630.1	6;6	6;6	6;6	>gi|223648160|gb|ACN10838.1| Cathepsin D precursor [Salmo salar];>gi|197631813|gb|ACH70630.1| cathepsin D [Salmo salar]	2	6	6	6	5	5	5	4	6	5	5	6	5	5	5	5	6	5	6	5	2	5	5	5	5	4	6	5	5	6	5	5	5	5	6	5	6	5	2	5	5	5	5	4
ACH70631.1;NP_001139879.1;ACM08456.1	ACH70631.1;NP_001139879.1;ACM08456.1	6;5;5	6;5;5	6;5;5	>gi|197631815|gb|ACH70631.1| SET translocation (myeloid leukemia-associated) B [Salmo salar];>gi|226443280|ref|NP_001139879.1| SET protein [Salmo salar];>gi|221219590|gb|ACM08456.1| SET [Salmo salar]	3	6	6	6	4	4	6	4	5	5	5	5	5	4	6	6	5	5	5	5	5	5	4	4	6	4	5	5	5	5	5	4	6	6	5	5	5	5	5	5	4	4	6	4
AGH92601.1;ADM15993.1;ACM08959.1;ACM08894.1;ACM08596.1;ACI70114.1;ACH70635.1;ACI69687.1;ACI69078.1;ACM08737.1;ACM08646.1	AGH92601.1;ADM15993.1;ACM08959.1;ACM08894.1;ACM08596.1;ACI70114.1;ACH70635.1;ACI69687.1	4;4;4;4;4;4;4;3;1;1;1	4;4;4;4;4;4;4;3;1;1;1	4;4;4;4;4;4;4;3;1;1;1	>gi|469832498|gb|AGH92601.1| cytochrome c [Salmo salar];>gi|303660333|gb|ADM15993.1| Cytochrome c [Salmo salar];>gi|221220596|gb|ACM08959.1| Cytochrome c [Salmo salar];>gi|221220466|gb|ACM08894.1| Cytochrome c [Salmo salar];>gi|221219870|gb|ACM08596.1| Cyt	11	4	4	4	3	3	3	3	2	3	3	2	3	2	3	2	3	3	3	3	3	2	3	3	3	3	2	3	3	2	3	2	3	2	3	3	3	3	3	2	3	3	3	3
NP_001133072.1;ACI70068.1;ACI68888.1;ACI68359.1;ACI68063.1;ACI67789.1;ACH70637.1;NP_001134590.1;ACI68126.1	NP_001133072.1;ACI70068.1;ACI68888.1;ACI68359.1;ACI68063.1;ACI67789.1;ACH70637.1;NP_001134590.1;ACI68126.1	2;2;2;2;2;2;2;1;1	2;2;2;2;2;2;2;1;1	2;2;2;2;2;2;2;1;1	>gi|213512755|ref|NP_001133072.1| 40S ribosomal protein S29 [Salmo salar];>gi|209738398|gb|ACI70068.1| 40S ribosomal protein S29 [Salmo salar];>gi|209736038|gb|ACI68888.1| 40S ribosomal protein S29 [Salmo salar];>gi|209734980|gb|ACI68359.1| 40S ribosomal p	9	2	2	2	2	2	2	2	2	2	2	2	2	2	2	2	2	2	2	2	1	2	2	2	2	2	2	2	2	2	2	2	2	2	2	2	2	2	1	2	2	2	2	2
NP_001135150.1;ACH70642.1	NP_001135150.1;ACH70642.1	5;5	5;5	5;5	>gi|213512861|ref|NP_001135150.1| phosphomannomutase 2 [Salmo salar];>gi|197631837|gb|ACH70642.1| phosphomannomutase 2 [Salmo salar]	2	5	5	5	4	3	2	3	3	2	3	3	4	5	4	4	4	4	4	4	3	4	4	3	2	3	3	2	3	3	4	5	4	4	4	4	4	4	3	4	4	3	2	3
ACN12365.1;ACN10018.1;ACI69541.1;ACI69128.1;ACI67834.1;ACH70646.1	ACN12365.1;ACN10018.1;ACI69541.1;ACI69128.1;ACI67834.1;ACH70646.1	2;2;2;2;2;2	2;2;2;2;2;2	2;2;2;2;2;2	>gi|223672367|gb|ACN12365.1| NADH dehydrogenase 1 alpha subcomplex subunit 8 [Salmo salar];>gi|223646520|gb|ACN10018.1| NADH dehydrogenase 1 alpha subcomplex subunit 8 [Salmo salar];>gi|209737344|gb|ACI69541.1| NADH dehydrogenase 1 alpha subcomplex subunit	6	2	2	2	1	1	2	1	0	1	1	1	1	1	2	0	1	1	0	0	1	1	1	1	2	1	0	1	1	1	1	1	2	0	1	1	0	0	1	1	1	1	2	1
ACN11311.1;ACN11018.1;ACI68732.1;ACI67449.1;ACH70647.1;ACN12499.1;ACN10148.1	ACN11311.1;ACN11018.1;ACI68732.1;ACI67449.1;ACH70647.1;ACN12499.1;ACN10148.1	18;18;18;18;18;12;12	18;18;18;18;18;12;12	18;18;18;18;18;12;12	>gi|223649106|gb|ACN11311.1| Guanine nucleotide-binding protein subunit beta-2-like 1 [Salmo salar];>gi|223648520|gb|ACN11018.1| Guanine nucleotide-binding protein subunit beta-2-like 1 [Salmo salar];>gi|209735726|gb|ACI68732.1| Guanine nucleotide-binding	7	18	18	18	18	17	16	16	17	16	17	16	15	18	17	17	16	17	16	17	17	15	18	17	16	16	17	16	17	16	15	18	17	17	16	17	16	17	17	15	18	17	16	16
ACI33769.1;ACH70649.1	ACI33769.1;ACH70649.1	12;12	2;2	2;2	>gi|209155074|gb|ACI33769.1| 14-3-3 protein epsilon [Salmo salar];>gi|197631851|gb|ACH70649.1| tyrosine 3-monooxygenase/tryptophan 5-monooxygenase activation protein, epsilon polypeptide 1 [Salmo salar]	2	12	2	2	10	9	12	11	12	10	9	11	9	10	11	12	11	12	12	12	11	12	2	1	2	2	2	2	1	2	1	2	2	2	2	2	2	2	2	2	2	1	2	2
ACI68515.1;ACH70650.1;ACI70143.1;ACI68400.1	ACI68515.1;ACH70650.1;ACI70143.1;ACI68400.1	9;9;5;5	9;9;5;5	1;1;0;0	>gi|209735292|gb|ACI68515.1| F-actin-capping protein subunit beta [Salmo salar];>gi|197631853|gb|ACH70650.1| capping protein (actin filament) muscle Z-line beta [Salmo salar];>gi|209738548|gb|ACI70143.1| F-actin-capping protein subunit beta [Salmo salar];>	4	9	9	1	8	7	9	5	8	7	7	6	7	8	8	8	6	7	9	7	7	5	8	7	9	5	8	7	7	6	7	8	8	8	6	7	9	7	7	5	1	1	1	1
NP_001133079.1;ACN10487.1;ACH70651.1;ACN11074.1	NP_001133079.1;ACN10487.1;ACH70651.1;ACN11074.1	28;28;28;20	11;11;11;4	9;9;9;3	>gi|213514058|ref|NP_001133079.1| heat shock cognate 71 kDa protein [Salmo salar];>gi|223647458|gb|ACN10487.1| Heat shock cognate 70 kDa protein [Salmo salar];>gi|197631855|gb|ACH70651.1| heat shock protein 8 [Salmo salar];>gi|223648632|gb|ACN11074.1| Heat	4	28	11	9	25	23	23	23	21	24	20	24	23	28	27	25	25	23	24	24	21	26	9	8	7	8	7	8	7	8	8	11	11	11	9	9	9	9	8	10	9	7	6	7
ACH70652.1;ACI70178.1;ACI68112.1	ACH70652.1	21;6;6	21;6;6	9;2;2	>gi|197631857|gb|ACH70652.1| phosphoglycerate kinase 1 [Salmo salar]	3	21	21	9	21	16	18	17	17	15	16	16	15	20	14	17	16	15	16	17	13	16	21	16	18	17	17	15	16	16	15	20	14	17	16	15	16	17	13	16	9	6	7	6
NP_001133088.1;ACH70672.1;ACI32957.1	NP_001133088.1;ACH70672.1	15;15;7	15;15;7	15;15;7	>gi|213510888|ref|NP_001133088.1| succinate dehydrogenase [ubiquinone] flavoprotein subunit, mitochondrial [Salmo salar];>gi|197631897|gb|ACH70672.1| succinate dehydrogenase complex subunit A flavoprotein [Salmo salar]	3	15	15	15	12	11	10	7	9	11	7	9	10	12	11	8	10	8	8	7	8	10	12	11	10	7	9	11	7	9	10	12	11	8	10	8	8	7	8	10	12	11	10	7
ACI66158.1;ACH70673.1;ACI68270.1;ACI68499.1	ACI66158.1;ACH70673.1	6;6;2;2	6;6;2;2	6;6;2;2	>gi|209730578|gb|ACI66158.1| Lactoylglutathione lyase [Salmo salar];>gi|197631899|gb|ACH70673.1| glyoxalase 1 [Salmo salar]	4	6	6	6	6	6	5	6	5	6	6	5	6	6	6	6	6	6	6	6	6	5	6	6	5	6	5	6	6	5	6	6	6	6	6	6	6	6	6	5	6	6	5	6
NP_001133089.1;ADM16080.1;ADM15976.1;ACN12697.1;ACN12283.1;ACN10337.1;ACN09936.1;ACI69823.1;ACI69224.1;ACI68432.1;ACI66278.1;ACH70676.1	NP_001133089.1;ADM16080.1;ADM15976.1;ACN12697.1;ACN12283.1;ACN10337.1;ACN09936.1;ACI69823.1;ACI69224.1;ACI68432.1;ACI66278.1;ACH70676.1	7;7;7;7;7;7;7;7;7;7;7;7	7;7;7;7;7;7;7;7;7;7;7;7	7;7;7;7;7;7;7;7;7;7;7;7	>gi|213511088|ref|NP_001133089.1| 60S ribosomal protein L9 [Salmo salar];>gi|303662630|gb|ADM16080.1| 60S ribosomal protein L9 [Salmo salar];>gi|303659947|gb|ADM15976.1| 60S ribosomal protein L9 [Salmo salar];>gi|223673031|gb|ACN12697.1| 60S ribosomal prot	12	7	7	7	6	5	7	7	6	6	5	6	5	7	6	7	6	7	6	6	6	6	6	5	7	7	6	6	5	6	5	7	6	7	6	7	6	6	6	6	6	5	7	7
NP_001133833.1;ACI33986.1;NP_001133091.1;ACH70678.1;ACM08206.1	NP_001133833.1;ACI33986.1;NP_001133091.1;ACH70678.1;ACM08206.1	1;1;1;1;1	1;1;1;1;1	1;1;1;1;1	>gi|213510734|ref|NP_001133833.1| Eukaryotic translation initiation factor 4E-1A [Salmo salar];>gi|209155508|gb|ACI33986.1| Eukaryotic translation initiation factor 4E-1A [Salmo salar];>gi|213511484|ref|NP_001133091.1| eukaryotic translation initiation fac	5	1	1	1	1	0	1	1	1	1	1	1	1	1	1	1	1	1	1	1	1	1	1	0	1	1	1	1	1	1	1	1	1	1	1	1	1	1	1	1	1	0	1	1
NP_001133093.1;ACH70681.1	NP_001133093.1;ACH70681.1	4;4	1;1	1;1	>gi|213511881|ref|NP_001133093.1| voltage-dependent anion channel 3 [Salmo salar];>gi|197631915|gb|ACH70681.1| voltage-dependent anion channel 3 [Salmo salar]	2	4	1	1	4	4	4	4	4	4	3	4	3	4	4	4	4	4	4	4	4	3	1	1	1	1	1	1	1	1	1	1	1	1	1	1	1	1	1	1	1	1	1	1
ACH70691.1	ACH70691.1	17	17	17	>gi|197631935|gb|ACH70691.1| cytochrome P450 [Salmo salar]	1	17	17	17	14	11	12	11	11	8	10	11	12	15	13	11	12	10	11	11	9	11	14	11	12	11	11	8	10	11	12	15	13	11	12	10	11	11	9	11	14	11	12	11
NP_001133101.1;ACN12566.1;ACN10211.1;ACM09402.1;ACM09235.1;ACH70692.1;NP_001140081.1;ACN11467.1;ACM09540.1;ACM08682.1;ACM09516.1;ACM09622.1;ACM08378.1	NP_001133101.1;ACN12566.1;ACN10211.1;ACM09402.1;ACM09235.1;ACH70692.1;NP_001140081.1;ACN11467.1;ACM09540.1;ACM08682.1	3;3;3;3;3;3;3;3;2;2;1;1;1	2;2;2;2;2;2;2;2;1;1;0;0;0	2;2;2;2;2;2;2;2;1;1;0;0;0	>gi|213513415|ref|NP_001133101.1| high mobility group protein B1 [Salmo salar];>gi|223672769|gb|ACN12566.1| High mobility group-T protein [Salmo salar];>gi|223646906|gb|ACN10211.1| High mobility group-T protein [Salmo salar];>gi|221221482|gb|ACM09402.1| Hi	13	3	2	2	2	3	3	1	2	2	2	2	2	2	1	2	1	2	2	2	2	1	1	2	2	1	2	1	1	1	1	1	1	1	1	1	2	2	1	1	1	2	2	1
NP_001133102.1;ACI69735.1;ACH70694.1;ACI69278.1	NP_001133102.1;ACI69735.1;ACH70694.1;ACI69278.1	8;8;8;7	2;2;2;2	2;2;2;2	>gi|213513594|ref|NP_001133102.1| aspartoacylase 3 [Salmo salar];>gi|209737732|gb|ACI69735.1| Aspartoacylase-2 [Salmo salar];>gi|197631941|gb|ACH70694.1| aspartoacylase (aminocyclase) 3 [Salmo salar];>gi|209736818|gb|ACI69278.1| Aspartoacylase-2 [Salmo sal	4	8	2	2	7	5	4	5	5	6	5	7	4	7	6	5	6	3	6	6	5	6	2	1	1	1	1	1	1	2	1	2	2	1	1	1	2	1	1	1	2	1	1	1
NP_001135155.1;ACH70700.1	NP_001135155.1;ACH70700.1	13;13	1;1	1;1	>gi|213513704|ref|NP_001135155.1| hydroxysteroid dehydrogenase-like protein 2 [Salmo salar];>gi|197631953|gb|ACH70700.1| hydroxysteroid dehydrogenase like 2 [Salmo salar]	2	13	1	1	11	11	9	9	11	11	10	11	10	12	9	9	11	11	10	10	9	10	1	1	1	1	1	1	1	1	1	1	1	1	1	1	1	1	1	1	1	1	1	1
NP_001135227.1;ACI33574.1;ACI33549.1;ACH70702.1	NP_001135227.1;ACI33574.1;ACI33549.1;ACH70702.1	14;14;14;14	14;14;14;14	14;14;14;14	>gi|213512198|ref|NP_001135227.1| DNA-(apurinic or apyrimidinic site) lyase [Salmo salar];>gi|209154684|gb|ACI33574.1| DNA-apurinic or apyrimidinic site lyase [Salmo salar];>gi|209154634|gb|ACI33549.1| DNA-apurinic or apyrimidinic site lyase [Salmo salar];	4	14	14	14	11	9	9	10	11	10	9	8	8	12	10	11	11	10	12	12	11	10	11	9	9	10	11	10	9	8	8	12	10	11	11	10	12	12	11	10	11	9	9	10
NP_001133108.1;ACN10798.1;ACH70703.1;ADM15927.1;ACI70165.1;ACI66736.1	NP_001133108.1;ACN10798.1;ACH70703.1	15;15;15;2;2;2	15;15;15;2;2;2	15;15;15;2;2;2	>gi|213514668|ref|NP_001133108.1| medium-chain specific acyl-CoA dehydrogenase, mitochondrial [Salmo salar];>gi|223648080|gb|ACN10798.1| Medium-chain specific acyl-CoA dehydrogenase, mitochondrial precursor [Salmo salar];>gi|197631959|gb|ACH70703.1| acyl-C	6	15	15	15	15	13	14	13	13	14	15	14	14	15	13	13	13	13	14	13	15	14	15	13	14	13	13	14	15	14	14	15	13	13	13	13	14	13	15	14	15	13	14	13
NP_001133110.1;ACH70706.1	NP_001133110.1;ACH70706.1	15;15	8;8	8;8	>gi|213515058|ref|NP_001133110.1| rab GDP dissociation inhibitor beta [Salmo salar];>gi|197631965|gb|ACH70706.1| GDP dissociation inhibitor 2 [Salmo salar]	2	15	8	8	10	13	8	8	10	9	9	8	8	13	10	9	8	10	10	9	10	8	4	6	2	3	4	3	4	3	3	6	4	3	3	5	4	3	5	3	4	6	2	3
NP_001133113.1;ACI67013.1;ACH70710.1	NP_001133113.1;ACI67013.1;ACH70710.1	13;13;13	13;13;13	13;13;13	>gi|213510772|ref|NP_001133113.1| 26S protease regulatory subunit 7 [Salmo salar];>gi|209732288|gb|ACI67013.1| 26S protease regulatory subunit 7 [Salmo salar];>gi|197631973|gb|ACH70710.1| 26S protease regulatory subunit 7 [Salmo salar]	3	13	13	13	12	11	10	10	11	10	7	10	8	12	11	11	10	9	11	11	8	10	12	11	10	10	11	10	7	10	8	12	11	11	10	9	11	11	8	10	12	11	10	10
NP_001134430.1;B5DG42.1;ACI67470.1;ACH70716.1	NP_001134430.1;B5DG42.1;ACI67470.1;ACH70716.1	7;7;7;7	7;7;7;7	7;7;7;7	>gi|213511116|ref|NP_001134430.1| eukaryotic initiation factor 4A-III [Salmo salar];>gi|251764756|sp|B5DG42.1|IF4A3_SALSA RecName: Full=Eukaryotic initiation factor 4A-III; Short=eIF-4A-III; Short=eIF4A-III; AltName: Full=ATP-dependent RNA helicase DDX48;	4	7	7	7	4	5	5	4	5	5	4	3	3	4	4	4	4	4	3	3	3	4	4	5	5	4	5	5	4	3	3	4	4	4	4	4	3	3	3	4	4	5	5	4
ACI66324.1;ACI66097.1;ACH70718.1	ACI66324.1;ACI66097.1;ACH70718.1	1;1;1	1;1;1	1;1;1	>gi|209730910|gb|ACI66324.1| 40 kDa peptidyl-prolyl cis-trans isomerase [Salmo salar];>gi|209730456|gb|ACI66097.1| 40 kDa peptidyl-prolyl cis-trans isomerase [Salmo salar];>gi|197631989|gb|ACH70718.1| peptidylprolyl isomerase D (cyclophilin D) [Salmo salar	3	1	1	1	0	0	1	1	1	1	1	1	1	0	1	1	1	1	1	1	1	1	0	0	1	1	1	1	1	1	1	0	1	1	1	1	1	1	1	1	0	0	1	1
ACI33406.1;ACH70723.1;ACI33196.1	ACI33406.1;ACH70723.1;ACI33196.1	3;3;2	3;3;2	3;3;2	>gi|209154348|gb|ACI33406.1| Signal recognition particle 54 kDa protein [Salmo salar];>gi|197631999|gb|ACH70723.1| signal recognition particle 54 [Salmo salar];>gi|209153928|gb|ACI33196.1| Signal recognition particle 54 kDa protein [Salmo salar]	3	3	3	3	2	3	3	3	3	2	2	3	3	3	3	3	2	3	2	3	3	3	2	3	3	3	3	2	2	3	3	3	3	3	2	3	2	3	3	3	2	3	3	3
NP_001133119.1;ACN12316.1;ACN09969.1;ACI67594.1;ACI67490.1;ACH70724.1	NP_001133119.1;ACN12316.1;ACN09969.1;ACI67594.1;ACI67490.1;ACH70724.1	2;2;2;2;2;2	2;2;2;2;2;2	2;2;2;2;2;2	>gi|213514960|ref|NP_001133119.1| 60S ribosomal protein L35 [Salmo salar];>gi|223672269|gb|ACN12316.1| 60S ribosomal protein L35 [Salmo salar];>gi|223646422|gb|ACN09969.1| 60S ribosomal protein L35 [Salmo salar];>gi|209733450|gb|ACI67594.1| 60S ribosomal p	6	2	2	2	2	2	2	1	2	1	2	2	2	2	2	1	2	2	2	2	2	2	2	2	2	1	2	1	2	2	2	2	2	1	2	2	2	2	2	2	2	2	2	1
ADM16017.1;ACI68584.1;ACI67932.1;ACH70727.1	ADM16017.1;ACI68584.1;ACI67932.1;ACH70727.1	8;8;8;8	1;1;1;1	1;1;1;1	>gi|303660952|gb|ADM16017.1| Proteasome subunit alpha type-1 [Salmo salar];>gi|209735430|gb|ACI68584.1| Proteasome subunit alpha type-1 [Salmo salar];>gi|209734126|gb|ACI67932.1| Proteasome subunit alpha type-1 [Salmo salar];>gi|197632007|gb|ACH70727.1| pr	4	8	1	1	7	5	4	6	6	5	5	4	4	8	6	5	5	5	4	6	5	4	1	0	0	1	1	1	1	0	0	1	0	0	1	1	0	1	0	1	1	0	0	1
ACN10567.1;ACN10484.1;NP_001133122.1;ACH70729.1	ACN10567.1;ACN10484.1;NP_001133122.1;ACH70729.1	3;3;3;3	1;1;1;1	1;1;1;1	>gi|223647618|gb|ACN10567.1| Glycogen phosphorylase, muscle form [Salmo salar];>gi|223647452|gb|ACN10484.1| Glycogen phosphorylase, muscle form [Salmo salar];>gi|213515556|ref|NP_001133122.1| glycogen phosphorylase, muscle form [Salmo salar];>gi|197632011|	4	3	1	1	2	2	2	2	2	2	3	2	3	2	2	2	2	3	2	2	2	2	1	1	1	1	1	1	1	1	1	1	1	1	1	1	1	1	1	1	1	1	1	1
ADM16096.1;ADM16043.1;ACM08326.1;ACI69119.1;ACI67538.1;ACI33402.1;ACH70732.1;ACM08679.1	ADM16096.1;ADM16043.1;ACM08326.1;ACI69119.1;ACI67538.1;ACI33402.1;ACH70732.1;ACM08679.1	4;4;4;4;4;4;4;3	4;4;4;4;4;4;4;3	4;4;4;4;4;4;4;3	>gi|303663084|gb|ADM16096.1| Brain protein 44 [Salmo salar];>gi|303661566|gb|ADM16043.1| Brain protein 44 [Salmo salar];>gi|221219330|gb|ACM08326.1| Brain protein 44 [Salmo salar];>gi|209736500|gb|ACI69119.1| Brain protein 44 [Salmo salar];>gi|209733338|gb	8	4	4	4	4	3	4	4	4	4	4	4	4	3	4	4	4	4	3	3	4	4	4	3	4	4	4	4	4	4	4	3	4	4	4	4	3	3	4	4	4	3	4	4
NP_001133128.1;ACI32915.1;ACH70740.1	NP_001133128.1;ACI32915.1;ACH70740.1	7;7;7	7;7;7	7;7;7	>gi|213511865|ref|NP_001133128.1| enoyl-CoA hydratase, mitochondrial precursor [Salmo salar];>gi|209147976|gb|ACI32915.1| Enoyl-CoA hydratase, mitochondrial precursor [Salmo salar];>gi|197632033|gb|ACH70740.1| enoyl Coenzyme A hydratase short chain 1 mitoc	3	7	7	7	6	6	5	7	6	6	5	6	5	6	6	5	6	6	5	5	4	5	6	6	5	7	6	6	5	6	5	6	6	5	6	6	5	5	4	5	6	6	5	7
AGH92507.1;ADM16206.1;ADM15975.1;ACN12601.1;ACN12557.1;ACN10246.1;ACN10203.1;ACM09780.1;ACM09352.1;ACM09185.1;ACM08967.1;ACM08661.1;ACM08300.1;ACI70069.1;ACI69310.1;ACI68375.1;ACI68311.1;ACI67783.1;ACI67089.1;ACI34226.1;ACI33957.1;ACI33069.1;ACH70745.1;ACM08344.1;ADM16046.1;ACI68993.1;ACI66048.1	AGH92507.1;ADM16206.1;ADM15975.1;ACN12601.1;ACN12557.1;ACN10246.1;ACN10203.1;ACM09780.1;ACM09352.1;ACM09185.1;ACM08967.1;ACM08661.1;ACM08300.1;ACI70069.1;ACI69310.1;ACI68375.1;ACI68311.1;ACI67783.1;ACI67089.1;ACI34226.1;ACI33957.1;ACI33069.1;ACH70745.1;ACM08344.1;ADM16046.1;ACI68993.1;ACI66048.1	2;2;2;2;2;2;2;2;2;2;2;2;2;2;2;2;2;2;2;2;2;2;2;1;1;1;1	2;2;2;2;2;2;2;2;2;2;2;2;2;2;2;2;2;2;2;2;2;2;2;1;1;1;1	2;2;2;2;2;2;2;2;2;2;2;2;2;2;2;2;2;2;2;2;2;2;2;1;1;1;1	>gi|469832310|gb|AGH92507.1| histone H3.3 [Salmo salar];>gi|303665913|gb|ADM16206.1| Histone H3.3 [Salmo salar];>gi|303659907|gb|ADM15975.1| Histone H3.3 [Salmo salar];>gi|223672839|gb|ACN12601.1| Histone H3.3 [Salmo salar];>gi|223672751|gb|ACN12557.1| His	27	2	2	2	2	2	2	2	2	2	2	2	2	2	2	2	2	2	2	2	2	2	2	2	2	2	2	2	2	2	2	2	2	2	2	2	2	2	2	2	2	2	2	2
NP_001133130.1;ACH70746.1	NP_001133130.1;ACH70746.1	23;23	23;23	23;23	>gi|213512248|ref|NP_001133130.1| phosphoglucomutase-1 [Salmo salar];>gi|197632045|gb|ACH70746.1| phosphoglucomutase 1 [Salmo salar]	2	23	23	23	21	22	20	17	17	20	15	16	17	21	19	19	20	15	17	19	17	17	21	22	20	17	17	20	15	16	17	21	19	19	20	15	17	19	17	17	21	22	20	17
NP_001134097.1;ACN12420.1;ACN11417.1;ACN10073.1;ACM08397.1;ACH70747.1;ACM08724.1;ACM09220.1;ACI66218.1	NP_001134097.1;ACN12420.1;ACN11417.1;ACN10073.1;ACM08397.1;ACH70747.1;ACM08724.1;ACM09220.1;ACI66218.1	9;9;9;9;9;9;8;8;5	9;9;9;9;9;9;8;8;5	9;9;9;9;9;9;8;8;5	>gi|213512321|ref|NP_001134097.1| 40S ribosomal protein S16 [Salmo salar];>gi|223672477|gb|ACN12420.1| 40S ribosomal protein S16 [Salmo salar];>gi|223649318|gb|ACN11417.1| 40S ribosomal protein S16 [Salmo salar];>gi|223646630|gb|ACN10073.1| 40S ribosomal p	9	9	9	9	9	8	8	6	6	7	6	6	5	9	8	6	7	7	6	6	7	7	9	8	8	6	6	7	6	6	5	9	8	6	7	7	6	6	7	7	9	8	8	6
NP_001133132.1;ACH70752.1	NP_001133132.1;ACH70752.1	20;20	20;20	5;5	>gi|213512628|ref|NP_001133132.1| ATP synthase subunit alpha, mitochondrial [Salmo salar];>gi|197632057|gb|ACH70752.1| ATP synthase H+ transporting mitochondrial F1 complex alpha subunit 1 [Salmo salar]	2	20	20	5	17	15	15	17	18	16	16	17	17	17	16	14	17	16	18	18	15	15	17	15	15	17	18	16	16	17	17	17	16	14	17	16	18	18	15	15	4	3	3	3
ACI33768.1;ACH70753.1;ACM09808.1;ACM09822.1;ACM09524.1	ACI33768.1;ACH70753.1;ACM09808.1;ACM09822.1;ACM09524.1	6;6;4;3;3	6;6;4;3;3	6;6;4;3;3	>gi|209155072|gb|ACI33768.1| RNA-binding protein 4B [Salmo salar];>gi|197632059|gb|ACH70753.1| zgc:56141-like [Salmo salar];>gi|221222294|gb|ACM09808.1| RNA-binding protein 4B [Salmo salar];>gi|221222322|gb|ACM09822.1| RNA-binding protein 4B [Salmo salar];	5	6	6	6	5	3	3	4	4	4	3	3	2	5	4	4	3	2	4	3	3	3	5	3	3	4	4	4	3	3	2	5	4	4	3	2	4	3	3	3	5	3	3	4
CAA65950.1;ACH70759.1	CAA65950.1;ACH70759.1	9;9	1;1	1;1	>gi|1431608|emb|CAA65950.1| beta-globin [Salmo salar];>gi|197632071|gb|ACH70759.1| beta globin [Salmo salar]	2	9	1	1	8	9	9	9	9	9	9	9	9	9	9	9	9	9	9	9	9	9	1	1	1	1	1	1	1	1	1	1	1	1	1	1	1	1	1	1	1	1	1	1
NP_001135160.1;ACN12554.1;ACN10200.1;ACI69393.1;ACH70762.1	NP_001135160.1;ACN12554.1;ACN10200.1;ACI69393.1;ACH70762.1	7;7;7;7;7	2;2;2;2;2	1;1;1;1;1	>gi|213514510|ref|NP_001135160.1| serine/threonine-protein phosphatase PP1-beta catalytic subunit [Salmo salar];>gi|223672745|gb|ACN12554.1| Serine/threonine-protein phosphatase PP1-beta catalytic subunit [Salmo salar];>gi|223646884|gb|ACN10200.1| Serine/t	5	7	2	1	6	6	5	5	5	5	5	5	5	6	5	5	5	5	5	5	5	5	2	2	2	2	2	2	2	2	2	2	2	1	2	2	2	2	2	2	1	1	1	1
NP_001133505.1;ACN12789.1;ACN11420.1;ACN10423.1;ACI33367.1;ACH70764.1	NP_001133505.1;ACN12789.1;ACN11420.1;ACN10423.1;ACI33367.1;ACH70764.1	2;2;2;2;2;2	2;2;2;2;2;2	2;2;2;2;2;2	>gi|213513554|ref|NP_001133505.1| ras-related protein Rab-2A [Salmo salar];>gi|223673215|gb|ACN12789.1| Ras-related protein Rab-2A [Salmo salar];>gi|223649324|gb|ACN11420.1| Ras-related protein Rab-2A [Salmo salar];>gi|223647330|gb|ACN10423.1| Ras-related	6	2	2	2	2	2	1	1	1	1	2	2	2	2	2	1	2	1	1	2	2	2	2	2	1	1	1	1	2	2	2	2	2	1	2	1	1	2	2	2	2	2	1	1
NP_001135161.1;AGH92527.1;ACN12633.1;ACH70768.1	NP_001135161.1;AGH92527.1;ACN12633.1;ACH70768.1	7;7;7;7	4;4;4;4	4;4;4;4	>gi|213514672|ref|NP_001135161.1| 2-peptidylprolyl isomerase A [Salmo salar];>gi|469832350|gb|AGH92527.1| 2-peptidylprolyl isomerase A [Salmo salar];>gi|223672903|gb|ACN12633.1| Peptidyl-prolyl cis-trans isomerase A [Salmo salar];>gi|197632089|gb|ACH70768.	4	7	4	4	7	7	7	7	7	7	6	7	6	7	7	7	6	6	7	7	5	6	4	4	4	4	4	4	4	4	4	4	4	4	4	4	4	4	4	4	4	4	4	4
ACH85359.1;ACN12781.1;ACN12257.1;ACN12256.1;ACN10416.1;ACN09910.1;ACN09909.1;ACH70769.1;ADM15935.1;ACI67650.1;ACI66598.1;ACI66109.1;ACN10478.1;ACI70042.1;ACI66897.1	ACH85359.1;ACN12781.1;ACN12257.1;ACN12256.1;ACN10416.1;ACN09910.1;ACN09909.1;ACH70769.1;ADM15935.1;ACI67650.1;ACI66598.1;ACI66109.1;ACN10478.1;ACI70042.1;ACI66897.1	3;3;3;3;3;3;3;3;3;3;3;3;3;2;2	3;3;3;3;3;3;3;3;3;3;3;3;3;2;2	3;3;3;3;3;3;3;3;3;3;3;3;3;2;2	>gi|198285641|gb|ACH85359.1| 40S ribosomal protein S24 [Salmo salar];>gi|223673199|gb|ACN12781.1| 40S ribosomal protein S24 [Salmo salar];>gi|223672151|gb|ACN12257.1| 40S ribosomal protein S24 [Salmo salar];>gi|223672149|gb|ACN12256.1| 40S ribosomal protei	15	3	3	3	3	3	3	3	3	3	3	2	2	3	3	3	3	3	3	2	2	2	3	3	3	3	3	3	3	2	2	3	3	3	3	3	3	2	2	2	3	3	3	3
ACN12793.1;ACN12424.1;ACN12228.1;ACN10849.1;ACN10427.1;ACN10077.1;ACN09881.1;ACI69805.1;ACI69435.1;ACI67494.1;ACH70771.1;ACI69037.1;ACI69854.1	ACN12793.1;ACN12424.1;ACN12228.1;ACN10849.1;ACN10427.1;ACN10077.1;ACN09881.1;ACI69805.1;ACI69435.1;ACI67494.1;ACH70771.1;ACI69037.1;ACI69854.1	5;5;5;5;5;5;5;5;5;5;5;4;4	5;5;5;5;5;5;5;5;5;5;5;4;4	5;5;5;5;5;5;5;5;5;5;5;4;4	>gi|223673223|gb|ACN12793.1| 60S ribosomal protein L32 [Salmo salar];>gi|223672485|gb|ACN12424.1| 60S ribosomal protein L32 [Salmo salar];>gi|223672093|gb|ACN12228.1| 60S ribosomal protein L32 [Salmo salar];>gi|223648182|gb|ACN10849.1| 60S ribosomal protei	13	5	5	5	5	5	5	4	4	3	5	4	4	4	5	3	4	5	4	4	5	5	5	5	5	4	4	3	5	4	4	4	5	3	4	5	4	4	5	5	5	5	5	4
NP_001133758.1;ACI33847.1;ACH70772.1	NP_001133758.1;ACI33847.1;ACH70772.1	20;20;20	20;20;20	20;20;20	>gi|213513005|ref|NP_001133758.1| UTP--glucose-1-phosphate uridylyltransferase [Salmo salar];>gi|209155230|gb|ACI33847.1| UTP--glucose-1-phosphate uridylyltransferase [Salmo salar];>gi|197632097|gb|ACH70772.1| UDP-glucose pyrophosphorylase 2 [Salmo salar]	3	20	20	20	20	19	17	16	17	17	16	17	17	20	18	17	17	14	17	17	15	16	20	19	17	16	17	17	16	17	17	20	18	17	17	14	17	17	15	16	20	19	17	16
ACI67293.1;ACI66314.1;ACI34164.1;ACH70774.1;ACI66988.1;ACI66768.1;ACN12304.1;ACN09957.1	ACI67293.1;ACI66314.1;ACI34164.1;ACH70774.1;ACI66988.1;ACI66768.1;ACN12304.1;ACN09957.1	9;9;9;9;8;8;7;7	9;9;9;9;8;8;7;7	9;9;9;9;8;8;7;7	>gi|209732848|gb|ACI67293.1| 40S ribosomal protein S7 [Salmo salar];>gi|209730890|gb|ACI66314.1| 40S ribosomal protein S7 [Salmo salar];>gi|209155864|gb|ACI34164.1| 40S ribosomal protein S7 [Salmo salar];>gi|197632101|gb|ACH70774.1| ribosomal protein S7 [S	8	9	9	9	8	8	6	6	6	5	4	6	4	8	5	6	7	7	6	5	6	4	8	8	6	6	6	5	4	6	4	8	5	6	7	7	6	5	6	4	8	8	6	6
NP_001135162.1;ACH70777.1	NP_001135162.1;ACH70777.1	12;12	12;12	12;12	>gi|213514844|ref|NP_001135162.1| glutathione S-transferase kappa 1-like [Salmo salar];>gi|197632107|gb|ACH70777.1| glutathione S-transferase kappa 1-like [Salmo salar]	2	12	12	12	10	10	10	9	11	9	10	9	8	10	9	10	8	7	9	9	7	9	10	10	10	9	11	9	10	9	8	10	9	10	8	7	9	9	7	9	10	10	10	9
NP_001133384.1;ACN12489.1;ACN12254.1;ACN10138.1;ACN09907.1;ACI70182.1;ACI66248.1;ACI66121.1;ACI33131.1;ACH70782.1	NP_001133384.1;ACN12489.1;ACN12254.1;ACN10138.1;ACN09907.1;ACI70182.1;ACI66248.1;ACI66121.1;ACI33131.1;ACH70782.1	11;11;11;11;11;11;11;11;11;11	11;11;11;11;11;11;11;11;11;11	11;11;11;11;11;11;11;11;11;11	>gi|213512306|ref|NP_001133384.1| 40S ribosomal protein S2 [Salmo salar];>gi|223672615|gb|ACN12489.1| 40S ribosomal protein S2 [Salmo salar];>gi|223672145|gb|ACN12254.1| 40S ribosomal protein S2 [Salmo salar];>gi|223646760|gb|ACN10138.1| 40S ribosomal prot	10	11	11	11	11	11	10	9	10	9	9	10	8	10	10	9	10	9	9	10	9	11	11	11	10	9	10	9	9	10	8	10	10	9	10	9	9	10	9	11	11	11	10	9
NP_001133144.1;ACH70787.1;ACM09663.1;ACM09432.1	NP_001133144.1;ACH70787.1;ACM09663.1;ACM09432.1	7;7;6;6	7;7;6;6	7;7;6;6	>gi|213514822|ref|NP_001133144.1| heat shock protein 10 [Salmo salar];>gi|197632127|gb|ACH70787.1| heat shock protein 10 [Salmo salar];>gi|221222004|gb|ACM09663.1| 10 kDa heat shock protein, mitochondrial [Salmo salar];>gi|221221542|gb|ACM09432.1| 10 kDa h	4	7	7	7	7	6	6	6	6	6	5	5	5	6	6	6	5	6	6	6	6	6	7	6	6	6	6	6	5	5	5	6	6	6	5	6	6	6	6	6	7	6	6	6
NP_001134995.1;ACI70175.1;ACI69772.1;ACI68926.1;ACH70789.1	NP_001134995.1;ACI70175.1;ACI69772.1;ACI68926.1;ACH70789.1	5;5;5;5;5	5;5;5;5;5	5;5;5;5;5	>gi|218931246|ref|NP_001134995.1| guanidinoacetate N-methyltransferase [Salmo salar];>gi|209738612|gb|ACI70175.1| Guanidinoacetate N-methyltransferase [Salmo salar];>gi|209737806|gb|ACI69772.1| Guanidinoacetate N-methyltransferase [Salmo salar];>gi|2097361	5	5	5	5	5	4	2	2	3	2	2	2	2	5	2	4	3	3	3	3	3	3	5	4	2	2	3	2	2	2	2	5	2	4	3	3	3	3	3	3	5	4	2	2
NP_001134397.1;B5DGB6.1;ACI70158.1;ACI68951.1;ACI67366.1;ACH70790.1;ADM15997.1;ACN12502.1;ACN10151.1;ACI68848.1;ACN10574.1	NP_001134397.1;B5DGB6.1;ACI70158.1;ACI68951.1;ACI67366.1;ACH70790.1;ADM15997.1;ACN12502.1;ACN10151.1;ACI68848.1;ACN10574.1	14;14;14;14;14;14;13;13;13;13;11	14;14;14;14;14;14;13;13;13;13;11	14;14;14;14;14;14;13;13;13;13;11	>gi|213515322|ref|NP_001134397.1| 40S ribosomal protein SA [Salmo salar];>gi|269969661|sp|B5DGB6.1|RSSA_SALSA RecName: Full=40S ribosomal protein SA; AltName: Full=37 kDa laminin receptor precursor; Short=37LRP; AltName: Full=37/67 kDa laminin receptor; Sh	11	14	14	14	13	13	13	14	13	13	12	13	12	13	13	12	12	13	14	14	13	13	13	13	13	14	13	13	12	13	12	13	13	12	12	13	14	14	13	13	13	13	13	14
ADM16155.1;ADM16115.1;ACN12505.1;ACN12374.1;ACN10153.1;ACN10027.1;ACM09557.1;ACI69641.1;ACI68191.1;ACI67816.1;ACI66843.1;ACI66770.1;ACI66137.1;ACI66110.1;ACI34256.1;ACH70792.1;ACM09697.1;ACM09081.1;ACI69610.1;ACI69015.1;ACI69005.1;ACI69794.1	ADM16155.1;ADM16115.1;ACN12505.1;ACN12374.1;ACN10153.1;ACN10027.1;ACM09557.1;ACI69641.1;ACI68191.1;ACI67816.1;ACI66843.1;ACI66770.1;ACI66137.1;ACI66110.1;ACI34256.1;ACH70792.1;ACM09697.1;ACM09081.1;ACI69610.1;ACI69015.1	3;3;3;3;3;3;3;3;3;3;3;3;3;3;3;3;2;2;2;2;1;1	3;3;3;3;3;3;3;3;3;3;3;3;3;3;3;3;2;2;2;2;1;1	2;2;2;2;2;2;2;2;2;2;2;2;2;2;2;2;2;1;1;2;1;0	>gi|303664643|gb|ADM16155.1| Histone H2AV [Salmo salar];>gi|303663674|gb|ADM16115.1| Histone H2A.Z [Salmo salar];>gi|223672647|gb|ACN12505.1| Histone H2A.Z [Salmo salar];>gi|223672385|gb|ACN12374.1| Histone H2A.Z [Salmo salar];>gi|223646790|gb|ACN10153.1|	22	3	3	2	3	3	3	3	3	2	3	3	3	3	3	3	3	3	3	3	3	3	3	3	3	3	3	2	3	3	3	3	3	3	3	3	3	3	3	3	2	2	2	2
NP_001133672.1;ADM15894.1;ACI67724.1;ACI33675.1;ACH70793.1	NP_001133672.1;ADM15894.1;ACI67724.1;ACI33675.1;ACH70793.1	13;13;13;13;13	10;10;10;10;10	9;9;9;9;9	>gi|213512804|ref|NP_001133672.1| 14-3-3 protein beta/alpha-2 [Salmo salar];>gi|303657801|gb|ADM15894.1| 14-3-3 protein beta/alpha-2 [Salmo salar];>gi|209733710|gb|ACI67724.1| 14-3-3 protein beta/alpha-2 [Salmo salar];>gi|209154886|gb|ACI33675.1| 14-3-3 pr	5	13	10	9	13	12	12	11	12	11	10	11	11	13	12	11	11	11	12	12	11	11	10	9	9	9	9	8	8	9	9	10	9	9	9	9	9	9	9	9	9	8	8	8
ACH70795.1	ACH70795.1	1	1	1	>gi|197632143|gb|ACH70795.1| fast myotomal muscle troponin-I [Salmo salar]	1	1	1	1	0	1	0	0	0	0	0	1	1	1	0	0	0	0	0	1	1	1	0	1	0	0	0	0	0	1	1	1	0	0	0	0	0	1	1	1	0	1	0	0
NP_001133147.1;ACH70797.1	NP_001133147.1;ACH70797.1	3;3	1;1	1;1	>gi|213515418|ref|NP_001133147.1| ribosomal protein L3-like [Salmo salar];>gi|197632147|gb|ACH70797.1| ribosomal protein L3-like [Salmo salar]	2	3	1	1	3	3	3	2	3	2	2	3	3	2	2	2	3	2	3	3	2	3	1	1	1	1	1	1	1	1	1	1	1	1	1	1	1	1	1	1	1	1	1	1
NP_001135255.1;ACM08761.1;ACI33937.1;ACH70798.1;ACM09838.1;ACI66204.1	NP_001135255.1;ACM08761.1;ACI33937.1;ACH70798.1;ACM09838.1;ACI66204.1	21;21;21;21;11;11	21;21;21;21;11;11	21;21;21;21;11;11	>gi|213512258|ref|NP_001135255.1| 60S ribosomal protein L4-A [Salmo salar];>gi|221220200|gb|ACM08761.1| 60S ribosomal protein L4-A [Salmo salar];>gi|209155410|gb|ACI33937.1| 60S ribosomal protein L4-A [Salmo salar];>gi|197632149|gb|ACH70798.1| ribosomal pr	6	21	21	21	21	19	18	17	16	17	16	18	17	21	18	17	18	16	18	17	16	18	21	19	18	17	16	17	16	18	17	21	18	17	18	16	18	17	16	18	21	19	18	17
ACM09312.1;NP_001133148.1;ACM09188.1;ACM08645.1;ACH70799.1	ACM09312.1;NP_001133148.1;ACM09188.1;ACM08645.1;ACH70799.1	3;3;3;3;3	1;1;1;1;1	1;1;1;1;1	>gi|221221302|gb|ACM09312.1| Cold-inducible RNA-binding protein [Salmo salar];>gi|213510736|ref|NP_001133148.1| cold inducible RNA binding protein [Salmo salar];>gi|221221054|gb|ACM09188.1| Cold-inducible RNA-binding protein [Salmo salar];>gi|221219968|gb|	5	3	1	1	2	3	3	2	2	2	2	2	2	3	3	3	2	2	2	2	2	1	0	1	1	0	0	0	0	0	0	1	1	1	0	0	0	0	0	0	0	1	1	0
NP_001133149.1;ACH70800.1	NP_001133149.1;ACH70800.1	9;9	6;6	6;6	>gi|213510934|ref|NP_001133149.1| non-metastatic cells 1 protein [Salmo salar];>gi|197632153|gb|ACH70800.1| non-metastatic cells 1 protein [Salmo salar]	2	9	6	6	9	9	9	8	7	8	8	9	8	8	8	8	8	8	8	8	8	8	6	6	6	5	5	5	5	6	5	5	5	5	5	5	5	5	5	5	6	6	6	5
ACN12682.1;ACN10322.1;ACI69835.1;ACH70801.1	ACN12682.1;ACN10322.1;ACI69835.1;ACH70801.1	11;11;11;11	1;1;1;1	1;1;1;1	>gi|223673001|gb|ACN12682.1| 60S acidic ribosomal protein P0 [Salmo salar];>gi|223647128|gb|ACN10322.1| 60S acidic ribosomal protein P0 [Salmo salar];>gi|209737932|gb|ACI69835.1| 60S acidic ribosomal protein P0 [Salmo salar];>gi|197632155|gb|ACH70801.1| ac	4	11	1	1	10	11	8	9	9	9	9	9	9	10	8	8	8	8	9	9	8	8	1	1	1	1	1	1	1	1	1	1	1	1	1	1	1	1	1	1	1	1	1	1
ACI69437.1;ADM16236.1;ACN10614.1;ACI68631.1;ACI68077.1;ACI67900.1;ACI66793.1;ACI66078.1;ACI34051.1;ACI33725.1;ACI33360.1;ACH70802.1;ACI69279.1;ACI67301.1;NP_001134434.1;ACI67495.1;NP_001135279.1;ACI34196.1	ACI69437.1;ADM16236.1;ACN10614.1;ACI68631.1;ACI68077.1;ACI67900.1;ACI66793.1;ACI66078.1;ACI34051.1;ACI33725.1;ACI33360.1;ACH70802.1;ACI69279.1;ACI67301.1	4;4;4;4;4;4;4;4;4;4;4;4;3;3;1;1;1;1	4;4;4;4;4;4;4;4;4;4;4;4;3;3;1;1;1;1	4;4;4;4;4;4;4;4;4;4;4;4;3;3;1;1;1;1	>gi|209737136|gb|ACI69437.1| Transforming protein RhoA precursor [Salmo salar];>gi|303666626|gb|ADM16236.1| Transforming protein RhoA precursor [Salmo salar];>gi|223647712|gb|ACN10614.1| Transforming protein RhoA precursor [Salmo salar];>gi|209735524|gb|AC	18	4	4	4	4	3	4	4	3	3	3	3	2	4	3	3	3	3	3	3	2	2	4	3	4	4	3	3	3	3	2	4	3	3	3	3	3	3	2	2	4	3	4	4
NP_001133150.1;ACI67381.1;ACH70803.1	NP_001133150.1;ACI67381.1;ACH70803.1	9;9;9	1;1;1	1;1;1	>gi|213511130|ref|NP_001133150.1| ATP synthase subunit gamma, mitochondrial [Salmo salar];>gi|209733024|gb|ACI67381.1| ATP synthase subunit gamma, mitochondrial precursor [Salmo salar];>gi|197632159|gb|ACH70803.1| ATP synthase H+ transporting mitochondrial	3	9	1	1	4	8	6	5	4	6	6	6	5	8	8	6	7	5	6	7	4	6	1	1	1	0	1	1	0	0	0	1	1	1	1	0	1	1	0	0	1	1	1	0
NP_001133151.1;ACN12486.1;ACN10135.1;ACH70804.1	NP_001133151.1;ACN12486.1;ACN10135.1;ACH70804.1	3;3;3;3	3;3;3;3	3;3;3;3	>gi|213511310|ref|NP_001133151.1| cytosolic 5-nucleotidase 3 [Salmo salar];>gi|223672609|gb|ACN12486.1| Cytosolic 5-nucleotidase III-like protein [Salmo salar];>gi|223646754|gb|ACN10135.1| Cytosolic 5-nucleotidase III-like protein [Salmo salar];>gi|197632	4	3	3	3	0	2	3	0	2	1	1	3	0	3	2	3	3	2	3	2	3	1	0	2	3	0	2	1	1	3	0	3	2	3	3	2	3	2	3	1	0	2	3	0
NP_001133152.1;ACH70805.1	NP_001133152.1;ACH70805.1	5;5	5;5	5;5	>gi|213511490|ref|NP_001133152.1| thioredoxin-like protein 1 [Salmo salar];>gi|197632163|gb|ACH70805.1| thioredoxin-like 1 [Salmo salar]	2	5	5	5	4	4	5	5	5	4	5	5	4	5	5	5	5	5	5	4	5	5	4	4	5	5	5	4	5	5	4	5	5	5	5	5	5	4	5	5	4	4	5	5
NP_001133153.1;ACH70808.1;ACN12319.1;ACN09972.1	NP_001133153.1;ACH70808.1;ACN12319.1;ACN09972.1	5;5;5;5	1;1;1;1	1;1;1;1	>gi|213511672|ref|NP_001133153.1| 60S ribosomal protein L19 [Salmo salar];>gi|197632169|gb|ACH70808.1| ribosomal protein L19 [Salmo salar];>gi|223672275|gb|ACN12319.1| 60S ribosomal protein L19 [Salmo salar];>gi|223646428|gb|ACN09972.1| 60S ribosomal prote	4	5	1	1	5	5	4	2	3	3	2	2	3	5	5	2	3	3	4	4	2	2	1	1	1	1	1	1	1	1	1	1	1	1	1	1	1	1	1	1	1	1	1	1
ACH70809.1;ACI66810.1	ACH70809.1;ACI66810.1	6;3	6;3	6;3	>gi|197632171|gb|ACH70809.1| actin related protein 2/3 complex subunit 2 [Salmo salar];>gi|209731882|gb|ACI66810.1| Actin-related protein 2/3 complex subunit 2 [Salmo salar]	2	6	6	6	5	6	5	3	3	3	3	2	2	5	5	5	3	3	4	3	1	2	5	6	5	3	3	3	3	2	2	5	5	5	3	3	4	3	1	2	5	6	5	3
ACN12660.1;ACN10300.1;NP_001134763.1;ACN12432.1;ACN10085.1;ACI68750.1;ACH70813.1	ACN12660.1;ACN10300.1;NP_001134763.1;ACN12432.1;ACN10085.1;ACI68750.1;ACH70813.1	8;8;8;8;8;8;8	8;8;8;8;8;8;8	8;8;8;8;8;8;8	>gi|223672957|gb|ACN12660.1| 60S ribosomal protein L13 [Salmo salar];>gi|223647084|gb|ACN10300.1| 60S ribosomal protein L13 [Salmo salar];>gi|213514392|ref|NP_001134763.1| 60S ribosomal protein L13 [Salmo salar];>gi|223672501|gb|ACN12432.1| 60S ribosomal p	7	8	8	8	8	7	6	6	6	6	6	6	6	8	6	6	6	5	6	6	6	6	8	7	6	6	6	6	6	6	6	8	6	6	6	5	6	6	6	6	8	7	6	6
NP_001135793.1;NP_001133847.1;ACN10496.1;ACI34009.1;ACH70814.1	NP_001135793.1;NP_001133847.1;ACN10496.1;ACI34009.1;ACH70814.1	25;25;25;25;25	25;25;25;25;25	25;25;25;25;25	>gi|215272373|ref|NP_001135793.1| adenosylhomocysteinase [Salmo salar];>gi|213513453|ref|NP_001133847.1| Adenosylhomocysteinase B [Salmo salar];>gi|223647476|gb|ACN10496.1| Adenosylhomocysteinase B [Salmo salar];>gi|209155554|gb|ACI34009.1| Adenosylhomocys	5	25	25	25	23	22	23	22	23	23	23	24	22	24	24	22	23	23	23	23	22	24	23	22	23	22	23	23	23	24	22	24	24	22	23	23	23	23	22	24	23	22	23	22
NP_001135383.1;ACI33203.1;ACH70816.1	NP_001135383.1;ACI33203.1;ACH70816.1	1;1;1	1;1;1	1;1;1	>gi|213515002|ref|NP_001135383.1| Calcium-binding and coiled-coil domain-containing protein 2 [Salmo salar];>gi|209153942|gb|ACI33203.1| Calcium-binding and coiled-coil domain-containing protein 2 [Salmo salar];>gi|197632185|gb|ACH70816.1| calcium binding	3	1	1	1	1	1	1	0	0	0	1	0	1	1	0	0	1	0	0	0	0	0	1	1	1	0	0	0	1	0	1	1	0	0	1	0	0	0	0	0	1	1	1	0
NP_001133155.1;ACH70817.1	NP_001133155.1;ACH70817.1	2;2	2;2	2;2	>gi|213512192|ref|NP_001133155.1| protein arginine N-methyltransferase 1 [Salmo salar];>gi|197632187|gb|ACH70817.1| protein arginine methyltransferase 1 [Salmo salar]	2	2	2	2	2	2	1	2	2	1	2	2	2	2	1	2	2	2	2	2	2	2	2	2	1	2	2	1	2	2	2	2	1	2	2	2	2	2	2	2	2	2	1	2
DAA05185.1;ACH70819.1	DAA05185.1;ACH70819.1	1;1	1;1	1;1	>gi|70721647|tpg|DAA05185.1| TPA_exp: RTN10 [Salmo salar];>gi|197632191|gb|ACH70819.1| reticulon 4 isoform 2 [Salmo salar]	2	1	1	1	0	0	0	1	1	1	1	1	1	1	0	0	0	1	1	1	1	0	0	0	0	1	1	1	1	1	1	1	0	0	0	1	1	1	1	0	0	0	0	1
NP_001133157.1;ACH70821.1	NP_001133157.1;ACH70821.1	13;13	13;13	13;13	>gi|213512537|ref|NP_001133157.1| betaine--homocysteine S-methyltransferase 1 [Salmo salar];>gi|197632195|gb|ACH70821.1| betaine-homocysteine methyltransferase [Salmo salar]	2	13	13	13	10	13	12	13	11	13	12	13	13	13	13	13	13	12	13	13	12	13	10	13	12	13	11	13	12	13	13	13	13	13	13	12	13	13	12	13	10	13	12	13
NP_001133158.1;ACN10896.1;ACH70822.1	NP_001133158.1;ACN10896.1;ACH70822.1	18;18;18	18;18;18	6;6;6	>gi|213512708|ref|NP_001133158.1| tubulin alpha-4A chain [Salmo salar];>gi|223648276|gb|ACN10896.1| Tubulin alpha chain [Salmo salar];>gi|197632197|gb|ACH70822.1| tubulin, alpha 8 like 2 [Salmo salar]	3	18	18	6	17	16	17	15	15	15	15	15	15	17	16	17	16	14	16	16	13	14	17	16	17	15	15	15	15	15	15	17	16	17	16	14	16	16	13	14	6	5	5	4
NP_001135164.1;ACH70824.1;NP_001158773.1;ACN12792.1;ACN10426.1	NP_001135164.1;ACH70824.1	18;18;2;2;2	18;18;2;2;2	18;18;2;2;2	>gi|213515202|ref|NP_001135164.1| adenosine kinase a [Salmo salar];>gi|197632201|gb|ACH70824.1| adenosine kinase a [Salmo salar]	5	18	18	18	15	15	15	13	16	16	15	15	16	18	16	18	15	14	16	17	15	16	15	15	15	13	16	16	15	15	16	18	16	18	15	14	16	17	15	16	15	15	15	13
NP_001133159.1;ACI69093.1;ACH70827.1	NP_001133159.1;ACI69093.1;ACH70827.1	8;8;8	1;1;1	1;1;1	>gi|213512880|ref|NP_001133159.1| ATP synthase subunit d, mitochondrial [Salmo salar];>gi|209736448|gb|ACI69093.1| ATP synthase subunit d, mitochondrial [Salmo salar];>gi|197632207|gb|ACH70827.1| ATP synthase, H+ transporting, mitochondrial F0 complex, sub	3	8	1	1	8	8	8	8	8	8	8	8	8	8	8	8	8	8	8	8	8	8	1	1	1	1	1	1	1	1	1	1	1	1	1	1	1	1	1	1	1	1	1	1
ACI69175.1;ACI68252.1;ACH70831.1;ACI67508.1	ACI69175.1;ACI68252.1;ACH70831.1;ACI67508.1	2;2;2;1	2;2;2;1	2;2;2;1	>gi|209736612|gb|ACI69175.1| 26S proteasome non-ATPase regulatory subunit 6 [Salmo salar];>gi|209734766|gb|ACI68252.1| 26S proteasome non-ATPase regulatory subunit 6 [Salmo salar];>gi|197632215|gb|ACH70831.1| proteasome (prosome, macropain) 26S subunit, no	4	2	2	2	1	1	1	0	1	2	1	1	1	1	1	2	1	0	1	1	0	1	1	1	1	0	1	2	1	1	1	1	1	2	1	0	1	1	0	1	1	1	1	0
NP_001134515.1;ACM08481.1;ACI68613.1;ACI67926.1;ACI67836.1;ACI67729.1;ACH70835.1;ACI67215.1	NP_001134515.1;ACM08481.1;ACI68613.1;ACI67926.1;ACI67836.1;ACI67729.1;ACH70835.1;ACI67215.1	6;6;6;6;6;6;6;5	6;6;6;6;6;6;6;5	6;6;6;6;6;6;6;5	>gi|213510924|ref|NP_001134515.1| Proteasome subunit alpha type-4 [Salmo salar];>gi|221219640|gb|ACM08481.1| Proteasome subunit alpha type-4 [Salmo salar];>gi|209735488|gb|ACI68613.1| Proteasome subunit alpha type-4 [Salmo salar];>gi|209734114|gb|ACI67926.	8	6	6	6	5	4	4	5	3	4	3	3	5	4	4	4	4	5	5	6	4	5	5	4	4	5	3	4	3	3	5	4	4	4	4	5	5	6	4	5	5	4	4	5
ACM09605.1;NP_001135084.1;ADM16201.1;ACN12308.1;ACN09961.1;ACI70136.1;ACI69398.1;ACI68833.1;ACI68816.1;ACH70836.1;ACI66512.1	ACM09605.1;NP_001135084.1;ADM16201.1;ACN12308.1;ACN09961.1;ACI70136.1;ACI69398.1;ACI68833.1;ACI68816.1;ACH70836.1;ACI66512.1	9;9;9;9;9;9;9;9;9;9;7	9;9;9;9;9;9;9;9;9;9;7	9;9;9;9;9;9;9;9;9;9;7	>gi|221221888|gb|ACM09605.1| Phosphatidylethanolamine-binding protein 1 [Salmo salar];>gi|213512032|ref|NP_001135084.1| phosphatidylethanolamine binding protein [Salmo salar];>gi|303665741|gb|ADM16201.1| Phosphatidylethanolamine-binding protein 1 [Salmo sa	11	9	9	9	9	9	9	9	9	9	9	9	9	9	9	9	9	9	9	9	9	9	9	9	9	9	9	9	9	9	9	9	9	9	9	9	9	9	9	9	9	9	9	9
ACH70915.1;NP_001133187.1;ACH70917.1;ACH70913.1;ACH70839.1;NP_001133188.1;ACH70916.1;ACH70914.1	ACH70915.1;NP_001133187.1;ACH70917.1;ACH70913.1;ACH70839.1;NP_001133188.1;ACH70916.1;ACH70914.1	1;1;1;1;1;1;1;1	1;1;1;1;1;1;1;1	1;1;1;1;1;1;1;1	>gi|197632383|gb|ACH70915.1| creatine kinase-2 [Salmo salar];>gi|213512802|ref|NP_001133187.1| creatine kinase-1 [Salmo salar];>gi|197632387|gb|ACH70917.1| creatine kinase-4 [Salmo salar];>gi|197632379|gb|ACH70913.1| creatine kinase-1 [Salmo salar];>gi|197	8	1	1	1	0	0	1	0	0	0	0	0	1	1	0	1	1	1	0	0	0	0	0	0	1	0	0	0	0	0	1	1	0	1	1	1	0	0	0	0	0	0	1	0
ADM16249.1;ADM16007.1;ACN12369.1;ACN12195.1;ACN10022.1;ACN09848.1;ACI68255.1;ACI67162.1;ACI66971.1;ACH70842.1;ACN11199.1	ADM16249.1;ADM16007.1;ACN12369.1;ACN12195.1;ACN10022.1;ACN09848.1;ACI68255.1;ACI67162.1;ACI66971.1;ACH70842.1;ACN11199.1	7;7;7;7;7;7;7;7;7;7;6	7;7;7;7;7;7;7;7;7;7;6	7;7;7;7;7;7;7;7;7;7;6	>gi|303666880|gb|ADM16249.1| 40S ribosomal protein S12 [Salmo salar];>gi|303660795|gb|ADM16007.1| 40S ribosomal protein S12 [Salmo salar];>gi|223672375|gb|ACN12369.1| 40S ribosomal protein S12 [Salmo salar];>gi|223672027|gb|ACN12195.1| 40S ribosomal protei	11	7	7	7	7	6	6	7	7	7	7	6	7	7	6	7	7	6	7	6	7	6	7	6	6	7	7	7	7	6	7	7	6	7	7	6	7	6	7	6	7	6	6	7
ACI67410.1;ACH70844.1	ACI67410.1;ACH70844.1	9;9	1;1	1;1	>gi|209733082|gb|ACI67410.1| 60S ribosomal protein L5 [Salmo salar];>gi|197632241|gb|ACH70844.1| ribosomal protein L5a [Salmo salar]	2	9	1	1	7	7	8	8	6	7	5	7	6	7	8	7	7	5	6	6	7	7	1	1	1	1	1	1	1	1	1	1	1	1	1	1	1	1	1	1	1	1	1	1
ACI69812.1;ACI67159.1;ACI66094.1;ACH70846.1;ACN12403.1;ACN10056.1;ACI68053.1;ACI68412.1;ACI67887.1;ACI70128.1	ACI69812.1;ACI67159.1;ACI66094.1;ACH70846.1;ACN12403.1;ACN10056.1;ACI68053.1;ACI68412.1;ACI67887.1;ACI70128.1	5;5;5;5;5;5;4;4;4;4	5;5;5;5;5;5;4;4;4;4	5;5;5;5;5;5;4;4;4;4	>gi|209737886|gb|ACI69812.1| 40S ribosomal protein S10 [Salmo salar];>gi|209732580|gb|ACI67159.1| 40S ribosomal protein S10 [Salmo salar];>gi|209730450|gb|ACI66094.1| 40S ribosomal protein S10 [Salmo salar];>gi|197632245|gb|ACH70846.1| ribosomal protein S1	10	5	5	5	3	5	4	3	3	4	3	3	3	4	4	5	4	3	4	4	4	3	3	5	4	3	3	4	3	3	3	4	4	5	4	3	4	4	4	3	3	5	4	3
NP_001133163.1;AGH92539.1;ACI67853.1;ACH70848.1;ADM16197.1;ADM16180.1;ACN12404.1;ACN10057.1;ACM08938.1;ACI69301.1;ACI66802.2;ACI66540.1;ACI69329.1	NP_001133163.1;AGH92539.1;ACI67853.1;ACH70848.1;ADM16197.1;ADM16180.1;ACN12404.1;ACN10057.1;ACM08938.1;ACI69301.1;ACI66802.2;ACI66540.1;ACI69329.1	15;15;15;15;14;14;14;14;14;14;14;14;13	15;15;15;15;14;14;14;14;14;14;14;14;13	15;15;15;15;14;14;14;14;14;14;14;14;13	>gi|213513562|ref|NP_001133163.1| ATP synthase subunit b, mitochondrial [Salmo salar];>gi|469832374|gb|AGH92539.1| ATP synthase H+ transporting mitochondrial F0 complex subunit b isoform 1 [Salmo salar];>gi|209733968|gb|ACI67853.1| ATP synthase subunit b,	13	15	15	15	13	13	14	11	12	13	10	11	10	13	11	14	10	10	12	11	10	10	13	13	14	11	12	13	10	11	10	13	11	14	10	10	12	11	10	10	13	13	14	11
NP_001133164.1;ACN12523.1;ACN10170.1;ACH70849.1;ACN12395.1;ACN10048.1	NP_001133164.1;ACN12523.1;ACN10170.1;ACH70849.1;ACN12395.1;ACN10048.1	6;6;6;6;6;6	6;6;6;6;6;6	6;6;6;6;6;6	>gi|213513722|ref|NP_001133164.1| 60S ribosomal protein L34 [Salmo salar];>gi|223672683|gb|ACN12523.1| 60S ribosomal protein L34 [Salmo salar];>gi|223646824|gb|ACN10170.1| 60S ribosomal protein L34 [Salmo salar];>gi|197632251|gb|ACH70849.1| ribosomal prote	6	6	6	6	5	5	4	4	4	4	4	4	4	5	4	4	4	5	4	4	4	5	5	5	4	4	4	4	4	4	4	5	4	4	4	5	4	4	4	5	5	5	4	4
NP_001135166.1;ACN12497.1;ACN10146.1;ACI67402.1;ACH70850.1;ADM16144.1;ACI66514.1	NP_001135166.1;ACN12497.1;ACN10146.1;ACI67402.1;ACH70850.1;ADM16144.1;ACI66514.1	6;6;6;6;6;5;5	6;6;6;6;6;5;5	6;6;6;6;6;5;5	>gi|213515560|ref|NP_001135166.1| succinate dehydrogenase [ubiquinone] iron-sulfur subunit, mitochondrial [Salmo salar];>gi|223672631|gb|ACN12497.1| Succinate dehydrogenase iron-sulfur subunit, mitochondrial precursor [Salmo salar];>gi|223646776|gb|ACN1014	7	6	6	6	5	6	3	2	3	3	3	3	3	5	3	3	3	2	2	2	2	3	5	6	3	2	3	3	3	3	3	5	3	3	3	2	2	2	2	3	5	6	3	2
AGH92638.1;ACN12423.1;ACN12315.1;ACN10570.1;ACN10076.1;ACN09968.1;ACI68814.1;ACI67044.1;ACI33750.1;ACH70851.1	AGH92638.1;ACN12423.1;ACN12315.1;ACN10570.1;ACN10076.1;ACN09968.1;ACI68814.1;ACI67044.1;ACI33750.1;ACH70851.1	8;8;8;8;8;8;8;8;8;8	8;8;8;8;8;8;8;8;8;8	4;4;4;4;4;4;4;4;4;4	>gi|469832572|gb|AGH92638.1| ribosomal protein L17 [Salmo salar];>gi|223672483|gb|ACN12423.1| 60S ribosomal protein L17 [Salmo salar];>gi|223672267|gb|ACN12315.1| 60S ribosomal protein L17 [Salmo salar];>gi|223647624|gb|ACN10570.1| 60S ribosomal protein L1	10	8	8	4	7	8	7	5	5	6	4	5	4	8	6	5	6	4	5	5	4	5	7	8	7	5	5	6	4	5	4	8	6	5	6	4	5	5	4	5	3	4	4	4
NP_001135167.1;B5DGH9.1;ACH70853.1	NP_001135167.1;B5DGH9.1;ACH70853.1	4;4;4	4;4;4	4;4;4	>gi|213510858|ref|NP_001135167.1| eukaryotic translation initiation factor 3 subunit E [Salmo salar];>gi|224488019|sp|B5DGH9.1|EIF3E_SALSA RecName: Full=Eukaryotic translation initiation factor 3 subunit E; Short=eIF3e; AltName: Full=Eukaryotic translation	3	4	4	4	4	4	3	4	3	3	3	4	3	4	3	2	3	2	2	2	3	4	4	4	3	4	3	3	3	4	3	4	3	2	3	2	2	2	3	4	4	4	3	4
NP_001133165.1;ACH70855.1;NP_001158770.1;ACN12745.1;ACN10383.1;ACN12501.1;ACN10150.1	NP_001133165.1;ACH70855.1;NP_001158770.1;ACN12745.1;ACN10383.1;ACN12501.1;ACN10150.1	7;7;6;6;6;5;5	7;7;6;6;6;5;5	7;7;6;6;6;5;5	>gi|213513884|ref|NP_001133165.1| 60S ribosomal protein L28 [Salmo salar];>gi|197632263|gb|ACH70855.1| ribosomal protein L28 [Salmo salar];>gi|259155421|ref|NP_001158770.1| 60S ribosomal protein L28 [Salmo salar];>gi|223673127|gb|ACN12745.1| 60S ribosomal	7	7	7	7	6	6	7	7	7	6	7	6	7	7	7	6	7	7	6	6	7	6	6	6	7	7	7	6	7	6	7	7	7	6	7	7	6	6	7	6	6	6	7	7
ACI69575.1;NP_001134898.1;ACI69839.1;ACI69372.1;ACI68797.1;ACH70856.1	ACI69575.1;NP_001134898.1;ACI69839.1;ACI69372.1;ACI68797.1;ACH70856.1	1;1;1;1;1;1	1;1;1;1;1;1	1;1;1;1;1;1	>gi|209737412|gb|ACI69575.1| Translation machinery-associated protein 20 [Salmo salar];>gi|213513526|ref|NP_001134898.1| Translation machinery-associated protein 20 [Salmo salar];>gi|209737940|gb|ACI69839.1| Translation machinery-associated protein 20 [Sal	6	1	1	1	1	1	1	1	1	1	1	1	1	1	1	1	1	1	1	1	1	1	1	1	1	1	1	1	1	1	1	1	1	1	1	1	1	1	1	1	1	1	1	1
ACI68370.1;ACH70859.1;ACM08535.1;ACN12217.1;ACN09870.1;NP_001134862.1;ACI69192.1	ACI68370.1;ACH70859.1;ACM08535.1;ACN12217.1;ACN09870.1	4;4;4;3;3;1;1	4;4;4;3;3;1;1	4;4;4;3;3;1;1	>gi|209735002|gb|ACI68370.1| 60S ribosomal protein L12 [Salmo salar];>gi|197632271|gb|ACH70859.1| ribosomal protein L12 [Salmo salar];>gi|221219748|gb|ACM08535.1| 60S ribosomal protein L12 [Salmo salar];>gi|223672071|gb|ACN12217.1| 60S ribosomal protein L1	7	4	4	4	4	3	3	3	3	3	4	4	3	4	3	3	4	3	3	3	4	4	4	3	3	3	3	3	4	4	3	4	3	3	4	3	3	3	4	4	4	3	3	3
ACI67576.1;AGH92551.1;ACN12665.1;ACN12411.1;ACN10305.1;ACN10064.1;ACM08597.1;ACM08573.1;ACM08234.1;ACI69510.1;ACH70864.1;ACI66830.1	ACI67576.1;AGH92551.1;ACN12665.1;ACN12411.1;ACN10305.1;ACN10064.1;ACM08597.1;ACM08573.1;ACM08234.1;ACI69510.1;ACH70864.1;ACI66830.1	2;2;2;2;2;2;2;2;2;2;2;1	2;2;2;2;2;2;2;2;2;2;2;1	2;2;2;2;2;2;2;2;2;2;2;1	>gi|209733414|gb|ACI67576.1| Cytochrome c oxidase subunit 4 isoform 1, mitochondrial precursor [Salmo salar];>gi|469832398|gb|AGH92551.1| cytochrome c oxidase subunit 4 isoform 1 mitochondrial precursor [Salmo salar];>gi|223672967|gb|ACN12665.1| Cytochrome	12	2	2	2	2	2	1	2	1	1	1	2	2	2	1	1	2	2	1	1	2	0	2	2	1	2	1	1	1	2	2	2	1	1	2	2	1	1	2	0	2	2	1	2
ADM16027.1;ACI69598.1;ACI68800.1;ACI67569.1;ACH70865.1	ADM16027.1;ACI69598.1;ACI68800.1;ACI67569.1;ACH70865.1	6;6;6;6;6	6;6;6;6;6	6;6;6;6;6	>gi|303661230|gb|ADM16027.1| Proteasome subunit beta type-3 [Salmo salar];>gi|209737458|gb|ACI69598.1| Proteasome subunit beta type-3 [Salmo salar];>gi|209735862|gb|ACI68800.1| Proteasome subunit beta type-3 [Salmo salar];>gi|209733400|gb|ACI67569.1| Prote	5	6	6	6	5	5	4	5	5	5	5	5	5	5	5	5	6	5	5	5	5	5	5	5	4	5	5	5	5	5	5	5	5	5	6	5	5	5	5	5	5	5	4	5
AGH92503.1;ACN12526.1;ACN12284.1;ACN10173.1;ACN09937.1;ACI67712.1;ACI66620.1;ACH70866.1;AGH92514.1;ACN12364.1;ACN10017.1;ACI69780.1;ACI68693.1;ACI66416.1;ACI69593.1;ACI68348.1	AGH92503.1;ACN12526.1;ACN12284.1;ACN10173.1;ACN09937.1;ACI67712.1;ACI66620.1;ACH70866.1;AGH92514.1;ACN12364.1;ACN10017.1;ACI69780.1;ACI68693.1;ACI66416.1;ACI69593.1;ACI68348.1	5;5;5;5;5;5;5;5;5;5;5;5;5;5;4;4	5;5;5;5;5;5;5;5;5;5;5;5;5;5;4;4	5;5;5;5;5;5;5;5;5;5;5;5;5;5;4;4	>gi|469832302|gb|AGH92503.1| ribosomal protein S25 [Salmo salar];>gi|223672689|gb|ACN12526.1| 40S ribosomal protein S25 [Salmo salar];>gi|223672205|gb|ACN12284.1| 40S ribosomal protein S25 [Salmo salar];>gi|223646830|gb|ACN10173.1| 40S ribosomal protein S2	16	5	5	5	5	5	5	4	5	4	5	5	5	5	5	5	5	4	5	5	4	4	5	5	5	4	5	4	5	5	5	5	5	5	5	4	5	5	4	4	5	5	5	4
NP_001133168.1;ACN12372.1;ACN10025.1;ACM08571.1;ACI68145.1;ACI66868.1;ACH70867.1;ACN12380.1;ACN10033.1	NP_001133168.1;ACN12372.1;ACN10025.1;ACM08571.1;ACI68145.1;ACI66868.1;ACH70867.1;ACN12380.1;ACN10033.1	4;4;4;4;4;4;4;4;4	4;4;4;4;4;4;4;4;4	4;4;4;4;4;4;4;4;4	>gi|213514366|ref|NP_001133168.1| 60S ribosomal protein L38 [Salmo salar];>gi|223672381|gb|ACN12372.1| 60S ribosomal protein L38 [Salmo salar];>gi|223646534|gb|ACN10025.1| 60S ribosomal protein L38 [Salmo salar];>gi|221219820|gb|ACM08571.1| 60S ribosomal p	9	4	4	4	4	3	4	3	1	1	2	2	2	4	4	3	2	2	1	1	2	2	4	3	4	3	1	1	2	2	2	4	4	3	2	2	1	1	2	2	4	3	4	3
NP_001135169.1;ACH70868.1	NP_001135169.1;ACH70868.1	8;8	2;2	2;2	>gi|213511212|ref|NP_001135169.1| 60S ribosomal protein L6 [Salmo salar];>gi|197632289|gb|ACH70868.1| ribosomal protein L6 [Salmo salar]	2	8	2	2	7	7	8	6	7	7	6	6	6	7	6	7	8	6	6	7	5	6	2	2	2	1	2	2	2	2	2	2	2	2	2	2	2	2	1	2	2	2	2	1
NP_001167031.1;ACI68381.1;ACH70869.1	NP_001167031.1;ACI68381.1;ACH70869.1	3;3;3	1;1;1	1;1;1	>gi|291190540|ref|NP_001167031.1| calpain small subunit 1 [Salmo salar];>gi|209735024|gb|ACI68381.1| Calpain small subunit 1 [Salmo salar];>gi|197632291|gb|ACH70869.1| calpain small subunit 1 [Salmo salar]	3	3	1	1	3	3	3	2	3	3	2	2	2	3	3	2	3	2	2	2	2	2	1	1	1	1	1	1	1	1	1	1	1	1	1	1	1	1	1	1	1	1	1	1
NP_001133170.1;ACN12594.1;ACN12243.1;ACN10239.1;ACN09896.1;ACM09096.1;ACM08578.1;ACH70874.1;ACN12487.1;ACN12197.1;ACN10136.1;ACN09850.1;ACM09464.1;ACI67914.1	NP_001133170.1;ACN12594.1;ACN12243.1;ACN10239.1;ACN09896.1;ACM09096.1;ACM08578.1;ACH70874.1;ACN12487.1;ACN12197.1;ACN10136.1;ACN09850.1;ACM09464.1	5;5;5;5;5;5;5;5;4;4;4;4;4;1	5;5;5;5;5;5;5;5;4;4;4;4;4;1	5;5;5;5;5;5;5;5;4;4;4;4;4;1	>gi|213514690|ref|NP_001133170.1| high-mobility group box 2 [Salmo salar];>gi|223672825|gb|ACN12594.1| High mobility group protein B2 [Salmo salar];>gi|223672123|gb|ACN12243.1| High mobility group protein B2 [Salmo salar];>gi|223646962|gb|ACN10239.1| High	14	5	5	5	5	5	3	2	4	3	3	3	3	5	4	3	3	2	4	4	2	3	5	5	3	2	4	3	3	3	3	5	4	3	3	2	4	4	2	3	5	5	3	2
NP_001133172.1;ACN12766.1;ACN10401.1;ACI70144.1;ACI68356.1;ACH70876.1;ACI67947.1	NP_001133172.1;ACN12766.1;ACN10401.1;ACI70144.1;ACI68356.1;ACH70876.1	6;6;6;6;6;6;2	6;6;6;6;6;6;2	6;6;6;6;6;6;2	>gi|213515044|ref|NP_001133172.1| eukaryotic translation initiation factor 3 subunit M [Salmo salar];>gi|223673169|gb|ACN12766.1| Eukaryotic translation initiation factor 3 subunit M [Salmo salar];>gi|223647286|gb|ACN10401.1| Eukaryotic translation initiat	7	6	6	6	5	6	6	4	4	6	3	4	2	6	4	6	5	5	4	4	5	4	5	6	6	4	4	6	3	4	2	6	4	6	5	5	4	4	5	4	5	6	6	4
ACI68884.1;ACH70877.1	ACI68884.1;ACH70877.1	2;2	2;2	2;2	>gi|209736030|gb|ACI68884.1| Cytochrome c oxidase subunit 5B, mitochondrial precursor [Salmo salar];>gi|197632307|gb|ACH70877.1| cytochrome c oxidase subunit vb [Salmo salar]	2	2	2	2	2	2	1	2	1	1	2	2	2	2	1	1	2	2	1	1	2	2	2	2	1	2	1	1	2	2	2	2	1	1	2	2	1	1	2	2	2	2	1	2
NP_001134368.1;ADM16261.1;ACI67241.1;ACH70881.1	NP_001134368.1;ADM16261.1;ACI67241.1;ACH70881.1	10;10;10;10	10;10;10;10	10;10;10;10	>gi|213515120|ref|NP_001134368.1| 40S ribosomal protein S8 [Salmo salar];>gi|303667265|gb|ADM16261.1| 40S ribosomal protein S8 [Salmo salar];>gi|209732744|gb|ACI67241.1| 40S ribosomal protein S8 [Salmo salar];>gi|197632315|gb|ACH70881.1| ribosomal protein	4	10	10	10	10	9	10	9	10	10	8	8	8	9	9	9	9	8	9	9	7	8	10	9	10	9	10	10	8	8	8	9	9	9	9	8	9	9	7	8	10	9	10	9
ACI70200.1;ACI67545.1;ACI34044.1;ACH70882.1;ACI70102.1;ACI69521.1	ACI70200.1;ACI67545.1;ACI34044.1;ACH70882.1;ACI70102.1;ACI69521.1	4;4;4;4;3;3	3;3;3;3;3;2	3;3;3;3;3;2	>gi|209738662|gb|ACI70200.1| 60S ribosomal protein L5 [Salmo salar];>gi|209733352|gb|ACI67545.1| 60S ribosomal protein L5 [Salmo salar];>gi|209155624|gb|ACI34044.1| 60S ribosomal protein L5 [Salmo salar];>gi|197632317|gb|ACH70882.1| Ribosomal protein L5b [	6	4	3	3	3	3	3	3	4	3	3	3	3	3	3	3	3	3	3	4	2	3	2	2	2	2	3	2	2	2	2	2	2	2	2	2	2	3	1	2	2	2	2	2
NP_001134315.1;ACN12392.1;ACN12233.1;ACN10045.1;ACN09886.1;ACI67034.1;ACH70883.1	NP_001134315.1;ACN12392.1;ACN12233.1;ACN10045.1;ACN09886.1;ACI67034.1;ACH70883.1	2;2;2;2;2;2;2	2;2;2;2;2;2;2	2;2;2;2;2;2;2	>gi|213511786|ref|NP_001134315.1| 40S ribosomal protein S20 [Salmo salar];>gi|223672421|gb|ACN12392.1| 40S ribosomal protein S20 [Salmo salar];>gi|223672103|gb|ACN12233.1| 40S ribosomal protein S20 [Salmo salar];>gi|223646574|gb|ACN10045.1| 40S ribosomal p	7	2	2	2	2	2	2	2	1	2	2	2	2	2	2	2	2	1	2	2	1	2	2	2	2	2	1	2	2	2	2	2	2	2	2	1	2	2	1	2	2	2	2	2
NP_001136182.1;NP_001134033.1;ACI34350.1;ACH70884.1	NP_001136182.1;NP_001134033.1;ACI34350.1;ACH70884.1	2;2;2;2	2;2;2;2	2;2;2;2	>gi|218505667|ref|NP_001136182.1| COP9 signalosome complex subunit 3 [Salmo salar];>gi|213511684|ref|NP_001134033.1| COP9 signalosome complex subunit 3 [Salmo salar];>gi|209156236|gb|ACI34350.1| COP9 signalosome complex subunit 3 [Salmo salar];>gi|19763232	4	2	2	2	2	2	2	1	1	2	1	1	1	2	2	1	1	2	1	2	1	1	2	2	2	1	1	2	1	1	1	2	2	1	1	2	1	2	1	1	2	2	2	1
NP_001133173.1;ACH70885.1	NP_001133173.1;ACH70885.1	2;2	1;1	1;1	>gi|213515222|ref|NP_001133173.1| cofilin 2 [Salmo salar];>gi|197632323|gb|ACH70885.1| cofilin 2 [Salmo salar]	2	2	1	1	1	1	1	0	0	1	1	0	1	1	0	1	0	0	1	1	0	0	0	0	1	0	0	1	1	0	1	0	0	1	0	0	1	1	0	0	0	0	1	0
NP_001133174.1;ACM09835.1;ACM09737.1;ACH70887.1;ACI70188.1	NP_001133174.1;ACM09835.1;ACM09737.1;ACH70887.1;ACI70188.1	18;18;18;18;16	18;18;18;18;16	16;16;16;16;14	>gi|213515400|ref|NP_001133174.1| triosephosphate isomerase B [Salmo salar];>gi|221222348|gb|ACM09835.1| Triosephosphate isomerase [Salmo salar];>gi|221222152|gb|ACM09737.1| Triosephosphate isomerase [Salmo salar];>gi|197632327|gb|ACH70887.1| triosephospha	5	18	18	16	17	18	14	15	16	16	17	15	16	17	15	13	16	15	17	17	14	15	17	18	14	15	16	16	17	15	16	17	15	13	16	15	17	17	14	15	15	16	12	13
ACI70071.1;ACI67147.1;ACI66312.1;ACH70889.1;ACI68911.1;ACI67860.1	ACI70071.1;ACI67147.1;ACI66312.1;ACH70889.1;ACI68911.1;ACI67860.1	6;6;6;6;6;4	6;6;6;6;6;4	6;6;6;6;6;4	>gi|209738404|gb|ACI70071.1| FK506-binding protein 2 precursor [Salmo salar];>gi|209732556|gb|ACI67147.1| FK506-binding protein 2 precursor [Salmo salar];>gi|209730886|gb|ACI66312.1| FK506-binding protein 2 precursor [Salmo salar];>gi|197632331|gb|ACH70889	6	6	6	6	6	5	4	4	4	4	4	4	4	6	4	4	4	4	4	5	4	4	6	5	4	4	4	4	4	4	4	6	4	4	4	4	4	5	4	4	6	5	4	4
NP_001134789.1;B5DGL6.1;ADM16028.1;ACN12266.1;ACN09919.1;ACI69899.1;ACI68885.1;ACI67043.1;ACI66415.1;ACH70890.1	NP_001134789.1;B5DGL6.1;ADM16028.1;ACN12266.1;ACN09919.1;ACI69899.1;ACI68885.1;ACI67043.1;ACI66415.1;ACH70890.1	15;15;15;15;15;15;15;15;15;15	15;15;15;15;15;15;15;15;15;15	15;15;15;15;15;15;15;15;15;15	>gi|213514340|ref|NP_001134789.1| 40S ribosomal protein S3a [Salmo salar];>gi|269969608|sp|B5DGL6.1|RS3A_SALSA RecName: Full=40S ribosomal protein S3a;>gi|303661264|gb|ADM16028.1| 40S ribosomal protein S3a [Salmo salar];>gi|223672169|gb|ACN12266.1| 40S rib	10	15	15	15	15	12	13	10	14	13	12	11	11	15	11	14	13	10	13	14	11	10	15	12	13	10	14	13	12	11	11	15	11	14	13	10	13	14	11	10	15	12	13	10
ACN12251.1;ACN09904.1;ACN12302.1;ACN09955.1;ACM08696.1;ACH70892.1;ADM16056.1;ACI67011.1	ACN12251.1;ACN09904.1;ACN12302.1;ACN09955.1;ACM08696.1;ACH70892.1;ADM16056.1;ACI67011.1	3;3;3;3;3;3;2;2	1;1;1;1;1;1;0;0	1;1;1;1;1;1;0;0	>gi|223672139|gb|ACN12251.1| 60S ribosomal protein L22 [Salmo salar];>gi|223646292|gb|ACN09904.1| 60S ribosomal protein L22 [Salmo salar];>gi|223672241|gb|ACN12302.1| 60S ribosomal protein L22 [Salmo salar];>gi|223646394|gb|ACN09955.1| 60S ribosomal protei	8	3	1	1	3	2	3	2	2	3	3	2	3	3	3	3	2	3	3	3	3	3	1	0	1	0	0	1	1	0	1	1	1	1	0	1	1	1	1	1	1	0	1	0
NP_001133178.1;B5DGM4.1;ACH70898.1;ACM08209.1	NP_001133178.1;B5DGM4.1;ACH70898.1;ACM08209.1	3;3;3;2	3;3;3;2	3;3;3;2	>gi|213511232|ref|NP_001133178.1| adenylosuccinate synthetase isozyme 1 C [Salmo salar];>gi|308191494|sp|B5DGM4.1|PUA1C_SALSA RecName: Full=Adenylosuccinate synthetase isozyme 1 C; Short=AMPSase 1 C; Short=AdSS 1 C; AltName: Full=Adenylosuccinate synthetas	4	3	3	3	1	0	2	1	1	2	3	0	3	2	2	2	1	1	2	3	2	3	1	0	2	1	1	2	3	0	3	2	2	2	1	1	2	3	2	3	1	0	2	1
NP_001133181.1;B5DGM7.1;ACH70904.1;ACH70901.1;ACH85353.1;AAA57513.1	NP_001133181.1;B5DGM7.1;ACH70904.1;ACH70901.1;ACH85353.1	8;8;8;8;4;1	4;4;4;4;2;1	1;1;1;1;0;0	>gi|213511774|ref|NP_001133181.1| fructose-bisphosphate aldolase A [Salmo salar];>gi|576011087|sp|B5DGM7.1|ALDOA_SALSA RecName: Full=Fructose-bisphosphate aldolase A; AltName: Full=Muscle-type aldolase; AltName: Allergen=Sal s 3.0101;>gi|197632361|gb|ACH70	6	8	4	1	4	6	4	6	7	6	7	6	8	7	6	6	8	8	7	7	7	7	1	3	1	3	3	3	4	3	4	4	4	3	4	4	3	3	4	4	0	0	0	0
NP_001134581.1;NP_001133184.1;ACM09521.1;ACM08847.1;ACI68091.1;ACH70909.1;ACH70908.1	NP_001134581.1;NP_001133184.1;ACM09521.1;ACM08847.1;ACI68091.1;ACH70909.1;ACH70908.1	1;1;1;1;1;1;1	1;1;1;1;1;1;1	1;1;1;1;1;1;1	>gi|213513700|ref|NP_001134581.1| transcription factor BTF3 [Salmo salar];>gi|213512288|ref|NP_001133184.1| basic transcription factor 3-1 [Salmo salar];>gi|221221720|gb|ACM09521.1| Transcription factor BTF3 [Salmo salar];>gi|221220372|gb|ACM08847.1| Trans	7	1	1	1	0	1	0	1	0	0	0	1	0	1	1	1	1	1	0	1	1	1	0	1	0	1	0	0	0	1	0	1	1	1	1	1	0	1	1	1	0	1	0	1
NP_001133186.1;NP_001133185.1;AGH92603.1;AGH92538.1;ADM16085.1;ADM16072.1;ACN12704.1;ACN12698.1;ACN12518.1;ACN11206.1;ACN10344.1;ACN10338.1;ACN10165.1;ACM09550.1;ACM09448.1;ACM09085.1;ACM08633.1;ACM08610.1;ACM08237.1;ACI69721.1;ACI68583.1;ACI68402.1;ACI66692.1;ACI66075.1;ACI33806.1;ACI33505.1;ACH70912.1;ACH70911.1;ACH70910.1;ADM16205.1;ACI68592.1;ACN12735.1;ACN10373.1;ACM09117.1;ACI66085.1	NP_001133186.1;NP_001133185.1;AGH92603.1;AGH92538.1;ADM16085.1;ADM16072.1;ACN12704.1;ACN12698.1;ACN12518.1;ACN11206.1;ACN10344.1;ACN10338.1;ACN10165.1;ACM09550.1;ACM09448.1;ACM09085.1;ACM08633.1;ACM08610.1;ACM08237.1;ACI69721.1;ACI68583.1;ACI68402.1;ACI66692.1;ACI66075.1;ACI33806.1;ACI33505.1;ACH70912.1;ACH70911.1;ACH70910.1;ADM16205.1;ACI68592.1;ACN12735.1;ACN10373.1;ACM09117.1	8;8;8;8;8;8;8;8;8;8;8;8;8;8;8;8;8;8;8;8;8;8;8;8;8;8;8;8;8;7;7;6;6;4;3	8;8;8;8;8;8;8;8;8;8;8;8;8;8;8;8;8;8;8;8;8;8;8;8;8;8;8;8;8;7;7;6;6;4;3	8;8;8;8;8;8;8;8;8;8;8;8;8;8;8;8;8;8;8;8;8;8;8;8;8;8;8;8;8;7;7;6;6;4;3	>gi|213512632|ref|NP_001133186.1| calmodulin 2 (phosphorylase kinase, delta)-3 [Salmo salar];>gi|213512460|ref|NP_001133185.1| calmodulin 2 (phosphorylase kinase, delta)-1 [Salmo salar];>gi|469832502|gb|AGH92603.1| calmodulin [Salmo salar];>gi|469832372|gb	35	8	8	8	7	7	7	8	7	7	7	7	7	7	7	7	7	7	7	7	7	7	7	7	7	8	7	7	7	7	7	7	7	7	7	7	7	7	7	7	7	7	7	8
ACI68970.1;ACI68473.1;ACI67477.1;ACI66763.1;ACI66606.1;ACH70918.1	ACI68970.1;ACI68473.1;ACI67477.1;ACI66763.1;ACI66606.1;ACH70918.1	1;1;1;1;1;1	1;1;1;1;1;1	1;1;1;1;1;1	>gi|209736202|gb|ACI68970.1| Cytochrome c oxidase subunit VIIa-related protein, mitochondrial precursor [Salmo salar];>gi|209735208|gb|ACI68473.1| Cytochrome c oxidase subunit VIIa-related protein, mitochondrial precursor [Salmo salar];>gi|209733216|gb|ACI	6	1	1	1	1	1	1	0	1	1	1	1	1	1	1	1	1	1	1	1	1	1	1	1	1	0	1	1	1	1	1	1	1	1	1	1	1	1	1	1	1	1	1	0
ACI68986.1;ACH70919.1	ACI68986.1;ACH70919.1	1;1	1;1	1;1	>gi|209736234|gb|ACI68986.1| Cytochrome c oxidase polypeptide VIIa-liver/heart, mitochondrial precursor [Salmo salar];>gi|197632391|gb|ACH70919.1| cytochrome c oxidase subunit VIIa polypeptide 2 like-2 [Salmo salar]	2	1	1	1	1	1	1	1	1	1	1	1	1	1	0	1	1	0	1	1	0	1	1	1	1	1	1	1	1	1	1	1	0	1	1	0	1	1	0	1	1	1	1	1
ACH70922.1;ACI69486.1;ACI33459.1	ACH70922.1;ACI69486.1;ACI33459.1	5;4;4	5;4;4	5;4;4	>gi|197632397|gb|ACH70922.1| elongation factor-1 delta-1 [Salmo salar];>gi|209737234|gb|ACI69486.1| Cold-inducible RNA-binding protein [Salmo salar];>gi|209154454|gb|ACI33459.1| Cold-inducible RNA-binding protein [Salmo salar]	3	5	5	5	5	5	5	5	5	5	5	4	4	5	5	5	5	5	5	5	5	4	5	5	5	5	5	5	5	4	4	5	5	5	5	5	5	5	5	4	5	5	5	5
NP_001265971.1;ACI34012.1;ACH70927.1	NP_001265971.1;ACI34012.1;ACH70927.1	11;11;11	11;11;11	2;2;2	>gi|525314209|ref|NP_001265971.1| eukaryotic translation initiation factor 5A -1 [Salmo salar];>gi|209155560|gb|ACI34012.1| Eukaryotic translation initiation factor 5A-1 [Salmo salar];>gi|197632407|gb|ACH70927.1| eukaryotic translation initiation factor 5A	3	11	11	2	9	8	7	9	9	10	6	7	7	8	9	8	8	9	8	7	8	6	9	8	7	9	9	10	6	7	7	8	9	8	8	9	8	7	8	6	2	2	1	2
NP_001133193.1;B5DGQ7.1;ACH70932.1;ACH70931.1;NP_001135172.1;ACH70930.1	NP_001133193.1;B5DGQ7.1;ACH70932.1;ACH70931.1;NP_001135172.1;ACH70930.1	26;26;26;26;23;23	26;26;26;26;23;23	22;22;22;22;19;19	>gi|213513724|ref|NP_001133193.1| beta-enolase [Salmo salar];>gi|576011131|sp|B5DGQ7.1|ENOB_SALSA RecName: Full=Beta-enolase; AltName: Full=2-phospho-D-glycerate hydro-lyase; AltName: Full=Enolase 3; AltName: Full=Muscle-specific enolase; Short=MSE; AltNam	6	26	26	22	26	24	20	21	23	22	21	23	22	25	22	20	24	20	22	22	20	21	26	24	20	21	23	22	21	23	22	25	22	20	24	20	22	22	20	21	22	20	16	17
NP_001133194.1;ACN12571.1;ACN12264.1;ACN10744.1;ACN10216.1;ACN09917.1;ACI68239.1;ACH70933.1	NP_001133194.1;ACN12571.1;ACN12264.1;ACN10744.1;ACN10216.1;ACN09917.1;ACI68239.1;ACH70933.1	11;11;11;11;11;11;11;11	11;11;11;11;11;11;11;11	5;5;5;5;5;5;5;5	>gi|213513868|ref|NP_001133194.1| ferritin, heavy polypeptide 1-1 [Salmo salar];>gi|223672779|gb|ACN12571.1| Ferritin, heavy subunit [Salmo salar];>gi|223672165|gb|ACN12264.1| Ferritin, heavy subunit [Salmo salar];>gi|223647972|gb|ACN10744.1| Ferritin, hea	8	11	11	5	9	5	9	7	7	8	8	5	5	9	7	9	5	5	8	7	6	6	9	5	9	7	7	8	8	5	5	9	7	9	5	5	8	7	6	6	5	2	4	2
ACN12650.1;ACN10292.1;ACI69872.1;ACH70941.1;ACH70940.1;ACH70938.1;ACH70937.1;NP_001117033.1;CAJ76703.1;ACH70936.1;ACH70939.1	ACN12650.1;ACN10292.1;ACI69872.1;ACH70941.1;ACH70940.1;ACH70938.1;ACH70937.1;NP_001117033.1;CAJ76703.1;ACH70936.1;ACH70939.1	17;17;17;17;17;17;17;16;16;15;14	17;17;17;17;17;17;17;16;16;15;14	15;15;15;15;15;15;15;14;14;13;12	>gi|223672937|gb|ACN12650.1| Glyceraldehyde-3-phosphate dehydrogenase [Salmo salar];>gi|223647068|gb|ACN10292.1| Glyceraldehyde-3-phosphate dehydrogenase [Salmo salar];>gi|209738006|gb|ACI69872.1| Glyceraldehyde-3-phosphate dehydrogenase [Salmo salar];>gi|	11	17	17	15	17	14	15	15	16	15	15	14	15	17	15	14	15	15	14	15	14	15	17	14	15	15	16	15	15	14	15	17	15	14	15	15	14	15	14	15	15	12	13	13
NP_001133197.1;NP_001133196.1;ACN12610.1;ACN10254.1;ACH70947.1;ACH70946.1;ACI66333.1;ACI67479.1	NP_001133197.1;NP_001133196.1;ACN12610.1;ACN10254.1;ACH70947.1;ACH70946.1	7;7;7;7;7;7;3;1	7;7;7;7;7;7;3;1	7;7;7;7;7;7;3;1	>gi|213514332|ref|NP_001133197.1| isocitrate dehydrogenase 2-2 (NADP+), mitochondrial [Salmo salar];>gi|213514172|ref|NP_001133196.1| isocitrate dehydrogenase 2-1 (NADP+), mitochondrial [Salmo salar];>gi|223672857|gb|ACN12610.1| Isocitrate dehydrogenase, m	8	7	7	7	6	6	5	4	6	5	4	5	3	7	6	4	4	5	5	5	6	4	6	6	5	4	6	5	4	5	3	7	6	4	4	5	5	5	6	4	6	6	5	4
ACH70948.1;NP_001135174.1;ACI66104.1;ACI67899.1;ACI68220.1;ACI66609.1	ACH70948.1;NP_001135174.1;ACI66104.1;ACI67899.1;ACI68220.1	19;18;18;17;17;8	2;2;2;2;2;1	2;2;2;2;2;1	>gi|197632449|gb|ACH70948.1| malate dehydrogenase 2-1, NAD (mitochondrial) [Salmo salar];>gi|213512098|ref|NP_001135174.1| malate dehydrogenase 2-1, NAD (mitochondrial) [Salmo salar];>gi|209730470|gb|ACI66104.1| Malate dehydrogenase, mitochondrial precurso	6	19	2	2	18	17	18	15	17	17	16	17	16	18	17	17	16	17	17	16	17	17	1	1	2	1	1	1	0	1	0	1	1	1	0	1	1	1	1	1	1	1	2	1
NP_001133198.1;ACI68017.1;ACH70949.1;ACI66741.1	NP_001133198.1;ACI68017.1;ACH70949.1	19;19;19;2	19;19;19;2	2;2;2;0	>gi|213514494|ref|NP_001133198.1| malate dehydrogenase 2-2, NAD (mitochondrial) [Salmo salar];>gi|209734296|gb|ACI68017.1| Malate dehydrogenase, mitochondrial precursor [Salmo salar];>gi|197632451|gb|ACH70949.1| malate dehydrogenase 2-2, NAD (mitochondrial	4	19	19	2	19	18	18	16	18	18	18	18	18	19	18	18	18	18	18	17	17	18	19	18	18	16	18	18	18	18	18	19	18	18	18	18	18	17	17	18	2	2	2	2
NP_001117188.1;CAD89610.1;ACH70952.1;ACH70951.1;ACH70950.1;CAD89611.1	NP_001117188.1;CAD89610.1;ACH70952.1;ACH70951.1;ACH70950.1	5;5;5;5;5;2	5;5;5;5;5;2	5;5;5;5;5;2	>gi|185132088|ref|NP_001117188.1| myosin regulatory light chain 2 [Salmo salar];>gi|30141484|emb|CAD89610.1| myosin regulatory light chain 2 [Salmo salar];>gi|197632457|gb|ACH70952.1| myosin regulatory light chain 2-2 [Salmo salar];>gi|197632455|gb|ACH7095	6	5	5	5	1	0	0	0	2	2	0	0	4	1	3	0	4	5	5	0	0	0	1	0	0	0	2	2	0	0	4	1	3	0	4	5	5	0	0	0	1	0	0	0
ADM15886.1;ACI68070.1;ACH70954.1	ADM15886.1;ACI68070.1;ACH70954.1	9;9;9	9;9;9	1;1;1	>gi|303657571|gb|ADM15886.1| Myosin regulatory light chain 2, smooth muscle isoform [Salmo salar];>gi|209734402|gb|ACI68070.1| Myosin regulatory light chain 2, smooth muscle isoform [Salmo salar];>gi|197632461|gb|ACH70954.1| myosin, light polypeptide 9, li	3	9	9	1	8	9	7	8	9	8	8	7	8	8	9	8	9	8	8	9	7	9	8	9	7	8	9	8	8	7	8	8	9	8	9	8	8	9	7	9	0	1	0	1
NP_001133218.1;NP_001133199.1;ACH71036.1;ACH70955.1	NP_001133218.1;NP_001133199.1;ACH71036.1;ACH70955.1	4;4;4;4	2;2;2;2	2;2;2;2	>gi|213513292|ref|NP_001133218.1| myosin light chain 1-1 [Salmo salar];>gi|213514656|ref|NP_001133199.1| myosin, light polypeptide 3-1 [Salmo salar];>gi|197632625|gb|ACH71036.1| myosin light chain 1-1 [Salmo salar];>gi|197632463|gb|ACH70955.1| myosin, ligh	4	4	2	2	2	1	1	2	2	2	2	1	3	2	2	1	2	4	2	1	2	2	0	0	0	0	0	0	0	0	1	0	0	0	1	2	1	0	0	0	0	0	0	0
ACH70959.1;NP_001133566.1;ACI33491.1;ACM09555.1;ACM08320.1;ACH70960.1;ACN12625.1;ACN10269.1;ACM08332.1	ACH70959.1;NP_001133566.1;ACI33491.1;ACM09555.1;ACM08320.1;ACH70960.1;ACN12625.1;ACN10269.1;ACM08332.1	4;4;4;4;4;4;4;4;4	4;4;4;4;4;4;4;4;4	4;4;4;4;4;4;4;4;4	>gi|197632471|gb|ACH70959.1| nucleosome assembly protein 1, like 1 [Salmo salar];>gi|213515296|ref|NP_001133566.1| Nucleosome assembly protein 1-like 1 [Salmo salar];>gi|209154518|gb|ACI33491.1| Nucleosome assembly protein 1-like 1 [Salmo salar];>gi|221221	9	4	4	4	3	2	4	2	3	3	3	2	3	3	3	2	3	2	3	2	3	2	3	2	4	2	3	3	3	2	3	3	3	2	3	2	3	2	3	2	3	2	4	2
ACI70006.1;ACI66033.1;ACH70967.1;ACI69778.1;ACI67796.1;ACI66670.1;ACI69799.1	ACI70006.1;ACI66033.1;ACH70967.1;ACI69778.1;ACI67796.1;ACI66670.1;ACI69799.1	9;9;9;8;7;7;7	9;9;9;8;7;7;7	4;4;4;4;3;3;3	>gi|209738274|gb|ACI70006.1| Proteasome subunit alpha type-6 [Salmo salar];>gi|209730328|gb|ACI66033.1| Proteasome subunit alpha type-6 [Salmo salar];>gi|197632487|gb|ACH70967.1| proteasome (prosome, macropain) subunit, alpha type 6-1 [Salmo salar];>gi|209	7	9	9	4	8	8	8	7	8	8	7	8	8	7	8	8	7	8	8	8	8	8	8	8	8	7	8	8	7	8	8	7	8	8	7	8	8	8	8	8	3	3	3	2
AHG98248.1;ACI68156.1;ACH70970.1;AHG98250.1;AHG98247.1;ACM09389.1;ACH70969.1;ACM08637.1;AHG98249.1;ACM08636.1;ACI69314.1;ACI68854.1;ACI67628.1	AHG98248.1;ACI68156.1;ACH70970.1;AHG98250.1;AHG98247.1;ACM09389.1;ACH70969.1;ACM08637.1;AHG98249.1;ACM08636.1	7;7;7;5;5;5;5;4;4;4;3;3;2	7;7;7;5;5;5;5;4;4;4;3;3;2	6;6;6;4;4;4;4;3;3;3;3;2;2	>gi|575523829|gb|AHG98248.1| proteasome subunit alpha type-7 A-2, partial [Salmo salar];>gi|209734574|gb|ACI68156.1| Proteasome subunit alpha type-7 [Salmo salar];>gi|197632493|gb|ACH70970.1| proteasome subunit alpha type 7-2 [Salmo salar];>gi|575523853|gb	13	7	7	6	6	6	6	5	4	6	5	5	4	7	6	5	5	5	5	5	5	5	6	6	6	5	4	6	5	5	4	7	6	5	5	5	5	5	5	5	5	5	5	4
ACH70972.1;NP_001133203.1;ACH70971.1	ACH70972.1;NP_001133203.1;ACH70971.1	10;9;9	10;9;9	10;9;9	>gi|197632497|gb|ACH70972.1| proteasome (prosome, macropain) 26S subunit, non-ATPase, 13 [Salmo salar];>gi|213515362|ref|NP_001133203.1| proteasome (prosome, macropain) 26S subunit, non-ATPase, 13 [Salmo salar];>gi|197632495|gb|ACH70971.1| proteasome (pros	3	10	10	10	6	5	9	8	8	9	9	9	8	5	8	8	9	9	9	10	9	9	6	5	9	8	8	9	9	9	8	5	8	8	9	9	9	10	9	9	6	5	9	8
NP_001133516.1;ACN10780.1;ACI33390.1;ACH70973.1;NP_001133204.1;ACH70974.1	NP_001133516.1;ACN10780.1;ACI33390.1;ACH70973.1;NP_001133204.1;ACH70974.1	9;9;9;9;8;8	9;9;9;9;8;8	9;9;9;9;8;8	>gi|213515530|ref|NP_001133516.1| 26S proteasome non-ATPase regulatory subunit 3 [Salmo salar];>gi|223648044|gb|ACN10780.1| 26S proteasome non-ATPase regulatory subunit 3 [Salmo salar];>gi|209154316|gb|ACI33390.1| 26S proteasome non-ATPase regulatory subun	6	9	9	9	7	9	7	4	5	2	1	4	4	9	7	6	7	4	7	5	4	6	7	9	7	4	5	2	1	4	4	9	7	6	7	4	7	5	4	6	7	9	7	4
ACI69507.1;ACN12584.1;ACN12199.1;ACN10229.1;ACN09852.1;ACI67025.1;ACH70975.1;ACI69173.1;NP_001133205.1;ACN12174.1;ACN09827.1;ACH70976.1;ACM08331.1	ACI69507.1;ACN12584.1;ACN12199.1;ACN10229.1;ACN09852.1;ACI67025.1;ACH70975.1;ACI69173.1;NP_001133205.1;ACN12174.1;ACN09827.1;ACH70976.1	5;5;5;5;5;5;5;4;4;4;4;4;1	5;5;5;5;5;5;5;4;4;4;4;4;1	5;5;5;5;5;5;5;4;4;4;4;4;1	>gi|209737276|gb|ACI69507.1| 60S ribosomal protein L10a [Salmo salar];>gi|223672805|gb|ACN12584.1| 60S ribosomal protein L10a [Salmo salar];>gi|223672035|gb|ACN12199.1| 60S ribosomal protein L10a [Salmo salar];>gi|223646942|gb|ACN10229.1| 60S ribosomal pro	13	5	5	5	5	5	5	4	3	2	3	4	3	5	5	4	4	3	2	3	3	4	5	5	5	4	3	2	3	4	3	5	5	4	4	3	2	3	3	4	5	5	5	4
NP_001134566.1;ACN12398.1;ACN10051.1;ACI68025.1;ACI67516.1;ACI66145.1;ACH70978.1;ACH70977.1	NP_001134566.1;ACN12398.1;ACN10051.1;ACI68025.1;ACI67516.1;ACI66145.1;ACH70978.1;ACH70977.1	7;7;7;7;7;7;7;7	7;7;7;7;7;7;7;7	7;7;7;7;7;7;7;7	>gi|213510810|ref|NP_001134566.1| 60S ribosomal protein L15 [Salmo salar];>gi|223672433|gb|ACN12398.1| 60S ribosomal protein L15 [Salmo salar];>gi|223646586|gb|ACN10051.1| 60S ribosomal protein L15 [Salmo salar];>gi|209734312|gb|ACI68025.1| 60S ribosomal p	8	7	7	7	6	7	6	5	4	6	5	4	5	6	6	5	6	4	5	5	5	4	6	7	6	5	4	6	5	4	5	6	6	5	6	4	5	5	5	4	6	7	6	5
AGH92600.1;AGH92535.1;ACN12342.1;ACN09995.1;ACI69491.1;ACI66749.1;ACH70980.1;ACH70979.1;ACI66691.1	AGH92600.1;AGH92535.1;ACN12342.1;ACN09995.1;ACI69491.1;ACI66749.1;ACH70980.1;ACH70979.1;ACI66691.1	4;4;4;4;4;4;4;4;3	4;4;4;4;4;4;4;4;3	4;4;4;4;4;4;4;4;3	>gi|469832496|gb|AGH92600.1| ribosomal protein L21-2 [Salmo salar];>gi|469832366|gb|AGH92535.1| ribosomal protein L21-1 [Salmo salar];>gi|223672321|gb|ACN12342.1| 60S ribosomal protein L21 [Salmo salar];>gi|223646474|gb|ACN09995.1| 60S ribosomal protein L2	9	4	4	4	3	3	3	3	2	3	4	3	4	3	2	3	4	4	4	4	4	4	3	3	3	3	2	3	4	3	4	3	2	3	4	4	4	4	4	4	3	3	3	3
NP_001232770.1;NP_001134094.1;AGH92510.1;ACI66840.1;ACI66213.1;ACH70982.1;ACH70981.1;ACI68272.1;ACI68165.1	NP_001232770.1;NP_001134094.1;AGH92510.1;ACI66840.1;ACI66213.1;ACH70982.1;ACH70981.1;ACI68272.1;ACI68165.1	3;3;3;3;3;3;3;2;2	3;3;3;3;3;3;3;2;2	3;3;3;3;3;3;3;2;2	>gi|350606227|ref|NP_001232770.1| ribosomal protein L26 [Salmo salar];>gi|213511752|ref|NP_001134094.1| 60S ribosomal protein L26 [Salmo salar];>gi|469832316|gb|AGH92510.1| ribosomal protein L26 [Salmo salar];>gi|209731942|gb|ACI66840.1| 60S ribosomal prot	9	3	3	3	1	2	3	2	1	2	1	1	1	2	3	3	3	2	2	1	1	1	1	2	3	2	1	2	1	1	1	2	3	3	3	2	2	1	1	1	1	2	3	2
NP_001133206.1;ACI70124.1;ACI67556.1;ACI67392.1;ACH70985.1;ACH70984.1;ACH70983.1;ACI68671.1;ACN12655.1;ACN10296.1;ACN12280.1;ACN09933.1;ACN12173.1;ACN09826.1	NP_001133206.1;ACI70124.1;ACI67556.1;ACI67392.1;ACH70985.1;ACH70984.1;ACH70983.1;ACI68671.1;ACN12655.1;ACN10296.1;ACN12280.1;ACN09933.1;ACN12173.1;ACN09826.1	2;2;2;2;2;2;2;2;2;2;2;2;1;1	2;2;2;2;2;2;2;2;2;2;2;2;1;1	2;2;2;2;2;2;2;2;2;2;2;2;1;1	>gi|213511194|ref|NP_001133206.1| ribosomal protein L36a-2 [Salmo salar];>gi|209738510|gb|ACI70124.1| 60S ribosomal protein L36a [Salmo salar];>gi|209733374|gb|ACI67556.1| 60S ribosomal protein L36a [Salmo salar];>gi|209733046|gb|ACI67392.1| 60S ribosomal	14	2	2	2	2	2	2	2	2	2	2	2	2	2	2	2	2	2	2	2	2	2	2	2	2	2	2	2	2	2	2	2	2	2	2	2	2	2	2	2	2	2	2	2
NP_001135081.1;ADM16067.1;ADM15895.1;ACN12431.1;ACN12421.1;ACN10084.1;ACN10074.1;ACM09740.1;ACI70130.1;ACI68026.1;ACI66480.1;ACH70987.1;ACH70986.1;ACI68435.1	NP_001135081.1;ADM16067.1;ADM15895.1;ACN12431.1;ACN12421.1;ACN10084.1;ACN10074.1;ACM09740.1;ACI70130.1;ACI68026.1;ACI66480.1;ACH70987.1;ACH70986.1;ACI68435.1	4;4;4;4;4;4;4;4;4;4;4;4;4;3	4;4;4;4;4;4;4;4;4;4;4;4;4;3	4;4;4;4;4;4;4;4;4;4;4;4;4;3	>gi|213511444|ref|NP_001135081.1| 60S ribosomal protein L37a [Salmo salar];>gi|303662215|gb|ADM16067.1| 60S ribosomal protein L37a [Salmo salar];>gi|303657830|gb|ADM15895.1| 60S ribosomal protein L37a [Salmo salar];>gi|223672499|gb|ACN12431.1| 60S ribosoma	14	4	4	4	4	2	2	3	2	3	2	3	2	4	3	3	3	3	2	2	3	1	4	2	2	3	2	3	2	3	2	4	3	3	3	3	2	2	3	1	4	2	2	3
ADM15947.1;ACN12491.1;ACN10140.1;ACI68013.1;ACI33482.1;ACH70988.1;ACN12382.1;ACN10035.1	ADM15947.1;ACN12491.1;ACN10140.1;ACI68013.1;ACI33482.1;ACH70988.1;ACN12382.1;ACN10035.1	8;8;8;8;8;8;7;7	1;1;1;1;1;1;1;1	1;1;1;1;1;1;1;1	>gi|303659160|gb|ADM15947.1| 60S ribosomal protein L7 [Salmo salar];>gi|223672619|gb|ACN12491.1| 60S ribosomal protein L7 [Salmo salar];>gi|223646764|gb|ACN10140.1| 60S ribosomal protein L7 [Salmo salar];>gi|209734288|gb|ACI68013.1| 60S ribosomal protein L	8	8	1	1	8	8	8	6	7	6	7	7	7	8	7	7	7	7	6	7	7	7	1	1	1	1	1	1	1	1	1	1	1	1	1	1	1	1	1	1	1	1	1	1
ACH85352.1;NP_001134228.1;AGH92587.1;ACN12693.1;ACN12680.1;ACN10333.1;ACN10320.1;ACI66701.1;ACH70989.1;ACI68996.1;ACM08446.1	ACH85352.1;NP_001134228.1;AGH92587.1;ACN12693.1;ACN12680.1;ACN10333.1;ACN10320.1;ACI66701.1;ACH70989.1	15;15;15;15;15;15;15;15;15;7;2	15;15;15;15;15;15;15;15;15;7;2	15;15;15;15;15;15;15;15;15;7;2	>gi|198285627|gb|ACH85352.1| ribosomal protein L7a [Salmo salar];>gi|213515228|ref|NP_001134228.1| 60S ribosomal protein L7a [Salmo salar];>gi|469832470|gb|AGH92587.1| ribosomal protein L7a [Salmo salar];>gi|223673023|gb|ACN12693.1| 60S ribosomal protein L	11	15	15	15	13	11	12	8	13	12	9	12	11	13	11	11	13	9	11	12	9	12	13	11	12	8	13	12	9	12	11	13	11	11	13	9	11	12	9	12	13	11	12	8
ACI70186.1;ACI68574.1;ACN12701.1;ACN12214.1;ACN10341.1;ACN09867.1;ACI69963.1;ACH70991.1;ACH70990.1;ACI67398.1;ACH70633.1;NP_001134948.1;ACI69609.1	ACI70186.1;ACI68574.1;ACN12701.1;ACN12214.1;ACN10341.1;ACN09867.1;ACI69963.1;ACH70991.1;ACH70990.1;ACI67398.1;ACH70633.1	5;5;5;5;5;5;5;5;5;3;3;1;1	5;5;5;5;5;5;5;5;5;3;3;1;1	5;5;5;5;5;5;5;5;5;3;3;1;1	>gi|209738634|gb|ACI70186.1| 60S ribosomal protein L8 [Salmo salar];>gi|209735410|gb|ACI68574.1| 60S ribosomal protein L8 [Salmo salar];>gi|223673039|gb|ACN12701.1| 60S ribosomal protein L8 [Salmo salar];>gi|223672065|gb|ACN12214.1| 60S ribosomal protein L	13	5	5	5	5	5	5	4	4	5	5	5	5	5	5	5	5	5	5	5	5	5	5	5	5	4	4	5	5	5	5	5	5	5	5	5	5	5	5	5	5	5	5	4
ACM09224.1;ACI68015.1;ACH70992.1	ACM09224.1;ACI68015.1;ACH70992.1	5;5;5	1;1;1	1;1;1	>gi|221221126|gb|ACM09224.1| 60S acidic ribosomal protein P2 [Salmo salar];>gi|209734292|gb|ACI68015.1| 60S acidic ribosomal protein P2 [Salmo salar];>gi|197632537|gb|ACH70992.1| ribosomal protein, large P2, like 1 [Salmo salar]	3	5	1	1	5	5	5	5	5	5	4	5	5	5	5	5	5	5	5	5	5	5	1	1	1	1	1	1	0	1	1	1	1	1	1	1	1	1	1	1	1	1	1	1
NP_001133207.1;ACN12206.1;ACN09859.1;ACH70993.1;ACM09422.1;ACM08361.1;ACM09537.1;ACM08252.1;ACM09788.1;ACM09200.1;ADM16145.1;ACM09317.1;ACM08936.1;ACI69468.2;ACH70994.1;ACM08451.1	NP_001133207.1;ACN12206.1;ACN09859.1;ACH70993.1;ACM09422.1;ACM08361.1;ACM09537.1;ACM08252.1;ACM09788.1;ACM09200.1	6;6;6;6;5;5;5;5;5;4;1;1;1;1;1;1	6;6;6;6;5;5;5;5;5;4;1;1;1;1;1;1	6;6;6;6;5;5;5;5;5;4;1;1;1;1;1;1	>gi|213511374|ref|NP_001133207.1| ribosomal protein, large P2, like 1-2 [Salmo salar];>gi|223672049|gb|ACN12206.1| 60S acidic ribosomal protein P2 [Salmo salar];>gi|223646202|gb|ACN09859.1| 60S acidic ribosomal protein P2 [Salmo salar];>gi|197632539|gb|ACH	16	6	6	6	6	6	5	4	4	4	3	4	4	6	5	5	4	3	4	4	3	4	6	6	5	4	4	4	3	4	4	6	5	5	4	3	4	4	3	4	6	6	5	4
NP_001134159.1;ACI70097.1;ACI66432.1;ACH70997.1;ACN12297.1;ACN09950.1	NP_001134159.1;ACI70097.1;ACI66432.1;ACH70997.1;ACN12297.1;ACN09950.1	4;4;4;4;2;2	4;4;4;4;2;2	4;4;4;4;2;2	>gi|213513493|ref|NP_001134159.1| 40S ribosomal protein S15a [Salmo salar];>gi|209738456|gb|ACI70097.1| 40S ribosomal protein S15a [Salmo salar];>gi|209731126|gb|ACI66432.1| 40S ribosomal protein S15a [Salmo salar];>gi|197632547|gb|ACH70997.1| ribosomal pr	6	4	4	4	4	4	4	3	4	2	1	4	2	4	4	4	4	2	4	3	3	4	4	4	4	3	4	2	1	4	2	4	4	4	4	2	4	3	3	4	4	4	4	3
NP_001133209.1;ACN12360.1;ACN10013.1;ACI69871.1;ACI69612.1;ACH71000.1;ACH70999.1;ACI69986.1;ACN12368.1;ACN10021.1	NP_001133209.1;ACN12360.1;ACN10013.1;ACI69871.1;ACI69612.1;ACH71000.1;ACH70999.1;ACI69986.1;ACN12368.1;ACN10021.1	4;4;4;4;4;4;4;4;4;4	4;4;4;4;4;4;4;4;4;4	4;4;4;4;4;4;4;4;4;4	>gi|213511737|ref|NP_001133209.1| ribosomal protein S23-1 [Salmo salar];>gi|223672357|gb|ACN12360.1| 40S ribosomal protein S23 [Salmo salar];>gi|223646510|gb|ACN10013.1| 40S ribosomal protein S23 [Salmo salar];>gi|209738004|gb|ACI69871.1| 40S ribosomal pro	10	4	4	4	3	3	3	3	3	2	3	2	2	4	3	3	3	3	3	3	3	2	3	3	3	3	3	2	3	2	2	4	3	3	3	3	3	3	3	2	3	3	3	3
NP_001134636.1;AGH92633.1;ACN12222.1;ACN09875.1;ACI68293.1;ACH71002.1;ACH71001.1	NP_001134636.1;AGH92633.1;ACN12222.1;ACN09875.1;ACI68293.1;ACH71002.1;ACH71001.1	3;3;3;3;3;3;3	1;1;1;1;1;1;1	1;1;1;1;1;1;1	>gi|213512478|ref|NP_001134636.1| 40S ribosomal protein S26 [Salmo salar];>gi|469832562|gb|AGH92633.1| ribosomal protein S26 [Salmo salar];>gi|223672081|gb|ACN12222.1| 40S ribosomal protein S26 [Salmo salar];>gi|223646234|gb|ACN09875.1| 40S ribosomal prote	7	3	1	1	2	2	2	2	3	2	2	2	2	3	2	3	2	2	3	3	2	2	1	1	1	1	1	1	1	1	1	1	1	1	1	1	1	1	1	1	1	1	1	1
ACI70066.1;ACI69752.1;ACI66545.1;ACH71003.1;ACN12351.1;ACN10004.1;ACI67481.1;ACI66191.1	ACI70066.1;ACI69752.1;ACI66545.1;ACH71003.1;ACN12351.1;ACN10004.1;ACI67481.1;ACI66191.1	4;4;4;4;3;3;2;2	2;2;2;2;1;1;1;1	2;2;2;2;1;1;1;1	>gi|209738394|gb|ACI70066.1| 40S ribosomal protein S27 [Salmo salar];>gi|209737766|gb|ACI69752.1| 40S ribosomal protein S27 [Salmo salar];>gi|209731352|gb|ACI66545.1| 40S ribosomal protein S27 [Salmo salar];>gi|197632559|gb|ACH71003.1| ribosomal protein S2	8	4	2	2	4	4	3	4	2	3	3	2	3	4	3	3	4	3	3	4	3	4	2	2	1	2	0	1	1	0	1	2	1	1	2	1	1	2	1	2	2	2	1	2
AGH92543.1;ACI68736.1;ACI66295.1;ACH71006.1;ACH71004.1;ACI68059.1	AGH92543.1;ACI68736.1;ACI66295.1;ACH71006.1;ACH71004.1;ACI68059.1	4;4;4;4;4;3	4;4;4;4;4;3	2;2;2;2;2;2	>gi|469832382|gb|AGH92543.1| ribosomal protein S27 [Salmo salar];>gi|209735734|gb|ACI68736.1| 40S ribosomal protein S27 [Salmo salar];>gi|209730852|gb|ACI66295.1| 40S ribosomal protein S27 [Salmo salar];>gi|197632565|gb|ACH71006.1| ribosomal protein S27-2	6	4	4	2	4	4	4	3	4	4	4	4	4	4	4	4	4	3	4	4	3	3	4	4	4	3	4	4	4	4	4	4	4	4	4	3	4	4	3	3	2	2	2	1
ADM16009.1;ACN12218.1;ACN09871.1;ACI66719.1;ACH71005.1;NP_001133210.1;ACI69454.1	ADM16009.1;ACN12218.1;ACN09871.1;ACI66719.1;ACH71005.1;NP_001133210.1;ACI69454.1	7;7;7;7;7;6;6	7;7;7;7;7;6;6	1;1;1;1;1;1;1	>gi|303660799|gb|ADM16009.1| Ubiquitin [Salmo salar];>gi|223672073|gb|ACN12218.1| Ubiquitin [Salmo salar];>gi|223646226|gb|ACN09871.1| Ubiquitin [Salmo salar];>gi|209731700|gb|ACI66719.1| Ubiquitin [Salmo salar];>gi|197632563|gb|ACH71005.1| ribosomal prote	7	7	7	1	6	6	7	6	7	6	6	7	6	6	7	6	6	6	7	7	6	7	6	6	7	6	7	6	6	7	6	6	7	6	6	6	7	7	6	7	1	1	1	1
ACI69998.1;ACH71007.1	ACI69998.1;ACH71007.1	4;4	2;2	2;2	>gi|209738258|gb|ACI69998.1| 40S ribosomal protein S27 [Salmo salar];>gi|197632567|gb|ACH71007.1| ribosomal protein S27-4 [Salmo salar]	2	4	2	2	4	2	2	3	3	2	2	3	3	4	3	4	4	2	3	3	3	2	2	0	0	1	1	0	0	1	1	2	1	2	2	0	1	1	1	0	2	0	0	1
ACI70043.1;ACH71008.1;ACI67536.1;ACN12239.1;ACN09892.1	ACI70043.1;ACH71008.1;ACI67536.1;ACN12239.1;ACN09892.1	11;11;10;10;10	1;1;1;1;1	1;1;1;1;1	>gi|209738348|gb|ACI70043.1| 40S ribosomal protein S3 [Salmo salar];>gi|197632569|gb|ACH71008.1| ribosomal protein S3-1 [Salmo salar];>gi|209733334|gb|ACI67536.1| 40S ribosomal protein S3 [Salmo salar];>gi|223672115|gb|ACN12239.1| 40S ribosomal protein S3	5	11	1	1	11	11	10	11	10	10	11	10	10	11	10	10	11	11	10	10	11	10	1	1	1	1	1	1	1	1	1	1	1	1	1	1	1	1	1	1	1	1	1	1
ACN10438.1;ACI67277.1;ACH71009.1	ACN10438.1;ACI67277.1;ACH71009.1	12;12;12	12;12;12	3;3;3	>gi|223647360|gb|ACN10438.1| 40S ribosomal protein S3 [Salmo salar];>gi|209732816|gb|ACI67277.1| 40S ribosomal protein S3 [Salmo salar];>gi|197632571|gb|ACH71009.1| ribosomal protein S3-2 [Salmo salar]	3	12	12	3	12	12	11	11	11	11	12	11	11	12	11	11	11	12	11	11	11	11	12	12	11	11	11	11	12	11	11	12	11	11	11	12	11	11	11	11	3	3	3	2
ADM15920.1;ACN12179.1;ACN09832.1;ACI70016.1;ACI68342.1;ACI32985.1;ACH71011.1;ACH71010.1;ACI68452.1	ADM15920.1;ACN12179.1;ACN09832.1;ACI70016.1;ACI68342.1;ACI32985.1;ACH71011.1;ACH71010.1;ACI68452.1	9;9;9;9;9;9;9;9;8	9;9;9;9;9;9;9;9;8	9;9;9;9;9;9;9;9;8	>gi|303658409|gb|ADM15920.1| 40S ribosomal protein S5 [Salmo salar];>gi|223671995|gb|ACN12179.1| 40S ribosomal protein S5 [Salmo salar];>gi|223646148|gb|ACN09832.1| 40S ribosomal protein S5 [Salmo salar];>gi|209738294|gb|ACI70016.1| 40S ribosomal protein S	9	9	9	9	9	8	9	8	9	9	8	7	7	9	9	9	9	8	9	8	7	7	9	8	9	8	9	9	8	7	7	9	9	9	9	8	9	8	7	7	9	8	9	8
ACN12337.1;ACN09990.1;ACI69455.1;ACI66523.1;ACH71013.1;ACH71012.1;ACI32935.1	ACN12337.1;ACN09990.1;ACI69455.1;ACI66523.1;ACH71013.1;ACH71012.1;ACI32935.1	7;7;7;7;7;7;4	7;7;7;7;7;7;4	7;7;7;7;7;7;4	>gi|223672311|gb|ACN12337.1| 40S ribosomal protein S6 [Salmo salar];>gi|223646464|gb|ACN09990.1| 40S ribosomal protein S6 [Salmo salar];>gi|209737172|gb|ACI69455.1| 40S ribosomal protein S6 [Salmo salar];>gi|209731308|gb|ACI66523.1| 40S ribosomal protein S	7	7	7	7	6	5	4	4	4	4	3	3	3	7	4	4	4	4	4	3	3	3	6	5	4	4	4	4	3	3	3	7	4	4	4	4	4	3	3	3	6	5	4	4
ADM15907.1;ACN12449.1;ACN10101.1;ACI69327.1;ACI67623.1;ACI67091.1;ACH71014.1;ACN11489.1;ADM15966.1;ACI68775.1	ADM15907.1;ACN12449.1;ACN10101.1;ACI69327.1;ACI67623.1;ACI67091.1;ACH71014.1;ACN11489.1	11;11;11;11;11;11;11;11;3;3	11;11;11;11;11;11;11;11;3;3	7;7;7;7;7;7;7;7;1;1	>gi|303658095|gb|ADM15907.1| ADP/ATP translocase 2 [Salmo salar];>gi|223672535|gb|ACN12449.1| ADP/ATP translocase 2 [Salmo salar];>gi|223646686|gb|ACN10101.1| ADP/ATP translocase 2 [Salmo salar];>gi|209736916|gb|ACI69327.1| ADP/ATP translocase 2 [Salmo sal	10	11	11	7	9	11	8	8	8	9	8	9	8	9	8	8	8	8	8	8	8	9	9	11	8	8	8	9	8	9	8	9	8	8	8	8	8	8	8	9	5	7	4	4
NP_001167032.1;ACI33964.1;ACH71025.1;ACN10869.1	NP_001167032.1;ACI33964.1;ACH71025.1;ACN10869.1	18;18;18;17	7;7;7;6	3;3;3;2	>gi|291190552|ref|NP_001167032.1| tubulin, alpha 8 like 3-1 [Salmo salar];>gi|209155464|gb|ACI33964.1| Tubulin alpha chain [Salmo salar];>gi|197632603|gb|ACH71025.1| tubulin, alpha 8 like 3-1 [Salmo salar];>gi|223648222|gb|ACN10869.1| Tubulin alpha chain [	4	18	7	3	16	15	16	16	16	14	15	16	15	15	15	16	15	16	16	16	14	14	6	5	5	6	6	5	5	6	5	5	5	5	5	6	6	6	5	5	2	2	2	2
ACH71026.1;NP_001134939.1;ACI69569.1	ACH71026.1;NP_001134939.1;ACI69569.1	17;16;16	6;6;6	3;3;3	>gi|197632605|gb|ACH71026.1| tubulin, alpha 8 like 3-2 [Salmo salar];>gi|213515502|ref|NP_001134939.1| Tubulin alpha-1A chain [Salmo salar];>gi|209737400|gb|ACI69569.1| Tubulin alpha-1A chain [Salmo salar]	3	17	6	3	16	15	15	16	15	13	15	16	15	15	14	16	15	14	15	15	14	14	6	6	5	6	5	5	6	6	6	5	5	6	6	5	5	5	5	6	3	3	2	3
NP_001239278.1;ACI34003.1;ACH71029.1;ACI34280.1	NP_001239278.1;ACI34003.1;ACH71029.1;ACI34280.1	6;6;6;4	5;5;5;3	5;5;5;3	>gi|356640249|ref|NP_001239278.1| voltage-dependent anion-selective channel protein 2 [Salmo salar];>gi|209155542|gb|ACI34003.1| Voltage-dependent anion-selective channel protein 2 [Salmo salar];>gi|197632611|gb|ACH71029.1| voltage-dependent anion channel	4	6	5	5	5	5	5	4	3	3	3	4	3	5	5	4	4	3	2	3	3	2	5	5	5	4	3	3	3	3	3	5	5	4	4	3	2	2	3	2	5	5	5	4
ACI33720.1;ACH71030.1	ACI33720.1;ACH71030.1	7;7	7;7	2;2	>gi|209154976|gb|ACI33720.1| Voltage-dependent anion-selective channel protein 2 [Salmo salar];>gi|197632613|gb|ACH71030.1| voltage-dependent anion channel 2-2 [Salmo salar]	2	7	7	2	5	6	6	5	4	5	5	5	4	6	6	6	4	4	4	5	4	4	5	6	6	5	4	5	5	5	4	6	6	6	4	4	4	5	4	4	2	2	2	1
ADM15887.1;ACI69626.1;ACH71031.1	ADM15887.1;ACI69626.1;ACH71031.1	6;6;6	1;1;1	1;1;1	>gi|303657610|gb|ADM15887.1| Voltage-dependent anion-selective channel protein 2 [Salmo salar];>gi|209737514|gb|ACI69626.1| Voltage-dependent anion-selective channel protein 2 [Salmo salar];>gi|197632615|gb|ACH71031.1| voltage-dependent anion channel 2-3 [	3	6	1	1	4	5	5	5	4	5	5	5	4	5	5	5	4	4	4	5	4	4	1	1	1	1	1	1	1	1	1	1	1	1	1	1	1	1	1	1	1	1	1	1
ADM16105.1;ACN12509.1;ACN11264.1;ACN10157.1;ACM09812.1;ACI67036.1;ACH71032.1;NP_001133216.1;ACH71033.1	ADM16105.1;ACN12509.1;ACN11264.1;ACN10157.1;ACM09812.1;ACI67036.1;ACH71032.1;NP_001133216.1;ACH71033.1	3;3;3;3;3;3;3;3;3	1;1;1;1;1;1;1;1;1	1;1;1;1;1;1;1;1;1	>gi|303663491|gb|ADM16105.1| Nuclease-sensitive element-binding protein 1 [Salmo salar];>gi|223672655|gb|ACN12509.1| Nuclease-sensitive element-binding protein 1 [Salmo salar];>gi|223649012|gb|ACN11264.1| Nuclease-sensitive element-binding protein 1 [Salmo	9	3	1	1	3	2	3	2	2	3	2	2	1	3	3	2	2	3	2	2	3	3	1	1	1	1	1	1	1	1	1	1	1	1	1	1	1	1	1	1	1	1	1	1
Q91482.1;NP_001117190.1;CAA66403.1;ACI68103.1;ACH71041.1;ACH71039.1;AGG35876.1;AGG35875.1;AGG35874.1;AGG35873.1;AGG35872.1;AGG35871.1;AGG35870.1;CBA35349.1	Q91482.1;NP_001117190.1;CAA66403.1;ACI68103.1;ACH71041.1;ACH71039.1;AGG35876.1;AGG35875.1;AGG35874.1;AGG35873.1;AGG35872.1;AGG35871.1;AGG35870.1;CBA35349.1	2;2;2;2;2;2;1;1;1;1;1;1;1;1	2;2;2;2;2;2;1;1;1;1;1;1;1;1	2;2;2;2;2;2;1;1;1;1;1;1;1;1	>gi|2493445|sp|Q91482.1|PRVB1_SALSA RecName: Full=Parvalbumin beta 1; AltName: Full=Major allergen Sal s 1; AltName: Allergen=Sal s 1;>gi|185132127|ref|NP_001117190.1| parvalbumin beta 1 [Salmo salar];>gi|1322183|emb|CAA66403.1| parvalbumin beta [Salmo sal	14	2	2	2	0	2	0	0	1	1	2	1	1	2	1	1	1	2	1	1	1	1	0	2	0	0	1	1	2	1	1	2	1	1	1	2	1	1	1	1	0	2	0	0
ACM09686.1;ACM08627.1;ACH71044.1;ACN12363.1;ACN10016.1;ACI68941.1	ACM09686.1;ACM08627.1;ACH71044.1;ACN12363.1;ACN10016.1	4;4;4;2;2;1	1;1;1;1;1;0	1;1;1;1;1;0	>gi|221222050|gb|ACM09686.1| 60S acidic ribosomal protein P1 [Salmo salar];>gi|221219932|gb|ACM08627.1| 60S acidic ribosomal protein P1 [Salmo salar];>gi|197632641|gb|ACH71044.1| ribosomal protein, large, P1 like 1 [Salmo salar];>gi|223672363|gb|ACN12363.1	6	4	1	1	4	4	4	4	4	4	4	4	4	4	4	4	4	4	4	4	4	4	1	1	1	1	1	1	1	1	1	1	1	1	1	1	1	1	1	1	1	1	1	1
ACN12471.1;ACN10120.1;ACI66209.1;ACH71045.1	ACN12471.1;ACN10120.1;ACI66209.1;ACH71045.1	4;4;4;4	4;4;4;4	1;1;1;1	>gi|223672579|gb|ACN12471.1| 60S acidic ribosomal protein P1 [Salmo salar];>gi|223646724|gb|ACN10120.1| 60S acidic ribosomal protein P1 [Salmo salar];>gi|209730680|gb|ACI66209.1| 60S acidic ribosomal protein P1 [Salmo salar];>gi|197632643|gb|ACH71045.1| ri	4	4	4	1	4	4	4	4	4	4	4	4	4	4	4	4	4	4	4	4	4	4	4	4	4	4	4	4	4	4	4	4	4	4	4	4	4	4	4	4	1	1	1	1
ACM09681.1;ACM08747.1;NP_001133221.1;ACH71048.1;NP_001135178.1;ACH71049.1	ACM09681.1;ACM08747.1;NP_001133221.1;ACH71048.1;NP_001135178.1;ACH71049.1	2;2;2;2;2;2	2;2;2;2;2;2	2;2;2;2;2;2	>gi|221222040|gb|ACM09681.1| 26S proteasome non-ATPase regulatory subunit 7 [Salmo salar];>gi|221220172|gb|ACM08747.1| 26S proteasome non-ATPase regulatory subunit 7 [Salmo salar];>gi|213513780|ref|NP_001133221.1| 26S proteasome non-ATPase regulatory subun	6	2	2	2	0	0	1	1	1	1	2	2	1	0	1	1	1	1	2	2	1	2	0	0	1	1	1	1	2	2	1	0	1	1	1	1	2	2	1	2	0	0	1	1
ACH85257.1;NP_001134354.1;ACI67191.1	ACH85257.1;NP_001134354.1;ACI67191.1	10;10;10	10;10;10	10;10;10	>gi|198285437|gb|ACH85257.1| proteasome (prosome, macropain) 26S subunit, ATPase, 6 [Salmo salar];>gi|213512535|ref|NP_001134354.1| 26S protease regulatory subunit S10B [Salmo salar];>gi|209732644|gb|ACI67191.1| 26S protease regulatory subunit S10B [Salmo	3	10	10	10	8	7	7	8	6	6	7	9	8	8	8	8	7	6	8	8	8	9	8	7	7	8	6	6	7	9	8	8	8	8	7	6	8	8	8	9	8	7	7	8
ACH85258.1	ACH85258.1	11	11	8	>gi|198285439|gb|ACH85258.1| chaperonin containing TCP1, subunit 3 [Salmo salar]	1	11	11	8	11	9	10	8	8	8	9	9	10	10	10	10	10	9	9	10	9	10	11	9	10	8	8	8	9	9	10	10	10	10	10	9	9	10	9	10	8	7	7	6
NP_001133222.1;ACI66369.1;ACH85262.1	NP_001133222.1;ACI66369.1;ACH85262.1	11;11;11	11;11;11	11;11;11	>gi|213514514|ref|NP_001133222.1| aldo-keto reductase family 7 member A5-like [Salmo salar];>gi|209731000|gb|ACI66369.1| Aflatoxin B1 aldehyde reductase member 2 [Salmo salar];>gi|198285447|gb|ACH85262.1| aldo-keto reductase family 7 member A5-like [Salmo	3	11	11	11	9	9	8	9	9	10	10	10	10	9	8	7	8	7	9	9	8	8	9	9	8	9	9	10	10	10	10	9	8	7	8	7	9	9	8	8	9	9	8	9
ACH85269.1;ACN10996.1;ACI68908.1;ACN12452.1;ACN10104.1;ADM16230.1;ACI66263.1	ACH85269.1;ACN10996.1;ACI68908.1;ACN12452.1;ACN10104.1	6;6;6;5;5;1;1	6;6;6;5;5;1;1	6;6;6;5;5;1;1	>gi|198285461|gb|ACH85269.1| proteasome (prosome, macropain) 26S subunit, ATPase 1a [Salmo salar];>gi|223648476|gb|ACN10996.1| 26S protease regulatory subunit 4 [Salmo salar];>gi|209736078|gb|ACI68908.1| 26S protease regulatory subunit 4 [Salmo salar];>gi|	7	6	6	6	4	5	5	5	4	5	4	4	3	4	5	4	5	4	5	4	5	4	4	5	5	5	4	5	4	4	3	4	5	4	5	4	5	4	5	4	4	5	5	5
ACH85272.1;ACI68879.1	ACH85272.1;ACI68879.1	6;6	6;6	6;6	>gi|198285467|gb|ACH85272.1| 26S proteasome subunit [Salmo salar];>gi|209736020|gb|ACI68879.1| 26S proteasome non-ATPase regulatory subunit 4 [Salmo salar]	2	6	6	6	6	5	6	3	5	6	4	6	5	6	6	5	5	5	5	6	6	6	6	5	6	3	5	6	4	6	5	6	6	5	5	5	5	6	6	6	6	5	6	3
ACH85276.1;ACN12166.1;ACN09819.1;ACI68056.1;ACI67297.1;ACI69386.1;ACI68776.1	ACH85276.1;ACN12166.1;ACN09819.1;ACI68056.1;ACI67297.1;ACI69386.1;ACI68776.1	10;10;10;10;10;9;7	10;10;10;10;10;9;7	10;10;10;10;10;9;7	>gi|198285475|gb|ACH85276.1| ribosomal protein S9 [Salmo salar];>gi|223671969|gb|ACN12166.1| 40S ribosomal protein S9 [Salmo salar];>gi|223646122|gb|ACN09819.1| 40S ribosomal protein S9 [Salmo salar];>gi|209734374|gb|ACI68056.1| 40S ribosomal protein S9 [S	7	10	10	10	9	6	6	6	6	6	6	7	6	10	6	7	6	6	6	6	6	7	9	6	6	6	6	6	6	7	6	10	6	7	6	6	6	6	6	7	9	6	6	6
ACH85277.1;ACI70171.1;ACI67812.1;ACI70196.1;ACI68817.1	ACH85277.1	30;7;7;6;6	30;7;7;6;6	30;7;7;6;6	>gi|198285477|gb|ACH85277.1| ATP synthase H+ transporting mitochondrial F1 complex beta [Salmo salar]	5	30	30	30	30	29	27	28	27	27	28	28	29	30	29	28	28	27	28	27	27	27	30	29	27	28	27	27	28	28	29	30	29	28	28	27	28	27	27	27	30	29	27	28
ACH85280.1;AGH92620.1;ACN12349.1;ACN10002.1;ACM09620.1;ACM08734.1	ACH85280.1;AGH92620.1;ACN12349.1;ACN10002.1;ACM09620.1;ACM08734.1	6;6;6;6;6;6	2;2;2;2;2;2	2;2;2;2;2;2	>gi|198285483|gb|ACH85280.1| ribosomal protein S17 [Salmo salar];>gi|469832536|gb|AGH92620.1| ribosomal protein S17 [Salmo salar];>gi|223672335|gb|ACN12349.1| 40S ribosomal protein S17 [Salmo salar];>gi|223646488|gb|ACN10002.1| 40S ribosomal protein S17 [S	6	6	2	2	5	6	5	5	5	5	5	5	5	5	5	5	5	4	4	5	5	5	1	2	1	1	1	1	1	1	1	1	1	1	1	1	1	1	1	1	1	2	1	1
ACH85282.1;NP_001134778.1;AGH92557.1;ACI68837.1;ACI68828.1;ACN12290.1;ACN09943.1	ACH85282.1;NP_001134778.1;AGH92557.1;ACI68837.1;ACI68828.1;ACN12290.1;ACN09943.1	9;9;9;9;9;9;9	9;9;9;9;9;9;9	9;9;9;9;9;9;9	>gi|198285487|gb|ACH85282.1| ribosomal protein S19 [Salmo salar];>gi|213512314|ref|NP_001134778.1| 40S ribosomal protein S19 [Salmo salar];>gi|469832410|gb|AGH92557.1| ribosomal protein S19 [Salmo salar];>gi|209735936|gb|ACI68837.1| 40S ribosomal protein S	7	9	9	9	8	7	8	7	9	6	8	8	7	8	8	9	8	8	7	8	8	7	8	7	8	7	9	6	8	8	7	8	8	9	8	8	7	8	8	7	8	7	8	7
ACH85284.1	ACH85284.1	1	1	1	>gi|198285491|gb|ACH85284.1| myomesin 2 [Salmo salar]	1	1	1	1	0	0	0	0	0	0	0	0	0	0	0	0	0	0	1	0	0	0	0	0	0	0	0	0	0	0	0	0	0	0	0	0	1	0	0	0	0	0	0	0
ACH85288.1;ADM16006.1;ACN12187.1;ACN09840.1;ACI66546.1;ACI66177.1	ACH85288.1;ADM16006.1;ACN12187.1;ACN09840.1;ACI66546.1;ACI66177.1	2;2;2;2;2;2	2;2;2;2;2;2	2;2;2;2;2;2	>gi|198285499|gb|ACH85288.1| NADH-ubiquinone oxidoreductase Fe-S protein 7 [Salmo salar];>gi|303660793|gb|ADM16006.1| NADH dehydrogenase iron-sulfur protein 7, mitochondrial precursor [Salmo salar];>gi|223672011|gb|ACN12187.1| NADH dehydrogenase iron-sulfu	6	2	2	2	2	2	1	2	2	2	2	2	1	2	2	2	2	2	2	2	2	2	2	2	1	2	2	2	2	2	1	2	2	2	2	2	2	2	2	2	2	2	1	2
B5RI54.1;ACH85295.1;ACM09059.1	B5RI54.1;ACH85295.1;ACM09059.1	5;5;4	5;5;4	5;5;4	>gi|224488046|sp|B5RI54.1|EIF3H_SALSA RecName: Full=Eukaryotic translation initiation factor 3 subunit H; Short=eIF3h; AltName: Full=Eukaryotic translation initiation factor 3 subunit 3; AltName: Full=eIF-3-gamma; AltName: Full=eIF3 p40 subunit;>gi|1982855	3	5	5	5	5	5	5	5	5	4	5	5	4	5	5	4	5	5	4	4	4	4	5	5	5	5	5	4	5	5	4	5	5	4	5	5	4	4	4	4	5	5	5	5
ACH85298.1;ACI67395.1;ACI66876.1;ACI69862.1	ACH85298.1;ACI67395.1;ACI66876.1;ACI69862.1	16;16;16;14	16;16;16;14	16;16;16;14	>gi|198285519|gb|ACH85298.1| electron-transfer-flavoprotein alpha polypeptide [Salmo salar];>gi|209733052|gb|ACI67395.1| Electron transfer flavoprotein subunit alpha, mitochondrial precursor [Salmo salar];>gi|209732014|gb|ACI66876.1| Electron transfer flav	4	16	16	16	15	14	15	15	15	16	15	14	14	15	16	15	15	16	15	15	16	15	15	14	15	15	15	16	15	14	14	15	16	15	15	16	15	15	16	15	15	14	15	15
ACH85299.1;AGH92509.1;ACM08758.1;ACM08263.1;ADM16042.1;ACI67172.1;ACM09015.1	ACH85299.1;AGH92509.1;ACM08758.1;ACM08263.1;ADM16042.1;ACI67172.1;ACM09015.1	7;7;7;7;6;6;6	7;7;7;7;6;6;6	7;7;7;7;6;6;6	>gi|198285521|gb|ACH85299.1| proteasome (prosome, macropain) subunit beta type 5 [Salmo salar];>gi|469832314|gb|AGH92509.1| proteasome subunit beta type-5 precursor [Salmo salar];>gi|221220194|gb|ACM08758.1| Proteasome subunit beta type-5 precursor [Salmo	7	7	7	7	7	7	6	7	7	7	7	7	6	6	6	7	7	6	7	7	6	6	7	7	6	7	7	7	7	7	6	6	6	7	7	6	7	7	6	6	7	7	6	7
ACH85302.1;ACN12202.1;ACN09855.1;ACM09354.1;ACI68589.1;ACI68514.1;ACI68054.1	ACH85302.1;ACN12202.1;ACN09855.1;ACM09354.1;ACI68589.1;ACI68514.1;ACI68054.1	2;2;2;2;2;2;2	2;2;2;2;2;2;2	2;2;2;2;2;2;2	>gi|198285527|gb|ACH85302.1| mitochondrial complex I subunit NDUFAB1-like [Salmo salar];>gi|223672041|gb|ACN12202.1| Acyl carrier protein, mitochondrial precursor [Salmo salar];>gi|223646194|gb|ACN09855.1| Acyl carrier protein, mitochondrial precursor [Sal	7	2	2	2	2	1	0	2	1	1	0	1	0	1	0	0	1	0	0	1	1	0	2	1	0	2	1	1	0	1	0	1	0	0	1	0	0	1	1	0	2	1	0	2
ACH85303.1;ACI69845.1;ACI67544.1;ACI67208.1	ACH85303.1;ACI69845.1;ACI67544.1;ACI67208.1	3;3;3;3	3;3;3;3	1;1;1;1	>gi|198285529|gb|ACH85303.1| ribosomal protein L22 [Salmo salar];>gi|209737952|gb|ACI69845.1| 60S ribosomal protein L22 [Salmo salar];>gi|209733350|gb|ACI67544.1| 60S ribosomal protein L22 [Salmo salar];>gi|209732678|gb|ACI67208.1| 60S ribosomal protein L2	4	3	3	1	3	3	3	3	3	3	3	3	3	3	3	3	3	3	3	3	3	3	3	3	3	3	3	3	3	3	3	3	3	3	3	3	3	3	3	3	1	1	1	1
ACH85306.1;NP_001134773.1;ACN12269.1;ACN09922.1;ACI68827.1;ACN12673.1;ACN10313.1	ACH85306.1;NP_001134773.1;ACN12269.1;ACN09922.1;ACI68827.1	5;5;5;5;5;2;2	5;5;5;5;5;2;2	5;5;5;5;5;2;2	>gi|198285535|gb|ACH85306.1| ribosomal protein L23a [Salmo salar];>gi|213511340|ref|NP_001134773.1| 60S ribosomal protein L23a [Salmo salar];>gi|223672175|gb|ACN12269.1| 60S ribosomal protein L23a [Salmo salar];>gi|223646328|gb|ACN09922.1| 60S ribosomal pr	7	5	5	5	5	5	4	4	4	3	4	3	4	5	4	5	4	4	5	5	4	4	5	5	4	4	4	3	4	3	4	5	4	5	4	4	5	5	4	4	5	5	4	4
AGH92567.1;ACN12668.1;ACN12258.1;ACN10308.1;ACN09911.1;ACI69288.1;ACI69238.1;ACI68299.1;ACI67733.1;ACI66230.1;ACI66189.1;ACI66022.1;ACH85307.1;ACI66216.1;ACI68845.1;ACI68638.1;ACI66250.1;ACI68919.1;ACI69820.1;ACI69346.1;ACI67588.1;ACN11122.1;ACI66074.1	AGH92567.1;ACN12668.1;ACN12258.1;ACN10308.1;ACN09911.1;ACI69288.1;ACI69238.1;ACI68299.1;ACI67733.1;ACI66230.1;ACI66189.1;ACI66022.1;ACH85307.1;ACI66216.1;ACI68845.1;ACI68638.1;ACI66250.1;ACI68919.1;ACI69820.1;ACI69346.1;ACI67588.1;ACN11122.1;ACI66074.1	6;6;6;6;6;6;6;6;6;6;6;6;6;5;5;5;5;4;4;4;4;4;4	6;6;6;6;6;6;6;6;6;6;6;6;6;5;5;5;5;4;4;4;4;4;4	3;3;3;3;3;3;3;3;3;3;3;3;3;2;2;2;2;1;1;1;1;1;1	>gi|469832430|gb|AGH92567.1| nascent polypeptide-associated complex subunit alpha [Salmo salar];>gi|223672973|gb|ACN12668.1| Nascent polypeptide-associated complex subunit alpha [Salmo salar];>gi|223672153|gb|ACN12258.1| Nascent polypeptide-associated comp	23	6	6	3	6	6	5	4	4	4	4	4	4	6	4	4	4	5	4	4	5	4	6	6	5	4	4	4	4	4	4	6	4	4	4	5	4	4	5	4	3	3	3	2
ACH85317.1	ACH85317.1	1	1	1	>gi|198285557|gb|ACH85317.1| small inducible cytokine subfamily E, member 1-like [Salmo salar]	1	1	1	1	1	1	1	1	1	1	1	1	1	1	1	1	1	1	1	1	1	1	1	1	1	1	1	1	1	1	1	1	1	1	1	1	1	1	1	1	1	1	1	1
ACH85319.1	ACH85319.1	5	5	5	>gi|198285561|gb|ACH85319.1| far upstream element (FUSE) binding protein 3 [Salmo salar]	1	5	5	5	4	4	5	3	5	5	4	4	4	4	5	5	4	3	5	5	3	4	4	4	5	3	5	5	4	4	4	4	5	5	4	3	5	5	3	4	4	4	5	3
ACH85323.1	ACH85323.1	2	2	2	>gi|198285569|gb|ACH85323.1| branched chain ketoacid dehydrogenase E1 beta polypeptide [Salmo salar]	1	2	2	2	2	2	2	2	2	2	2	2	2	2	2	2	2	2	1	2	2	2	2	2	2	2	2	2	2	2	2	2	2	2	2	2	1	2	2	2	2	2	2	2
ACN12399.1;ACN10052.1;ACH85327.1;AGH92637.1;ACN12408.1;ACN10061.1;ACI69075.1;ACI69857.1;ACI70040.1	ACN12399.1;ACN10052.1;ACH85327.1;AGH92637.1;ACN12408.1;ACN10061.1;ACI69075.1;ACI69857.1	3;3;3;3;3;3;3;2;1	3;3;3;3;3;3;3;2;1	3;3;3;3;3;3;3;2;1	>gi|223672435|gb|ACN12399.1| 60S ribosomal protein L11 [Salmo salar];>gi|223646588|gb|ACN10052.1| 60S ribosomal protein L11 [Salmo salar];>gi|198285577|gb|ACH85327.1| ribosomal protein L11 [Salmo salar];>gi|469832570|gb|AGH92637.1| ribosomal protein L11 [S	9	3	3	3	3	3	3	3	3	3	2	3	3	3	3	3	3	3	3	3	3	3	3	3	3	3	3	3	2	3	3	3	3	3	3	3	3	3	3	3	3	3	3	3
ACH85334.1	ACH85334.1	1	1	1	>gi|198285591|gb|ACH85334.1| eukaryotic translation termination factor 1-like [Salmo salar]	1	1	1	1	1	1	1	1	1	1	1	1	1	1	1	1	1	1	1	1	1	1	1	1	1	1	1	1	1	1	1	1	1	1	1	1	1	1	1	1	1	1	1	1
ACM08434.1;ACH85335.1	ACM08434.1;ACH85335.1	4;4	4;4	1;1	>gi|221219546|gb|ACM08434.1| Cold-inducible RNA-binding protein [Salmo salar];>gi|198285593|gb|ACH85335.1| hyperosmotic glycine rich protein-like [Salmo salar]	2	4	4	1	3	3	4	3	3	3	4	3	3	3	3	3	3	3	3	3	3	3	3	3	4	3	3	3	4	3	3	3	3	3	3	3	3	3	3	3	0	0	1	0
ACH85337.1;AGH92536.1;ACN12200.1;ACN09853.1;ACI69349.1;ACI69831.1;ACN12376.1;ACN10029.1	ACH85337.1;AGH92536.1;ACN12200.1;ACN09853.1;ACI69349.1;ACI69831.1	10;10;10;10;10;6;4;4	10;10;10;10;10;6;4;4	2;2;2;2;2;1;0;0	>gi|198285597|gb|ACH85337.1| 40S ribosomal protein S4 [Salmo salar];>gi|469832368|gb|AGH92536.1| ribosomal protein S4 [Salmo salar];>gi|223672037|gb|ACN12200.1| 40S ribosomal protein S4 [Salmo salar];>gi|223646190|gb|ACN09853.1| 40S ribosomal protein S4 [S	8	10	10	2	9	9	9	9	9	9	8	9	8	10	9	9	9	8	9	9	9	9	9	9	9	9	9	9	8	9	8	10	9	9	9	8	9	9	9	9	2	2	2	2
ACH85355.1;ACH85339.1;ACN12742.1;ACN12540.1;ACN10380.1;ACN10186.1;ACI67868.1;ACN12293.1;ACN09946.1;ACN12295.1;ACN09948.1	ACH85355.1;ACH85339.1;ACN12742.1;ACN12540.1;ACN10380.1;ACN10186.1;ACI67868.1;ACN12293.1;ACN09946.1;ACN12295.1;ACN09948.1	6;6;6;6;6;6;6;6;6;6;6	6;6;6;6;6;6;6;6;6;6;6	6;6;6;6;6;6;6;6;6;6;6	>gi|198285633|gb|ACH85355.1| ribosomal protein L13a [Salmo salar];>gi|198285601|gb|ACH85339.1| ribosomal protein L13a [Salmo salar];>gi|223673121|gb|ACN12742.1| 60S ribosomal protein L13a [Salmo salar];>gi|223672717|gb|ACN12540.1| 60S ribosomal protein L13	11	6	6	6	4	5	5	4	4	5	5	4	3	4	5	5	5	3	5	5	4	5	4	5	5	4	4	5	5	4	3	4	5	5	5	3	5	5	4	5	4	5	5	4
ACH85341.1	ACH85341.1	3	2	2	>gi|198285605|gb|ACH85341.1| 6-phosphofructo-2-kinase/fructose-2,6-biphosphatase 4-like [Salmo salar]	1	3	2	2	2	1	2	3	3	1	3	3	3	2	2	3	3	3	3	3	3	3	1	0	1	2	2	0	2	2	2	1	1	2	2	2	2	2	2	2	1	0	1	2
ACH85351.1;ACI66030.1;ACI67343.1	ACH85351.1;ACI66030.1;ACI67343.1	7;7;6	7;7;6	3;3;2	>gi|198285625|gb|ACH85351.1| ATP synthase H+ transporting mitochondrial F1 complex O subunit [Salmo salar];>gi|209730322|gb|ACI66030.1| ATP synthase subunit O, mitochondrial precursor [Salmo salar];>gi|209732948|gb|ACI67343.1| ATP synthase subunit O, mitoc	3	7	7	3	7	6	6	6	6	6	6	6	6	7	7	6	5	7	6	5	6	6	7	6	6	6	6	6	6	6	6	7	7	6	5	7	6	5	6	6	3	3	2	2
ACH85360.1;ACN12347.1;ACN10000.1;ACI68700.1;P24558.1;NP_001117136.1;CAA36483.1;CAC36993.1	ACH85360.1;ACN12347.1;ACN10000.1;ACI68700.1;P24558.1;NP_001117136.1;CAA36483.1;CAC36993.1	6;6;6;6;3;3;3;3	6;6;6;6;3;3;3;3	6;6;6;6;3;3;3;3	>gi|198285643|gb|ACH85360.1| ribosomal protein L18 [Salmo salar];>gi|223672331|gb|ACN12347.1| 60S ribosomal protein L18 [Salmo salar];>gi|223646484|gb|ACN10000.1| 60S ribosomal protein L18 [Salmo salar];>gi|209735662|gb|ACI68700.1| 60S ribosomal protein L1	8	6	6	6	4	3	3	3	3	3	3	3	3	4	3	3	3	4	3	3	4	3	4	3	3	3	3	3	3	3	3	4	3	3	3	4	3	3	4	3	4	3	3	3
ACH85370.1;ACI69116.1;ACI67685.1	ACH85370.1;ACI69116.1;ACI67685.1	9;9;9	1;1;1	1;1;1	>gi|198285663|gb|ACH85370.1| 40S ribosomal protein S4 [Salmo salar];>gi|209736494|gb|ACI69116.1| 40S ribosomal protein S4 [Salmo salar];>gi|209733632|gb|ACI67685.1| 40S ribosomal protein S4 [Salmo salar]	3	9	1	1	8	8	8	8	8	8	8	8	8	9	8	8	8	7	8	8	8	8	1	1	1	1	1	1	1	1	1	1	1	1	1	1	1	1	1	1	1	1	1	1
NP_001133244.1;ACI32891.1	NP_001133244.1;ACI32891.1	2;2	2;2	2;2	>gi|213512582|ref|NP_001133244.1| EH domain-containing protein 4 [Salmo salar];>gi|209147473|gb|ACI32891.1| EH domain-containing protein 4 [Salmo salar]	2	2	2	2	2	2	2	1	2	1	2	2	2	2	2	2	2	2	2	2	1	2	2	2	2	1	2	1	2	2	2	2	2	2	2	2	2	2	1	2	2	2	2	1
NP_001135102.1;ACI32894.1	NP_001135102.1;ACI32894.1	3;3	3;3	3;3	>gi|213515414|ref|NP_001135102.1| glyoxylate reductase/hydroxypyruvate reductase [Salmo salar];>gi|209147524|gb|ACI32894.1| Glyoxylate reductase/hydroxypyruvate reductase [Salmo salar]	2	3	3	3	2	2	1	3	3	2	3	2	3	2	1	1	2	2	2	2	3	3	2	2	1	3	3	2	3	2	3	2	1	1	2	2	2	2	3	3	2	2	1	3
ACI33583.1;ACI32898.1;AGH92570.1;ACM09340.1;ACM08341.1	ACI33583.1;ACI32898.1;AGH92570.1;ACM09340.1;ACM08341.1	4;4;4;4;4	2;2;2;2;2	2;2;2;2;2	>gi|209154702|gb|ACI33583.1| Splicing factor, arginine/serine-rich 3 [Salmo salar];>gi|209147621|gb|ACI32898.1| Splicing factor, arginine/serine-rich 3 [Salmo salar];>gi|469832436|gb|AGH92570.1| splicing factor arginine/serine-rich 3 [Salmo salar];>gi|2212	5	4	2	2	3	3	3	3	2	2	2	2	2	4	2	3	2	4	3	3	3	2	1	1	2	1	1	0	0	0	0	2	1	2	1	2	1	1	1	0	1	1	2	1
NP_001133249.1;ACI32899.1	NP_001133249.1;ACI32899.1	13;13	13;13	2;2	>gi|213513536|ref|NP_001133249.1| phosphoglycerate mutase 1 [Salmo salar];>gi|209147645|gb|ACI32899.1| Phosphoglycerate mutase 1 [Salmo salar]	2	13	13	2	12	12	13	11	12	13	12	13	13	13	13	11	12	12	12	11	13	13	12	12	13	11	12	13	12	13	13	13	13	11	12	12	12	11	13	13	2	2	2	0
NP_001133250.1;ACI70177.1;ACI67705.1;ACI32901.1;NP_001134155.1;ACN12646.1;ACN10288.1;ACI66421.1	NP_001133250.1;ACI70177.1;ACI67705.1;ACI32901.1;NP_001134155.1;ACN12646.1;ACN10288.1;ACI66421.1	2;2;2;2;1;1;1;1	2;2;2;2;1;1;1;1	2;2;2;2;1;1;1;1	>gi|213513714|ref|NP_001133250.1| Creatine kinase B-type [Salmo salar];>gi|209738616|gb|ACI70177.1| Creatine kinase B-type [Salmo salar];>gi|209733672|gb|ACI67705.1| Creatine kinase B-type [Salmo salar];>gi|209147682|gb|ACI32901.1| Creatine kinase B-type [	8	2	2	2	1	2	2	2	1	2	2	2	2	2	2	2	2	2	1	2	1	2	1	2	2	2	1	2	2	2	2	2	2	2	2	2	1	2	1	2	1	2	2	2
ACI32906.1	ACI32906.1	8	3	3	>gi|209147791|gb|ACI32906.1| Tubulin alpha chain [Salmo salar]	1	8	3	3	6	7	6	7	6	4	4	6	5	7	7	8	5	4	6	6	3	3	2	3	1	3	2	1	0	2	1	3	3	3	1	0	2	2	0	0	2	3	1	3
NP_001133254.1;ACM09734.1;ACI32909.1	NP_001133254.1;ACM09734.1;ACI32909.1	6;6;6	6;6;6	6;6;6	>gi|213514394|ref|NP_001133254.1| Acyl-protein thioesterase 2 [Salmo salar];>gi|221222146|gb|ACM09734.1| Acyl-protein thioesterase 2 [Salmo salar];>gi|209147851|gb|ACI32909.1| Acyl-protein thioesterase 2 [Salmo salar]	3	6	6	6	6	5	3	4	3	3	4	4	4	5	4	4	4	4	3	4	4	4	6	5	3	4	3	3	4	4	4	5	4	4	4	4	3	4	4	4	6	5	3	4
NP_001133255.1;ACI32910.1	NP_001133255.1;ACI32910.1	20;20	20;20	20;20	>gi|213514574|ref|NP_001133255.1| aldehyde dehydrogenase family 7 member A1 homolog [Salmo salar];>gi|209147883|gb|ACI32910.1| aldehyde dehydrogenase family 7 member A1 homolog [Salmo salar]	2	20	20	20	18	19	18	18	20	17	18	17	19	19	17	18	20	17	18	18	16	18	18	19	18	18	20	17	18	17	19	19	17	18	20	17	18	18	16	18	18	19	18	18
NP_001117108.1;CAD58714.1;ACI32916.1	NP_001117108.1;CAD58714.1;ACI32916.1	28;28;28	28;28;28	7;7;7	>gi|185136336|ref|NP_001117108.1| glutamate dehydrogenase [Salmo salar];>gi|30314692|emb|CAD58714.1| glutamate dehydrogenase [Salmo salar];>gi|209147999|gb|ACI32916.1| Glutamate dehydrogenase, mitochondrial [Salmo salar]	3	28	28	7	24	24	25	26	28	25	26	25	27	24	23	24	26	27	26	26	26	26	24	24	25	26	28	25	26	25	27	24	23	24	26	27	26	26	26	26	5	5	6	5
ACI32918.1;ACI33959.1	ACI32918.1;ACI33959.1	7;6	5;4	5;4	>gi|209148043|gb|ACI32918.1| Heterogeneous nuclear ribonucleoprotein A0 [Salmo salar];>gi|209155454|gb|ACI33959.1| Heterogeneous nuclear ribonucleoprotein A0 [Salmo salar]	2	7	5	5	6	4	5	4	5	5	3	3	2	7	6	5	4	5	5	3	4	4	4	3	3	3	4	3	3	3	2	5	4	4	4	4	4	2	4	4	4	3	3	3
NP_001133266.1;ACI32927.1	NP_001133266.1;ACI32927.1	17;17	5;5	5;5	>gi|213511822|ref|NP_001133266.1| Phosphoglycerate kinase [Salmo salar];>gi|209148268|gb|ACI32927.1| Phosphoglycerate kinase [Salmo salar]	2	17	5	5	17	15	16	16	15	14	15	14	15	16	14	14	15	14	15	16	14	15	5	5	5	5	4	4	4	4	5	5	5	4	5	4	5	5	5	5	5	5	5	5
NP_001133267.1;ACI32930.1	NP_001133267.1;ACI32930.1	1;1	1;1	1;1	>gi|213512012|ref|NP_001133267.1| flavin containing monooxygenase 5 [Salmo salar];>gi|209148309|gb|ACI32930.1| Dimethylaniline monooxygenase 5 [Salmo salar]	2	1	1	1	1	1	1	1	1	1	1	1	1	1	0	0	1	0	0	0	0	1	1	1	1	1	1	1	1	1	1	1	0	0	1	0	0	0	0	1	1	1	1	1
ACI32932.1	ACI32932.1	6	4	3	>gi|209148338|gb|ACI32932.1| Voltage-dependent anion-selective channel protein 2 [Salmo salar]	1	6	4	3	6	6	6	6	6	5	5	5	4	6	6	5	6	6	5	5	5	4	4	4	4	4	4	3	4	3	3	4	4	3	4	4	3	3	3	3	3	3	3	3
ACN10698.1;ACI32936.1;ACI70149.1;ACI66355.1	ACN10698.1;ACI32936.1	21;21;5;5	21;21;5;5	16;16;3;3	>gi|223647880|gb|ACN10698.1| Calreticulin precursor [Salmo salar];>gi|209148412|gb|ACI32936.1| Calreticulin precursor [Salmo salar]	4	21	21	16	17	19	19	17	18	19	18	19	16	18	18	19	20	17	17	18	16	18	17	19	19	17	18	19	18	19	16	18	18	19	20	17	17	18	16	18	14	16	16	14
NP_001135184.1;ACI32941.1	NP_001135184.1;ACI32941.1	9;9	9;9	4;4	>gi|213514806|ref|NP_001135184.1| Serine/threonine-protein phosphatase PP1-gamma catalytic subunit [Salmo salar];>gi|209148506|gb|ACI32941.1| Serine/threonine-protein phosphatase PP1-gamma catalytic subunit [Salmo salar]	2	9	9	4	8	7	6	6	6	6	6	6	6	8	6	7	6	6	6	6	6	6	8	7	6	6	6	6	6	6	6	8	6	7	6	6	6	6	6	6	4	3	2	2
ACI32943.1	ACI32943.1	8	7	7	>gi|209148544|gb|ACI32943.1| Rho GDP-dissociation inhibitor 1 [Salmo salar]	1	8	7	7	7	8	6	5	5	7	5	5	5	8	7	6	5	5	5	5	5	5	6	7	5	4	4	6	4	4	4	7	6	5	4	4	4	4	4	4	6	7	5	4
ACI32944.1;ACN11301.1;ADM16193.1;ACI70205.1;ACI66949.1	ACI32944.1;ACN11301.1	4;3;1;1;1	3;2;1;1;1	3;2;1;1;1	>gi|209148569|gb|ACI32944.1| Heterogeneous nuclear ribonucleoprotein K [Salmo salar];>gi|223649086|gb|ACN11301.1| Heterogeneous nuclear ribonucleoprotein K [Salmo salar]	5	4	3	3	4	4	3	2	4	4	2	3	3	4	4	3	3	4	4	4	3	4	3	3	2	1	3	3	1	2	2	3	3	2	2	3	3	3	2	3	3	3	2	1
NP_001133273.1;ADM16168.1;ADM16123.1;ACI70142.1;ACI68969.1;ACI68205.1;ACI32945.1	NP_001133273.1;ADM16168.1;ADM16123.1;ACI70142.1;ACI68969.1;ACI68205.1;ACI32945.1	7;7;7;7;7;7;7	7;7;7;7;7;7;7	7;7;7;7;7;7;7	>gi|213513161|ref|NP_001133273.1| Eukaryotic translation initiation factor 3 subunit I [Salmo salar];>gi|303664933|gb|ADM16168.1| Eukaryotic translation initiation factor 3 subunit I [Salmo salar];>gi|303664027|gb|ADM16123.1| Eukaryotic translation initiat	7	7	7	7	6	4	5	5	4	5	5	5	5	5	6	3	4	5	5	4	5	4	6	4	5	5	4	5	5	5	5	5	6	3	4	5	5	4	5	4	6	4	5	5
B5X0W9.1;ACI32950.1;ACI68236.1	B5X0W9.1;ACI32950.1	5;5;1	5;5;1	5;5;1	>gi|290463267|sp|B5X0W9.1|ISOC1_SALSA RecName: Full=Isochorismatase domain-containing protein 1;>gi|209148690|gb|ACI32950.1| Isochorismatase domain-containing protein 1 [Salmo salar]	3	5	5	5	5	5	4	3	4	3	3	4	3	5	4	3	4	2	3	4	2	3	5	5	4	3	4	3	3	4	3	5	4	3	4	2	3	4	2	3	5	5	4	3
ACI32953.1	ACI32953.1	16	16	16	>gi|209148755|gb|ACI32953.1| Long-chain specific acyl-CoA dehydrogenase, mitochondrial precursor [Salmo salar]	1	16	16	16	13	11	13	11	11	9	11	11	10	13	9	10	12	8	10	10	9	9	13	11	13	11	11	9	11	11	10	13	9	10	12	8	10	10	9	9	13	11	13	11
ACI32959.1	ACI32959.1	6	6	6	>gi|209148871|gb|ACI32959.1| Agmatinase, mitochondrial precursor [Salmo salar]	1	6	6	6	6	5	4	3	5	4	4	4	4	5	4	4	4	4	2	2	3	3	6	5	4	3	5	4	4	4	4	5	4	4	4	4	2	2	3	3	6	5	4	3
ACI32973.1	ACI32973.1	12	12	1	>gi|209149192|gb|ACI32973.1| Stress-induced-phosphoprotein 1 [Salmo salar]	1	12	12	1	10	8	10	9	9	9	8	8	9	10	11	8	10	8	9	9	7	8	10	8	10	9	9	9	8	8	9	10	11	8	10	8	9	9	7	8	0	0	1	1
NP_001133289.1;ACI32979.1	NP_001133289.1;ACI32979.1	12;12	12;12	12;12	>gi|213511304|ref|NP_001133289.1| Phenylalanyl-tRNA synthetase beta chain [Salmo salar];>gi|209149545|gb|ACI32979.1| Phenylalanyl-tRNA synthetase beta chain [Salmo salar]	2	12	12	12	8	8	7	6	6	8	7	6	6	10	8	8	8	6	8	7	6	4	8	8	7	6	6	8	7	6	6	10	8	8	8	6	8	7	6	4	8	8	7	6
NP_001133297.1;ACI32990.1	NP_001133297.1;ACI32990.1	3;3	3;3	3;3	>gi|213512855|ref|NP_001133297.1| Cation-dependent mannose-6-phosphate receptor precursor [Salmo salar];>gi|209149767|gb|ACI32990.1| Cation-dependent mannose-6-phosphate receptor precursor [Salmo salar]	2	3	3	3	2	2	2	2	2	2	3	3	3	2	3	1	2	1	2	3	1	2	2	2	2	2	2	2	3	3	3	2	3	1	2	1	2	3	1	2	2	2	2	2
ADM16086.1;ACN10741.1;ACI68321.1;ACI32991.1;NP_001135261.1;ACI33991.1	ADM16086.1;ACN10741.1;ACI68321.1;ACI32991.1;NP_001135261.1;ACI33991.1	5;5;5;5;3;3	5;5;5;5;3;3	5;5;5;5;3;3	>gi|303662901|gb|ADM16086.1| GTP-binding protein SAR1a [Salmo salar];>gi|223647966|gb|ACN10741.1| GTP-binding protein SAR1a [Salmo salar];>gi|209734904|gb|ACI68321.1| GTP-binding protein SAR1a [Salmo salar];>gi|209149792|gb|ACI32991.1| GTP-binding protein	6	5	5	5	4	4	5	4	4	3	4	4	3	3	3	4	2	3	3	3	3	3	4	4	5	4	4	3	4	4	3	3	3	4	2	3	3	3	3	3	4	4	5	4
NP_001133302.1;ACI32996.1	NP_001133302.1;ACI32996.1	1;1	1;1	1;1	>gi|213513790|ref|NP_001133302.1| Glycogenin-1 [Salmo salar];>gi|209149883|gb|ACI32996.1| Glycogenin-1 [Salmo salar]	2	1	1	1	1	1	1	1	1	1	1	1	1	1	1	1	1	1	1	1	1	1	1	1	1	1	1	1	1	1	1	1	1	1	1	1	1	1	1	1	1	1	1	1
NP_001133307.1;ACI33005.1	NP_001133307.1;ACI33005.1	11;11	11;11	11;11	>gi|213514686|ref|NP_001133307.1| deoxyribose-phosphate aldolase [Salmo salar];>gi|209150055|gb|ACI33005.1| deoxyribose-phosphate aldolase [Salmo salar]	2	11	11	11	11	10	10	9	9	8	8	9	8	9	10	10	9	8	9	9	8	8	11	10	10	9	9	8	8	9	8	9	10	10	9	8	9	9	8	8	11	10	10	9
ACN10992.1;NP_001133309.1;ACI33007.1	ACN10992.1;NP_001133309.1;ACI33007.1	4;4;4	4;4;4	4;4;4	>gi|223648468|gb|ACN10992.1| Ubiquilin-4 [Salmo salar];>gi|213515078|ref|NP_001133309.1| Ubiquilin-4 [Salmo salar];>gi|209150100|gb|ACI33007.1| Ubiquilin-4 [Salmo salar]	3	4	4	4	4	3	3	2	3	3	3	3	3	4	3	3	3	3	3	3	3	3	4	3	3	2	3	3	3	3	3	4	3	3	3	3	3	3	3	3	4	3	3	2
ACN10699.1;ACI33018.1	ACN10699.1;ACI33018.1	2;2	1;1	1;1	>gi|223647882|gb|ACN10699.1| Syntenin-1 [Salmo salar];>gi|209150313|gb|ACI33018.1| Syntenin-1 [Salmo salar]	2	2	1	1	2	2	2	1	2	1	1	1	1	2	2	2	2	2	2	2	1	1	1	1	1	1	1	1	1	1	1	1	1	1	1	1	1	1	1	1	1	1	1	1
NP_001133793.1;ACM08424.1;ACI33910.1;ACI33022.1;ACN12585.1;ACN10230.1;NP_001134795.1;ACI68921.1;NP_001167084.1;ACN10770.1	NP_001133793.1;ACM08424.1;ACI33910.1;ACI33022.1;ACN12585.1;ACN10230.1;NP_001134795.1;ACI68921.1;NP_001167084.1;ACN10770.1	2;2;2;2;1;1;1;1;1;1	1;1;1;1;0;0;0;0;0;0	1;1;1;1;0;0;0;0;0;0	>gi|213514648|ref|NP_001133793.1| ras-related protein Rab-10 [Salmo salar];>gi|221219526|gb|ACM08424.1| Ras-related protein Rab-10 [Salmo salar];>gi|209155356|gb|ACI33910.1| Ras-related protein Rab-10 [Salmo salar];>gi|209150395|gb|ACI33022.1| Ras-related	10	2	1	1	2	2	1	2	2	2	2	2	2	2	1	1	2	2	2	2	2	2	1	1	0	1	1	1	1	1	1	1	0	0	1	1	1	1	1	1	1	1	0	1
ACI33023.1	ACI33023.1	15	2	2	>gi|209150416|gb|ACI33023.1| Aspartate aminotransferase, mitochondrial precursor [Salmo salar]	1	15	2	2	11	15	13	14	15	14	14	15	14	13	13	14	15	12	14	14	14	14	2	2	2	2	2	2	2	2	2	2	2	2	2	1	2	2	2	2	2	2	2	2
NP_001133320.1;ACI33024.1	NP_001133320.1;ACI33024.1	5;5	5;5	5;5	>gi|213515376|ref|NP_001133320.1| Acyl-CoA dehydrogenase family member 11 [Salmo salar];>gi|209150434|gb|ACI33024.1| Acyl-CoA dehydrogenase family member 11 [Salmo salar]	2	5	5	5	4	5	4	3	4	4	4	3	4	5	5	4	4	4	4	4	4	3	4	5	4	3	4	4	4	3	4	5	5	4	4	4	4	4	4	3	4	5	4	3
ADD59895.1;ACN12608.1;ACN10252.1;ACN10898.1;ACI33025.1;ADD59861.1;AAB24064.1;ACN12780.1;ACN10415.1	ADD59895.1;ACN12608.1;ACN10252.1;ACN10898.1;ACI33025.1;ADD59861.1;AAB24064.1;ACN12780.1;ACN10415.1	8;8;8;8;8;6;6;6;6	8;8;8;8;8;6;6;6;6	8;8;8;8;8;6;6;6;6	>gi|290760621|gb|ADD59895.1| immunoglobulin mu heavy chain constant region [Salmo salar];>gi|223672853|gb|ACN12608.1| Ig mu chain C region membrane-bound form [Salmo salar];>gi|223646988|gb|ACN10252.1| Ig mu chain C region membrane-bound form [Salmo salar]	9	8	8	8	6	7	7	5	6	8	5	6	7	7	6	5	1	4	6	6	4	4	6	7	7	5	6	8	5	6	7	7	6	5	1	4	6	6	4	4	6	7	7	5
NP_001133325.1;ACI33030.1	NP_001133325.1;ACI33030.1	1;1	1;1	1;1	>gi|213511488|ref|NP_001133325.1| Interferon regulatory factor 2-binding protein 2-A [Salmo salar];>gi|209150548|gb|ACI33030.1| Interferon regulatory factor 2-binding protein 2-A [Salmo salar]	2	1	1	1	0	0	1	0	1	1	1	1	1	0	1	1	1	1	1	1	1	1	0	0	1	0	1	1	1	1	1	0	1	1	1	1	1	1	1	1	0	0	1	0
NP_001133328.1;ACI33037.1	NP_001133328.1;ACI33037.1	2;2	2;2	2;2	>gi|213512074|ref|NP_001133328.1| Acyl-coenzyme A thioesterase 5 [Salmo salar];>gi|209150675|gb|ACI33037.1| Acyl-coenzyme A thioesterase 5 [Salmo salar]	2	2	2	2	0	0	0	0	0	0	2	1	2	1	0	0	1	2	0	0	2	0	0	0	0	0	0	0	2	1	2	1	0	0	1	2	0	0	2	0	0	0	0	0
NP_001133331.1;ACI33043.1	NP_001133331.1;ACI33043.1	7;7	7;7	7;7	>gi|213512647|ref|NP_001133331.1| Lysosomal acid lipase/cholesteryl ester hydrolase precursor [Salmo salar];>gi|209150778|gb|ACI33043.1| Lysosomal acid lipase/cholesteryl ester hydrolase precursor [Salmo salar]	2	7	7	7	6	6	4	3	3	3	5	4	4	7	6	6	4	5	4	4	5	5	6	6	4	3	3	3	5	4	4	7	6	6	4	5	4	4	5	5	6	6	4	3
NP_001133337.1;ACI33050.1	NP_001133337.1;ACI33050.1	2;2	1;1	1;1	>gi|213513774|ref|NP_001133337.1| Calponin-3 [Salmo salar];>gi|209150926|gb|ACI33050.1| Calponin-3 [Salmo salar]	2	2	1	1	1	1	1	1	1	2	1	2	2	1	2	1	2	2	1	2	1	2	1	1	0	0	0	1	0	1	1	1	1	1	1	1	0	1	0	1	1	1	0	0
NP_001133340.1;ACI33054.1	NP_001133340.1;ACI33054.1	9;9	9;9	9;9	>gi|213514310|ref|NP_001133340.1| splicing factor, proline- and glutamine-rich [Salmo salar];>gi|209150996|gb|ACI33054.1| Splicing factor, proline- and glutamine-rich [Salmo salar]	2	9	9	9	8	6	6	5	4	6	6	4	6	8	4	6	5	7	4	5	7	7	8	6	6	5	4	6	6	4	6	8	4	6	5	7	4	5	7	7	8	6	6	5
NP_001133343.1;ACI33061.1	NP_001133343.1;ACI33061.1	4;4	4;4	4;4	>gi|213514842|ref|NP_001133343.1| UDP-glucuronosyltransferase 2A2 [Salmo salar];>gi|209151120|gb|ACI33061.1| UDP-glucuronosyltransferase 2A2 precursor [Salmo salar]	2	4	4	4	2	3	3	4	3	3	3	3	3	2	2	3	2	1	1	2	2	3	2	3	3	4	3	3	3	3	3	2	2	3	2	1	1	2	2	3	2	3	3	4
NP_001133347.1;ACN10439.1;ACI33070.1	NP_001133347.1;ACN10439.1;ACI33070.1	9;9;9	9;9;9	9;9;9	>gi|213510756|ref|NP_001133347.1| Eukaryotic translation initiation factor 4H [Salmo salar];>gi|223647362|gb|ACN10439.1| Eukaryotic translation initiation factor 4H [Salmo salar];>gi|209151312|gb|ACI33070.1| Eukaryotic translation initiation factor 4H [Sal	3	9	9	9	6	7	6	6	7	6	6	6	6	9	6	6	6	6	6	6	6	7	6	7	6	6	7	6	6	6	6	9	6	6	6	6	6	6	6	7	6	7	6	6
ACI33074.1	ACI33074.1	8	6	2	>gi|209151401|gb|ACI33074.1| Proliferation-associated protein 2G4 [Salmo salar]	1	8	6	2	6	6	6	8	7	7	4	7	6	7	6	7	6	7	7	8	7	7	4	4	5	6	5	5	3	5	4	5	4	5	5	6	5	6	6	5	1	2	1	2
ACN10935.1;ACI33076.1	ACN10935.1;ACI33076.1	19;19	4;4	4;4	>gi|223648354|gb|ACN10935.1| ATP synthase subunit alpha, mitochondrial precursor [Salmo salar];>gi|209151440|gb|ACI33076.1| ATP synthase subunit alpha, mitochondrial precursor [Salmo salar]	2	19	4	4	17	15	16	18	18	17	18	18	18	17	17	15	17	16	18	18	15	16	4	3	4	4	4	4	4	4	4	4	4	3	4	3	4	4	3	4	4	3	4	4
NP_001135191.1;ACI33082.1	NP_001135191.1;ACI33082.1	9;9	9;9	9;9	>gi|213511174|ref|NP_001135191.1| isovaleryl-CoA dehydrogenase, mitochondrial [Salmo salar];>gi|209151757|gb|ACI33082.1| Probable isovaleryl-CoA dehydrogenase [Salmo salar]	2	9	9	9	9	8	8	7	8	8	8	8	8	8	6	7	8	7	8	6	8	7	9	8	8	7	8	8	8	8	8	8	6	7	8	7	8	6	8	7	9	8	8	7
ACI33086.1;ACI67063.1	ACI33086.1	6;1	6;1	5;1	>gi|209151855|gb|ACI33086.1| Heterogeneous nuclear ribonucleoprotein K [Salmo salar]	2	6	6	5	6	5	6	6	5	5	6	5	6	6	6	5	5	5	5	6	6	5	6	5	6	6	5	5	6	5	6	6	6	5	5	5	5	6	6	5	5	4	5	5
NP_001133363.1;ACI33093.1	NP_001133363.1;ACI33093.1	4;4	4;4	4;4	>gi|213513580|ref|NP_001133363.1| Phosphoacetylglucosamine mutase [Salmo salar];>gi|209152019|gb|ACI33093.1| Phosphoacetylglucosamine mutase [Salmo salar]	2	4	4	4	3	3	2	1	2	2	2	3	3	2	2	2	2	0	2	1	1	2	3	3	2	1	2	2	2	3	3	2	2	2	2	0	2	1	1	2	3	3	2	1
NP_001133366.1;ACI33096.1;CBL79146.1;NP_001133762.1;ACI33856.1	NP_001133366.1;ACI33096.1;CBL79146.1	25;25;19;3;3	21;21;15;1;1	15;15;11;0;0	>gi|213514064|ref|NP_001133366.1| Alpha-enolase [Salmo salar];>gi|209152098|gb|ACI33096.1| Alpha-enolase [Salmo salar];>gi|385145180|emb|CBL79146.1| enolase [Salmo salar]	5	25	21	15	23	22	21	23	23	21	22	22	23	23	22	21	23	22	22	22	22	23	19	18	17	19	19	17	18	18	19	19	18	17	19	18	18	18	18	19	14	13	13	14
ACI33099.1;NP_001117025.1;CAD58715.1;CAD58716.1;ACN58706.1;ACN10920.1	ACI33099.1;NP_001117025.1;CAD58715.1;CAD58716.1;ACN58706.1;ACN10920.1	24;23;23;22;21;17	11;11;11;9;9;5	11;11;11;9;9;5	>gi|209152152|gb|ACI33099.1| Glutamate dehydrogenase 1, mitochondrial precursor [Salmo salar];>gi|218931122|ref|NP_001117025.1| glutamate dehydrogenase [Salmo salar];>gi|30314694|emb|CAD58715.1| glutamate dehydrogenase [Salmo salar];>gi|30314696|emb|CAD587	6	24	11	11	24	21	20	22	23	22	20	21	21	24	21	21	21	22	22	22	21	20	11	9	9	9	10	10	8	9	8	11	10	9	9	9	9	9	8	8	11	9	9	9
NP_001133368.1;ACI33100.1;ACN10833.1	NP_001133368.1;ACI33100.1;ACN10833.1	20;20;16	20;20;16	20;20;16	>gi|213514384|ref|NP_001133368.1| Thimet oligopeptidase [Salmo salar];>gi|209152175|gb|ACI33100.1| Thimet oligopeptidase [Salmo salar];>gi|223648150|gb|ACN10833.1| Thimet oligopeptidase [Salmo salar]	3	20	20	20	19	18	11	13	14	11	13	11	13	19	12	14	13	14	15	16	14	16	19	18	11	13	14	11	13	11	13	19	12	14	13	14	15	16	14	16	19	18	11	13
NP_001133370.1;ACI33102.1	NP_001133370.1;ACI33102.1	21;21	21;21	21;21	>gi|213514708|ref|NP_001133370.1| Alanine aminotransferase 2-like [Salmo salar];>gi|209152217|gb|ACI33102.1| Alanine aminotransferase 2-like [Salmo salar]	2	21	21	21	20	19	18	17	19	17	20	19	19	21	16	19	19	19	17	19	20	18	20	19	18	17	19	17	20	19	19	21	16	19	19	19	17	19	20	18	20	19	18	17
NP_001133374.1;ACI33108.1;ACI33352.1	NP_001133374.1;ACI33108.1;ACI33352.1	6;6;5	6;6;5	6;6;5	>gi|213515420|ref|NP_001133374.1| nuclear receptor coactivator 5 [Salmo salar];>gi|209152341|gb|ACI33108.1| Nuclear receptor coactivator 5 [Salmo salar];>gi|209154240|gb|ACI33352.1| Nuclear receptor coactivator 5 [Salmo salar]	3	6	6	6	5	5	5	3	3	4	3	3	3	4	4	4	3	3	3	3	3	2	5	5	5	3	3	4	3	3	3	4	4	4	3	3	3	3	3	2	5	5	5	3
ACI33111.1;ACI67355.1;ACH70712.1	ACI33111.1;ACI67355.1;ACH70712.1	3;2;2	3;2;2	3;2;2	>gi|209152408|gb|ACI33111.1| Splicing factor 3A subunit 3 [Salmo salar];>gi|209732972|gb|ACI67355.1| Splicing factor 3A subunit 3 [Salmo salar];>gi|197631977|gb|ACH70712.1| splicing factor 3a subunit 3 [Salmo salar]	3	3	3	3	2	1	3	2	2	3	2	2	1	2	2	1	3	2	2	2	1	1	2	1	3	2	2	3	2	2	1	2	2	1	3	2	2	2	1	1	2	1	3	2
ACI33113.1;NP_001167080.1;ACN10756.1;ACI67354.1;ADM15901.1;ACI67072.1	ACI33113.1;NP_001167080.1;ACN10756.1;ACI67354.1	9;7;7;7;2;2	9;7;7;7;2;2	9;7;7;7;2;2	>gi|209152451|gb|ACI33113.1| Serine/threonine-protein phosphatase 2A catalytic subunit beta isoform [Salmo salar];>gi|291190094|ref|NP_001167080.1| Serine/threonine-protein phosphatase 2A catalytic subunit alpha isoform [Salmo salar];>gi|223647996|gb|ACN10	6	9	9	9	9	7	7	7	7	7	6	6	6	9	7	7	7	7	7	7	8	8	9	7	7	7	7	7	6	6	6	9	7	7	7	7	7	7	8	8	9	7	7	7
ACI33116.1;ACI33963.1;ADM16186.1;ACI68572.1;ACH85255.1	ACI33116.1;ACI33963.1;ADM16186.1;ACI68572.1;ACH85255.1	4;3;2;2;2	4;3;2;2;2	4;3;2;2;2	>gi|209152513|gb|ACI33116.1| ELAV-like protein 1 [Salmo salar];>gi|209155462|gb|ACI33963.1| ELAV-like protein 1 [Salmo salar];>gi|303665455|gb|ADM16186.1| ELAV-like protein 1 [Salmo salar];>gi|209735406|gb|ACI68572.1| ELAV-like protein 1 [Salmo salar];>gi|	5	4	4	4	2	3	4	4	4	2	3	2	1	2	4	3	2	3	3	4	2	2	2	3	4	4	4	2	3	2	1	2	4	3	2	3	3	4	2	2	2	3	4	4
ACI33118.1	ACI33118.1	16	16	16	>gi|209152556|gb|ACI33118.1| Dihydrodipicolinate synthase-like, mitochondrial precursor [Salmo salar]	1	16	16	16	14	13	12	13	12	14	14	14	14	14	14	12	14	12	12	12	12	14	14	13	12	13	12	14	14	14	14	14	14	12	14	12	12	12	12	14	14	13	12	13
ACI34263.1;NP_001133381.1;ACI33123.1;ACH85345.1	ACI34263.1;NP_001133381.1;ACI33123.1	8;8;8;1	8;8;8;1	8;8;8;1	>gi|209156062|gb|ACI34263.1| PolyrC-binding protein 2 [Salmo salar];>gi|213511793|ref|NP_001133381.1| poly(rC)-binding protein 2 [Salmo salar];>gi|209152662|gb|ACI33123.1| PolyrC-binding protein 2 [Salmo salar]	4	8	8	8	7	8	8	8	7	8	8	8	8	8	8	7	8	8	8	8	8	8	7	8	8	8	7	8	8	8	8	8	8	7	8	8	8	8	8	8	7	8	8	8
NP_001133382.1;ACI33125.1	NP_001133382.1;ACI33125.1	1;1	1;1	1;1	>gi|213511965|ref|NP_001133382.1| U3 small nucleolar RNA-associated protein 18 homolog [Salmo salar];>gi|209152691|gb|ACI33125.1| U3 small nucleolar RNA-associated protein 18 homolog [Salmo salar]	2	1	1	1	0	1	1	1	1	1	1	1	1	0	0	1	1	1	1	1	1	1	0	1	1	1	1	1	1	1	1	0	0	1	1	1	1	1	1	1	0	1	1	1
ACI33864.1;ACI33126.1;ACY30366.1	ACI33864.1;ACI33126.1;ACY30366.1	10;10;9	10;10;9	10;10;9	>gi|209155264|gb|ACI33864.1| Pyridoxal kinase [Salmo salar];>gi|209152714|gb|ACI33126.1| Pyridoxal kinase [Salmo salar];>gi|262189347|gb|ACY30366.1| pyroxidal kinase [Salmo salar]	3	10	10	10	7	6	7	5	6	7	7	6	7	7	6	5	6	6	6	6	7	6	7	6	7	5	6	7	7	6	7	7	6	5	6	6	6	6	7	6	7	6	7	5
ACI33129.1	ACI33129.1	6	2	2	>gi|209152768|gb|ACI33129.1| Epoxide hydrolase 2 [Salmo salar]	1	6	2	2	5	5	5	6	5	5	5	5	5	5	4	5	5	4	5	4	4	4	2	2	2	2	2	1	1	1	1	2	1	2	1	1	1	1	1	0	2	2	2	2
ACI34279.1;ACI33136.1;ACI34200.1	ACI34279.1;ACI33136.1;ACI34200.1	7;7;6	1;1;1	1;1;1	>gi|209156094|gb|ACI34279.1| Guanine nucleotide-binding protein GI/GS/GT subunit beta-1 [Salmo salar];>gi|209152927|gb|ACI33136.1| Guanine nucleotide-binding protein GI/GS/GT subunit beta-1 [Salmo salar];>gi|209155936|gb|ACI34200.1| Guanine nucleotide-bind	3	7	1	1	6	5	6	5	7	7	7	7	7	7	7	7	7	7	7	7	7	7	1	1	1	1	1	1	1	1	1	1	1	1	1	1	1	1	1	1	1	1	1	1
ACN10463.1;ACM08920.1;ACI33791.1;ACI33138.1	ACN10463.1;ACM08920.1;ACI33791.1;ACI33138.1	3;3;3;3	3;3;3;3	1;1;1;1	>gi|223647410|gb|ACN10463.1| Ras-related C3 botulinum toxin substrate 1 precursor [Salmo salar];>gi|221220518|gb|ACM08920.1| Ras-related C3 botulinum toxin substrate 1 precursor [Salmo salar];>gi|209155118|gb|ACI33791.1| Ras-related C3 botulinum toxin subs	4	3	3	1	2	2	2	2	2	2	3	3	3	2	2	2	2	2	2	2	2	2	2	2	2	2	2	2	3	3	3	2	2	2	2	2	2	2	2	2	1	1	1	1
NP_001135195.1;ACI33140.1	NP_001135195.1;ACI33140.1	3;3	3;3	3;3	>gi|213511891|ref|NP_001135195.1| transglutaminase 2 [Salmo salar];>gi|209153019|gb|ACI33140.1| Protein-glutamine gamma-glutamyltransferase 2 [Salmo salar]	2	3	3	3	2	3	3	3	3	3	3	3	3	2	2	3	3	3	3	3	3	3	2	3	3	3	3	3	3	3	3	2	2	3	3	3	3	3	3	3	2	3	3	3
ACI33142.1	ACI33142.1	10	10	7	>gi|209153068|gb|ACI33142.1| Annexin A13 [Salmo salar]	1	10	10	7	10	9	7	5	3	5	5	5	4	9	7	5	4	4	5	6	5	4	10	9	7	5	3	5	5	5	4	9	7	5	4	4	5	6	5	4	7	7	5	4
NP_001133392.1;ACI33145.1	NP_001133392.1;ACI33145.1	4;4	4;4	4;4	>gi|213513600|ref|NP_001133392.1| Cysteinyl-tRNA synthetase, cytoplasmic [Salmo salar];>gi|209153132|gb|ACI33145.1| Cysteinyl-tRNA synthetase, cytoplasmic [Salmo salar]	2	4	4	4	3	4	4	2	2	3	2	2	3	3	2	4	2	2	2	3	3	2	3	4	4	2	2	3	2	2	3	3	2	4	2	2	2	3	3	2	3	4	4	2
ACI33148.1	ACI33148.1	23	23	10	>gi|209153200|gb|ACI33148.1| 60 kDa heat shock protein, mitochondrial precursor [Salmo salar]	1	23	23	10	18	18	19	19	20	16	20	17	18	19	19	18	20	21	18	18	19	19	18	18	19	19	20	16	20	17	18	19	19	18	20	21	18	18	19	19	7	7	7	7
NP_001133396.1;ACI33157.1	NP_001133396.1;ACI33157.1	6;6	6;6	6;6	>gi|213514190|ref|NP_001133396.1| N-acylneuraminate cytidylyltransferase [Salmo salar];>gi|209153367|gb|ACI33157.1| N-acylneuraminate cytidylyltransferase [Salmo salar]	2	6	6	6	4	5	6	4	3	4	4	3	3	5	3	3	4	1	4	3	1	3	4	5	6	4	3	4	4	3	3	5	3	3	4	1	4	3	1	3	4	5	6	4
ACN10701.1;ACI33158.1;ACH85350.1	ACN10701.1;ACI33158.1;ACH85350.1	29;29;17	29;29;17	18;18;8	>gi|223647886|gb|ACN10701.1| disulfide-isomerase A3 precursor [Salmo salar];>gi|209153384|gb|ACI33158.1| disulfide-isomerase A3 precursor [Salmo salar];>gi|198285623|gb|ACH85350.1| protein disulfide isomerase family A, member 3 [Salmo salar]	3	29	29	18	27	26	25	24	24	23	21	24	23	28	23	23	24	21	22	21	20	20	27	26	25	24	24	23	21	24	23	28	23	23	24	21	22	21	20	20	16	15	15	15
ACN10793.1;ACI33161.1	ACN10793.1;ACI33161.1	8;8	7;7	7;7	>gi|223648070|gb|ACN10793.1| S-adenosylmethionine synthetase isoform type-2 [Salmo salar];>gi|209153427|gb|ACI33161.1| S-adenosylmethionine synthetase isoform type-2 [Salmo salar]	2	8	7	7	6	7	6	4	6	5	4	4	5	7	6	5	6	5	5	5	4	4	5	6	5	3	5	4	3	3	4	6	5	4	5	4	4	4	3	3	5	6	5	3
NP_001135196.1;ACI33164.1	NP_001135196.1;ACI33164.1	17;17	17;17	17;17	>gi|213512060|ref|NP_001135196.1| Glucose-6-phosphate 1-dehydrogenase [Salmo salar];>gi|209153480|gb|ACI33164.1| Glucose-6-phosphate 1-dehydrogenase [Salmo salar]	2	17	17	17	14	11	12	14	10	15	10	12	11	14	12	12	12	11	13	15	12	13	14	11	12	14	10	15	10	12	11	14	12	12	12	11	13	15	12	13	14	11	12	14
NP_001135197.1;ACI33169.1;ACN10714.1	NP_001135197.1;ACI33169.1;ACN10714.1	4;4;4	4;4;4	4;4;4	>gi|213512236|ref|NP_001135197.1| Dolichyl-diphosphooligosaccharide--protein glycosyltransferase subunit STT3A [Salmo salar];>gi|209153570|gb|ACI33169.1| Dolichyl-diphosphooligosaccharide--protein glycosyltransferase subunit STT3A [Salmo salar];>gi|2236479	3	4	4	4	1	3	2	4	2	1	3	2	3	2	3	3	2	4	3	2	3	2	1	3	2	4	2	1	3	2	3	2	3	3	2	4	3	2	3	2	1	3	2	4
NP_001133402.1;ACI33170.1;NP_001133408.1;ACI68506.1;ACI33178.1;ACI69740.1;NP_001134178.1;ACI66489.1	NP_001133402.1;ACI33170.1;NP_001133408.1;ACI68506.1;ACI33178.1;ACI69740.1;NP_001134178.1;ACI66489.1	1;1;1;1;1;1;1;1	1;1;1;1;1;1;1;1	1;1;1;1;1;1;1;1	>gi|213515204|ref|NP_001133402.1| Ras-related protein Rab-6C [Salmo salar];>gi|209153591|gb|ACI33170.1| Ras-related protein Rab-6C [Salmo salar];>gi|213511394|ref|NP_001133408.1| RAB6A, member RAS oncogene family [Salmo salar];>gi|209735274|gb|ACI68506.1|	8	1	1	1	1	1	1	1	1	1	1	1	1	1	1	1	1	1	1	1	1	1	1	1	1	1	1	1	1	1	1	1	1	1	1	1	1	1	1	1	1	1	1	1
ACN11168.1;ACM09105.1;ACM08502.1;ACI33863.1;ACI33187.1;ACI69928.1	ACN11168.1;ACM09105.1;ACM08502.1;ACI33863.1;ACI33187.1;ACI69928.1	6;6;6;6;6;5	6;6;6;6;6;5	5;5;5;5;5;4	>gi|223648820|gb|ACN11168.1| ADP-ribosylation factor 4 [Salmo salar];>gi|221220888|gb|ACM09105.1| ADP-ribosylation factor 4 [Salmo salar];>gi|221219682|gb|ACM08502.1| ADP-ribosylation factor 4 [Salmo salar];>gi|209155262|gb|ACI33863.1| ADP-ribosylation fac	6	6	6	5	5	5	5	4	5	3	4	4	3	5	4	3	3	3	4	4	4	2	5	5	5	4	5	3	4	4	3	5	4	3	3	3	4	4	4	2	4	4	4	4
ACI33192.1	ACI33192.1	6	6	6	>gi|209153920|gb|ACI33192.1| Mitochondrial carnitine/acylcarnitine carrier protein [Salmo salar]	1	6	6	6	5	5	5	3	5	5	6	6	4	4	5	5	4	5	5	6	6	4	5	5	5	3	5	5	6	6	4	4	5	5	4	5	5	6	6	4	5	5	5	3
NP_001135200.1;ACI33193.1	NP_001135200.1;ACI33193.1	1;1	1;1	1;1	>gi|213512747|ref|NP_001135200.1| Transmembrane 9 superfamily member 3 precursor [Salmo salar];>gi|209153922|gb|ACI33193.1| Transmembrane 9 superfamily member 3 precursor [Salmo salar]	2	1	1	1	0	1	1	0	0	0	1	1	1	0	0	0	0	0	0	1	0	1	0	1	1	0	0	0	1	1	1	0	0	0	0	0	0	1	0	1	0	1	1	0
NP_001133421.1;ACI33207.1	NP_001133421.1;ACI33207.1	14;14	14;14	14;14	>gi|213513638|ref|NP_001133421.1| Acetyl-CoA acetyltransferase, cytosolic [Salmo salar];>gi|209153950|gb|ACI33207.1| Acetyl-CoA acetyltransferase, cytosolic [Salmo salar]	2	14	14	14	13	12	13	12	12	13	13	13	13	13	13	12	12	12	13	13	12	13	13	12	13	12	12	13	13	13	13	13	13	12	12	12	13	13	12	13	13	12	13	12
NP_001133424.1;ACI33210.1	NP_001133424.1;ACI33210.1	2;2	2;2	2;2	>gi|213514086|ref|NP_001133424.1| probable serine carboxypeptidase CPVL precursor [Salmo salar];>gi|209153956|gb|ACI33210.1| Probable serine carboxypeptidase CPVL precursor [Salmo salar]	2	2	2	2	1	1	1	1	1	1	1	1	1	2	1	1	2	1	1	1	1	2	1	1	1	1	1	1	1	1	1	2	1	1	2	1	1	1	1	2	1	1	1	1
NP_001133427.1;ACI33215.1;ACN11035.1	NP_001133427.1;ACI33215.1;ACN11035.1	3;3;3	3;3;3	3;3;3	>gi|213514532|ref|NP_001133427.1| Amidophosphoribosyltransferase [Salmo salar];>gi|209153966|gb|ACI33215.1| Amidophosphoribosyltransferase precursor [Salmo salar];>gi|223648554|gb|ACN11035.1| Amidophosphoribosyltransferase precursor [Salmo salar]	3	3	3	3	2	3	1	2	2	1	2	1	2	3	2	2	2	1	2	2	1	2	2	3	1	2	2	1	2	1	2	3	2	2	2	1	2	2	1	2	2	3	1	2
ACI33218.1	ACI33218.1	12	12	12	>gi|209153972|gb|ACI33218.1| Mitochondrial inner membrane protein [Salmo salar]	1	12	12	12	12	11	11	10	10	12	12	11	10	11	12	10	11	12	10	10	12	10	12	11	11	10	10	12	12	11	10	11	12	10	11	12	10	10	12	10	12	11	11	10
ACI33221.1	ACI33221.1	6	6	6	>gi|209153978|gb|ACI33221.1| Drebrin-like protein [Salmo salar]	1	6	6	6	6	6	6	5	6	6	4	5	5	6	5	6	6	5	5	5	5	5	6	6	6	5	6	6	4	5	5	6	5	6	6	5	5	5	5	5	6	6	6	5
NP_001133433.1;ACN11392.1;ACI33224.1	NP_001133433.1;ACN11392.1;ACI33224.1	9;9;9	9;9;9	9;9;9	>gi|213515484|ref|NP_001133433.1| aminoacylase-1 [Salmo salar];>gi|223649268|gb|ACN11392.1| Aminoacylase-1 [Salmo salar];>gi|209153984|gb|ACI33224.1| Aminoacylase-1 [Salmo salar]	3	9	9	9	7	7	6	5	7	7	7	7	6	8	8	8	7	6	7	6	6	7	7	7	6	5	7	7	7	7	6	8	8	8	7	6	7	6	6	7	7	7	6	5
NP_001133435.1;ACI33227.1	NP_001133435.1;ACI33227.1	10;10	10;10	10;10	>gi|213510940|ref|NP_001133435.1| protein disulfide-isomerase A5 precursor [Salmo salar];>gi|209153990|gb|ACI33227.1| disulfide-isomerase A5 precursor [Salmo salar]	2	10	10	10	6	6	6	5	8	8	5	4	4	6	8	6	5	5	4	7	5	6	6	6	6	5	8	8	5	4	4	6	8	6	5	5	4	7	5	6	6	6	6	5
NP_001133440.1;ACI33236.1	NP_001133440.1;ACI33236.1	4;4	4;4	4;4	>gi|213511739|ref|NP_001133440.1| Serpin H1 precursor [Salmo salar];>gi|209154008|gb|ACI33236.1| Serpin H1 precursor [Salmo salar]	2	4	4	4	2	3	2	1	4	3	2	4	2	2	1	1	3	0	2	0	1	2	2	3	2	1	4	3	2	4	2	2	1	1	3	0	2	0	1	2	2	3	2	1
ACI33239.1	ACI33239.1	5	5	5	>gi|209154014|gb|ACI33239.1| Leukocyte elastase inhibitor [Salmo salar]	1	5	5	5	5	4	4	2	3	3	2	3	3	5	4	3	4	4	3	3	3	3	5	4	4	2	3	3	2	3	3	5	4	3	4	4	3	3	3	3	5	4	4	2
ACI69228.1;ACI33240.1	ACI69228.1;ACI33240.1	3;3	3;3	3;3	>gi|209736718|gb|ACI69228.1| NADH-cytochrome b5 reductase 3 [Salmo salar];>gi|209154016|gb|ACI33240.1| NADH-cytochrome b5 reductase 3 [Salmo salar]	2	3	3	3	2	1	1	3	2	1	2	2	0	2	1	0	1	2	3	1	0	0	2	1	1	3	2	1	2	2	0	2	1	0	1	2	3	1	0	0	2	1	1	3
NP_001133445.1;ACN11491.1;ACI33247.1	NP_001133445.1;ACN11491.1;ACI33247.1	4;4;4	4;4;4	4;4;4	>gi|213512578|ref|NP_001133445.1| Vacuolar protein sorting-associated protein 26B-B [Salmo salar];>gi|223649466|gb|ACN11491.1| Vacuolar protein sorting-associated protein 26B-B [Salmo salar];>gi|209154030|gb|ACI33247.1| Vacuolar protein sorting-associated	3	4	4	4	3	3	4	3	4	4	3	3	4	3	3	3	3	2	3	4	2	3	3	3	4	3	4	4	3	3	4	3	3	3	3	2	3	4	2	3	3	3	4	3
ACI33248.1;ACN60204.1	ACI33248.1	7;3	7;3	2;0	>gi|209154032|gb|ACI33248.1| TAR DNA-binding protein 43 [Salmo salar]	2	7	7	2	5	5	4	4	4	5	4	3	2	7	5	5	3	4	5	3	3	3	5	5	4	4	4	5	4	3	2	7	5	5	3	4	5	3	3	3	2	2	1	1
NP_001133447.1;ACI33253.1	NP_001133447.1;ACI33253.1	10;10	10;10	10;10	>gi|213512925|ref|NP_001133447.1| aspartyl aminopeptidase [Salmo salar];>gi|209154042|gb|ACI33253.1| Aspartyl aminopeptidase [Salmo salar]	2	10	10	10	10	10	6	7	8	7	6	7	7	8	9	8	8	7	8	9	7	8	10	10	6	7	8	7	6	7	7	8	9	8	8	7	8	9	7	8	10	10	6	7
NP_001135205.1;ACI33257.1	NP_001135205.1;ACI33257.1	24;24	24;24	17;17	>gi|213513602|ref|NP_001135205.1| Rab GDP dissociation inhibitor beta [Salmo salar];>gi|209154050|gb|ACI33257.1| Rab GDP dissociation inhibitor beta [Salmo salar]	2	24	24	17	20	23	18	16	17	20	17	16	16	20	18	18	15	16	18	18	16	16	20	23	18	16	17	20	17	16	16	20	18	18	15	16	18	18	16	16	14	16	12	11
ACI33259.1	ACI33259.1	14	14	14	>gi|209154054|gb|ACI33259.1| Ornithine aminotransferase, mitochondrial precursor [Salmo salar]	1	14	14	14	9	10	13	9	10	9	12	8	10	8	9	7	8	10	7	9	10	10	9	10	13	9	10	9	12	8	10	8	9	7	8	10	7	9	10	10	9	10	13	9
NP_001135106.1;ACI33266.1	NP_001135106.1;ACI33266.1	12;12	12;12	12;12	>gi|213511326|ref|NP_001135106.1| Beta-hexosaminidase beta chain precursor [Salmo salar];>gi|209154068|gb|ACI33266.1| Beta-hexosaminidase beta chain precursor [Salmo salar]	2	12	12	12	9	12	10	9	9	10	8	7	8	10	10	10	9	9	10	10	9	8	9	12	10	9	9	10	8	7	8	10	10	10	9	9	10	10	9	8	9	12	10	9
ACI33276.1;ACM08443.1;ACM09575.1	ACI33276.1;ACM08443.1	7;4;3	5;2;1	5;2;1	>gi|209154088|gb|ACI33276.1| Tropomyosin-1 alpha chain [Salmo salar];>gi|221219564|gb|ACM08443.1| Tropomyosin-1 alpha chain [Salmo salar]	3	7	5	5	5	5	5	4	6	5	5	5	5	5	4	4	5	5	5	5	4	5	3	3	3	2	4	3	3	3	3	3	2	2	3	3	3	3	3	3	3	3	3	2
NP_001133462.1;ACI68102.1;ACI33281.1	NP_001133462.1;ACI68102.1;ACI33281.1	6;6;6	6;6;6	6;6;6	>gi|213515526|ref|NP_001133462.1| erythrocyte band 7 integral membrane protein [Salmo salar];>gi|209734466|gb|ACI68102.1| Erythrocyte band 7 integral membrane protein [Salmo salar];>gi|209154098|gb|ACI33281.1| Erythrocyte band 7 integral membrane protein [	3	6	6	6	6	5	6	4	4	5	4	1	0	2	4	1	1	2	0	2	2	0	6	5	6	4	4	5	4	1	0	2	4	1	1	2	0	2	2	0	6	5	6	4
NP_001133465.1;ACN10804.1;ACI33287.1	NP_001133465.1;ACN10804.1;ACI33287.1	18;18;18	18;18;18	18;18;18	>gi|213511218|ref|NP_001133465.1| Cystathionine gamma-lyase [Salmo salar];>gi|223648092|gb|ACN10804.1| Cystathionine gamma-lyase [Salmo salar];>gi|209154110|gb|ACI33287.1| Cystathionine gamma-lyase [Salmo salar]	3	18	18	18	18	18	18	18	18	18	18	18	18	18	17	17	17	18	18	17	17	18	18	18	18	18	18	18	18	18	18	18	17	17	17	18	18	17	17	18	18	18	18	18
ACN10543.1;ACI33288.1	ACN10543.1;ACI33288.1	1;1	1;1	1;1	>gi|223647570|gb|ACN10543.1| Coproporphyrinogen III oxidase, mitochondrial precursor [Salmo salar];>gi|209154112|gb|ACI33288.1| Coproporphyrinogen III oxidase, mitochondrial precursor [Salmo salar]	2	1	1	1	1	1	1	1	1	1	0	0	0	1	1	1	1	0	0	0	0	0	1	1	1	1	1	1	0	0	0	1	1	1	1	0	0	0	0	0	1	1	1	1
ACI33289.1	ACI33289.1	14	14	7	>gi|209154114|gb|ACI33289.1| Dihydrolipoyl dehydrogenase, mitochondrial precursor [Salmo salar]	1	14	14	7	13	13	13	10	11	12	10	11	10	12	12	12	12	9	10	11	8	9	13	13	13	10	11	12	10	11	10	12	12	12	12	9	10	11	8	9	7	6	7	5
ACI33290.1	ACI33290.1	2	2	2	>gi|209154116|gb|ACI33290.1| NADH dehydrogenase iron-sulfur protein 2, mitochondrial precursor [Salmo salar]	1	2	2	2	1	1	2	1	1	1	1	1	1	1	2	1	1	1	1	1	1	1	1	1	2	1	1	1	1	1	1	1	2	1	1	1	1	1	1	1	1	1	2	1
ACI33292.1	ACI33292.1	5	5	5	>gi|209154120|gb|ACI33292.1| Histone H1-beta, late embryonic [Salmo salar]	1	5	5	5	4	5	5	5	5	5	5	5	5	5	5	4	5	5	5	5	4	4	4	5	5	5	5	5	5	5	5	5	5	4	5	5	5	5	4	4	4	5	5	5
NP_001133466.1;ACI33293.1	NP_001133466.1;ACI33293.1	40;40	40;40	2;2	>gi|213511398|ref|NP_001133466.1| Elongation factor 2 [Salmo salar];>gi|209154122|gb|ACI33293.1| Elongation factor 2 [Salmo salar]	2	40	40	2	34	36	34	30	32	32	29	35	31	36	36	34	35	32	33	34	31	36	34	36	34	30	32	32	29	35	31	36	36	34	35	32	33	34	31	36	2	2	2	2
NP_001133469.1;ACI33296.1	NP_001133469.1;ACI33296.1	12;12	12;12	3;3	>gi|213511952|ref|NP_001133469.1| Annexin A11 [Salmo salar];>gi|209154128|gb|ACI33296.1| Annexin A11 [Salmo salar]	2	12	12	3	11	11	9	11	9	9	10	9	10	10	9	8	9	8	9	9	8	8	11	11	9	11	9	9	10	9	10	10	9	8	9	8	9	9	8	8	3	3	2	3
NP_001135208.1;ACN11101.1;ACI33307.1	NP_001135208.1;ACN11101.1;ACI33307.1	1;1;1	1;1;1	1;1;1	>gi|213514068|ref|NP_001135208.1| Stomatin-like protein 2 [Salmo salar];>gi|223648686|gb|ACN11101.1| Stomatin-like protein 2 [Salmo salar];>gi|209154150|gb|ACI33307.1| Stomatin-like protein 2 [Salmo salar]	3	1	1	1	1	1	1	1	1	1	1	1	1	1	1	1	1	1	1	1	1	1	1	1	1	1	1	1	1	1	1	1	1	1	1	1	1	1	1	1	1	1	1	1
NP_001133474.1;ACI33311.1	NP_001133474.1;ACI33311.1	1;1	1;1	1;1	>gi|213512849|ref|NP_001133474.1| integrin-linked protein kinase [Salmo salar];>gi|209154158|gb|ACI33311.1| Integrin-linked protein kinase [Salmo salar]	2	1	1	1	1	1	1	1	1	1	0	1	1	1	1	1	1	1	1	1	1	1	1	1	1	1	1	1	0	1	1	1	1	1	1	1	1	1	1	1	1	1	1	1
ACI33321.1;ACN58683.1	ACI33321.1	16;4	16;4	16;4	>gi|209154178|gb|ACI33321.1| WD repeat-containing protein 1 [Salmo salar]	2	16	16	16	14	15	11	9	12	9	9	11	9	15	10	10	10	8	11	12	9	11	14	15	11	9	12	9	9	11	9	15	10	10	10	8	11	12	9	11	14	15	11	9
NP_001133482.1;ACI33323.1;ACN58702.1	NP_001133482.1;ACI33323.1	14;14;5	14;14;5	14;14;5	>gi|213514160|ref|NP_001133482.1| T-complex protein 1 subunit delta [Salmo salar];>gi|209154182|gb|ACI33323.1| T-complex protein 1 subunit delta [Salmo salar]	3	14	14	14	13	10	11	9	11	12	11	11	11	13	12	12	10	9	11	12	10	11	13	10	11	9	11	12	11	11	11	13	12	12	10	9	11	12	10	11	13	10	11	9
NP_001133483.1;ACN11068.1;ACI33324.1	NP_001133483.1;ACN11068.1;ACI33324.1	2;2;2	2;2;2	2;2;2	>gi|213514302|ref|NP_001133483.1| N-acetylgalactosamine kinase [Salmo salar];>gi|223648620|gb|ACN11068.1| N-acetylgalactosamine kinase [Salmo salar];>gi|209154184|gb|ACI33324.1| N-acetylgalactosamine kinase [Salmo salar]	3	2	2	2	1	1	0	0	0	0	1	0	0	1	0	0	1	1	0	1	1	0	1	1	0	0	0	0	1	0	0	1	0	0	1	1	0	1	1	0	1	1	0	0
NP_001135210.1;ACI33325.1	NP_001135210.1;ACI33325.1	5;5	5;5	5;5	>gi|213514352|ref|NP_001135210.1| Probable oxidoreductase C10orf33 [Salmo salar];>gi|209154186|gb|ACI33325.1| Probable oxidoreductase C10orf33 [Salmo salar]	2	5	5	5	5	4	4	4	4	4	4	4	4	4	4	4	4	4	4	4	4	4	5	4	4	4	4	4	4	4	4	4	4	4	4	4	4	4	4	4	5	4	4	4
NP_001135211.1;ACI33336.1	NP_001135211.1;ACI33336.1	11;11	11;11	11;11	>gi|213514496|ref|NP_001135211.1| Aspartate aminotransferase, cytoplasmic [Salmo salar];>gi|209154208|gb|ACI33336.1| Aspartate aminotransferase, cytoplasmic [Salmo salar]	2	11	11	11	10	9	8	9	8	9	8	8	8	8	10	9	8	10	7	9	9	9	10	9	8	9	8	9	8	8	8	8	10	9	8	10	7	9	9	9	10	9	8	9
ACI33338.1	ACI33338.1	1	1	1	>gi|209154212|gb|ACI33338.1| Calreticulin precursor [Salmo salar]	1	1	1	1	1	1	1	1	1	1	1	1	1	1	1	1	1	1	1	1	1	1	1	1	1	1	1	1	1	1	1	1	1	1	1	1	1	1	1	1	1	1	1	1
B5X212.1;ACI33343.1;B5X9P2.1;ACI67562.1	B5X212.1;ACI33343.1;B5X9P2.1;ACI67562.1	6;6;5;5	6;6;5;5	6;6;5;5	>gi|257096295|sp|B5X212.1|CIO1B_SALSA RecName: Full=Probable cytosolic iron-sulfur protein assembly protein ciao1-B; AltName: Full=WD repeat-containing protein 39-B;>gi|209154222|gb|ACI33343.1| CIAO1 [Salmo salar];>gi|257096294|sp|B5X9P2.1|CIO1A_SALSA RecN	4	6	6	6	5	4	5	4	5	3	5	4	6	4	5	4	6	4	6	5	3	6	5	4	5	4	5	3	5	4	6	4	5	4	6	4	6	5	3	6	5	4	5	4
NP_001133496.1;ACI33349.1	NP_001133496.1;ACI33349.1	4;4	4;4	4;4	>gi|213511838|ref|NP_001133496.1| Nucleolar protein 5 [Salmo salar];>gi|209154234|gb|ACI33349.1| Nucleolar protein 5 [Salmo salar]	2	4	4	4	4	4	3	3	4	3	3	4	2	4	3	3	3	3	3	4	4	4	4	4	3	3	4	3	3	4	2	4	3	3	3	3	3	4	4	4	4	4	3	3
NP_001133498.1;ACI33353.1;ACN10775.1	NP_001133498.1;ACI33353.1;ACN10775.1	2;2;1	2;2;1	2;2;1	>gi|213512222|ref|NP_001133498.1| Rho GTPase-activating protein 15 [Salmo salar];>gi|209154242|gb|ACI33353.1| Rho GTPase-activating protein 15 [Salmo salar];>gi|223648034|gb|ACN10775.1| Rho GTPase-activating protein 15 [Salmo salar]	3	2	2	2	1	2	2	1	1	2	1	1	1	1	0	1	2	1	2	2	1	2	1	2	2	1	1	2	1	1	1	1	0	1	2	1	2	2	1	2	1	2	2	1
NP_001133499.1;ACI33355.1	NP_001133499.1;ACI33355.1	10;10	10;10	10;10	>gi|213512410|ref|NP_001133499.1| Far upstream element-binding protein 3 [Salmo salar];>gi|209154246|gb|ACI33355.1| Far upstream element-binding protein 3 [Salmo salar]	2	10	10	10	8	8	6	7	8	6	6	5	6	8	6	7	6	7	7	5	6	4	8	8	6	7	8	6	6	5	6	8	6	7	6	7	7	5	6	4	8	8	6	7
NP_001133504.1;ACI33363.1;ACN10491.1	NP_001133504.1;ACI33363.1	7;7;2	7;7;2	7;7;2	>gi|213513374|ref|NP_001133504.1| polypyrimidine tract-binding protein 2 [Salmo salar];>gi|209154262|gb|ACI33363.1| Polypyrimidine tract-binding protein 2 [Salmo salar]	3	7	7	7	6	6	6	5	7	6	6	5	3	6	6	6	6	6	7	7	6	5	6	6	6	5	7	6	6	5	3	6	6	6	6	6	7	7	6	5	6	6	6	5
ACI33365.1	ACI33365.1	9	9	9	>gi|209154266|gb|ACI33365.1| Cathepsin D precursor [Salmo salar]	1	9	9	9	8	9	9	8	9	9	9	9	8	9	9	9	9	8	9	9	8	9	8	9	9	8	9	9	9	9	8	9	9	9	9	8	9	9	8	9	8	9	9	8
ACI33615.1;ACI33372.1	ACI33615.1;ACI33372.1	3;3	3;3	3;3	>gi|209154766|gb|ACI33615.1| Activator of 90 kDa heat shock protein ATPase homolog 1 [Salmo salar];>gi|209154280|gb|ACI33372.1| Activator of 90 kDa heat shock protein ATPase homolog 1 [Salmo salar]	2	3	3	3	2	2	3	3	3	3	3	3	3	2	2	3	2	3	2	3	3	3	2	2	3	3	3	3	3	3	3	2	2	3	2	3	2	3	3	3	2	2	3	3
NP_001133508.1;ACI33373.1	NP_001133508.1;ACI33373.1	5;5	5;5	5;5	>gi|213514074|ref|NP_001133508.1| Flotillin-2a [Salmo salar];>gi|209154282|gb|ACI33373.1| Flotillin-2a [Salmo salar]	2	5	5	5	4	4	2	4	3	4	3	3	3	5	3	4	4	4	3	3	4	3	4	4	2	4	3	4	3	3	3	5	3	4	4	4	3	3	4	3	4	4	2	4
NP_001135215.1;ACI33380.1	NP_001135215.1;ACI33380.1	12;12	5;5	5;5	>gi|213515146|ref|NP_001135215.1| Peroxisomal 3,2-trans-enoyl-CoA isomerase [Salmo salar];>gi|209154296|gb|ACI33380.1| Peroxisomal 3,2-trans-enoyl-CoA isomerase [Salmo salar]	2	12	5	5	11	11	9	11	11	9	9	9	9	12	11	11	11	10	10	11	10	9	5	4	3	4	4	3	3	3	3	5	4	4	4	3	3	4	3	3	5	4	3	4
ACI33392.1	ACI33392.1	1	1	1	>gi|209154320|gb|ACI33392.1| UPF0527 membrane protein [Salmo salar]	1	1	1	1	0	0	1	1	1	1	1	1	1	0	1	0	1	1	1	1	1	1	0	0	1	1	1	1	1	1	1	0	1	0	1	1	1	1	1	1	0	0	1	1
NP_001133518.1;ACI33396.1;ACM09429.1;ACN10524.1	NP_001133518.1;ACI33396.1;ACM09429.1;ACN10524.1	4;4;4;2	4;4;4;2	4;4;4;2	>gi|213511046|ref|NP_001133518.1| Ran-specific GTPase-activating protein [Salmo salar];>gi|209154328|gb|ACI33396.1| Ran-specific GTPase-activating protein [Salmo salar];>gi|221221536|gb|ACM09429.1| Ran-specific GTPase-activating protein [Salmo salar];>gi|2	4	4	4	4	2	2	2	1	1	1	2	2	1	4	2	2	1	2	2	2	2	3	2	2	2	1	1	1	2	2	1	4	2	2	1	2	2	2	2	3	2	2	2	1
NP_001133519.1;ACI33397.1	NP_001133519.1;ACI33397.1	1;1	1;1	1;1	>gi|213511242|ref|NP_001133519.1| Granulins precursor [Salmo salar];>gi|209154330|gb|ACI33397.1| Granulins precursor [Salmo salar]	2	1	1	1	0	1	1	0	1	1	1	1	1	1	1	1	1	1	1	1	1	1	0	1	1	0	1	1	1	1	1	1	1	1	1	1	1	1	1	1	0	1	1	0
ACM09820.1;ACI69808.1;ACI33398.1	ACM09820.1;ACI69808.1;ACI33398.1	3;3;3	3;3;3	3;3;3	>gi|221222318|gb|ACM09820.1| 28 kDa heat- and acid-stable phosphoprotein [Salmo salar];>gi|209737878|gb|ACI69808.1| 28 kDa heat- and acid-stable phosphoprotein [Salmo salar];>gi|209154332|gb|ACI33398.1| 28 kDa heat- and acid-stable phosphoprotein [Salmo sa	3	3	3	3	2	1	3	1	2	3	1	2	2	2	2	3	2	1	2	3	1	2	2	1	3	1	2	3	1	2	2	2	2	3	2	1	2	3	1	2	2	1	3	1
NP_001133521.1;ACI33401.1;ACM09471.1	NP_001133521.1;ACI33401.1	4;4;1	4;4;1	4;4;1	>gi|213511644|ref|NP_001133521.1| dyskerin [Salmo salar];>gi|209154338|gb|ACI33401.1| H/ACA ribonucleoprotein complex subunit 4 [Salmo salar]	3	4	4	4	4	4	2	2	3	2	3	2	2	4	2	2	2	2	3	3	2	3	4	4	2	2	3	2	3	2	2	4	2	2	2	2	3	3	2	3	4	4	2	2
NP_001135218.1;ACI33405.1;CAC15466.1	NP_001135218.1;ACI33405.1	14;14;1	14;14;1	14;14;1	>gi|213510742|ref|NP_001135218.1| Vacuolar ATP synthase subunit B, brain isoform [Salmo salar];>gi|209154346|gb|ACI33405.1| Vacuolar ATP synthase subunit B, brain isoform [Salmo salar]	3	14	14	14	12	11	10	11	10	9	10	8	9	11	10	10	10	10	10	9	10	6	12	11	10	11	10	9	10	8	9	11	10	10	10	10	10	9	10	6	12	11	10	11
ACI33415.1;ACI67990.1;AGH92607.1	ACI33415.1;ACI67990.1;AGH92607.1	2;2;2	2;2;2	2;2;2	>gi|209154366|gb|ACI33415.1| Tumor protein D54 [Salmo salar];>gi|209734242|gb|ACI67990.1| Tumor protein D54 [Salmo salar];>gi|469832510|gb|AGH92607.1| tumor protein D54 like protein [Salmo salar]	3	2	2	2	2	1	2	2	2	2	1	2	2	2	2	2	2	2	2	2	2	2	2	1	2	2	2	2	1	2	2	2	2	2	2	2	2	2	2	2	2	1	2	2
ACN10934.1;ACI33422.1	ACN10934.1;ACI33422.1	16;16	9;9	9;9	>gi|223648352|gb|ACN10934.1| disulfide-isomerase A6 precursor [Salmo salar];>gi|209154380|gb|ACI33422.1| disulfide-isomerase A6 precursor [Salmo salar]	2	16	9	9	13	14	14	12	11	11	13	12	11	12	11	13	13	13	12	12	14	11	8	8	8	6	5	5	6	5	5	7	5	7	7	7	7	6	7	6	8	8	8	6
ACI33423.1	ACI33423.1	10	3	3	>gi|209154382|gb|ACI33423.1| NDRG1 [Salmo salar]	1	10	3	3	10	10	8	9	9	8	7	7	6	9	8	9	9	8	9	9	7	6	3	3	2	2	2	2	1	2	1	3	2	2	2	2	2	2	2	1	3	3	2	2
NP_001133534.1;ACI33424.1	NP_001133534.1;ACI33424.1	9;9	9;9	9;9	>gi|213514094|ref|NP_001133534.1| lumican precursor [Salmo salar];>gi|209154384|gb|ACI33424.1| Lumican precursor [Salmo salar]	2	9	9	9	8	7	6	7	6	7	7	7	8	7	5	8	6	6	6	6	6	4	8	7	6	7	6	7	7	7	8	7	5	8	6	6	6	6	6	4	8	7	6	7
NP_001133537.1;ACI33431.1	NP_001133537.1;ACI33431.1	1;1	1;1	1;1	>gi|213514630|ref|NP_001133537.1| Metaxin-1 [Salmo salar];>gi|209154398|gb|ACI33431.1| Metaxin-1 [Salmo salar]	2	1	1	1	0	1	0	1	1	1	1	1	1	0	1	0	1	1	1	1	1	1	0	1	0	1	1	1	1	1	1	0	1	0	1	1	1	1	1	1	0	1	0	1
NP_001133539.1;ACI33435.1;ACN11302.1;ACN60255.1;ACM08244.1	NP_001133539.1;ACI33435.1;ACN11302.1	5;5;4;2;2	5;5;4;2;2	5;5;4;2;2	>gi|213515016|ref|NP_001133539.1| transcriptional activator protein Pur-beta [Salmo salar];>gi|209154406|gb|ACI33435.1| Transcriptional activator protein Pur-beta [Salmo salar];>gi|223649088|gb|ACN11302.1| Transcriptional activator protein Pur-beta [Salmo	5	5	5	5	3	4	4	3	4	4	4	4	5	4	4	4	4	4	4	4	4	4	3	4	4	3	4	4	4	4	5	4	4	4	4	4	4	4	4	4	3	4	4	3
NP_001133540.1;ACI33437.1;ACI66093.1	NP_001133540.1;ACI33437.1;ACI66093.1	4;4;4	4;4;4	4;4;4	>gi|213515214|ref|NP_001133540.1| ubiquitin carboxyl-terminal hydrolase isozyme L5 [Salmo salar];>gi|209154410|gb|ACI33437.1| Ubiquitin carboxyl-terminal hydrolase isozyme L5 [Salmo salar];>gi|209730448|gb|ACI66093.1| Ubiquitin carboxyl-terminal hydrolase	3	4	4	4	4	4	4	3	4	4	4	3	3	4	4	4	4	4	4	4	4	4	4	4	4	3	4	4	4	3	3	4	4	4	4	4	4	4	4	4	4	4	4	3
NP_001135220.1;ACI33440.1	NP_001135220.1;ACI33440.1	1;1	1;1	1;1	>gi|213511080|ref|NP_001135220.1| Mannose-1-phosphate guanyltransferase alpha-A [Salmo salar];>gi|209154416|gb|ACI33440.1| Mannose-1-phosphate guanyltransferase alpha-A [Salmo salar]	2	1	1	1	1	1	1	1	1	1	1	1	1	1	1	1	1	1	1	1	1	1	1	1	1	1	1	1	1	1	1	1	1	1	1	1	1	1	1	1	1	1	1	1
NP_001133543.1;ACI33443.1;ACI70159.1;ACI68559.1;ADM15905.1;ACI69292.1	NP_001133543.1;ACI33443.1	6;6;2;2;2;2	6;6;2;2;2;2	4;4;0;0;0;0	>gi|213510928|ref|NP_001133543.1| Y-box-binding protein 2-A [Salmo salar];>gi|209154422|gb|ACI33443.1| Y-box-binding protein 2-A [Salmo salar]	6	6	6	4	5	5	6	5	5	6	5	3	4	5	6	5	5	6	5	5	6	6	5	5	6	5	5	6	5	3	4	5	6	5	5	6	5	5	6	6	3	4	4	4
ACI33444.1;P80426.1;NP_001117127.1;AAA18838.1;P80429.1;AAN17024.1;AAN17019.1;ABC86976.1;ABH07963.1;AAC42221.1;AAN17022.1;AAN17017.1;ACC55231.1;AAN17026.1;ACC55232.1;AAN17021.1	ACI33444.1;P80426.1;NP_001117127.1;AAA18838.1;P80429.1	35;33;33;33;33;6;6;5;4;4;4;4;3;3;1;1	35;33;33;33;33;6;6;5;4;4;4;4;3;3;1;1	35;33;33;33;33;6;6;5;4;4;4;4;3;3;1;1	>gi|209154424|gb|ACI33444.1| Serotransferrin-1 precursor [Salmo salar];>gi|1174770|sp|P80426.1|TRFE1_SALSA RecName: Full=Serotransferrin-1; AltName: Full=Serotransferrin I; Short=STF I; Short=sTF1; AltName: Full=Siderophilin I; Flags: Precursor;>gi|1851323	16	35	35	35	34	33	34	32	33	34	31	33	32	34	32	33	32	30	31	31	32	33	34	33	34	32	33	34	31	33	32	34	32	33	32	30	31	31	32	33	34	33	34	32
NP_001135221.1;ACI33451.1	NP_001135221.1;ACI33451.1	2;2	2;2	2;2	>gi|213511236|ref|NP_001135221.1| ubiquinone biosynthesis monooxygenase COQ6 [Salmo salar];>gi|209154438|gb|ACI33451.1| Ubiquinone biosynthesis monooxygenase COQ6 [Salmo salar]	2	2	2	2	2	1	1	2	2	2	2	2	1	2	1	1	0	1	1	2	1	1	2	1	1	2	2	2	2	2	1	2	1	1	0	1	1	2	1	1	2	1	1	2
NP_001133550.1;ACI33457.1	NP_001133550.1;ACI33457.1	22;22	22;22	22;22	>gi|213512300|ref|NP_001133550.1| Alanyl-tRNA synthetase, cytoplasmic [Salmo salar];>gi|209154450|gb|ACI33457.1| Alanyl-tRNA synthetase, cytoplasmic [Salmo salar]	2	22	22	22	20	18	14	16	17	15	17	15	16	18	15	16	16	15	14	16	12	15	20	18	14	16	17	15	17	15	16	18	15	16	16	15	14	16	12	15	20	18	14	16
NP_001133551.1;ACI33458.1	NP_001133551.1;ACI33458.1	4;4	4;4	4;4	>gi|213512492|ref|NP_001133551.1| phospholipase B-like 1 [Salmo salar];>gi|209154452|gb|ACI33458.1| phospholipase B-like 1 precursor [Salmo salar]	2	4	4	4	4	3	4	3	3	4	3	3	3	4	3	2	3	3	3	3	3	3	4	3	4	3	3	4	3	3	3	4	3	2	3	3	3	3	3	3	4	3	4	3
ACN10990.1;ACI33460.1;ADM15939.1;ACI67584.1	ACN10990.1;ACI33460.1	8;8;1;1	8;8;1;1	8;8;1;1	>gi|223648464|gb|ACN10990.1| Galectin-9 [Salmo salar];>gi|209154456|gb|ACI33460.1| Galectin-9 [Salmo salar]	4	8	8	8	7	7	7	6	7	6	6	6	4	8	6	6	6	5	7	7	4	6	7	7	7	6	7	6	6	6	4	8	6	6	6	5	7	7	4	6	7	7	7	6
ACN11473.1;ACN10953.1;ACI68887.1;ACI33461.1	ACN11473.1;ACN10953.1;ACI68887.1;ACI33461.1	1;1;1;1	1;1;1;1	1;1;1;1	>gi|223649430|gb|ACN11473.1| Casein kinase II subunit beta [Salmo salar];>gi|223648390|gb|ACN10953.1| Casein kinase II subunit beta [Salmo salar];>gi|209736036|gb|ACI68887.1| Casein kinase II subunit beta [Salmo salar];>gi|209154458|gb|ACI33461.1| Casein k	4	1	1	1	1	1	1	0	0	0	0	0	0	1	1	1	1	1	1	1	1	0	1	1	1	0	0	0	0	0	0	1	1	1	1	1	1	1	1	0	1	1	1	0
NP_001133556.1;ACI33472.1	NP_001133556.1;ACI33472.1	17;17	17;17	17;17	>gi|213513451|ref|NP_001133556.1| Adenylyl cyclase-associated protein 1 [Salmo salar];>gi|209154480|gb|ACI33472.1| Adenylyl cyclase-associated protein 1 [Salmo salar]	2	17	17	17	15	14	14	12	15	14	13	15	13	14	15	16	15	12	16	15	12	15	15	14	14	12	15	14	13	15	13	14	15	16	15	12	16	15	12	15	15	14	14	12
ACI33476.1	ACI33476.1	8	8	7	>gi|209154488|gb|ACI33476.1| Rho GDP-dissociation inhibitor 1 [Salmo salar]	1	8	8	7	7	7	6	7	6	7	6	7	7	7	6	6	5	6	7	7	6	7	7	7	6	7	6	7	6	7	7	7	6	6	5	6	7	7	6	7	6	6	5	6
NP_001133559.1;ACI33477.1	NP_001133559.1;ACI33477.1	6;6	6;6	6;6	>gi|213513988|ref|NP_001133559.1| tripeptidyl-peptidase 1 precursor [Salmo salar];>gi|209154490|gb|ACI33477.1| Tripeptidyl-peptidase 1 precursor [Salmo salar]	2	6	6	6	6	6	6	6	6	6	6	6	6	6	6	6	6	6	6	6	6	6	6	6	6	6	6	6	6	6	6	6	6	6	6	6	6	6	6	6	6	6	6	6
ACI33481.1	ACI33481.1	17	9	2	>gi|209154498|gb|ACI33481.1| Aspartate aminotransferase, mitochondrial precursor [Salmo salar]	1	17	9	2	13	17	14	16	16	16	16	17	16	15	14	16	17	15	16	16	16	16	6	9	7	8	9	9	8	9	8	8	7	8	9	7	8	8	8	8	2	2	1	2
ACN12775.1;ACN10410.1;ACI33487.1	ACN12775.1;ACN10410.1;ACI33487.1	10;10;10	10;10;10	10;10;10	>gi|223673187|gb|ACN12775.1| NADH dehydrogenase flavoprotein 1, mitochondrial precursor [Salmo salar];>gi|223647304|gb|ACN10410.1| NADH dehydrogenase flavoprotein 1, mitochondrial precursor [Salmo salar];>gi|209154510|gb|ACI33487.1| NADH dehydrogenase flav	3	10	10	10	8	8	9	6	6	7	7	5	7	8	7	7	8	7	7	6	7	5	8	8	9	6	6	7	7	5	7	8	7	7	8	7	7	6	7	5	8	8	9	6
NP_001133567.1;ACI33492.1	NP_001133567.1;ACI33492.1	9;9	9;9	9;9	>gi|213515494|ref|NP_001133567.1| Sialic acid synthase [Salmo salar];>gi|209154520|gb|ACI33492.1| Sialic acid synthase [Salmo salar]	2	9	9	9	6	7	7	5	6	7	7	6	6	4	6	7	6	7	6	7	7	6	6	7	7	5	6	7	7	6	6	4	6	7	6	7	6	7	7	6	6	7	7	5
NP_001133568.1;ACI33493.1	NP_001133568.1;ACI33493.1	2;2	2;2	2;2	>gi|213510812|ref|NP_001133568.1| Serine/threonine-protein phosphatase 2B catalytic subunit gamma isoform [Salmo salar];>gi|209154522|gb|ACI33493.1| Serine/threonine-protein phosphatase 2B catalytic subunit gamma isoform [Salmo salar]	2	2	2	2	1	2	1	0	1	2	1	1	1	1	1	2	2	1	2	1	0	1	1	2	1	0	1	2	1	1	1	1	1	2	2	1	2	1	0	1	1	2	1	0
ACI33497.1	ACI33497.1	11	11	11	>gi|209154530|gb|ACI33497.1| Isovaleryl-CoA dehydrogenase, mitochondrial precursor [Salmo salar]	1	11	11	11	8	8	8	8	10	9	8	8	7	9	8	7	8	8	9	7	7	8	8	8	8	8	10	9	8	8	7	9	8	7	8	8	9	7	7	8	8	8	8	8
NP_001133574.1;ACN10881.1;ACI33507.1	NP_001133574.1;ACN10881.1;ACI33507.1	25;25;25	25;25;25	25;25;25	>gi|213515000|ref|NP_001133574.1| Aldehyde dehydrogenase family 9 member A1-A [Salmo salar];>gi|223648246|gb|ACN10881.1| Aldehyde dehydrogenase family 9 member A1-A [Salmo salar];>gi|209154550|gb|ACI33507.1| Aldehyde dehydrogenase family 9 member A1-A [Sal	3	25	25	25	23	22	23	20	22	23	18	21	20	21	21	20	19	19	23	22	19	21	23	22	23	20	22	23	18	21	20	21	21	20	19	19	23	22	19	21	23	22	23	20
NP_001133576.1;ACI33509.1	NP_001133576.1;ACI33509.1	8;8	8;8	8;8	>gi|213515396|ref|NP_001133576.1| Coatomer subunit delta [Salmo salar];>gi|209154554|gb|ACI33509.1| Coatomer subunit delta [Salmo salar]	2	8	8	8	8	7	7	7	7	6	6	5	7	6	8	8	8	7	7	6	7	6	8	7	7	7	7	6	6	5	7	6	8	8	8	7	7	6	7	6	8	7	7	7
NP_001133577.1;ACI33510.1	NP_001133577.1;ACI33510.1	5;5	4;4	3;3	>gi|213510714|ref|NP_001133577.1| F-actin-capping protein subunit alpha-1 [Salmo salar];>gi|209154556|gb|ACI33510.1| F-actin-capping protein subunit alpha-1 [Salmo salar]	2	5	4	3	4	5	3	2	2	3	2	2	2	3	4	3	2	2	3	3	2	2	4	4	3	2	2	3	2	2	2	3	4	3	2	2	3	3	2	2	3	3	2	1
ACI33511.1	ACI33511.1	8	8	8	>gi|209154558|gb|ACI33511.1| Trimethyllysine dioxygenase, mitochondrial precursor [Salmo salar]	1	8	8	8	5	5	5	4	7	5	2	3	2	5	6	5	4	2	4	5	2	3	5	5	5	4	7	5	2	3	2	5	6	5	4	2	4	5	2	3	5	5	5	4
ACI33512.1;ACI33107.1;ACI33286.1	ACI33512.1;ACI33107.1	20;19;2	20;19;2	20;19;2	>gi|209154560|gb|ACI33512.1| 4-aminobutyrate aminotransferase, mitochondrial precursor [Salmo salar];>gi|209152323|gb|ACI33107.1| 4-aminobutyrate aminotransferase, mitochondrial precursor [Salmo salar]	3	20	20	20	18	15	16	13	17	17	17	18	18	18	16	16	16	17	17	19	16	18	18	15	16	13	17	17	17	18	18	18	16	16	16	17	17	19	16	18	18	15	16	13
ACI33537.1	ACI33537.1	5	5	5	>gi|209154610|gb|ACI33537.1| Interleukin enhancer-binding factor 2 homolog [Salmo salar]	1	5	5	5	5	5	5	4	5	5	5	5	5	5	5	4	5	5	4	4	5	5	5	5	5	4	5	5	5	5	5	5	5	4	5	5	4	4	5	5	5	5	5	4
NP_001133602.1;ACI33553.1	NP_001133602.1;ACI33553.1	10;10	10;10	10;10	>gi|213515458|ref|NP_001133602.1| prohibitin [Salmo salar];>gi|209154642|gb|ACI33553.1| Prohibitin [Salmo salar]	2	10	10	10	10	9	10	10	10	10	10	10	10	10	9	10	10	9	10	10	9	10	10	9	10	10	10	10	10	10	10	10	9	10	10	9	10	10	9	10	10	9	10	10
NP_001133603.1;ACN11402.1;ACI33554.1	NP_001133603.1;ACN11402.1;ACI33554.1	3;3;3	3;3;3	3;3;3	>gi|213510776|ref|NP_001133603.1| Septin-7 [Salmo salar];>gi|223649288|gb|ACN11402.1| Septin-7 [Salmo salar];>gi|209154644|gb|ACI33554.1| Septin-7 [Salmo salar]	3	3	3	3	3	3	3	2	2	2	2	2	2	3	2	3	2	2	2	2	2	1	3	3	3	2	2	2	2	2	2	3	2	3	2	2	2	2	2	1	3	3	3	2
ACI33557.1	ACI33557.1	9	9	6	>gi|209154650|gb|ACI33557.1| Voltage-dependent anion-selective channel protein 2 [Salmo salar]	1	9	9	6	8	7	8	6	5	7	5	6	5	7	6	6	6	6	6	6	6	5	8	7	8	6	5	7	5	6	5	7	6	6	6	6	6	6	6	5	5	4	5	3
ACM09806.1;ACM08375.1;NP_001133604.1;ACN10605.1;ACI33558.1	ACM09806.1;ACM08375.1;NP_001133604.1;ACN10605.1;ACI33558.1	1;1;1;1;1	1;1;1;1;1	1;1;1;1;1	>gi|221222290|gb|ACM09806.1| Twinfilin-1 [Salmo salar];>gi|221219428|gb|ACM08375.1| Twinfilin-1 [Salmo salar];>gi|213510974|ref|NP_001133604.1| Twinfilin-1 [Salmo salar];>gi|223647694|gb|ACN10605.1| Twinfilin-1 [Salmo salar];>gi|209154652|gb|ACI33558.1| Tw	5	1	1	1	1	1	1	1	1	1	1	1	1	1	1	0	1	1	1	1	0	1	1	1	1	1	1	1	1	1	1	1	1	0	1	1	1	1	0	1	1	1	1	1
NP_001133605.1;ACI33559.1	NP_001133605.1;ACI33559.1	14;14	14;14	14;14	>gi|213511170|ref|NP_001133605.1| T-complex protein 1 subunit beta [Salmo salar];>gi|209154654|gb|ACI33559.1| T-complex protein 1 subunit beta [Salmo salar]	2	14	14	14	13	13	12	11	11	11	11	12	11	13	13	11	13	12	12	12	12	11	13	13	12	11	11	11	11	12	11	13	13	11	13	12	12	12	12	11	13	13	12	11
AGH92517.1;ACI69167.1;ACI69151.1;ACI33560.1;NP_001158755.1;ACN12599.1;ACN10244.1;NP_001134780.1;ACN11441.1;ACI68843.1;ACI68764.1;ACI66115.1;ACI34097.1;ACI33130.1	AGH92517.1;ACI69167.1;ACI69151.1;ACI33560.1;NP_001158755.1;ACN12599.1;ACN10244.1;NP_001134780.1;ACN11441.1;ACI68843.1;ACI68764.1;ACI66115.1;ACI34097.1;ACI33130.1	2;2;2;2;1;1;1;1;1;1;1;1;1;1	1;1;1;1;0;0;0;0;0;0;0;0;0;0	1;1;1;1;0;0;0;0;0;0;0;0;0;0	>gi|469832330|gb|AGH92517.1| cell division control protein 42 homolog precursor [Salmo salar];>gi|209736596|gb|ACI69167.1| Cell division control protein 42 homolog precursor [Salmo salar];>gi|209736564|gb|ACI69151.1| Cell division control protein 42 homolo	14	2	1	1	1	1	1	1	1	1	2	2	2	1	1	1	1	1	1	1	1	1	1	1	1	1	1	1	1	1	1	1	1	1	1	1	1	1	1	1	1	1	1	1
ACI33568.1	ACI33568.1	18	18	18	>gi|209154672|gb|ACI33568.1| Alanine--glyoxylate aminotransferase 2, mitochondrial precursor [Salmo salar]	1	18	18	18	13	11	10	14	13	16	15	12	13	13	10	13	14	15	14	14	13	12	13	11	10	14	13	16	15	12	13	13	10	13	14	15	14	14	13	12	13	11	10	14
NP_001133612.1;ACN10781.1;ACI33569.1	NP_001133612.1;ACN10781.1;ACI33569.1	6;6;6	6;6;6	6;6;6	>gi|213512400|ref|NP_001133612.1| AP-2 complex subunit mu-1 [Salmo salar];>gi|223648046|gb|ACN10781.1| AP-2 complex subunit mu-1 [Salmo salar];>gi|209154674|gb|ACI33569.1| AP-2 complex subunit mu-1 [Salmo salar]	3	6	6	6	5	5	5	5	5	4	4	4	4	5	5	6	5	4	5	6	4	5	5	5	5	5	5	4	4	4	4	5	5	6	5	4	5	6	4	5	5	5	5	5
ACI33582.1	ACI33582.1	12	1	1	>gi|209154700|gb|ACI33582.1| Malate dehydrogenase, cytoplasmic [Salmo salar]	1	12	1	1	11	9	12	9	9	10	9	10	10	11	12	11	9	9	9	9	9	10	0	0	1	0	0	1	0	0	0	0	1	0	0	0	0	0	0	0	0	0	1	0
NP_001133619.1;ACI33586.1;ACI66112.1	NP_001133619.1;ACI33586.1;ACI66112.1	9;9;5	9;9;5	9;9;5	>gi|213513598|ref|NP_001133619.1| S-methyl-5-thioadenosine phosphorylase [Salmo salar];>gi|209154708|gb|ACI33586.1| S-methyl-5-thioadenosine phosphorylase [Salmo salar];>gi|209730486|gb|ACI66112.1| S-methyl-5-thioadenosine phosphorylase [Salmo salar]	3	9	9	9	8	9	6	4	6	7	6	5	5	7	7	7	6	6	7	6	4	6	8	9	6	4	6	7	6	5	5	7	7	7	6	6	7	6	4	6	8	9	6	4
NP_001133621.1;ACI33588.1	NP_001133621.1;ACI33588.1	9;9	9;9	9;9	>gi|213513920|ref|NP_001133621.1| Phenylalanyl-tRNA synthetase alpha chain [Salmo salar];>gi|209154712|gb|ACI33588.1| Phenylalanyl-tRNA synthetase alpha chain [Salmo salar]	2	9	9	9	5	5	6	7	8	8	6	7	7	5	4	5	6	7	8	7	8	7	5	5	6	7	8	8	6	7	7	5	4	5	6	7	8	7	8	7	5	5	6	7
ACN10685.1;ACI33589.1	ACN10685.1;ACI33589.1	6;6	4;4	4;4	>gi|223647854|gb|ACN10685.1| Proactivator polypeptide precursor [Salmo salar];>gi|209154714|gb|ACI33589.1| Proactivator polypeptide precursor [Salmo salar]	2	6	4	4	6	5	3	4	4	6	3	3	3	6	5	3	4	4	4	3	4	4	4	3	2	3	3	4	2	2	2	4	4	2	2	2	2	2	2	2	4	3	2	3
NP_001133622.1;ACI33591.1	NP_001133622.1;ACI33591.1	25;25	1;1	1;1	>gi|213514082|ref|NP_001133622.1| Bifunctional purine biosynthesis protein PURH [Salmo salar];>gi|209154718|gb|ACI33591.1| Bifunctional purine biosynthesis protein PURH [Salmo salar]	2	25	1	1	25	24	23	25	23	23	21	20	21	25	23	24	23	21	23	23	21	20	1	1	1	1	1	1	1	1	1	1	1	1	1	1	1	1	1	1	1	1	1	1
ACN11468.1;ACI33595.1;ACN12519.1;ACN10166.1	ACN11468.1;ACI33595.1	7;7;1;1	7;7;1;1	7;7;1;1	>gi|223649420|gb|ACN11468.1| Cytochrome P450 2M1 [Salmo salar];>gi|209154726|gb|ACI33595.1| Cytochrome P450 2M1 [Salmo salar]	4	7	7	7	3	2	6	1	3	2	4	1	4	2	5	3	5	5	4	3	5	3	3	2	6	1	3	2	4	1	4	2	5	3	5	5	4	3	5	3	3	2	6	1
NP_001133629.1;ACN10541.1;ACI33603.1	NP_001133629.1;ACN10541.1;ACI33603.1	8;8;8	8;8;8	6;6;6	>gi|213515262|ref|NP_001133629.1| Tropomyosin alpha-4 chain [Salmo salar];>gi|223647566|gb|ACN10541.1| Tropomyosin alpha-4 chain [Salmo salar];>gi|209154742|gb|ACI33603.1| Tropomyosin alpha-4 chain [Salmo salar]	3	8	8	6	5	5	4	5	4	7	7	7	7	5	5	4	6	5	6	5	4	5	5	5	4	5	4	7	7	7	7	5	5	4	6	5	6	5	4	5	3	3	2	3
NP_001133631.1;ACI33606.1	NP_001133631.1;ACI33606.1	3;3	3;3	3;3	>gi|213510738|ref|NP_001133631.1| Eukaryotic peptide chain release factor GTP-binding subunit ERF3B [Salmo salar];>gi|209154748|gb|ACI33606.1| Eukaryotic peptide chain release factor GTP-binding subunit ERF3B [Salmo salar]	2	3	3	3	2	2	1	2	3	1	1	2	2	2	2	1	3	1	3	3	1	2	2	2	1	2	3	1	1	2	2	2	2	1	3	1	3	3	1	2	2	2	1	2
ACI33607.1;ACI67431.1	ACI33607.1;ACI67431.1	1;1	1;1	1;1	>gi|209154750|gb|ACI33607.1| Trans-2-enoyl-CoA reductase, mitochondrial precursor [Salmo salar];>gi|209733124|gb|ACI67431.1| Trans-2-enoyl-CoA reductase, mitochondrial precursor [Salmo salar]	2	1	1	1	1	0	1	1	1	1	1	1	1	1	0	1	1	1	1	1	1	1	1	0	1	1	1	1	1	1	1	1	0	1	1	1	1	1	1	1	1	0	1	1
ACI33614.1	ACI33614.1	28	28	28	>gi|209154764|gb|ACI33614.1| Aldehyde dehydrogenase, mitochondrial precursor [Salmo salar]	1	28	28	28	25	24	24	22	22	25	24	22	24	24	21	24	23	21	24	22	22	22	25	24	24	22	22	25	24	22	24	24	21	24	23	21	24	22	22	22	25	24	24	22
NP_001133640.1;ACI33622.1	NP_001133640.1;ACI33622.1	4;4	4;4	4;4	>gi|213512325|ref|NP_001133640.1| Heterogeneous nuclear ribonucleoprotein M [Salmo salar];>gi|209154780|gb|ACI33622.1| Heterogeneous nuclear ribonucleoprotein M [Salmo salar]	2	4	4	4	2	4	4	2	2	3	2	3	2	3	4	4	4	0	2	3	0	3	2	4	4	2	2	3	2	3	2	3	4	4	4	0	2	3	0	3	2	4	4	2
NP_001133642.1;ACN11379.1;ACI33625.1	NP_001133642.1;ACN11379.1;ACI33625.1	10;10;10	10;10;10	10;10;10	>gi|213512670|ref|NP_001133642.1| asparagine synthetase [Salmo salar];>gi|223649242|gb|ACN11379.1| Asparagine synthetase [Salmo salar];>gi|209154786|gb|ACI33625.1| Asparagine synthetase [Salmo salar]	3	10	10	10	10	8	8	6	6	7	6	7	6	10	9	8	7	6	8	8	6	5	10	8	8	6	6	7	6	7	6	10	9	8	7	6	8	8	6	5	10	8	8	6
NP_001133645.1;ACI33628.1	NP_001133645.1;ACI33628.1	22;22	22;22	22;22	>gi|213513151|ref|NP_001133645.1| Selenium-binding protein 1 [Salmo salar];>gi|209154792|gb|ACI33628.1| Selenium-binding protein 1 [Salmo salar]	2	22	22	22	21	20	21	18	20	21	20	19	20	21	21	19	20	18	20	20	17	20	21	20	21	18	20	21	20	19	20	21	21	19	20	18	20	20	17	20	21	20	21	18
NP_001133654.1;ACI33646.1	NP_001133654.1;ACI33646.1	4;4	4;4	4;4	>gi|213514530|ref|NP_001133654.1| Lysosomal protective protein precursor [Salmo salar];>gi|209154828|gb|ACI33646.1| Lysosomal protective protein precursor [Salmo salar]	2	4	4	4	4	4	4	4	3	4	4	4	4	4	4	4	4	4	4	4	4	4	4	4	4	4	3	4	4	4	4	4	4	4	4	4	4	4	4	4	4	4	4	4
NP_001133655.1;ACI33647.1	NP_001133655.1;ACI33647.1	5;5	5;5	5;5	>gi|213514692|ref|NP_001133655.1| Eukaryotic translation initiation factor 2 subunit 1 [Salmo salar];>gi|209154830|gb|ACI33647.1| Eukaryotic translation initiation factor 2 subunit 1 [Salmo salar]	2	5	5	5	4	5	5	4	5	4	4	4	3	5	5	5	4	4	5	5	4	3	4	5	5	4	5	4	4	4	3	5	5	5	4	4	5	5	4	3	4	5	5	4
NP_001133658.1;ACI33652.1	NP_001133658.1;ACI33652.1	4;4	4;4	4;4	>gi|213515224|ref|NP_001133658.1| sugar kinase FLJ10986 homolog [Salmo salar];>gi|209154840|gb|ACI33652.1| sugar kinase FLJ10986 homolog [Salmo salar]	2	4	4	4	4	2	2	2	3	2	2	2	2	4	3	2	3	3	2	2	2	2	4	2	2	2	3	2	2	2	2	4	3	2	3	3	2	2	2	2	4	2	2	2
NP_001135234.1;ACI33670.1	NP_001135234.1;ACI33670.1	1;1	1;1	1;1	>gi|213513407|ref|NP_001135234.1| 5-AMP-activated protein kinase subunit gamma-1 [Salmo salar];>gi|209154876|gb|ACI33670.1| 5-AMP-activated protein kinase subunit gamma-1 [Salmo salar]	2	1	1	1	1	1	1	1	1	1	1	1	1	1	1	1	1	1	1	1	1	1	1	1	1	1	1	1	1	1	1	1	1	1	1	1	1	1	1	1	1	1	1	1
ACI33676.1	ACI33676.1	6	4	4	>gi|209154888|gb|ACI33676.1| TAR DNA-binding protein 43 [Salmo salar]	1	6	4	4	2	3	3	2	2	2	3	2	2	4	3	3	4	3	2	3	3	4	1	2	3	2	2	2	3	2	2	2	3	3	4	3	2	3	3	4	1	2	3	2
NP_001133674.1;ACI33681.1	NP_001133674.1;ACI33681.1	8;8	8;8	8;8	>gi|213513153|ref|NP_001133674.1| rRNA 2-O-methyltransferase fibrillarin [Salmo salar];>gi|209154898|gb|ACI33681.1| rRNA 2-O-methyltransferase fibrillarin [Salmo salar]	2	8	8	8	8	8	5	5	6	5	5	6	4	8	6	5	7	7	5	5	6	6	8	8	5	5	6	5	5	6	4	8	6	5	7	7	5	5	6	6	8	8	5	5
NP_001133677.1;ACI33685.1	NP_001133677.1;ACI33685.1	7;7	7;7	7;7	>gi|213513654|ref|NP_001133677.1| Probable aminopeptidase NPEPL1 [Salmo salar];>gi|209154906|gb|ACI33685.1| Probable aminopeptidase NPEPL1 [Salmo salar]	2	7	7	7	6	6	6	6	6	5	5	6	5	6	6	6	5	5	6	6	5	5	6	6	6	6	6	5	5	6	5	6	6	6	5	5	6	6	5	5	6	6	6	6
NP_001133683.1;ACI33694.1;ACI66884.1	NP_001133683.1;ACI33694.1	11;11;2	11;11;2	11;11;2	>gi|213514550|ref|NP_001133683.1| Phytanoyl-CoA dioxygenase, peroxisomal [Salmo salar];>gi|209154924|gb|ACI33694.1| Phytanoyl-CoA dioxygenase, peroxisomal precursor [Salmo salar]	3	11	11	11	9	9	8	7	7	7	7	8	8	11	9	10	9	8	9	8	8	8	9	9	8	7	7	7	7	8	8	11	9	10	9	8	9	8	8	8	9	9	8	7
ACI33698.1	ACI33698.1	1	1	1	>gi|209154932|gb|ACI33698.1| B-cell receptor-associated protein 31 [Salmo salar]	1	1	1	1	1	1	0	0	1	1	1	1	1	1	0	1	1	0	1	0	0	0	1	1	0	0	1	1	1	1	1	1	0	1	1	0	1	0	0	0	1	1	0	0
NP_001133686.1;ACI33700.1	NP_001133686.1;ACI33700.1	5;5	5;5	5;5	>gi|213515028|ref|NP_001133686.1| Alanyl-tRNA synthetase domain-containing protein 1 [Salmo salar];>gi|209154936|gb|ACI33700.1| Alanyl-tRNA synthetase domain-containing protein 1 [Salmo salar]	2	5	5	5	5	4	2	2	1	3	1	1	0	4	2	2	0	0	1	2	1	1	5	4	2	2	1	3	1	1	0	4	2	2	0	0	1	2	1	1	5	4	2	2
NP_001133687.1;ACN11271.1;ACI33701.1;CON__H-INV:HIT000016045;CON__Q3TTY5;CON__Q3KNV1;CON__P08729;NP_001167362.1;ACN11477.1;CON__Q14CN4-1;CON__Q6IME9;CON__P07744	NP_001133687.1;ACN11271.1;ACI33701.1	31;31;31;3;2;1;1;1;1;1;1;1	31;31;31;3;2;1;1;1;1;1;1;1	25;25;25;0;0;0;0;0;0;0;0;0	>gi|213515186|ref|NP_001133687.1| Keratin, type II cytoskeletal 8 [Salmo salar];>gi|223649026|gb|ACN11271.1| Keratin, type II cytoskeletal 8 [Salmo salar];>gi|209154938|gb|ACI33701.1| Keratin, type II cytoskeletal 8 [Salmo salar]	12	31	31	25	29	28	27	26	27	26	25	24	24	31	23	27	25	27	24	25	24	25	29	28	27	26	27	26	25	24	24	31	23	27	25	27	24	25	24	25	24	23	23	23
ACI33707.1;ACI33496.1;ACI66548.1	ACI33707.1;ACI33496.1;ACI66548.1	4;3;2	4;3;2	4;3;2	>gi|209154950|gb|ACI33707.1| Plasminogen activator inhibitor 1 RNA-binding protein [Salmo salar];>gi|209154528|gb|ACI33496.1| Plasminogen activator inhibitor 1 RNA-binding protein [Salmo salar];>gi|209731358|gb|ACI66548.1| Plasminogen activator inhibitor 1	3	4	4	4	3	3	2	3	4	3	3	3	3	3	3	2	3	3	4	4	3	3	3	3	2	3	4	3	3	3	3	3	3	2	3	3	4	4	3	3	3	3	2	3
NP_001133693.1;ACI33711.1	NP_001133693.1;ACI33711.1	13;13	11;11	11;11	>gi|213511276|ref|NP_001133693.1| 14-3-3 protein eta [Salmo salar];>gi|209154958|gb|ACI33711.1| 14-3-3 protein eta [Salmo salar]	2	13	11	11	12	13	13	8	13	12	11	11	11	12	12	12	11	12	13	13	12	12	10	11	11	7	11	10	10	10	10	10	10	11	10	11	11	11	11	11	10	11	11	7
NP_001133694.1;ACI66859.1;ACI33712.1	NP_001133694.1;ACI66859.1;ACI33712.1	2;2;2	2;2;2	2;2;2	>gi|213511436|ref|NP_001133694.1| PDZ and LIM domain protein 1 [Salmo salar];>gi|209731980|gb|ACI66859.1| PDZ and LIM domain protein 1 [Salmo salar];>gi|209154960|gb|ACI33712.1| PDZ and LIM domain protein 1 [Salmo salar]	3	2	2	2	1	0	1	1	2	1	0	2	2	1	1	1	2	0	1	1	1	1	1	0	1	1	2	1	0	2	2	1	1	1	2	0	1	1	1	1	1	0	1	1
NP_001133698.1;ACI33721.1	NP_001133698.1;ACI33721.1	24;24	24;24	24;24	>gi|213512082|ref|NP_001133698.1| syncoilin [Salmo salar];>gi|209154978|gb|ACI33721.1| Asparaginyl-tRNA synthetase, cytoplasmic [Salmo salar]	2	24	24	24	16	22	17	17	16	16	16	17	15	15	17	16	17	16	15	15	15	19	16	22	17	17	16	16	16	17	15	15	17	16	17	16	15	15	15	19	16	22	17	17
NP_001133702.1;ACI33729.1	NP_001133702.1;ACI33729.1	30;30	30;30	30;30	>gi|213512768|ref|NP_001133702.1| Iron-responsive element-binding protein 1 [Salmo salar];>gi|209154994|gb|ACI33729.1| Iron-responsive element-binding protein 1 [Salmo salar]	2	30	30	30	26	26	25	24	27	25	26	26	24	26	26	26	26	25	28	27	24	26	26	26	25	24	27	25	26	26	24	26	26	26	26	25	28	27	24	26	26	26	25	24
ACI33732.1;ACM08922.1	ACI33732.1;ACM08922.1	16;15	16;15	16;15	>gi|209155000|gb|ACI33732.1| Core histone macro-H2A.2 [Salmo salar];>gi|221220522|gb|ACM08922.1| Core histone macro-H2A.2 [Salmo salar]	2	16	16	16	15	14	13	11	10	11	9	9	10	14	11	10	10	9	10	11	10	9	15	14	13	11	10	11	9	9	10	14	11	10	10	9	10	11	10	9	15	14	13	11
ACI70129.1;ACI33737.1	ACI70129.1;ACI33737.1	15;15	15;15	15;15	>gi|209738520|gb|ACI70129.1| Serine--pyruvate aminotransferase, mitochondrial precursor [Salmo salar];>gi|209155010|gb|ACI33737.1| Serine--pyruvate aminotransferase, mitochondrial precursor [Salmo salar]	2	15	15	15	13	13	14	15	15	15	15	14	14	12	15	15	15	14	15	14	15	14	13	13	14	15	15	15	15	14	14	12	15	15	15	14	15	14	15	14	13	13	14	15
NP_001133706.1;ACI33742.1	NP_001133706.1;ACI33742.1	26;26	26;26	26;26	>gi|213513461|ref|NP_001133706.1| Coatomer subunit gamma-2 [Salmo salar];>gi|209155020|gb|ACI33742.1| Coatomer subunit gamma-2 [Salmo salar]	2	26	26	26	22	22	23	21	22	21	22	23	23	22	22	21	21	22	18	21	21	24	22	22	23	21	22	21	22	23	23	22	22	21	21	22	18	21	21	24	22	22	23	21
NP_001133708.1;ACI33746.1;AGH92645.1	NP_001133708.1;ACI33746.1;AGH92645.1	2;2;2	2;2;2	2;2;2	>gi|213513800|ref|NP_001133708.1| CG057 protein [Salmo salar];>gi|209155028|gb|ACI33746.1| C7orf57 homolog [Salmo salar];>gi|469832586|gb|AGH92645.1| protein-coding gene cg057 like protein [Salmo salar]	3	2	2	2	1	2	2	2	1	1	1	1	1	2	2	1	1	1	1	1	2	1	1	2	2	2	1	1	1	1	1	2	2	1	1	1	1	1	2	1	1	2	2	2
B5X370.1;ACI33751.1;CAM88654.1;CAM88656.1	B5X370.1;ACI33751.1;CAM88654.1;CAM88656.1	4;4;3;2	4;4;3;2	4;4;3;2	>gi|259533931|sp|B5X370.1|TOLIP_SALSA RecName: Full=Toll-interacting protein;>gi|209155038|gb|ACI33751.1| Toll-interacting protein [Salmo salar];>gi|157170682|emb|CAM88654.1| toll-interleukine I receptor interacting protein [Salmo salar];>gi|157170686|emb|	4	4	4	4	1	2	2	3	4	3	2	3	3	2	2	2	3	3	3	3	3	2	1	2	2	3	4	3	2	3	3	2	2	2	3	3	3	3	3	2	1	2	2	3
NP_001135239.1;ACI33755.1	NP_001135239.1;ACI33755.1	20;20	20;20	20;20	>gi|213514230|ref|NP_001135239.1| Xaa-Pro aminopeptidase 1 [Salmo salar];>gi|209155046|gb|ACI33755.1| Xaa-Pro aminopeptidase 1 [Salmo salar]	2	20	20	20	13	14	13	13	15	13	9	14	12	15	15	15	13	12	18	18	13	14	13	14	13	13	15	13	9	14	12	15	15	15	13	12	18	18	13	14	13	14	13	13
ACI66599.1;ACI33758.1	ACI66599.1;ACI33758.1	4;4	4;4	4;4	>gi|209731460|gb|ACI66599.1| Clathrin light chain A [Salmo salar];>gi|209155052|gb|ACI33758.1| Clathrin light chain A [Salmo salar]	2	4	4	4	3	3	3	2	4	4	3	3	3	4	3	3	3	2	3	3	4	4	3	3	3	2	4	4	3	3	3	4	3	3	3	2	3	3	4	4	3	3	3	2
ACN12757.1;ACN10394.1;NP_001135240.1;ACI33762.1	ACN12757.1;ACN10394.1;NP_001135240.1;ACI33762.1	9;9;9;9	9;9;9;9	9;9;9;9	>gi|223673151|gb|ACN12757.1| Hydroxyacid oxidase 1 [Salmo salar];>gi|223647272|gb|ACN10394.1| Hydroxyacid oxidase 1 [Salmo salar];>gi|213514408|ref|NP_001135240.1| Hydroxyacid oxidase 1 [Salmo salar];>gi|209155060|gb|ACI33762.1| Hydroxyacid oxidase 1 [Salm	4	9	9	9	9	9	9	6	8	9	8	9	8	9	9	8	8	9	9	9	9	9	9	9	9	6	8	9	8	9	8	9	9	8	8	9	9	9	9	9	9	9	9	6
NP_001135121.1;ACI34122.1;ACI33764.1	NP_001135121.1;ACI34122.1;ACI33764.1	2;2;2	2;2;2	2;2;2	>gi|213512398|ref|NP_001135121.1| SUMO-activating enzyme subunit 2 [Salmo salar];>gi|209155780|gb|ACI34122.1| SUMO-activating enzyme subunit 2 [Salmo salar];>gi|209155064|gb|ACI33764.1| SUMO-activating enzyme subunit 2 [Salmo salar]	3	2	2	2	2	2	2	2	2	2	2	1	1	1	2	1	1	2	2	1	1	1	2	2	2	2	2	2	2	1	1	1	2	1	1	2	2	1	1	1	2	2	2	2
NP_001135241.1;ACI33767.1;ACI68286.1	NP_001135241.1;ACI33767.1;ACI68286.1	7;7;4	7;7;4	7;7;4	>gi|213514570|ref|NP_001135241.1| 26S proteasome non-ATPase regulatory subunit 12 [Salmo salar];>gi|209155070|gb|ACI33767.1| 26S proteasome non-ATPase regulatory subunit 12 [Salmo salar];>gi|209734834|gb|ACI68286.1| 26S proteasome non-ATPase regulatory sub	3	7	7	7	5	6	5	4	3	3	4	3	4	5	6	4	4	6	3	4	5	5	5	6	5	4	3	3	4	3	4	5	6	4	4	6	3	4	5	5	5	6	5	4
ACN12507.1;ACN10155.1;ACM09309.1;ACM09141.1;ACM08537.1;ACI33774.1;ACM08944.1	ACN12507.1;ACN10155.1;ACM09309.1;ACM09141.1;ACM08537.1;ACI33774.1;ACM08944.1	4;4;4;4;4;4;3	4;4;4;4;4;4;3	4;4;4;4;4;4;3	>gi|223672651|gb|ACN12507.1| Ependymin precursor [Salmo salar];>gi|223646794|gb|ACN10155.1| Ependymin precursor [Salmo salar];>gi|221221296|gb|ACM09309.1| Ependymin precursor [Salmo salar];>gi|221220960|gb|ACM09141.1| Ependymin precursor [Salmo salar];>gi|	7	4	4	4	4	4	4	3	4	4	2	3	2	4	4	4	2	3	4	3	3	2	4	4	4	3	4	4	2	3	2	4	4	4	2	3	4	3	3	2	4	4	4	3
NP_001135114.1;ACI33778.1	NP_001135114.1;ACI33778.1	36;36	36;36	33;33	>gi|213511032|ref|NP_001135114.1| 78 kDa glucose-regulated protein precursor [Salmo salar];>gi|209155092|gb|ACI33778.1| 78 kDa glucose-regulated protein precursor [Salmo salar]	2	36	36	33	33	35	33	32	32	31	29	30	30	33	33	29	30	29	31	30	28	29	33	35	33	32	32	31	29	30	30	33	33	29	30	29	31	30	28	29	30	32	30	29
NP_001133727.1;B5X3B2.1;ACI33793.1	NP_001133727.1;B5X3B2.1;ACI33793.1	7;7;7	7;7;7	7;7;7	>gi|213512312|ref|NP_001133727.1| adipocyte plasma membrane-associated protein [Salmo salar];>gi|229554283|sp|B5X3B2.1|APMAP_SALSA RecName: Full=Adipocyte plasma membrane-associated protein;>gi|209155122|gb|ACI33793.1| Adipocyte plasma membrane-associated	3	7	7	7	6	6	6	5	6	7	7	7	7	6	6	6	6	5	6	6	6	6	6	6	6	5	6	7	7	7	7	6	6	6	6	5	6	6	6	6	6	6	6	5
ACI33801.1	ACI33801.1	6	6	6	>gi|209155138|gb|ACI33801.1| Glutathione reductase, mitochondrial precursor [Salmo salar]	1	6	6	6	5	4	6	4	5	3	6	6	4	5	4	3	5	4	5	6	5	5	5	4	6	4	5	3	6	6	4	5	4	3	5	4	5	6	5	5	5	4	6	4
NP_001133736.1;ACI33807.1	NP_001133736.1;ACI33807.1	1;1	1;1	1;1	>gi|213513874|ref|NP_001133736.1| Acyl-CoA dehydrogenase family member 10 [Salmo salar];>gi|209155150|gb|ACI33807.1| Acyl-CoA dehydrogenase family member 10 [Salmo salar]	2	1	1	1	0	1	1	1	1	0	0	0	0	1	1	1	0	1	1	1	1	0	0	1	1	1	1	0	0	0	0	1	1	1	0	1	1	1	1	0	0	1	1	1
NP_001133737.1;ACI33811.1;ACN11376.1	NP_001133737.1;ACI33811.1;ACN11376.1	4;4;4	3;3;3	3;3;3	>gi|213514036|ref|NP_001133737.1| Splicing factor, arginine/serine-rich 6 [Salmo salar];>gi|209155158|gb|ACI33811.1| Splicing factor, arginine/serine-rich 6 [Salmo salar];>gi|223649236|gb|ACN11376.1| Splicing factor, arginine/serine-rich 6 [Salmo salar]	3	4	3	3	4	4	4	2	3	3	4	4	4	4	4	4	4	4	4	4	4	4	3	3	3	2	3	3	3	3	3	3	3	3	3	3	3	3	3	3	3	3	3	2
NP_001133738.1;ACI33812.1	NP_001133738.1;ACI33812.1	7;7	7;7	7;7	>gi|213514178|ref|NP_001133738.1| glucosamine--fructose-6-phosphate aminotransferase [isomerizing] 1 [Salmo salar];>gi|209155160|gb|ACI33812.1| Glucosamine--fructose-6-phosphate aminotransferase 1 [Salmo salar]	2	7	7	7	6	5	7	5	6	5	5	7	6	6	5	5	7	6	6	7	6	6	6	5	7	5	6	5	5	7	6	6	5	5	7	6	6	7	6	6	6	5	7	5
ACI33813.1	ACI33813.1	5	5	4	>gi|209155162|gb|ACI33813.1| Splicing factor, arginine/serine-rich 5 [Salmo salar]	1	5	5	4	3	3	4	2	2	2	3	2	3	3	3	4	3	3	3	3	3	3	3	3	4	2	2	2	3	2	3	3	3	4	3	3	3	3	3	3	2	2	3	2
NP_001133740.1;ADM16088.1;ACI68476.1;ACI33816.1	NP_001133740.1;ADM16088.1;ACI68476.1;ACI33816.1	4;4;4;4	4;4;4;4	4;4;4;4	>gi|213514482|ref|NP_001133740.1| transmembrane emp24 domain-containing protein 9 precursor [Salmo salar];>gi|303662957|gb|ADM16088.1| Transmembrane emp24 domain-containing protein 9 precursor [Salmo salar];>gi|209735214|gb|ACI68476.1| Transmembrane emp24	4	4	4	4	4	4	3	3	2	2	2	2	2	4	3	3	2	1	2	2	2	2	4	4	3	3	2	2	2	2	2	4	3	3	2	1	2	2	2	2	4	4	3	3
ACI33817.1	ACI33817.1	1	1	1	>gi|209155170|gb|ACI33817.1| GTPase IMAP family member 4 [Salmo salar]	1	1	1	1	1	1	1	0	1	1	1	1	1	1	1	1	1	1	1	1	0	0	1	1	1	0	1	1	1	1	1	1	1	1	1	1	1	1	0	0	1	1	1	0
ACN12636.1;ACN10278.1;ACI68662.1;ACI33823.1	ACN12636.1;ACN10278.1;ACI68662.1;ACI33823.1	3;3;3;3	2;2;2;2	1;1;1;1	>gi|223672909|gb|ACN12636.1| ADP-ribosylation factor 1 [Salmo salar];>gi|223647040|gb|ACN10278.1| ADP-ribosylation factor 1 [Salmo salar];>gi|209735586|gb|ACI68662.1| ADP-ribosylation factor 1 [Salmo salar];>gi|209155182|gb|ACI33823.1| ADP-ribosylation fac	4	3	2	1	3	3	3	1	2	2	3	2	2	3	3	2	2	1	3	3	2	2	2	2	2	1	1	2	2	1	1	2	2	2	2	1	2	2	1	1	1	1	1	0
NP_001135246.1;ACI33825.1	NP_001135246.1;ACI33825.1	6;6	3;3	3;3	>gi|213515486|ref|NP_001135246.1| T-complex protein 1 subunit gamma [Salmo salar];>gi|209155186|gb|ACI33825.1| T-complex protein 1 subunit gamma [Salmo salar]	2	6	3	3	6	5	5	4	6	4	4	4	6	4	6	6	4	4	5	4	5	3	3	3	2	2	3	2	2	2	3	2	3	3	1	2	2	1	2	1	3	3	2	2
NP_001133746.1;ACI33827.1	NP_001133746.1;ACI33827.1	11;11	11;11	11;11	>gi|213515568|ref|NP_001133746.1| Sepiapterin reductase [Salmo salar];>gi|209155190|gb|ACI33827.1| Sepiapterin reductase [Salmo salar]	2	11	11	11	11	11	9	10	11	9	11	10	11	11	10	10	11	10	10	11	11	10	11	11	9	10	11	9	11	10	11	11	10	10	11	10	10	11	11	10	11	11	9	10
ACN10627.1;ACI34288.1;ACI33832.1	ACN10627.1;ACI34288.1;ACI33832.1	1;1;1	1;1;1	1;1;1	>gi|223647738|gb|ACN10627.1| Voltage-dependent anion-selective channel protein 1 [Salmo salar];>gi|209156112|gb|ACI34288.1| Voltage-dependent anion-selective channel protein 1 [Salmo salar];>gi|209155200|gb|ACI33832.1| Voltage-dependent anion-selective cha	3	1	1	1	1	1	1	1	1	1	1	1	1	1	1	1	1	1	1	1	1	1	1	1	1	1	1	1	1	1	1	1	1	1	1	1	1	1	1	1	1	1	1	1
NP_001133751.1;ACI33838.1;ACI66148.1	NP_001133751.1;ACI33838.1	18;18;7	18;18;7	18;18;7	>gi|213511662|ref|NP_001133751.1| Thymidine phosphorylase [Salmo salar];>gi|209155212|gb|ACI33838.1| Thymidine phosphorylase precursor [Salmo salar]	3	18	18	18	18	17	16	16	17	18	15	16	17	17	17	15	16	15	16	16	16	17	18	17	16	16	17	18	15	16	17	17	17	15	16	15	16	16	16	17	18	17	16	16
ACI69253.1;ACI34187.1;ACN11003.1;ACI33842.1	ACI69253.1;ACI34187.1;ACN11003.1;ACI33842.1	1;1;1;1	1;1;1;1	1;1;1;1	>gi|209736768|gb|ACI69253.1| Heterogeneous nuclear ribonucleoproteins C [Salmo salar];>gi|209155910|gb|ACI34187.1| Heterogeneous nuclear ribonucleoprotein C [Salmo salar];>gi|223648490|gb|ACN11003.1| Heterogeneous nuclear ribonucleoproteins C1/C2 [Salmo sa	4	1	1	1	1	1	1	1	1	1	1	1	1	1	1	1	1	1	1	1	1	1	1	1	1	1	1	1	1	1	1	1	1	1	1	1	1	1	1	1	1	1	1	1
NP_001133756.1;ACI33845.1	NP_001133756.1;ACI33845.1	1;1	1;1	1;1	>gi|213512621|ref|NP_001133756.1| Histone-binding protein RBBP7 [Salmo salar];>gi|209155226|gb|ACI33845.1| Histone-binding protein RBBP7 [Salmo salar]	2	1	1	1	1	1	0	0	0	0	0	0	0	1	0	0	0	0	0	0	0	0	1	1	0	0	0	0	0	0	0	1	0	0	0	0	0	0	0	0	1	1	0	0
ACI69297.1;ACI67154.1;ACI33850.1	ACI69297.1;ACI67154.1;ACI33850.1	15;15;15	1;1;1	1;1;1	>gi|209736856|gb|ACI69297.1| Glutathione S-transferase theta-1 [Salmo salar];>gi|209732570|gb|ACI67154.1| Glutathione S-transferase theta-1 [Salmo salar];>gi|209155236|gb|ACI33850.1| Glutathione S-transferase theta-1 [Salmo salar]	3	15	1	1	15	14	14	13	13	14	14	13	13	14	14	14	13	13	13	13	13	13	1	0	0	0	0	0	0	0	0	0	0	0	0	0	0	0	0	0	1	0	0	0
NP_001133760.1;ACN10493.1;ACI33851.1	NP_001133760.1;ACN10493.1;ACI33851.1	7;7;7	7;7;7	7;7;7	>gi|213513392|ref|NP_001133760.1| Polypyrimidine tract-binding protein 1 [Salmo salar];>gi|223647470|gb|ACN10493.1| Polypyrimidine tract-binding protein 1 [Salmo salar];>gi|209155238|gb|ACI33851.1| Polypyrimidine tract-binding protein 1 [Salmo salar]	3	7	7	7	4	5	4	5	6	5	5	6	5	3	5	7	6	6	6	6	5	6	4	5	4	5	6	5	5	6	5	3	5	7	6	6	6	6	5	6	4	5	4	5
ACM08803.1;ACM08567.1;ACI66767.1;ACI33859.1	ACM08803.1;ACM08567.1;ACI66767.1;ACI33859.1	6;6;6;6	6;6;6;6	6;6;6;6	>gi|221220284|gb|ACM08803.1| Proliferating cell nuclear antigen [Salmo salar];>gi|221219812|gb|ACM08567.1| Proliferating cell nuclear antigen [Salmo salar];>gi|209731796|gb|ACI66767.1| Proliferating cell nuclear antigen [Salmo salar];>gi|209155254|gb|ACI33	4	6	6	6	5	4	2	4	5	4	3	5	4	5	4	5	5	4	4	5	3	4	5	4	2	4	5	4	3	5	4	5	4	5	5	4	4	5	3	4	5	4	2	4
ACI33861.1;ACM08870.1;ABC94912.1	ACI33861.1	10;4;2	10;4;2	10;4;2	>gi|209155258|gb|ACI33861.1| Cytochrome P450 3A27 [Salmo salar]	3	10	10	10	9	10	9	7	9	8	8	7	7	10	10	9	9	8	8	9	8	7	9	10	9	7	9	8	8	7	7	10	10	9	9	8	8	9	8	7	9	10	9	7
ACI33868.1;ADM16001.1;ACI67880.1	ACI33868.1	8;2;2	8;2;2	5;1;1	>gi|209155272|gb|ACI33868.1| Proliferation-associated protein 2G4 [Salmo salar]	3	8	8	5	6	6	6	8	7	6	5	8	7	7	7	6	6	6	7	7	6	8	6	6	6	8	7	6	5	8	7	7	7	6	6	6	7	7	6	8	3	3	4	5
NP_001133769.1;ACN10477.1;ACI33869.1	NP_001133769.1;ACN10477.1;ACI33869.1	9;9;9	9;9;9	9;9;9	>gi|213514954|ref|NP_001133769.1| carbonic anhydrase [Salmo salar];>gi|223647438|gb|ACN10477.1| Carbonic anhydrase [Salmo salar];>gi|209155274|gb|ACI33869.1| Carbonic anhydrase [Salmo salar]	3	9	9	9	8	8	8	8	8	8	9	8	9	7	7	8	8	8	8	7	8	8	8	8	8	8	8	8	9	8	9	7	7	8	8	8	8	7	8	8	8	8	8	8
NP_001133774.1;ACI33877.1	NP_001133774.1;ACI33877.1	22;22	8;8	5;5	>gi|213511066|ref|NP_001133774.1| Catalase [Salmo salar];>gi|209155290|gb|ACI33877.1| Catalase [Salmo salar]	2	22	8	5	19	20	18	19	20	18	21	21	21	21	20	19	19	17	21	21	20	19	8	8	7	7	8	7	8	8	8	8	8	7	7	6	8	8	8	8	5	5	4	5
NP_001133776.1;ACI33880.1	NP_001133776.1;ACI33880.1	24;24	24;24	24;24	>gi|213511462|ref|NP_001133776.1| Peroxisomal bifunctional enzyme [Salmo salar];>gi|209155296|gb|ACI33880.1| Peroxisomal bifunctional enzyme [Salmo salar]	2	24	24	24	20	21	18	19	17	17	19	21	21	23	21	18	22	18	20	19	21	21	20	21	18	19	17	17	19	21	21	23	21	18	22	18	20	19	21	21	20	21	18	19
ACN12738.1;ACN10827.1;ACN10376.1;ACM09819.1;ACM08390.1;ACI33883.1	ACN12738.1;ACN10827.1;ACN10376.1;ACM09819.1;ACM08390.1;ACI33883.1	8;8;8;8;8;8	8;8;8;8;8;8	8;8;8;8;8;8	>gi|223673113|gb|ACN12738.1| Glyceraldehyde-3-phosphate dehydrogenase [Salmo salar];>gi|223648138|gb|ACN10827.1| Glyceraldehyde-3-phosphate dehydrogenase [Salmo salar];>gi|223647236|gb|ACN10376.1| Glyceraldehyde-3-phosphate dehydrogenase [Salmo salar];>gi|	6	8	8	8	7	8	5	3	4	6	6	5	6	7	5	5	5	3	5	5	3	6	7	8	5	3	4	6	6	5	6	7	5	5	5	3	5	5	3	6	7	8	5	3
ACN12473.1;ACN10122.1;ACM08568.1;ACI68708.1;ACI67438.1;NP_001133788.1;ACI33901.1;ACI67119.1;ACI66055.1	ACN12473.1;ACN10122.1;ACM08568.1;ACI68708.1;ACI67438.1;NP_001133788.1;ACI33901.1;ACI67119.1	5;5;5;5;5;5;5;4;2	5;5;5;5;5;5;5;4;2	5;5;5;5;5;5;5;4;2	>gi|223672583|gb|ACN12473.1| BCCIP homolog [Salmo salar];>gi|223646728|gb|ACN10122.1| BCCIP homolog [Salmo salar];>gi|221219814|gb|ACM08568.1| BCCIP homolog [Salmo salar];>gi|209735678|gb|ACI68708.1| BCCIP homolog [Salmo salar];>gi|209733138|gb|ACI67438.1|	9	5	5	5	4	4	4	2	3	4	3	2	3	4	4	4	3	2	4	3	1	3	4	4	4	2	3	4	3	2	3	4	4	4	3	2	4	3	1	3	4	4	4	2
NP_001135253.1;ACN10936.1;ACI33904.1	NP_001135253.1;ACN10936.1;ACI33904.1	1;1;1	1;1;1	1;1;1	>gi|213511914|ref|NP_001135253.1| Dihydropyrimidinase-related protein 5 [Salmo salar];>gi|223648356|gb|ACN10936.1| Dihydropyrimidinase-related protein 5 [Salmo salar];>gi|209155344|gb|ACI33904.1| Dihydropyrimidinase-related protein 5 [Salmo salar]	3	1	1	1	1	1	1	1	1	1	1	1	1	1	1	1	1	1	1	1	1	1	1	1	1	1	1	1	1	1	1	1	1	1	1	1	1	1	1	1	1	1	1	1
ACI33907.1	ACI33907.1	7	7	3	>gi|209155350|gb|ACI33907.1| Epoxide hydrolase 2 [Salmo salar]	1	7	7	3	6	5	5	5	3	5	5	5	5	6	5	5	5	4	4	3	4	6	6	5	5	5	3	5	5	5	5	6	5	5	5	4	4	3	4	6	3	2	2	1
NP_001133791.1;ACI33908.1	NP_001133791.1;ACI33908.1	3;3	3;3	3;3	>gi|213514290|ref|NP_001133791.1| Cytosol aminopeptidase [Salmo salar];>gi|209155352|gb|ACI33908.1| Cytosol aminopeptidase [Salmo salar]	2	3	3	3	2	1	2	0	3	1	1	2	1	2	2	1	2	0	2	2	0	1	2	1	2	0	3	1	1	2	1	2	2	1	2	0	2	2	0	1	2	1	2	0
ACI33919.1;ACM09501.1	ACI33919.1;ACM09501.1	7;4	7;4	7;4	>gi|209155374|gb|ACI33919.1| 3-hydroxyisobutyrate dehydrogenase, mitochondrial precursor [Salmo salar];>gi|221221680|gb|ACM09501.1| 3-hydroxyisobutyrate dehydrogenase, mitochondrial precursor [Salmo salar]	2	7	7	7	7	7	6	7	7	7	7	7	7	7	6	7	7	7	7	7	7	7	7	7	6	7	7	7	7	7	7	7	6	7	7	7	7	7	7	7	7	7	6	7
ACI33922.1;NP_001117114.1;AAZ73233.2;NP_001133921.1;ACN10791.1;ACI34142.1;ACN58684.1	ACI33922.1;NP_001117114.1;AAZ73233.2	38;37;37;2;2;2;1	38;37;37;2;2;2;1	13;13;13;0;0;0;0	>gi|209155380|gb|ACI33922.1| Phosphoenolpyruvate carboxykinase, mitochondrial precursor [Salmo salar];>gi|185132190|ref|NP_001117114.1| phosphoenolpyruvate carboxykinase [GTP], mitochondrial [Salmo salar];>gi|76885910|gb|AAZ73233.2| phosphoenolpyruvate car	7	38	38	13	35	32	33	33	34	34	34	35	33	34	32	34	34	33	32	33	31	33	35	32	33	33	34	34	34	35	33	34	32	34	34	33	32	33	31	33	11	10	12	11
ACI33930.1	ACI33930.1	6	6	6	>gi|209155396|gb|ACI33930.1| NADH-ubiquinone oxidoreductase 75 kDa subunit, mitochondrial precursor [Salmo salar]	1	6	6	6	4	4	3	6	2	3	6	4	3	4	4	4	4	6	4	3	5	4	4	4	3	6	2	3	6	4	3	4	4	4	4	6	4	3	5	4	4	4	3	6
NP_001133813.1;ACI33940.1	NP_001133813.1;ACI33940.1	2;2	2;2	2;2	>gi|213513646|ref|NP_001133813.1| Sequestosome-1 [Salmo salar];>gi|209155416|gb|ACI33940.1| Sequestosome-1 [Salmo salar]	2	2	2	2	0	1	2	2	1	2	1	1	1	2	2	2	1	1	1	2	1	1	0	1	2	2	1	2	1	1	1	2	2	2	1	1	1	2	1	1	0	1	2	2
NP_001133815.1;ACI33942.1	NP_001133815.1;ACI33942.1	4;4	4;4	4;4	>gi|213514006|ref|NP_001133815.1| sorting nexin-2 [Salmo salar];>gi|209155420|gb|ACI33942.1| Sorting nexin-2 [Salmo salar]	2	4	4	4	3	4	3	1	1	2	2	1	2	4	2	2	1	2	2	1	2	2	3	4	3	1	1	2	2	1	2	4	2	2	1	2	2	1	2	2	3	4	3	1
ACI33943.1	ACI33943.1	5	5	5	>gi|209155422|gb|ACI33943.1| Dynactin subunit 2 [Salmo salar]	1	5	5	5	5	4	5	4	5	5	5	5	4	4	5	5	5	4	5	5	4	4	5	4	5	4	5	5	5	5	4	4	5	5	5	4	5	5	4	4	5	4	5	4
ACN10552.1;ACI33944.1	ACN10552.1;ACI33944.1	9;9	1;1	1;1	>gi|223647588|gb|ACN10552.1| F-actin-capping protein subunit beta [Salmo salar];>gi|209155424|gb|ACI33944.1| F-actin-capping protein subunit beta [Salmo salar]	2	9	1	1	8	7	9	5	8	7	7	6	7	8	8	8	6	7	9	7	7	5	1	1	1	1	1	1	1	1	1	1	1	1	1	1	1	1	1	1	1	1	1	1
NP_001135118.1;ACN11404.1;ACI33951.1	NP_001135118.1;ACN11404.1;ACI33951.1	9;9;9	9;9;9	9;9;9	>gi|213511826|ref|NP_001135118.1| Estradiol 17-beta-dehydrogenase 12-B [Salmo salar];>gi|223649292|gb|ACN11404.1| Estradiol 17-beta-dehydrogenase 12-B [Salmo salar];>gi|209155438|gb|ACI33951.1| Estradiol 17-beta-dehydrogenase 12-B [Salmo salar]	3	9	9	9	4	6	5	4	4	4	7	6	5	7	5	5	7	5	6	2	3	6	4	6	5	4	4	4	7	6	5	7	5	5	7	5	6	2	3	6	4	6	5	4
NP_001133821.1;ACI33956.1	NP_001133821.1;ACI33956.1	19;19	19;19	19;19	>gi|213515116|ref|NP_001133821.1| Coatomer subunit beta [Salmo salar];>gi|209155448|gb|ACI33956.1| Coatomer subunit beta [Salmo salar]	2	19	19	19	16	16	16	13	15	16	13	15	14	17	15	14	16	14	16	16	14	13	16	16	16	13	15	16	13	15	14	17	15	14	16	14	16	16	14	13	16	16	16	13
NP_001133825.1;ACI33965.1;ACN58606.1	NP_001133825.1;ACI33965.1;ACN58606.1	17;17;10	17;17;10	17;17;10	>gi|213511030|ref|NP_001133825.1| Coatomer subunit alpha [Salmo salar];>gi|209155466|gb|ACI33965.1| Coatomer subunit alpha [Salmo salar];>gi|224587116|gb|ACN58606.1| Coatomer subunit alpha [Salmo salar]	3	17	17	17	15	16	13	11	12	12	9	10	8	16	14	11	13	11	11	12	10	11	15	16	13	11	12	12	9	10	8	16	14	11	13	11	11	12	10	11	15	16	13	11
NP_001133828.1;ACI33972.1;ACN11254.1	NP_001133828.1;ACI33972.1	4;4;1	4;4;1	4;4;1	>gi|213511628|ref|NP_001133828.1| Ganglioside GM2 activator precursor [Salmo salar];>gi|209155480|gb|ACI33972.1| Ganglioside GM2 activator precursor [Salmo salar]	3	4	4	4	2	2	2	2	2	2	3	1	2	2	3	2	2	2	2	2	2	2	2	2	2	2	2	2	3	1	2	2	3	2	2	2	2	2	2	2	2	2	2	2
ACI33977.1;NP_001140123.1;ACM08448.1;CAG14941.1	ACI33977.1	30;7;7;3	27;6;6;2	11;3;3;0	>gi|209155490|gb|ACI33977.1| Heat shock cognate 70 kDa protein [Salmo salar]	4	30	27	11	27	24	26	25	26	28	26	28	27	28	27	25	27	23	25	26	22	27	24	21	23	22	23	25	23	25	24	25	24	22	24	20	22	23	19	24	9	7	8	8
ACI33980.1	ACI33980.1	14	14	14	>gi|209155496|gb|ACI33980.1| Glutaryl-CoA dehydrogenase, mitochondrial precursor [Salmo salar]	1	14	14	14	12	12	12	13	12	13	12	12	12	13	13	12	11	12	13	12	10	11	12	12	12	13	12	13	12	12	12	13	13	12	11	12	13	12	10	11	12	12	12	13
NP_001133844.1;ACI34005.1	NP_001133844.1;ACI34005.1	6;6	6;6	6;6	>gi|213512878|ref|NP_001133844.1| protein phosphatase 1G [Salmo salar];>gi|209155546|gb|ACI34005.1| phosphatase 1G [Salmo salar]	2	6	6	6	5	5	4	4	4	5	5	5	5	5	5	4	5	5	4	5	5	5	5	5	4	4	4	5	5	5	5	5	5	4	5	5	4	5	5	5	5	5	4	4
NP_001133849.1;ACI34013.1	NP_001133849.1;ACI34013.1	1;1	1;1	1;1	>gi|213513810|ref|NP_001133849.1| AIDB protein [Salmo salar];>gi|209155562|gb|ACI34013.1| aidB [Salmo salar]	2	1	1	1	0	1	1	1	0	0	0	0	0	0	1	1	1	0	1	0	0	0	0	1	1	1	0	0	0	0	0	0	1	1	1	0	1	0	0	0	0	1	1	1
NP_001133850.1;ACI34015.1	NP_001133850.1;ACI34015.1	3;3	3;3	3;3	>gi|213513990|ref|NP_001133850.1| Farnesyl pyrophosphate synthetase [Salmo salar];>gi|209155566|gb|ACI34015.1| Farnesyl pyrophosphate synthetase [Salmo salar]	2	3	3	3	3	2	3	2	3	3	2	1	2	2	3	3	3	3	3	1	1	2	3	2	3	2	3	3	2	1	2	2	3	3	3	3	3	1	1	2	3	2	3	2
ACI34022.1	ACI34022.1	24	24	10	>gi|209155580|gb|ACI34022.1| Aspartate aminotransferase, mitochondrial precursor [Salmo salar]	1	24	24	10	22	22	22	24	23	22	23	23	23	22	22	23	22	22	23	24	22	23	22	22	22	24	23	22	23	23	23	22	22	23	22	22	23	24	22	23	10	9	10	10
ACI66931.1;ACI34025.1;ACN12712.1;ACN12710.1;ACN10352.1;ACN10350.1;ACM08351.1;ACI68873.1	ACI66931.1;ACI34025.1;ACN12712.1;ACN12710.1;ACN10352.1;ACN10350.1;ACM08351.1;ACI68873.1	2;2;1;1;1;1;1;1	2;2;1;1;1;1;1;1	2;2;1;1;1;1;1;1	>gi|209732124|gb|ACI66931.1| Splicing factor, arginine/serine-rich 2 [Salmo salar];>gi|209155586|gb|ACI34025.1| Splicing factor, arginine/serine-rich 2 [Salmo salar];>gi|223673061|gb|ACN12712.1| Splicing factor, arginine/serine-rich 2 [Salmo salar];>gi|223	8	2	2	2	2	2	1	2	2	2	2	2	2	2	2	2	2	2	2	2	2	2	2	2	1	2	2	2	2	2	2	2	2	2	2	2	2	2	2	2	2	2	1	2
NP_001133857.1;ACI34031.1	NP_001133857.1;ACI34031.1	2;2	2;2	2;2	>gi|213515280|ref|NP_001133857.1| Golgi SNAP receptor complex member 2 [Salmo salar];>gi|209155598|gb|ACI34031.1| Golgi SNAP receptor complex member 2 [Salmo salar]	2	2	2	2	1	2	2	2	2	2	2	2	2	2	2	2	1	1	2	2	2	2	1	2	2	2	2	2	2	2	2	2	2	2	1	1	2	2	2	2	1	2	2	2
ACI34032.1;ACN10882.1;ACI32900.1;ACI66193.1;ACI33237.1;ACM09539.1	ACI34032.1;ACN10882.1;ACI32900.1	3;3;2;1;1;1	3;3;2;1;1;1	3;3;2;1;1;1	>gi|209155600|gb|ACI34032.1| Eukaryotic translation initiation factor 5 [Salmo salar];>gi|223648248|gb|ACN10882.1| Eukaryotic translation initiation factor 5 [Salmo salar];>gi|209147665|gb|ACI32900.1| Eukaryotic translation initiation factor 5 [Salmo salar	6	3	3	3	3	2	2	1	0	1	1	0	1	3	3	1	1	2	0	1	1	0	3	2	2	1	0	1	1	0	1	3	3	1	1	2	0	1	1	0	3	2	2	1
ACI34035.1	ACI34035.1	12	12	12	>gi|209155606|gb|ACI34035.1| Methylcrotonoyl-CoA carboxylase subunit alpha, mitochondrial precursor [Salmo salar]	1	12	12	12	8	8	8	9	9	12	9	9	9	8	7	9	7	7	8	10	9	8	8	8	8	9	9	12	9	9	9	8	7	9	7	7	8	10	9	8	8	8	8	9
NP_001135266.1;ACI68364.1;ACI34042.1	NP_001135266.1;ACI68364.1;ACI34042.1	2;2;2	2;2;2	2;2;2	>gi|213514142|ref|NP_001135266.1| dimeric dihydrodiol dehydrogenase [Salmo salar];>gi|209734990|gb|ACI68364.1| Trans-1,2-dihydrobenzene-1,2-diol dehydrogenase [Salmo salar];>gi|209155620|gb|ACI34042.1| Trans-1,2-dihydrobenzene-1,2-diol dehydrogenase [Salmo	3	2	2	2	0	1	0	0	1	1	0	0	0	0	0	0	0	0	0	0	0	0	0	1	0	0	1	1	0	0	0	0	0	0	0	0	0	0	0	0	0	1	0	0
ACI34054.1	ACI34054.1	21	21	21	>gi|209155644|gb|ACI34054.1| Serine hydroxymethyltransferase, mitochondrial precursor [Salmo salar]	1	21	21	21	19	19	18	19	18	17	18	19	21	19	18	18	18	20	20	20	19	18	19	19	18	19	18	17	18	19	21	19	18	18	18	20	20	20	19	18	19	19	18	19
NP_001133876.1;ACI34066.1	NP_001133876.1;ACI34066.1	14;14	14;14	14;14	>gi|213513776|ref|NP_001133876.1| dipeptidyl peptidase 3 [Salmo salar];>gi|209155668|gb|ACI34066.1| Dipeptidyl-peptidase 3 [Salmo salar]	2	14	14	14	12	13	13	13	11	10	12	11	12	13	13	14	13	12	13	11	12	11	12	13	13	13	11	10	12	11	12	13	13	14	13	12	13	11	12	11	12	13	13	13
ACI67769.1;ACI34069.1;ACI69439.1	ACI67769.1;ACI34069.1;ACI69439.1	15;15;13	1;1;0	1;1;0	>gi|209733800|gb|ACI67769.1| Carbonyl reductase 1 [Salmo salar];>gi|209155674|gb|ACI34069.1| Carbonyl reductase 1 [Salmo salar];>gi|209737140|gb|ACI69439.1| Carbonyl reductase 1 [Salmo salar]	3	15	1	1	15	15	13	13	14	13	13	13	13	15	14	14	14	12	14	15	12	15	1	1	1	1	1	1	1	1	1	1	1	1	1	1	1	1	1	1	1	1	1	1
NP_001133879.1;ACI34070.1	NP_001133879.1;ACI34070.1	2;2	2;2	2;2	>gi|213514260|ref|NP_001133879.1| Nucleolysin TIAR [Salmo salar];>gi|209155676|gb|ACI34070.1| Nucleolysin TIAR [Salmo salar]	2	2	2	2	1	2	2	0	2	2	2	1	1	2	2	2	1	2	2	2	2	1	1	2	2	0	2	2	2	1	1	2	2	2	1	2	2	2	2	1	1	2	2	0
NP_001134031.1;ACI34343.1;NP_001133884.1;ACM08790.1;ACI68958.1;ACI34076.1	NP_001134031.1;ACI34343.1;NP_001133884.1;ACM08790.1;ACI68958.1;ACI34076.1	3;3;3;3;3;3	3;3;3;3;3;3	3;3;3;3;3;3	>gi|213511282|ref|NP_001134031.1| Ras-related protein Rab-11A [Salmo salar];>gi|209156222|gb|ACI34343.1| Ras-related protein Rab-11A [Salmo salar];>gi|213515102|ref|NP_001133884.1| Ras-related protein Rab-11B [Salmo salar];>gi|221220258|gb|ACM08790.1| Ras-	6	3	3	3	2	3	3	3	3	3	3	3	3	3	3	3	3	3	2	3	2	3	2	3	3	3	3	3	3	3	3	3	3	3	3	3	2	3	2	3	2	3	3	3
NP_001133886.1;ACN11334.1;ACI34079.1	NP_001133886.1;ACN11334.1;ACI34079.1	5;5;5	5;5;5	5;5;5	>gi|213515460|ref|NP_001133886.1| Splicing factor, arginine/serine-rich 9 [Salmo salar];>gi|223649152|gb|ACN11334.1| Splicing factor, arginine/serine-rich 9 [Salmo salar];>gi|209155694|gb|ACI34079.1| Splicing factor, arginine/serine-rich 9 [Salmo salar]	3	5	5	5	4	4	5	4	4	5	4	4	4	4	5	5	4	4	4	4	4	4	4	4	5	4	4	5	4	4	4	4	5	5	4	4	4	4	4	4	4	4	5	4
ACI34086.1	ACI34086.1	3	2	2	>gi|209155708|gb|ACI34086.1| Splicing factor, arginine/serine-rich 7 [Salmo salar]	1	3	2	2	2	3	3	2	3	3	2	2	1	3	3	1	2	1	3	3	1	1	1	2	2	1	2	2	1	1	0	2	2	0	1	0	2	2	0	0	1	2	2	1
NP_001135269.1;ACN10844.1;ACI34091.1	NP_001135269.1;ACN10844.1;ACI34091.1	2;2;2	2;2;2	2;2;2	>gi|213514590|ref|NP_001135269.1| Very long-chain acyl-CoA synthetase [Salmo salar];>gi|223648172|gb|ACN10844.1| Very long-chain acyl-CoA synthetase [Salmo salar];>gi|209155718|gb|ACI34091.1| Very long-chain acyl-CoA synthetase [Salmo salar]	3	2	2	2	0	1	2	0	2	0	0	2	2	1	2	2	0	2	2	2	2	2	0	1	2	0	2	0	0	2	2	1	2	2	0	2	2	2	2	2	0	1	2	0
ACI68983.1;ACI34093.1	ACI68983.1;ACI34093.1	8;8	8;8	8;8	>gi|209736228|gb|ACI68983.1| Glutathione S-transferase theta-1 [Salmo salar];>gi|209155722|gb|ACI34093.1| Glutathione S-transferase theta-1 [Salmo salar]	2	8	8	8	6	5	5	6	4	6	7	6	6	7	7	7	4	5	6	6	7	7	6	5	5	6	4	6	7	6	6	7	7	7	4	5	6	6	7	7	6	5	5	6
NP_001135270.1;ACI34098.1	NP_001135270.1;ACI34098.1	1;1	1;1	1;1	>gi|213514752|ref|NP_001135270.1| Geranylgeranyl transferase type-2 subunit alpha [Salmo salar];>gi|209155732|gb|ACI34098.1| Geranylgeranyl transferase type-2 subunit alpha [Salmo salar]	2	1	1	1	1	0	0	0	0	0	1	0	1	0	1	1	0	0	0	1	0	0	1	0	0	0	0	0	1	0	1	0	1	1	0	0	0	1	0	0	1	0	0	0
NP_001133896.1;ACI34100.1	NP_001133896.1;ACI34100.1	4;4	4;4	4;4	>gi|213512345|ref|NP_001133896.1| peptidyl-prolyl cis-trans isomerase FKBP4 [Salmo salar];>gi|209155736|gb|ACI34100.1| FK506-binding protein 4 [Salmo salar]	2	4	4	4	3	3	3	4	4	4	4	3	4	4	3	4	4	4	4	4	4	4	3	3	3	4	4	4	4	3	4	4	3	4	4	4	4	4	4	4	3	3	3	4
NP_001133898.1;ACI34103.1	NP_001133898.1;ACI34103.1	30;30	30;30	30;30	>gi|213512690|ref|NP_001133898.1| 4-hydroxyphenylpyruvate dioxygenase [Salmo salar];>gi|209155742|gb|ACI34103.1| 4-hydroxyphenylpyruvate dioxygenase [Salmo salar]	2	30	30	30	24	25	25	25	23	25	25	24	25	24	24	23	23	25	24	24	24	25	24	25	25	25	23	25	25	24	25	24	24	23	23	25	24	24	24	25	24	25	25	25
NP_001135272.1;ACI34111.1	NP_001135272.1;ACI34111.1	1;1	1;1	1;1	>gi|213515110|ref|NP_001135272.1| Two pore calcium channel protein 1 [Salmo salar];>gi|209155758|gb|ACI34111.1| Two pore calcium channel protein 1 [Salmo salar]	2	1	1	1	0	1	0	0	0	0	0	0	0	0	0	0	0	0	0	0	0	0	0	1	0	0	0	0	0	0	0	0	0	0	0	0	0	0	0	0	0	1	0	0
NP_001133905.1;ACI34115.1;ACI34251.1;ACI33699.1	NP_001133905.1;ACI34115.1;ACI34251.1;ACI33699.1	2;2;1;1	2;2;1;1	2;2;1;1	>gi|213513778|ref|NP_001133905.1| serine/threonine-protein kinase 25 [Salmo salar];>gi|209155766|gb|ACI34115.1| Serine/threonine-protein kinase 25 [Salmo salar];>gi|209156038|gb|ACI34251.1| Serine/threonine-protein kinase MST4 [Salmo salar];>gi|209154934|g	4	2	2	2	2	2	2	2	2	2	2	2	2	2	2	2	2	2	2	2	2	2	2	2	2	2	2	2	2	2	2	2	2	2	2	2	2	2	2	2	2	2	2	2
ACI34116.1	ACI34116.1	11	11	11	>gi|209155768|gb|ACI34116.1| Pyruvate dehydrogenase E1 component subunit beta, mitochondrial precursor [Salmo salar]	1	11	11	11	11	10	9	6	8	8	8	9	8	10	10	7	7	7	7	8	6	9	11	10	9	6	8	8	8	9	8	10	10	7	7	7	7	8	6	9	11	10	9	6
ACI34120.1	ACI34120.1	14	14	7	>gi|209155776|gb|ACI34120.1| NDRG1 [Salmo salar]	1	14	14	7	14	14	13	14	14	13	12	12	12	12	13	14	14	12	14	13	12	12	14	14	13	14	14	13	12	12	12	12	13	14	14	12	14	13	12	12	7	7	7	7
NP_001133912.1;ACI34130.1	NP_001133912.1;ACI34130.1	6;6	6;6	6;6	>gi|213514886|ref|NP_001133912.1| septin-2 [Salmo salar];>gi|209155796|gb|ACI34130.1| Septin-2 [Salmo salar]	2	6	6	6	5	5	6	4	5	5	4	5	5	5	5	6	4	4	5	4	3	5	5	5	6	4	5	5	4	5	5	5	5	6	4	4	5	4	3	5	5	5	6	4
NP_001133918.1;ACI34138.1	NP_001133918.1;ACI34138.1	3;3	3;3	3;3	>gi|213511078|ref|NP_001133918.1| Angiotensinogen precursor [Salmo salar];>gi|209155812|gb|ACI34138.1| Angiotensinogen precursor [Salmo salar]	2	3	3	3	3	3	3	2	1	1	1	1	3	3	2	1	2	3	1	2	1	1	3	3	3	2	1	1	1	1	3	3	2	1	2	3	1	2	1	1	3	3	3	2
NP_001133919.1;ACI34140.1;ACI66619.1	NP_001133919.1;ACI34140.1;ACI66619.1	11;11;10	11;11;10	11;11;10	>gi|213511254|ref|NP_001133919.1| lambda-crystallin homolog precursor [Salmo salar];>gi|209155816|gb|ACI34140.1| Lambda-crystallin [Salmo salar];>gi|209731500|gb|ACI66619.1| Lambda-crystallin [Salmo salar]	3	11	11	11	10	7	6	7	7	7	5	8	7	7	7	7	7	5	8	6	7	8	10	7	6	7	7	7	5	8	7	7	7	7	7	5	8	6	7	8	10	7	6	7
ACI34143.1	ACI34143.1	13	13	13	>gi|209155822|gb|ACI34143.1| Electron transfer flavoprotein-ubiquinone oxidoreductase, mitochondrial precursor [Salmo salar]	1	13	13	13	11	10	10	10	11	13	9	9	9	11	8	12	10	10	12	12	9	10	11	10	10	10	11	13	9	9	9	11	8	12	10	10	12	12	9	10	11	10	10	10
ACI34147.1;ACN58637.1	ACI34147.1	8;2	8;2	2;0	>gi|209155830|gb|ACI34147.1| Guanine nucleotide-binding protein GI/GS/GT subunit beta-1 [Salmo salar]	2	8	8	2	6	5	6	6	7	8	7	8	7	7	7	8	7	7	8	7	7	7	6	5	6	6	7	8	7	8	7	7	7	8	7	7	8	7	7	7	1	1	1	2
NP_001136186.1;ACN10871.1;ACI34151.1;ACI68914.1;ACM08878.1	NP_001136186.1;ACN10871.1;ACI34151.1;ACI68914.1;ACM08878.1	4;4;4;3;2	1;1;1;0;0	0;0;0;0;0	>gi|218505649|ref|NP_001136186.1| Tropomyosin alpha-3 chain [Salmo salar];>gi|223648226|gb|ACN10871.1| Tropomyosin alpha-3 chain [Salmo salar];>gi|209155838|gb|ACI34151.1| Tropomyosin alpha-3 chain [Salmo salar];>gi|209736090|gb|ACI68914.1| Tropomyosin alp	5	4	1	0	4	4	4	4	4	4	4	4	4	4	4	4	4	4	4	4	3	4	1	1	1	1	1	1	1	1	1	1	1	1	1	1	1	1	1	1	0	0	0	0
NP_001135277.1;ACI34152.1	NP_001135277.1;ACI34152.1	1;1	1;1	1;1	>gi|213511180|ref|NP_001135277.1| Ethanolamine kinase 1 [Salmo salar];>gi|209155840|gb|ACI34152.1| Ethanolamine kinase 1 [Salmo salar]	2	1	1	1	1	1	1	1	1	1	1	1	1	1	1	1	1	1	0	1	1	1	1	1	1	1	1	1	1	1	1	1	1	1	1	1	0	1	1	1	1	1	1	1
NP_001133932.1;ACI34161.1	NP_001133932.1;ACI34161.1	9;9	9;9	9;9	>gi|213513514|ref|NP_001133932.1| Kynurenine--oxoglutarate transaminase 3 [Salmo salar];>gi|209155858|gb|ACI34161.1| Kynurenine--oxoglutarate transaminase 3 [Salmo salar]	2	9	9	9	8	7	7	6	6	6	7	7	6	8	7	6	7	6	5	5	6	6	8	7	7	6	6	6	7	7	6	8	7	6	7	6	5	5	6	6	8	7	7	6
NP_001135278.1;ACI34162.1	NP_001135278.1;ACI34162.1	1;1	1;1	1;1	>gi|213511380|ref|NP_001135278.1| vesicle-associated membrane protein 3 [Salmo salar];>gi|209155860|gb|ACI34162.1| Vesicle-associated membrane protein 3 [Salmo salar]	2	1	1	1	1	1	1	0	1	1	0	0	0	1	1	0	0	0	1	1	0	0	1	1	1	0	1	1	0	0	0	1	1	0	0	0	1	1	0	0	1	1	1	0
ACI34167.1;ACH85366.1	ACI34167.1;ACH85366.1	9;6	9;6	7;4	>gi|209155870|gb|ACI34167.1| Proactivator polypeptide precursor [Salmo salar];>gi|198285655|gb|ACH85366.1| prosaposin-like [Salmo salar]	2	9	9	7	9	9	5	4	6	7	5	6	6	8	7	5	6	7	7	6	7	7	9	9	5	4	6	7	5	6	6	8	7	5	6	7	7	6	7	7	7	7	4	3
ACI34170.1;ACH85279.1	ACI34170.1;ACH85279.1	7;4	7;4	7;4	>gi|209155876|gb|ACI34170.1| Digestive cysteine proteinase 2 precursor [Salmo salar];>gi|198285481|gb|ACH85279.1| cathepsin l-like [Salmo salar]	2	7	7	7	7	7	5	7	6	7	7	7	7	7	5	5	7	6	7	7	6	7	7	7	5	7	6	7	7	7	7	7	5	5	7	6	7	7	6	7	7	7	5	7
B5X4E0.1;ACI34171.1	B5X4E0.1;ACI34171.1	7;7	7;7	7;7	>gi|224487682|sp|B5X4E0.1|CALUB_SALSA RecName: Full=Calumenin-B; Flags: Precursor;>gi|209155878|gb|ACI34171.1| Calumenin precursor [Salmo salar]	2	7	7	7	6	5	5	4	5	5	4	5	4	6	5	5	4	4	5	5	3	4	6	5	5	4	5	5	4	5	4	6	5	5	4	4	5	5	3	4	6	5	5	4
NP_001133937.1;ACI34174.1	NP_001133937.1;ACI34174.1	8;8	8;8	8;8	>gi|213514264|ref|NP_001133937.1| Arginyl-tRNA synthetase, cytoplasmic [Salmo salar];>gi|209155884|gb|ACI34174.1| Arginyl-tRNA synthetase, cytoplasmic [Salmo salar]	2	8	8	8	7	7	5	5	6	5	5	6	5	6	6	6	6	4	6	5	3	5	7	7	5	5	6	5	5	6	5	6	6	6	6	4	6	5	3	5	7	7	5	5
ACI34184.1;ACN10707.1	ACI34184.1;ACN10707.1	4;4	4;4	4;4	>gi|209155904|gb|ACI34184.1| Hydroxymethylglutaryl-CoA lyase, mitochondrial precursor [Salmo salar];>gi|223647898|gb|ACN10707.1| Hydroxymethylglutaryl-CoA lyase, mitochondrial precursor [Salmo salar]	2	4	4	4	3	3	4	3	3	3	2	3	2	3	3	2	2	3	3	3	3	2	3	3	4	3	3	3	2	3	2	3	3	2	2	3	3	3	3	2	3	3	4	3
NP_001133946.1;ACI34192.1	NP_001133946.1;ACI34192.1	8;8	8;8	8;8	>gi|213510822|ref|NP_001133946.1| Hsc70-interacting protein [Salmo salar];>gi|209155920|gb|ACI34192.1| Hsc70-interacting protein [Salmo salar]	2	8	8	8	7	8	7	8	8	6	8	7	7	8	7	6	8	7	8	8	8	7	7	8	7	8	8	6	8	7	7	8	7	6	8	7	8	8	8	7	7	8	7	8
ACI66340.1;ACI34193.1;ACI32931.1;ACH70837.1	ACI66340.1;ACI34193.1;ACI32931.1;ACH70837.1	3;3;2;2	3;3;2;2	3;3;2;2	>gi|209730942|gb|ACI66340.1| Small glutamine-rich tetratricopeptide repeat-containing protein A [Salmo salar];>gi|209155922|gb|ACI34193.1| Small glutamine-rich tetratricopeptide repeat-containing protein A [Salmo salar];>gi|209148326|gb|ACI32931.1| Small g	4	3	3	3	3	3	3	2	3	3	2	3	2	3	2	2	3	2	3	3	2	2	3	3	3	2	3	3	2	3	2	3	2	2	3	2	3	3	2	2	3	3	3	2
ACI34202.1;ACN58716.1	ACI34202.1;ACN58716.1	19;15	13;10	13;10	>gi|209155940|gb|ACI34202.1| Methylmalonate-semialdehyde dehydrogenase [Salmo salar];>gi|224587804|gb|ACN58716.1| Methylmalonate-semialdehyde dehydrogenase [Salmo salar]	2	19	13	13	18	16	16	16	17	17	18	17	16	17	16	19	18	18	17	18	18	16	13	11	10	10	12	12	12	11	10	12	11	13	12	12	11	12	12	10	13	11	10	10
NP_001133952.1;AGH92609.1;ACN12176.1;ACN09829.1;ACI34205.1;ACM09553.1	NP_001133952.1;AGH92609.1;ACN12176.1;ACN09829.1;ACI34205.1	8;8;8;8;8;1	8;8;8;8;8;1	1;1;1;1;1;0	>gi|213511778|ref|NP_001133952.1| 60S ribosomal protein L7 [Salmo salar];>gi|469832514|gb|AGH92609.1| ribosomal protein L7 [Salmo salar];>gi|223671989|gb|ACN12176.1| 60S ribosomal protein L7 [Salmo salar];>gi|223646142|gb|ACN09829.1| 60S ribosomal protein	6	8	8	1	8	8	8	6	7	6	7	7	7	8	7	7	7	7	6	7	7	7	8	8	8	6	7	6	7	7	7	8	7	7	7	7	6	7	7	7	1	1	1	1
ACI34208.1	ACI34208.1	6	6	6	>gi|209155952|gb|ACI34208.1| RNA-binding protein 4B [Salmo salar]	1	6	6	6	4	4	5	5	5	4	5	5	6	5	5	5	5	6	5	5	4	4	4	4	5	5	5	4	5	5	6	5	5	5	5	6	5	5	4	4	4	4	5	5
NP_001133958.1;ACN12442.1;ACN10094.1;ACI34212.1	NP_001133958.1;ACN12442.1;ACN10094.1;ACI34212.1	3;3;3;3	3;3;3;3	3;3;3;3	>gi|213512787|ref|NP_001133958.1| ADRM1 protein [Salmo salar];>gi|223672521|gb|ACN12442.1| ADRM1 [Salmo salar];>gi|223646672|gb|ACN10094.1| ADRM1 [Salmo salar];>gi|209155960|gb|ACI34212.1| ADRM1 [Salmo salar]	4	3	3	3	2	2	3	2	3	3	3	3	3	3	3	3	3	3	3	2	3	3	2	2	3	2	3	3	3	3	3	3	3	3	3	3	3	2	3	3	2	2	3	2
NP_001136188.1;ACI34215.1	NP_001136188.1;ACI34215.1	20;20	20;20	14;14	>gi|218505653|ref|NP_001136188.1| Methylmalonate-semialdehyde dehydrogenase [Salmo salar];>gi|209155966|gb|ACI34215.1| Methylmalonate-semialdehyde dehydrogenase [Salmo salar]	2	20	20	14	17	18	17	20	16	15	17	16	17	18	16	17	17	17	16	17	17	16	17	18	17	20	16	15	17	16	17	18	16	17	17	17	16	17	17	16	12	13	11	14
ACI34223.1	ACI34223.1	3	3	3	>gi|209155982|gb|ACI34223.1| Succinate-semialdehyde dehydrogenase, mitochondrial precursor [Salmo salar]	1	3	3	3	2	2	2	2	3	2	2	2	1	3	2	3	1	2	3	3	2	2	2	2	2	2	3	2	2	2	1	3	2	3	1	2	3	3	2	2	2	2	2	2
ACI34227.1;ACN12656.1;ACN10297.1;ACI34214.1	ACI34227.1;ACN12656.1;ACN10297.1;ACI34214.1	3;2;2;2	3;2;2;2	3;2;2;2	>gi|209155990|gb|ACI34227.1| SH3 domain-binding glutamic acid-rich-like protein 3 [Salmo salar];>gi|223672949|gb|ACN12656.1| SH3 domain-binding glutamic acid-rich-like protein 3 [Salmo salar];>gi|223647078|gb|ACN10297.1| SH3 domain-binding glutamic acid-ri	4	3	3	3	3	3	3	3	3	3	3	3	3	3	3	3	3	3	3	3	3	3	3	3	3	3	3	3	3	3	3	3	3	3	3	3	3	3	3	3	3	3	3	3
NP_001133964.1;ACI34228.1	NP_001133964.1;ACI34228.1	9;9	9;9	9;9	>gi|213513818|ref|NP_001133964.1| tubulin-folding cofactor B [Salmo salar];>gi|209155992|gb|ACI34228.1| Tubulin folding cofactor B [Salmo salar]	2	9	9	9	6	7	4	6	6	4	5	7	5	7	6	9	7	7	7	8	7	6	6	7	4	6	6	4	5	7	5	7	6	9	7	7	7	8	7	6	6	7	4	6
ACI34233.1	ACI34233.1	3	3	3	>gi|209156002|gb|ACI34233.1| Cytosolic non-specific dipeptidase [Salmo salar]	1	3	3	3	3	3	2	3	3	3	3	3	3	3	3	3	3	3	3	3	3	3	3	3	2	3	3	3	3	3	3	3	3	3	3	3	3	3	3	3	3	3	2	3
NP_001133968.1;ACI34234.1	NP_001133968.1;ACI34234.1	2;2	2;2	2;2	>gi|213514480|ref|NP_001133968.1| Diphosphomevalonate decarboxylase [Salmo salar];>gi|209156004|gb|ACI34234.1| Diphosphomevalonate decarboxylase [Salmo salar]	2	2	2	2	1	1	2	2	2	2	2	2	2	2	2	2	2	1	2	2	1	1	1	1	2	2	2	2	2	2	2	2	2	2	2	1	2	2	1	1	1	1	2	2
NP_001133969.1;ACI34235.1	NP_001133969.1;ACI34235.1	15;15	2;2	2;2	>gi|213514660|ref|NP_001133969.1| L-lactate dehydrogenase B chain [Salmo salar];>gi|209156006|gb|ACI34235.1| L-lactate dehydrogenase B chain [Salmo salar]	2	15	2	2	14	13	14	12	14	14	14	15	13	13	14	13	14	13	14	15	15	13	2	1	2	1	2	2	2	2	2	2	2	2	1	2	2	2	2	1	2	1	2	1
NP_001133971.1;ACN10817.1;ACI34238.1	NP_001133971.1;ACN10817.1;ACI34238.1	3;3;3	1;1;1	0;0;0	>gi|213515010|ref|NP_001133971.1| High mobility group protein B3 [Salmo salar];>gi|223648118|gb|ACN10817.1| High mobility group protein B3 [Salmo salar];>gi|209156012|gb|ACI34238.1| High mobility group protein B3 [Salmo salar]	3	3	1	0	2	1	3	2	2	3	3	3	2	2	2	3	2	2	2	2	2	2	1	1	1	0	0	1	1	1	1	1	0	1	0	1	0	0	1	0	0	0	0	0
NP_001135284.1;ACI34239.1	NP_001135284.1;ACI34239.1	6;6	6;6	6;6	>gi|213512547|ref|NP_001135284.1| UV excision repair protein RAD23 homolog A [Salmo salar];>gi|209156014|gb|ACI34239.1| UV excision repair protein RAD23 homolog A [Salmo salar]	2	6	6	6	5	5	4	4	3	3	4	5	5	6	5	3	5	4	4	4	4	5	5	5	4	4	3	3	4	5	5	6	5	3	5	4	4	4	4	5	5	5	4	4
ACI34242.1;NP_001133432.1;ACI33223.1	ACI34242.1;NP_001133432.1;ACI33223.1	13;12;12	13;12;12	12;11;11	>gi|209156020|gb|ACI34242.1| Junction plakoglobin [Salmo salar];>gi|213515326|ref|NP_001133432.1| Junction plakoglobin [Salmo salar];>gi|209153982|gb|ACI33223.1| Junction plakoglobin [Salmo salar]	3	13	13	12	10	11	11	10	11	9	8	10	10	10	10	10	12	8	11	9	8	11	10	11	11	10	11	9	8	10	10	10	10	10	12	8	11	9	8	11	9	10	10	9
ACI34249.1	ACI34249.1	12	11	2	>gi|209156034|gb|ACI34249.1| 14-3-3 protein epsilon [Salmo salar]	1	12	11	2	9	10	12	10	12	10	10	11	10	10	11	12	11	11	12	12	10	12	8	9	11	9	11	9	9	10	9	9	10	11	10	10	11	11	9	11	1	2	2	1
ACN11327.1;NP_001133977.1;ACI34250.1	ACN11327.1;NP_001133977.1;ACI34250.1	1;1;1	1;1;1	1;1;1	>gi|223649138|gb|ACN11327.1| Integral membrane protein GPR177 precursor [Salmo salar];>gi|213511258|ref|NP_001133977.1| Integral membrane protein GPR177 [Salmo salar];>gi|209156036|gb|ACI34250.1| Integral membrane protein GPR177 precursor [Salmo salar]	3	1	1	1	0	1	1	0	1	1	1	1	1	0	0	1	1	1	1	1	0	0	0	1	1	0	1	1	1	1	1	0	0	1	1	1	1	1	0	0	0	1	1	0
NP_001133979.1;ACI34253.1	NP_001133979.1;ACI34253.1	16;16	16;16	16;16	>gi|213511620|ref|NP_001133979.1| T-complex protein 1 subunit theta [Salmo salar];>gi|209156042|gb|ACI34253.1| T-complex protein 1 subunit theta [Salmo salar]	2	16	16	16	15	14	13	13	13	12	12	13	12	15	14	13	12	13	12	11	11	13	15	14	13	13	13	12	12	13	12	15	14	13	12	13	12	11	11	13	15	14	13	13
NP_001135286.1;ACI34254.1	NP_001135286.1;ACI34254.1	11;11	11;11	11;11	>gi|213512929|ref|NP_001135286.1| Ubiquitin carboxyl-terminal hydrolase 5 [Salmo salar];>gi|209156044|gb|ACI34254.1| Ubiquitin carboxyl-terminal hydrolase 5 [Salmo salar]	2	11	11	11	9	8	10	4	8	9	2	7	6	8	10	8	8	6	7	8	6	7	9	8	10	4	8	9	2	7	6	8	10	8	8	6	7	8	6	7	9	8	10	4
NP_001133994.1;ACI34275.1	NP_001133994.1;ACI34275.1	6;6	4;4	4;4	>gi|213514196|ref|NP_001133994.1| Cathepsin B precursor [Salmo salar];>gi|209156086|gb|ACI34275.1| Cathepsin B precursor [Salmo salar]	2	6	4	4	6	6	5	5	5	4	4	4	5	6	5	5	6	4	4	4	4	4	4	4	3	3	3	2	3	2	3	4	3	3	4	2	2	2	2	2	4	4	3	3
NP_001133995.1;ACI34277.1	NP_001133995.1;ACI34277.1	2;2	2;2	2;2	>gi|213514338|ref|NP_001133995.1| protein CREG1 precursor [Salmo salar];>gi|209156090|gb|ACI34277.1| CREG1 precursor [Salmo salar]	2	2	2	2	2	2	2	1	2	1	2	2	2	2	2	1	2	2	2	2	2	2	2	2	2	1	2	1	2	2	2	2	2	1	2	2	2	2	2	2	2	2	2	1
NP_001133999.1;ACI34289.1	NP_001133999.1;ACI34289.1	1;1	1;1	1;1	>gi|213515012|ref|NP_001133999.1| Golgi reassembly-stacking protein 2 [Salmo salar];>gi|209156114|gb|ACI34289.1| Golgi reassembly-stacking protein 2 [Salmo salar]	2	1	1	1	1	1	1	1	1	1	1	1	1	1	1	1	1	1	1	1	1	1	1	1	1	1	1	1	1	1	1	1	1	1	1	1	1	1	1	1	1	1	1	1
NP_001134004.1;ACI34294.1	NP_001134004.1;ACI34294.1	2;2	2;2	2;2	>gi|213511084|ref|NP_001134004.1| paraspeckle component 1 [Salmo salar];>gi|209156124|gb|ACI34294.1| Paraspeckle component 1 [Salmo salar]	2	2	2	2	2	1	1	1	1	1	1	1	0	2	1	1	1	1	1	0	1	1	2	1	1	1	1	1	1	1	0	2	1	1	1	1	1	0	1	1	2	1	1	1
ACI34296.1	ACI34296.1	9	9	3	>gi|209156128|gb|ACI34296.1| Pyruvate dehydrogenase E1 component subunit alpha, somatic form, mitochondrial precursor [Salmo salar]	1	9	9	3	8	8	7	7	7	8	7	8	7	9	7	7	7	6	7	8	6	8	8	8	7	7	7	8	7	8	7	9	7	7	7	6	7	8	6	8	2	2	2	2
NP_001134006.1;ACI34298.1	NP_001134006.1;ACI34298.1	38;38	38;38	34;34	>gi|213511480|ref|NP_001134006.1| transketolase-like protein 2 [Salmo salar];>gi|209156132|gb|ACI34298.1| Transketolase [Salmo salar]	2	38	38	34	36	35	32	34	35	34	34	33	35	35	36	34	35	34	34	34	34	35	36	35	32	34	35	34	34	33	35	35	36	34	35	34	34	34	34	35	32	31	28	30
NP_001134008.1;ACI34300.1;ACN60327.1	NP_001134008.1;ACI34300.1	5;5;2	5;5;2	2;2;0	>gi|213511877|ref|NP_001134008.1| 6-phosphofructo-2-kinase/fructose-2,6-biphosphatase 4 [Salmo salar];>gi|209156136|gb|ACI34300.1| 6-phosphofructo-2-kinase/fructose-2,6-biphosphatase 4 [Salmo salar]	3	5	5	2	4	4	4	4	4	3	3	3	3	4	4	4	3	4	4	4	4	4	4	4	4	4	4	3	3	3	3	4	4	4	3	4	4	4	4	4	2	2	2	2
ACI34304.1	ACI34304.1	26	1	1	>gi|209156144|gb|ACI34304.1| disulfide-isomerase A3 precursor [Salmo salar]	1	26	1	1	26	24	23	21	22	21	22	22	22	26	22	23	22	21	21	21	20	19	1	1	1	1	1	1	1	1	1	1	1	1	1	1	1	1	1	1	1	1	1	1
NP_001134011.1;ACI34306.1;ACI33786.1	NP_001134011.1;ACI34306.1;ACI33786.1	10;10;7	10;10;7	10;10;7	>gi|213512448|ref|NP_001134011.1| Aspartyl-tRNA synthetase, cytoplasmic [Salmo salar];>gi|209156148|gb|ACI34306.1| Aspartyl-tRNA synthetase, cytoplasmic [Salmo salar];>gi|209155108|gb|ACI33786.1| Aspartyl-tRNA synthetase, cytoplasmic [Salmo salar]	3	10	10	10	8	7	8	10	6	8	6	6	5	8	7	8	9	8	9	7	8	5	8	7	8	10	6	8	6	6	5	8	7	8	9	8	9	7	8	5	8	7	8	10
ACI34307.1	ACI34307.1	3	3	3	>gi|209156150|gb|ACI34307.1| ATP synthase-coupling factor 6, mitochondrial precursor [Salmo salar]	1	3	3	3	2	3	3	3	2	2	3	2	2	3	3	3	3	3	2	3	2	2	2	3	3	3	2	2	3	2	2	3	3	3	3	3	2	3	2	2	2	3	3	3
NP_001135289.1;ACI34310.1;ACH85330.1;NP_001135305.1;ACI66461.1;ACN10468.1	NP_001135289.1;ACI34310.1;ACH85330.1;NP_001135305.1;ACI66461.1;ACN10468.1	2;2;1;1;1;1	2;2;1;1;1;1	2;2;1;1;1;1	>gi|213513501|ref|NP_001135289.1| chloride intracellular channel protein 4 [Salmo salar];>gi|209156156|gb|ACI34310.1| Chloride intracellular channel protein 4 [Salmo salar];>gi|198285583|gb|ACH85330.1| chloride intracellular channel 4-like [Salmo salar];>g	6	2	2	2	2	2	2	2	2	2	2	1	2	2	2	2	2	2	2	2	2	2	2	2	2	2	2	2	2	1	2	2	2	2	2	2	2	2	2	2	2	2	2	2
ACN10854.1;ACM08604.1;ACI34313.1	ACN10854.1;ACM08604.1;ACI34313.1	7;7;7	4;4;4	4;4;4	>gi|223648192|gb|ACN10854.1| Profilin-2 [Salmo salar];>gi|221219886|gb|ACM08604.1| Profilin-2 [Salmo salar];>gi|209156162|gb|ACI34313.1| Profilin-2 [Salmo salar]	3	7	4	4	7	7	7	6	6	6	5	5	5	7	7	6	6	6	6	6	5	5	4	4	4	4	3	3	3	3	3	4	4	4	4	4	3	3	3	3	4	4	4	4
NP_001135123.1;ACI34315.1	NP_001135123.1;ACI34315.1	1;1	1;1	1;1	>gi|213512779|ref|NP_001135123.1| Ataxin-7-like protein 3 [Salmo salar];>gi|209156166|gb|ACI34315.1| Ataxin-7-like protein 3 [Salmo salar]	2	1	1	1	0	0	0	0	0	0	0	1	0	0	0	0	1	0	0	0	0	1	0	0	0	0	0	0	0	1	0	0	0	0	1	0	0	0	0	1	0	0	0	0
NP_001134015.1;ACN10761.1;ACI34317.1	NP_001134015.1;ACN10761.1;ACI34317.1	13;13;13	13;13;13	13;13;13	>gi|213513219|ref|NP_001134015.1| Aminopeptidase B [Salmo salar];>gi|223648006|gb|ACN10761.1| Aminopeptidase B [Salmo salar];>gi|209156170|gb|ACI34317.1| Aminopeptidase B [Salmo salar]	3	13	13	13	11	10	8	10	10	9	8	8	6	10	9	9	9	6	8	8	7	6	11	10	8	10	10	9	8	8	6	10	9	9	9	6	8	8	7	6	11	10	8	10
NP_001134028.1;ACN10991.1;ACI34338.1	NP_001134028.1;ACN10991.1;ACI34338.1	9;9;9	9;9;9	9;9;9	>gi|213515570|ref|NP_001134028.1| Nucleolar protein 5A [Salmo salar];>gi|223648466|gb|ACN10991.1| Nucleolar protein 5A [Salmo salar];>gi|209156212|gb|ACI34338.1| Nucleolar protein 5A [Salmo salar]	3	9	9	9	8	7	6	8	6	7	9	7	8	7	8	8	9	9	6	6	9	7	8	7	6	8	6	7	9	7	8	7	8	8	9	9	6	6	9	7	8	7	6	8
ACI34339.1;ACI70065.1	ACI34339.1;ACI70065.1	2;1	2;1	2;1	>gi|209156214|gb|ACI34339.1| Methenyltetrahydrofolate synthetase domain-containing protein [Salmo salar];>gi|209738392|gb|ACI70065.1| Methenyltetrahydrofolate synthetase domain-containing protein [Salmo salar]	2	2	2	2	2	2	2	2	2	1	1	1	1	2	2	2	2	1	2	2	1	0	2	2	2	2	2	1	1	1	1	2	2	2	2	1	2	2	1	0	2	2	2	2
NP_001134029.1;ACI34340.1	NP_001134029.1;ACI34340.1	2;2	2;2	2;2	>gi|213510886|ref|NP_001134029.1| DnaJ homolog subfamily C member 3 [Salmo salar];>gi|209156216|gb|ACI34340.1| DnaJ homolog subfamily C member 3 precursor [Salmo salar]	2	2	2	2	2	2	2	2	2	2	1	2	2	2	2	2	2	2	2	2	2	2	2	2	2	2	2	2	1	2	2	2	2	2	2	2	2	2	2	2	2	2	2	2
ACI34364.1;ACN60302.1	ACI34364.1;ACN60302.1	18;12	18;12	11;7	>gi|209156264|gb|ACI34364.1| disulfide-isomerase A6 precursor [Salmo salar];>gi|224613446|gb|ACN60302.1| disulfide-isomerase A6 precursor [Salmo salar]	2	18	18	11	14	16	17	17	16	15	17	17	16	14	15	16	17	16	14	14	17	14	14	16	17	17	16	15	17	17	16	14	15	16	17	16	14	14	17	14	9	10	11	11
NP_001135294.1;B5X4Y9.1;ACI34370.1	NP_001135294.1;B5X4Y9.1;ACI34370.1	15;15;15	15;15;15	15;15;15	>gi|213514376|ref|NP_001135294.1| phosphotriesterase-related protein [Salmo salar];>gi|263505261|sp|B5X4Y9.1|PTER_SALSA RecName: Full=Phosphotriesterase-related protein; AltName: Full=Parathion hydrolase-related protein;>gi|209156276|gb|ACI34370.1| Phospho	3	15	15	15	12	12	11	12	10	13	13	14	11	13	10	13	12	10	13	13	11	13	12	12	11	12	10	13	13	14	11	13	10	13	12	10	13	13	11	13	12	12	11	12
ACI69229.1;ACI66006.1	ACI69229.1;ACI66006.1	3;3	1;1	1;1	>gi|209736720|gb|ACI69229.1| NADH dehydrogenase iron-sulfur protein 6, mitochondrial precursor [Salmo salar];>gi|209730274|gb|ACI66006.1| NADH dehydrogenase iron-sulfur protein 6, mitochondrial precursor [Salmo salar]	2	3	1	1	3	3	3	3	3	3	3	3	3	3	3	3	3	3	3	3	3	3	1	1	1	1	1	1	1	1	1	1	1	1	1	1	1	1	1	1	1	1	1	1
NP_001134047.1;ACN12542.1;ACN10188.1;ACI67364.1;ACI66013.1	NP_001134047.1;ACN12542.1;ACN10188.1;ACI67364.1;ACI66013.1	3;3;3;3;3	3;3;3;3;3	3;3;3;3;3	>gi|213514306|ref|NP_001134047.1| Grancalcin [Salmo salar];>gi|223672721|gb|ACN12542.1| Grancalcin [Salmo salar];>gi|223646860|gb|ACN10188.1| Grancalcin [Salmo salar];>gi|209732990|gb|ACI67364.1| Grancalcin [Salmo salar];>gi|209730288|gb|ACI66013.1| Granca	5	3	3	3	2	2	3	1	1	3	1	1	1	2	2	3	2	2	1	1	2	2	2	2	3	1	1	3	1	1	1	2	2	3	2	2	1	1	2	2	2	2	3	1
ACI68645.1;ACI67803.1;ACI66017.1;ADM16226.1;ACI68580.1;ACI68107.1;ACI66062.1	ACI68645.1;ACI67803.1;ACI66017.1;ADM16226.1;ACI68580.1;ACI68107.1;ACI66062.1	4;4;4;3;3;3;3	4;4;4;3;3;3;3	4;4;4;3;3;3;3	>gi|209735552|gb|ACI68645.1| ATP synthase-coupling factor 6, mitochondrial precursor [Salmo salar];>gi|209733868|gb|ACI67803.1| ATP synthase-coupling factor 6, mitochondrial precursor [Salmo salar];>gi|209730296|gb|ACI66017.1| ATP synthase-coupling factor	7	4	4	4	2	3	3	3	3	2	3	3	3	3	3	2	3	4	2	3	4	3	2	3	3	3	3	2	3	3	3	3	3	2	3	4	2	3	4	3	2	3	3	3
NP_001134048.1;ACN12578.1;ACN10223.1;ACI68918.1;ACI66020.1	NP_001134048.1;ACN12578.1;ACN10223.1;ACI68918.1;ACI66020.1	1;1;1;1;1	1;1;1;1;1	1;1;1;1;1	>gi|213514486|ref|NP_001134048.1| Leukocyte surface antigen CD53 [Salmo salar];>gi|223672793|gb|ACN12578.1| Leukocyte surface antigen CD53 [Salmo salar];>gi|223646930|gb|ACN10223.1| Leukocyte surface antigen CD53 [Salmo salar];>gi|209736098|gb|ACI68918.1|	5	1	1	1	0	0	0	0	1	0	0	0	0	0	0	0	0	0	0	0	0	0	0	0	0	0	1	0	0	0	0	0	0	0	0	0	0	0	0	0	0	0	0	0
ACI66024.1	ACI66024.1	2	1	1	>gi|209730310|gb|ACI66024.1| Cytochrome b-c1 complex subunit 2, mitochondrial precursor [Salmo salar]	1	2	1	1	2	1	1	1	2	2	1	1	1	2	0	2	1	1	1	1	1	1	1	1	1	1	1	1	1	1	1	1	0	1	1	1	1	1	1	1	1	1	1	1
NP_001135050.1;ACN12252.1;ACN09905.1;ACI70017.1;ACI69972.1;ACI68295.1;ACI66377.1;ACI66025.1	NP_001135050.1;ACN12252.1;ACN09905.1;ACI70017.1;ACI69972.1;ACI68295.1;ACI66377.1;ACI66025.1	1;1;1;1;1;1;1;1	1;1;1;1;1;1;1;1	1;1;1;1;1;1;1;1	>gi|213515252|ref|NP_001135050.1| MGR2 homolog [Salmo salar];>gi|223672141|gb|ACN12252.1| MGR2 homolog [Salmo salar];>gi|223646294|gb|ACN09905.1| MGR2 homolog [Salmo salar];>gi|209738296|gb|ACI70017.1| MGR2 homolog [Salmo salar];>gi|209738206|gb|ACI69972.1	8	1	1	1	1	1	1	1	1	1	1	1	1	1	1	1	1	1	1	1	1	1	1	1	1	1	1	1	1	1	1	1	1	1	1	1	1	1	1	1	1	1	1	1
ACN12310.1;ACN09963.1;ACI66031.1;ACI68242.1	ACN12310.1;ACN09963.1;ACI66031.1;ACI68242.1	5;5;5;3	5;5;5;3	4;4;4;3	>gi|223672257|gb|ACN12310.1| Proteasome subunit beta type-2 [Salmo salar];>gi|223646410|gb|ACN09963.1| Proteasome subunit beta type-2 [Salmo salar];>gi|209730324|gb|ACI66031.1| Proteasome subunit beta type-2 [Salmo salar];>gi|209734746|gb|ACI68242.1| Prote	4	5	5	4	3	2	3	4	2	3	4	2	4	4	2	4	4	4	2	2	3	4	3	2	3	4	2	3	4	2	4	4	2	4	4	4	2	2	3	4	2	1	2	3
ACN12300.1;ACN11470.1;ACN09953.1;ACI66032.1	ACN12300.1;ACN11470.1;ACN09953.1;ACI66032.1	3;3;3;3	2;2;2;2	1;1;1;1	>gi|223672237|gb|ACN12300.1| Histone H2A.x [Salmo salar];>gi|223649424|gb|ACN11470.1| Histone H2A.x [Salmo salar];>gi|223646390|gb|ACN09953.1| Histone H2A.x [Salmo salar];>gi|209730326|gb|ACI66032.1| Histone H2A.x [Salmo salar]	4	3	2	1	2	2	2	2	2	2	2	2	2	1	2	2	2	2	2	2	2	3	1	1	1	1	1	1	1	1	1	0	1	1	1	1	1	1	1	2	1	1	1	1
ACI66997.1;ACI66043.1	ACI66997.1;ACI66043.1	1;1	1;1	1;1	>gi|209732256|gb|ACI66997.1| Cytochrome c oxidase polypeptide VIc precursor [Salmo salar];>gi|209730348|gb|ACI66043.1| Cytochrome c oxidase polypeptide VIc-2 [Salmo salar]	2	1	1	1	1	1	0	0	1	0	1	1	1	1	0	0	1	0	0	0	0	1	1	1	0	0	1	0	1	1	1	1	0	0	1	0	0	0	0	1	1	1	0	0
ADM15992.1;ACI68938.1;ACI66482.1;ACI66052.1	ADM15992.1;ACI68938.1;ACI66482.1;ACI66052.1	3;3;3;3	3;3;3;3	1;1;1;1	>gi|303660291|gb|ADM15992.1| NADH dehydrogenase iron-sulfur protein 6, mitochondrial precursor [Salmo salar];>gi|209736138|gb|ACI68938.1| NADH dehydrogenase iron-sulfur protein 6, mitochondrial precursor [Salmo salar];>gi|209731226|gb|ACI66482.1| NADH dehy	4	3	3	1	3	3	3	3	3	3	3	3	3	3	3	3	3	3	3	3	3	3	3	3	3	3	3	3	3	3	3	3	3	3	3	3	3	3	3	3	1	1	1	1
ACN12722.1;ACN10361.1;ACI69959.1;ACI66058.1;ACI69938.1	ACN12722.1;ACN10361.1;ACI69959.1;ACI66058.1	5;5;5;5;1	5;5;5;5;1	5;5;5;5;1	>gi|223673081|gb|ACN12722.1| Proteasome subunit alpha type-3 [Salmo salar];>gi|223647206|gb|ACN10361.1| Proteasome subunit alpha type-3 [Salmo salar];>gi|209738180|gb|ACI69959.1| Proteasome subunit alpha type-3 [Salmo salar];>gi|209730378|gb|ACI66058.1| Pr	5	5	5	5	4	3	4	2	3	3	2	2	2	5	4	4	4	3	4	4	3	2	4	3	4	2	3	3	2	2	2	5	4	4	4	3	4	4	3	2	4	3	4	2
ACN12216.1;ACN09869.1;ACI69380.1;ACI68692.1;ACI68480.1;ACI67933.1;ACI66669.1;ACI66072.1	ACN12216.1;ACN09869.1;ACI69380.1;ACI68692.1;ACI68480.1;ACI67933.1;ACI66669.1;ACI66072.1	1;1;1;1;1;1;1;1	1;1;1;1;1;1;1;1	1;1;1;1;1;1;1;1	>gi|223672069|gb|ACN12216.1| ATP synthase subunit epsilon, mitochondrial [Salmo salar];>gi|223646222|gb|ACN09869.1| ATP synthase subunit epsilon, mitochondrial [Salmo salar];>gi|209737022|gb|ACI69380.1| ATP synthase subunit epsilon, mitochondrial [Salmo sa	8	1	1	1	1	1	1	1	1	1	1	1	1	1	1	1	1	1	1	1	1	1	1	1	1	1	1	1	1	1	1	1	1	1	1	1	1	1	1	1	1	1	1	1
ACI66076.1;ACI69686.1;ACI66930.1	ACI66076.1;ACI69686.1;ACI66930.1	4;3;3	1;1;1	1;1;1	>gi|209730414|gb|ACI66076.1| Proteasome subunit beta type-4 precursor [Salmo salar];>gi|209737634|gb|ACI69686.1| Proteasome subunit beta type-4 precursor [Salmo salar];>gi|209732122|gb|ACI66930.1| Proteasome subunit beta type-4 precursor [Salmo salar]	3	4	1	1	4	4	3	3	3	3	3	3	3	4	3	3	3	3	3	3	3	3	1	1	1	1	1	1	1	1	1	1	1	1	1	1	1	1	1	1	1	1	1	1
ACI66080.1	ACI66080.1	1	1	1	>gi|209730422|gb|ACI66080.1| Mitochondrial inner membrane protease subunit 2 [Salmo salar]	1	1	1	1	0	1	1	1	1	1	1	1	0	0	1	1	1	1	1	1	1	1	0	1	1	1	1	1	1	1	0	0	1	1	1	1	1	1	1	1	0	1	1	1
NP_001134062.1;ACN12483.1;ACN10132.1;ACM09758.1;ACM09252.1;ACM09246.1;ACM08653.1;ACM08223.1;ACI66091.1	NP_001134062.1;ACN12483.1;ACN10132.1;ACM09758.1;ACM09252.1;ACM09246.1;ACM08653.1;ACM08223.1;ACI66091.1	4;4;4;4;4;4;4;4;4	4;4;4;4;4;4;4;4;4	4;4;4;4;4;4;4;4;4	>gi|213512337|ref|NP_001134062.1| epididymal secretory protein E1 precursor [Salmo salar];>gi|223672603|gb|ACN12483.1| Epididymal secretory protein E1 precursor [Salmo salar];>gi|223646748|gb|ACN10132.1| Epididymal secretory protein E1 precursor [Salmo sal	9	4	4	4	4	4	3	3	2	2	2	2	2	4	3	3	2	2	2	2	3	3	4	4	3	3	2	2	2	2	2	4	3	3	2	2	2	2	3	3	4	4	3	3
ADM15946.1;ACI67765.1;ACI66095.1;ADM16264.1;ACI66608.1;CAJ90906.1	ADM15946.1;ACI67765.1;ACI66095.1;ADM16264.1;ACI66608.1;CAJ90906.1	2;2;2;1;1;1	1;1;1;1;1;0	1;1;1;1;1;0	>gi|303659126|gb|ADM15946.1| S100-A1 [Salmo salar];>gi|209733792|gb|ACI67765.1| S100-A1 [Salmo salar];>gi|209730452|gb|ACI66095.1| S100-A1 [Salmo salar];>gi|303667309|gb|ADM16264.1| S100-A1 [Salmo salar];>gi|209731478|gb|ACI66608.1| S100-A1 [Salmo salar];>	6	2	1	1	2	2	2	1	1	1	1	2	1	2	1	1	1	1	1	1	1	1	1	1	1	0	0	0	0	1	0	1	0	0	0	0	0	0	0	0	1	1	1	0
ACI69489.1;ACI66789.1;ACI66656.1;ACI66096.1	ACI69489.1;ACI66789.1;ACI66656.1;ACI66096.1	3;3;3;3	3;3;3;3	3;3;3;3	>gi|209737240|gb|ACI69489.1| Copper transport protein ATOX1 [Salmo salar];>gi|209731840|gb|ACI66789.1| Copper transport protein ATOX1 [Salmo salar];>gi|209731574|gb|ACI66656.1| Copper transport protein ATOX1 [Salmo salar];>gi|209730454|gb|ACI66096.1| Coppe	4	3	3	3	3	3	1	1	2	0	2	2	2	3	2	1	2	1	1	1	2	2	3	3	1	1	2	0	2	2	2	3	2	1	2	1	1	1	2	2	3	3	1	1
NP_001134065.1;AGH92560.1;ACI66100.1	NP_001134065.1;AGH92560.1;ACI66100.1	14;14;14	14;14;14	14;14;14	>gi|213512913|ref|NP_001134065.1| 26S protease regulatory subunit 6A [Salmo salar];>gi|469832416|gb|AGH92560.1| protease regulatory subunit 6A [Salmo salar];>gi|209730462|gb|ACI66100.1| 26S protease regulatory subunit 6A [Salmo salar]	3	14	14	14	9	10	11	12	12	9	11	10	11	9	11	12	12	12	11	12	12	10	9	10	11	12	12	9	11	10	11	9	11	12	12	12	11	12	12	10	9	10	11	12
ACN12259.1;ACN09912.1;ACI69834.1;ACI69419.1;ACI67714.1;ACI67017.1;ACI66106.1;ACI66713.1;ACN12731.1;ACI69048.1;ACI69450.1;P49947.1;NP_001117130.1;ACI68952.1;ACI68504.1;ACI67423.1;AAB34576.1;ACI67876.1;ACN12184.1;ACN09837.1;ACI69475.1;ACI69043.1;ACI68839.1;ACN12274.1;ACN09927.1;ACI66246.1;ACI33572.1;ACI66564.1;ACI67745.1;ACN12770.1;ACN10405.1;ACI66617.1;ACI68639.1;ACI68384.1;ACI69640.1;ACI68920.1;A…	ACN12259.1;ACN09912.1;ACI69834.1;ACI69419.1;ACI67714.1;ACI67017.1;ACI66106.1;ACI66713.1;ACN12731.1;ACI69048.1;ACI69450.1;P49947.1;NP_001117130.1;ACI68952.1;ACI68504.1;ACI67423.1;AAB34576.1;ACI67876.1;ACN12184.1;ACN09837.1;ACI69475.1;ACI69043.1;ACI68839.1;ACN12274.1;ACN09927.1;ACI66246.1;ACI33572.1;ACI66564.1;ACI67745.1;ACN12770.1;ACN10405.1;ACI66617.1;ACI68639.1;ACI68384.1;ACI69640.1	8;8;8;8;8;8;8;8;7;7;7;7;7;7;7;7;7;7;7;7;7;7;7;7;7;7;7;6;6;5;5;5;5;5;4;3;2;2	8;8;8;8;8;8;8;8;7;7;7;7;7;7;7;7;7;7;7;7;7;7;7;7;7;7;7;6;6;5;5;5;5;5;4;3;2;2	8;8;8;8;8;8;8;8;7;7;7;7;7;7;7;7;7;7;7;7;7;7;7;7;7;7;7;6;6;5;5;5;5;5;4;3;2;2	>gi|223672155|gb|ACN12259.1| Ferritin, middle subunit [Salmo salar];>gi|223646308|gb|ACN09912.1| Ferritin, middle subunit [Salmo salar];>gi|209737930|gb|ACI69834.1| Ferritin, middle subunit [Salmo salar];>gi|209737100|gb|ACI69419.1| Ferritin, middle subuni	38	8	8	8	7	7	7	8	8	7	7	6	7	7	5	7	7	6	7	6	5	6	7	7	7	8	8	7	7	6	7	7	5	7	7	6	7	6	5	6	7	7	7	8
ACN12229.1;ACN09882.1;ACI68511.1;ACI66108.1	ACN12229.1;ACN09882.1;ACI68511.1;ACI66108.1	6;6;6;6	6;6;6;6	6;6;6;6	>gi|223672095|gb|ACN12229.1| Profilin-2 [Salmo salar];>gi|223646248|gb|ACN09882.1| Profilin-2 [Salmo salar];>gi|209735284|gb|ACI68511.1| Profilin-2 [Salmo salar];>gi|209730478|gb|ACI66108.1| Profilin-2 [Salmo salar]	4	6	6	6	4	5	4	4	5	5	5	5	4	5	5	6	4	5	4	4	4	6	4	5	4	4	5	5	5	5	4	5	5	6	4	5	4	4	4	6	4	5	4	4
NP_001134067.1;ACI66111.1	NP_001134067.1;ACI66111.1	3;3	3;3	3;3	>gi|213513302|ref|NP_001134067.1| Transmembrane 4 L6 family member 1 [Salmo salar];>gi|209730484|gb|ACI66111.1| Transmembrane 4 L6 family member 1 [Salmo salar]	2	3	3	3	2	2	2	1	2	1	1	2	1	0	1	1	0	1	0	0	0	0	2	2	2	1	2	1	1	2	1	0	1	1	0	1	0	0	0	0	2	2	2	1
ACI69121.1;ACI68136.1;ACI67991.1;ACI67840.1;ACI66664.1;ACI66628.1;ACI66114.1	ACI69121.1;ACI68136.1;ACI67991.1;ACI67840.1;ACI66664.1;ACI66628.1;ACI66114.1	1;1;1;1;1;1;1	1;1;1;1;1;1;1	1;1;1;1;1;1;1	>gi|209736504|gb|ACI69121.1| Fatty acid-binding protein, intestinal [Salmo salar];>gi|209734534|gb|ACI68136.1| Fatty acid-binding protein, intestinal [Salmo salar];>gi|209734244|gb|ACI67991.1| Fatty acid-binding protein, intestinal [Salmo salar];>gi|209733	7	1	1	1	0	1	1	1	1	1	1	1	1	1	1	1	1	0	1	1	1	1	0	1	1	1	1	1	1	1	1	1	1	1	1	0	1	1	1	1	0	1	1	1
NP_001134069.1;ADM16130.1;ACI66117.1;NP_001239291.1;ACM08684.1	NP_001134069.1;ADM16130.1;ACI66117.1	5;5;5;1;1	5;5;5;1;1	3;3;3;1;1	>gi|213513664|ref|NP_001134069.1| Sodium/potassium-transporting ATPase subunit beta-233 [Salmo salar];>gi|303664064|gb|ADM16130.1| Sodium/potassium-transporting ATPase subunit beta-233 [Salmo salar];>gi|209730496|gb|ACI66117.1| Sodium/potassium-transportin	5	5	5	3	4	4	2	2	2	3	1	2	1	4	4	2	3	2	1	2	2	1	4	4	2	2	2	3	1	2	1	4	4	2	3	2	1	2	2	1	2	2	0	2
ACN12676.1;ACN10316.1;ACI69199.1;ACI68897.1;ACI67040.1;ACI66126.1;ACI66259.1	ACN12676.1;ACN10316.1;ACI69199.1;ACI68897.1;ACI67040.1;ACI66126.1;ACI66259.1	2;2;2;2;2;2;1	2;2;2;2;2;2;1	2;2;2;2;2;2;1	>gi|223672989|gb|ACN12676.1| Mitochondrial import inner membrane translocase subunit Tim8 A [Salmo salar];>gi|223647116|gb|ACN10316.1| Mitochondrial import inner membrane translocase subunit Tim8 A [Salmo salar];>gi|209736660|gb|ACI69199.1| Mitochondrial i	7	2	2	2	1	1	2	2	2	1	2	2	2	1	2	2	2	2	2	2	2	1	1	1	2	2	2	1	2	2	2	1	2	2	2	2	2	2	2	1	1	1	2	2
NP_001134468.1;ACI69269.1;ACI69208.1;ACI68893.1;ACI67648.1;ACI67496.1;ACI66902.1;ACI66130.1;ACI67340.1;ACI69552.1	NP_001134468.1;ACI69269.1;ACI69208.1;ACI68893.1;ACI67648.1;ACI67496.1;ACI66902.1;ACI66130.1;ACI67340.1;ACI69552.1	2;2;2;2;2;2;2;2;1;1	2;2;2;2;2;2;2;2;1;1	2;2;2;2;2;2;2;2;1;1	>gi|213512484|ref|NP_001134468.1| NADH dehydrogenase 1 beta subcomplex subunit 6 [Salmo salar];>gi|209736800|gb|ACI69269.1| NADH dehydrogenase 1 beta subcomplex subunit 6 [Salmo salar];>gi|209736678|gb|ACI69208.1| NADH dehydrogenase 1 beta subcomplex subun	10	2	2	2	2	1	0	2	1	1	0	0	0	2	1	1	1	1	1	2	0	0	2	1	0	2	1	1	0	0	0	2	1	1	1	1	1	2	0	0	2	1	0	2
NP_001135326.1;ADM16202.1;ACI67589.1;ACI66131.1	NP_001135326.1;ADM16202.1;ACI67589.1;ACI66131.1	2;2;2;2	2;2;2;2	2;2;2;2	>gi|213515552|ref|NP_001135326.1| Up-regulated during skeletal muscle growth protein 5 [Salmo salar];>gi|303665776|gb|ADM16202.1| Up-regulated during skeletal muscle growth protein 5 [Salmo salar];>gi|209733440|gb|ACI67589.1| Up-regulated during skeletal m	4	2	2	2	1	2	0	1	2	2	2	2	1	1	1	1	1	1	1	1	1	2	1	2	0	1	2	2	2	2	1	1	1	1	1	1	1	1	1	2	1	2	0	1
ADM16063.1;ACN12437.1;ACN10090.1;ACI67289.1;ACI66812.1;ACI66142.1;ACI68670.1	ADM16063.1;ACN12437.1;ACN10090.1;ACI67289.1;ACI66812.1;ACI66142.1;ACI68670.1	4;4;4;4;4;4;2	3;3;3;3;3;3;1	3;3;3;3;3;3;1	>gi|303662053|gb|ADM16063.1| Fatty acid-binding protein, heart [Salmo salar];>gi|223672511|gb|ACN12437.1| Fatty acid-binding protein, heart [Salmo salar];>gi|223646664|gb|ACN10090.1| Fatty acid-binding protein, heart [Salmo salar];>gi|209732840|gb|ACI67289	7	4	3	3	4	3	4	3	3	4	2	2	3	4	4	3	4	2	3	4	2	2	3	3	3	3	3	3	2	2	2	3	3	3	3	2	3	3	2	2	3	3	3	3
ACI69690.1;ACN12465.1;ACN10115.1;ACI70075.1;ACI69009.1;ACI68593.1;ACI67520.1;ACI67153.1;ACI66384.1;ADM16167.1;ACN12224.1;ACN09877.1;ACI69677.1;ACI69107.1;ACI66386.1;ACI66155.1;ACI67144.1;ACI68215.1	ACI69690.1;ACN12465.1;ACN10115.1;ACI70075.1;ACI69009.1;ACI68593.1;ACI67520.1;ACI67153.1;ACI66384.1;ADM16167.1;ACN12224.1;ACN09877.1;ACI69677.1;ACI69107.1;ACI66386.1;ACI66155.1;ACI67144.1;ACI68215.1	3;3;3;3;3;3;3;3;3;3;3;3;3;3;3;3;3;3	3;3;3;3;3;3;3;3;3;3;3;3;3;3;3;3;3;3	2;2;2;2;2;2;2;2;2;2;2;2;2;2;2;2;2;2	>gi|209737642|gb|ACI69690.1| Small ubiquitin-related modifier 2 precursor [Salmo salar];>gi|223672567|gb|ACN12465.1| Small ubiquitin-related modifier 2 precursor [Salmo salar];>gi|223646714|gb|ACN10115.1| Small ubiquitin-related modifier 2 precursor [Salmo	18	3	3	2	2	2	2	1	2	2	2	2	2	3	2	2	2	1	2	3	1	2	2	2	2	1	2	2	2	2	2	3	2	2	2	1	2	3	1	2	1	1	1	0
ACI69555.1;ACI69536.1;ACI68541.1;ACI67206.1;ACI66503.1;ACI66157.1;ACM08560.1;ACI67245.1;ADM16029.1;ACI67578.1;ADM16199.1;ACM08632.1;ACI69785.1;ACI66537.1;ACI67720.1	ACI69555.1;ACI69536.1;ACI68541.1;ACI67206.1;ACI66503.1;ACI66157.1;ACM08560.1;ACI67245.1;ADM16029.1;ACI67578.1;ADM16199.1;ACM08632.1;ACI69785.1;ACI66537.1;ACI67720.1	7;7;7;7;7;7;6;6;5;5;5;5;5;5;5	7;7;7;7;7;7;6;6;5;5;5;5;5;5;5	7;7;7;7;7;7;6;6;5;5;5;5;5;5;5	>gi|209737372|gb|ACI69555.1| Proteasome subunit alpha type-2 [Salmo salar];>gi|209737334|gb|ACI69536.1| Proteasome subunit alpha type-2 [Salmo salar];>gi|209735344|gb|ACI68541.1| Proteasome subunit alpha type-2 [Salmo salar];>gi|209732674|gb|ACI67206.1| Pr	15	7	7	7	7	6	5	6	5	6	5	5	5	7	6	6	5	5	7	7	5	5	7	6	5	6	5	6	5	5	5	7	6	6	5	5	7	7	5	5	7	6	5	6
ACI66163.1;ACI67359.1;ACI68131.1;ACI66960.1;ACI66658.1	ACI66163.1;ACI67359.1;ACI68131.1;ACI66960.1;ACI66658.1	3;3;3;3;2	3;3;3;3;2	3;3;3;3;2	>gi|209730588|gb|ACI66163.1| Small nuclear ribonucleoprotein Sm D3 [Salmo salar];>gi|209732980|gb|ACI67359.1| Small nuclear ribonucleoprotein Sm D3 [Salmo salar];>gi|209734524|gb|ACI68131.1| Small nuclear ribonucleoprotein Sm D3 [Salmo salar];>gi|209732182	5	3	3	3	3	3	3	3	3	3	2	2	3	3	3	3	3	2	3	3	2	2	3	3	3	3	3	3	2	2	3	3	3	3	3	2	3	3	2	2	3	3	3	3
ACI66176.1;AGH92554.1	ACI66176.1;AGH92554.1	7;4	7;4	7;4	>gi|209730614|gb|ACI66176.1| Peroxiredoxin-5, mitochondrial precursor [Salmo salar];>gi|469832404|gb|AGH92554.1| peroxiredoxin-5 mitochondrial precursor [Salmo salar]	2	7	7	7	4	4	3	3	4	5	6	3	5	6	6	4	4	4	6	6	4	6	4	4	3	3	4	5	6	3	5	6	6	4	4	4	6	6	4	6	4	4	3	3
ACI66182.1;ACM08352.1	ACI66182.1;ACM08352.1	7;4	7;4	2;2	>gi|209730626|gb|ACI66182.1| Profilin-2 [Salmo salar];>gi|221219382|gb|ACM08352.1| Profilin-2 [Salmo salar]	2	7	7	2	7	7	7	6	7	7	6	5	6	7	7	6	5	6	6	7	6	5	7	7	7	6	7	7	6	5	6	7	7	6	5	6	6	7	6	5	2	2	2	2
ACN12677.1;ACN10317.1;ACI66198.1	ACN12677.1;ACN10317.1;ACI66198.1	9;9;9	9;9;9	1;1;1	>gi|223672991|gb|ACN12677.1| 60S ribosomal protein L5 [Salmo salar];>gi|223647118|gb|ACN10317.1| 60S ribosomal protein L5 [Salmo salar];>gi|209730658|gb|ACI66198.1| 60S ribosomal protein L5 [Salmo salar]	3	9	9	1	7	7	7	7	5	6	4	6	5	7	7	6	6	5	5	5	7	6	7	7	7	7	5	6	4	6	5	7	7	6	6	5	5	5	7	6	1	1	0	0
ACI66199.1;ACI68713.1;ACN12292.1;ACN09945.1	ACI66199.1;ACI68713.1;ACN12292.1;ACN09945.1	4;4;2;2	1;1;1;1	1;1;1;1	>gi|209730660|gb|ACI66199.1| 60S ribosomal protein L36 [Salmo salar];>gi|209735688|gb|ACI68713.1| 60S ribosomal protein L36 [Salmo salar];>gi|223672221|gb|ACN12292.1| 60S ribosomal protein L36 [Salmo salar];>gi|223646374|gb|ACN09945.1| 60S ribosomal protei	4	4	1	1	2	1	2	3	1	2	2	2	2	2	2	2	2	2	2	2	2	1	0	0	1	1	0	1	1	1	1	0	0	0	1	0	0	1	0	0	0	0	1	1
AGH92526.1;ACN12231.1;ACN09884.1;ACI66681.1;ACI66222.1;ACI67480.1;ACI67820.1	AGH92526.1;ACN12231.1;ACN09884.1;ACI66681.1;ACI66222.1;ACI67480.1;ACI67820.1	2;2;2;2;2;2;1	2;2;2;2;2;2;1	2;2;2;2;2;2;1	>gi|469832348|gb|AGH92526.1| NADH dehydrogenase 1 alpha subcomplex subunit 1 [Salmo salar];>gi|223672099|gb|ACN12231.1| NADH dehydrogenase 1 alpha subcomplex subunit 1 [Salmo salar];>gi|223646252|gb|ACN09884.1| NADH dehydrogenase 1 alpha subcomplex subunit	7	2	2	2	1	1	1	1	2	1	2	2	2	1	1	1	0	2	2	2	2	2	1	1	1	1	2	1	2	2	2	1	1	1	0	2	2	2	2	2	1	1	1	1
NP_001134099.1;ACI66224.1	NP_001134099.1;ACI66224.1	2;2	2;2	2;2	>gi|213512706|ref|NP_001134099.1| multiple coagulation factor deficiency 2 precursor [Salmo salar];>gi|209730710|gb|ACI66224.1| Multiple coagulation factor deficiency protein 2 homolog precursor [Salmo salar]	2	2	2	2	2	2	1	2	2	2	2	2	2	2	1	2	2	2	2	2	2	2	2	2	1	2	2	2	2	2	2	2	1	2	2	2	2	2	2	2	2	2	1	2
NP_001134103.1;ADM16151.1;ACN12443.1;ACN10830.1;ACN10095.1;ACI66228.1	NP_001134103.1;ADM16151.1;ACN12443.1;ACN10830.1;ACN10095.1;ACI66228.1	7;7;7;7;7;7	7;7;7;7;7;7	7;7;7;7;7;7	>gi|213513471|ref|NP_001134103.1| L-xylulose reductase [Salmo salar];>gi|303664583|gb|ADM16151.1| L-xylulose reductase [Salmo salar];>gi|223672523|gb|ACN12443.1| L-xylulose reductase [Salmo salar];>gi|223648144|gb|ACN10830.1| L-xylulose reductase [Salmo sa	6	7	7	7	6	7	5	4	5	5	5	5	5	6	7	6	4	5	5	5	5	5	6	7	5	4	5	5	5	5	5	6	7	6	4	5	5	5	5	5	6	7	5	4
AGH92594.1;ADM16118.1;ACN12172.1;ACN09825.1;ACI66235.1;ACI68880.1	AGH92594.1;ADM16118.1;ACN12172.1;ACN09825.1;ACI66235.1;ACI68880.1	6;6;6;6;6;5	6;6;6;6;6;5	6;6;6;6;6;5	>gi|469832484|gb|AGH92594.1| ribosomal protein L30 [Salmo salar];>gi|303663818|gb|ADM16118.1| 60S ribosomal protein L30 [Salmo salar];>gi|223671981|gb|ACN12172.1| 60S ribosomal protein L30 [Salmo salar];>gi|223646134|gb|ACN09825.1| 60S ribosomal protein L3	6	6	6	6	4	5	5	4	4	3	4	4	4	5	4	5	4	4	4	4	4	4	4	5	5	4	4	3	4	4	4	5	4	5	4	4	4	4	4	4	4	5	5	4
ACI66238.1;ACI34222.1	ACI66238.1;ACI34222.1	2;1	2;1	2;1	>gi|209730738|gb|ACI66238.1| Hsp90 co-chaperone Cdc37 [Salmo salar];>gi|209155980|gb|ACI34222.1| Hsp90 co-chaperone Cdc37 [Salmo salar]	2	2	2	2	1	1	2	2	2	2	1	2	2	1	1	2	2	2	2	2	2	2	1	1	2	2	2	2	1	2	2	1	1	2	2	2	2	2	2	2	1	1	2	2
ACI69664.1;ACI66950.1;ACM08342.1;ACI69629.1;ACI67742.1;ACI66422.1;ACI66240.1;ACI69853.1;ACI69427.1;ACI69163.1	ACI69664.1;ACI66950.1;ACM08342.1;ACI69629.1;ACI67742.1;ACI66422.1;ACI66240.1;ACI69853.1;ACI69427.1;ACI69163.1	3;3;3;3;3;3;3;2;2;2	3;3;3;3;3;3;3;2;2;2	3;3;3;3;3;3;3;2;2;2	>gi|209737590|gb|ACI69664.1| Eukaryotic translation initiation factor 3 subunit K [Salmo salar];>gi|209732162|gb|ACI66950.1| Eukaryotic translation initiation factor 3 subunit K [Salmo salar];>gi|221219362|gb|ACM08342.1| Eukaryotic translation initiation f	10	3	3	3	3	2	2	3	3	3	2	3	2	3	3	2	3	1	3	3	3	3	3	2	2	3	3	3	2	3	2	3	3	2	3	1	3	3	3	3	3	2	2	3
ACI67414.1;ACI66254.1	ACI67414.1;ACI66254.1	1;1	1;1	1;1	>gi|209733090|gb|ACI67414.1| H/ACA ribonucleoprotein complex subunit 3 [Salmo salar];>gi|209730770|gb|ACI66254.1| H/ACA ribonucleoprotein complex subunit 3 [Salmo salar]	2	1	1	1	1	1	1	1	1	1	1	1	1	1	1	1	1	1	1	1	1	1	1	1	1	1	1	1	1	1	1	1	1	1	1	1	1	1	1	1	1	1	1	1
ADM16002.1;ACI68423.1;ACI66334.1;ACI66258.1;ACI67292.1;ACI68167.1	ADM16002.1;ACI68423.1;ACI66334.1;ACI66258.1;ACI67292.1;ACI68167.1	2;2;2;2;2;1	2;2;2;2;2;1	2;2;2;2;2;1	>gi|303660658|gb|ADM16002.1| U1 small nuclear ribonucleoprotein C [Salmo salar];>gi|209735108|gb|ACI68423.1| U1 small nuclear ribonucleoprotein C [Salmo salar];>gi|209730930|gb|ACI66334.1| U1 small nuclear ribonucleoprotein C [Salmo salar];>gi|209730778|gb	6	2	2	2	1	2	2	2	2	2	1	2	1	2	1	2	1	1	1	2	2	1	1	2	2	2	2	2	1	2	1	2	1	2	1	1	1	2	2	1	1	2	2	2
ACI69923.1;ACI66260.1;ACN12287.1;ACN09940.1;ACI70061.1;ACI67271.1;ACN12714.1;ACN10354.1	ACI69923.1;ACI66260.1;ACN12287.1;ACN09940.1;ACI70061.1;ACI67271.1;ACN12714.1;ACN10354.1	4;4;4;4;4;3;2;2	4;4;4;4;4;3;2;2	4;4;4;4;4;3;2;2	>gi|209738108|gb|ACI69923.1| 40S ribosomal protein S21 [Salmo salar];>gi|209730782|gb|ACI66260.1| 40S ribosomal protein S21 [Salmo salar];>gi|223672211|gb|ACN12287.1| 40S ribosomal protein S21 [Salmo salar];>gi|223646364|gb|ACN09940.1| 40S ribosomal protei	8	4	4	4	4	4	3	3	3	4	3	3	3	4	4	4	3	3	3	4	3	3	4	4	3	3	3	4	3	3	3	4	4	4	3	3	3	4	3	3	4	4	3	3
AGH92524.1;ACM08201.1;ACI69661.1;ACI66267.1;ACI69910.1	AGH92524.1;ACM08201.1;ACI69661.1;ACI66267.1;ACI69910.1	2;2;2;2;1	2;2;2;2;1	2;2;2;2;1	>gi|469832344|gb|AGH92524.1| barrier-to-autointegration factor [Salmo salar];>gi|221219080|gb|ACM08201.1| Barrier-to-autointegration factor [Salmo salar];>gi|209737584|gb|ACI69661.1| Barrier-to-autointegration factor [Salmo salar];>gi|209730796|gb|ACI66267	5	2	2	2	2	2	2	2	2	2	2	2	2	2	2	2	2	2	2	2	2	2	2	2	2	2	2	2	2	2	2	2	2	2	2	2	2	2	2	2	2	2	2	2
ACI66269.1;ACI69846.1	ACI66269.1;ACI69846.1	12;11	10;9	10;9	>gi|209730800|gb|ACI66269.1| Glyceraldehyde-3-phosphate dehydrogenase [Salmo salar];>gi|209737954|gb|ACI69846.1| Glyceraldehyde-3-phosphate dehydrogenase [Salmo salar]	2	12	10	10	11	10	9	8	9	9	9	8	9	11	10	10	8	8	9	9	8	8	9	8	7	6	7	7	7	6	7	9	8	8	6	6	7	7	6	6	9	8	7	6
ADM16182.1;ACI68924.1;ACI66279.1;ACM09698.1;ACM08750.1;ACI69186.1;ACI68998.1;AGH92631.1;AGH92512.1;ADM15961.1;ACN12728.1;ACN10367.1;ACM09362.1;ACM09251.1;ACM08908.1;ACI69934.1;ACI67730.1;ACI67139.1;ACI66309.1;ACI67992.1;ACI66562.1;ACI68647.1;ACI33971.1	ADM16182.1;ACI68924.1;ACI66279.1;ACM09698.1;ACM08750.1;ACI69186.1;ACI68998.1;AGH92631.1;AGH92512.1;ADM15961.1;ACN12728.1;ACN10367.1;ACM09362.1;ACM09251.1;ACM08908.1;ACI69934.1;ACI67730.1;ACI67139.1;ACI66309.1;ACI67992.1;ACI66562.1;ACI68647.1;ACI33971.1	2;2;2;2;2;2;2;2;2;2;2;2;2;2;2;2;2;2;1;1;1;1;1	2;2;2;2;2;2;2;2;2;2;2;2;2;2;2;2;2;2;1;1;1;1;1	2;2;2;2;2;2;2;2;2;2;2;2;2;2;2;2;2;2;1;1;1;1;1	>gi|303665309|gb|ADM16182.1| SUMO-conjugating enzyme UBC9-B [Salmo salar];>gi|209736110|gb|ACI68924.1| SUMO-conjugating enzyme UBC9-B [Salmo salar];>gi|209730820|gb|ACI66279.1| SUMO-conjugating enzyme UBC9-B [Salmo salar];>gi|221222074|gb|ACM09698.1| SUMO-	23	2	2	2	2	2	2	1	1	1	0	2	0	2	2	1	1	0	1	1	0	1	2	2	2	1	1	1	0	2	0	2	2	1	1	0	1	1	0	1	2	2	2	1
ACI67721.1;ACI66472.1;ACI66280.1;AGH92593.1;ADM16278.1;ACN12663.1;ACN12339.1;ACN12312.1;ACN10303.1;ACN09992.1;ACN09965.1;ACI70076.1;ACN12288.1;ACN09941.1;ACN12311.1;ACN09964.1;ACN12325.1;ACN09978.1	ACI67721.1;ACI66472.1;ACI66280.1;AGH92593.1;ADM16278.1;ACN12663.1;ACN12339.1;ACN12312.1;ACN10303.1;ACN09992.1;ACN09965.1;ACI70076.1;ACN12288.1;ACN09941.1;ACN12311.1;ACN09964.1;ACN12325.1;ACN09978.1	5;5;5;5;5;5;5;5;5;5;5;5;5;5;5;5;5;5	5;5;5;5;5;5;5;5;5;5;5;5;5;5;5;5;5;5	5;5;5;5;5;5;5;5;5;5;5;5;5;5;5;5;5;5	>gi|209733704|gb|ACI67721.1| 60S ribosomal protein L31 [Salmo salar];>gi|209731206|gb|ACI66472.1| 60S ribosomal protein L31 [Salmo salar];>gi|209730822|gb|ACI66280.1| 60S ribosomal protein L31 [Salmo salar];>gi|469832482|gb|AGH92593.1| ribosomal protein L3	18	5	5	5	4	4	4	3	4	4	3	4	3	5	4	3	4	4	3	3	4	4	4	4	4	3	4	4	3	4	3	5	4	3	4	4	3	3	4	4	4	4	4	3
ADM16303.1;ACI66289.1;ACM08640.1;ACH70968.1;ACI67177.1	ADM16303.1;ACI66289.1;ACM08640.1;ACH70968.1;ACI67177.1	9;9;8;7;5	4;4;3;3;2	4;4;3;3;2	>gi|303668431|gb|ADM16303.1| Proteasome subunit alpha type-6 [Salmo salar];>gi|209730840|gb|ACI66289.1| Proteasome subunit alpha type-6 [Salmo salar];>gi|221219958|gb|ACM08640.1| Proteasome subunit alpha type-6 [Salmo salar];>gi|197632489|gb|ACH70968.1| pr	5	9	4	4	8	7	8	7	9	8	6	7	7	7	8	7	6	7	9	9	7	7	3	2	3	2	4	3	2	2	2	3	3	2	2	2	4	4	2	2	3	2	3	2
ADM16173.1;ACN12291.1;ACN09944.1;ACI68698.1;ACI66367.1;ACI66293.1;ACI67510.1;ACI68454.1;ACI68244.1;ACM08998.1	ADM16173.1;ACN12291.1;ACN09944.1;ACI68698.1;ACI66367.1;ACI66293.1;ACI67510.1;ACI68454.1;ACI68244.1;ACM08998.1	4;4;4;4;4;4;3;3;3;2	4;4;4;4;4;4;3;3;3;2	3;3;3;3;3;3;2;2;2;2	>gi|303665127|gb|ADM16173.1| Fatty acid-binding protein, heart [Salmo salar];>gi|223672219|gb|ACN12291.1| Fatty acid-binding protein, heart [Salmo salar];>gi|223646372|gb|ACN09944.1| Fatty acid-binding protein, heart [Salmo salar];>gi|209735658|gb|ACI68698	10	4	4	3	4	3	4	3	3	4	3	3	4	4	4	3	4	3	3	4	3	3	4	3	4	3	3	4	3	3	4	4	4	3	4	3	3	4	3	3	3	3	3	3
ACN12405.1;ACN10058.1;ACI66296.1	ACN12405.1;ACN10058.1;ACI66296.1	3;3;3	3;3;3	1;1;1	>gi|223672447|gb|ACN12405.1| ATP synthase-coupling factor 6, mitochondrial precursor [Salmo salar];>gi|223646600|gb|ACN10058.1| ATP synthase-coupling factor 6, mitochondrial precursor [Salmo salar];>gi|209730854|gb|ACI66296.1| ATP synthase-coupling factor	3	3	3	1	3	3	3	3	3	3	3	3	3	3	3	3	3	3	3	3	3	3	3	3	3	3	3	3	3	3	3	3	3	3	3	3	3	3	3	3	1	1	1	1
ACI69906.1;ACI66303.1;ACI69211.1;NP_001117050.1;AAR91708.1	ACI69906.1;ACI66303.1;ACI69211.1;NP_001117050.1;AAR91708.1	9;9;8;5;5	9;9;8;5;5	9;9;8;5;5	>gi|209738074|gb|ACI69906.1| Fatty acid-binding protein, heart [Salmo salar];>gi|209730868|gb|ACI66303.1| Fatty acid-binding protein, heart [Salmo salar];>gi|209736684|gb|ACI69211.1| Fatty acid-binding protein, heart [Salmo salar];>gi|185134100|ref|NP_0011	5	9	9	9	5	8	7	9	7	7	7	6	6	9	8	8	8	7	7	9	6	7	5	8	7	9	7	7	7	6	6	9	8	8	8	7	7	9	6	7	5	8	7	9
AHG98252.1;AHG98251.1;ADM15996.1;ADM15925.1;ACI69793.1;ACI69587.1;ACI68095.1;ACI67956.1;ACI66332.1	AHG98252.1;AHG98251.1;ADM15996.1;ADM15925.1;ACI69793.1;ACI69587.1;ACI68095.1;ACI67956.1;ACI66332.1	1;1;1;1;1;1;1;1;1	1;1;1;1;1;1;1;1;1	1;1;1;1;1;1;1;1;1	>gi|575523876|gb|AHG98252.1| pre-mRNA branch site protein p14-2, partial [Salmo salar];>gi|575523864|gb|AHG98251.1| pre-mRNA branch site protein p14-1, partial [Salmo salar];>gi|303660457|gb|ADM15996.1| Pre-mRNA branch site protein p14 [Salmo salar];>gi|30	9	1	1	1	1	1	1	1	1	1	1	1	1	1	1	1	1	1	1	1	1	1	1	1	1	1	1	1	1	1	1	1	1	1	1	1	1	1	1	1	1	1	1	1
ACI66347.1;ADM15914.1;ACM08934.1;ACI67415.1;ACI66685.1	ACI66347.1;ADM15914.1;ACM08934.1;ACI67415.1;ACI66685.1	8;7;7;7;7	4;3;3;3;3	4;3;3;3;3	>gi|209730956|gb|ACI66347.1| Retinol dehydrogenase 3 [Salmo salar];>gi|303658193|gb|ADM15914.1| Retinol dehydrogenase 3 [Salmo salar];>gi|221220546|gb|ACM08934.1| Retinol dehydrogenase 3 [Salmo salar];>gi|209733092|gb|ACI67415.1| Retinol dehydrogenase 3 [S	5	8	4	4	7	7	7	7	8	8	8	8	8	7	8	8	7	7	7	8	7	7	3	4	3	3	4	4	4	4	4	3	4	4	3	3	3	4	3	3	3	4	3	3
ACI70100.1;ACI66352.1	ACI70100.1;ACI66352.1	8;8	1;1	0;0	>gi|209738462|gb|ACI70100.1| Hydroxyacyl-coenzyme A dehydrogenase, mitochondrial precursor [Salmo salar];>gi|209730966|gb|ACI66352.1| Hydroxyacyl-coenzyme A dehydrogenase, mitochondrial precursor [Salmo salar]	2	8	1	0	6	7	6	8	4	6	5	6	6	6	7	7	6	5	5	6	4	6	1	1	1	1	1	1	1	1	1	1	1	1	1	1	1	1	1	1	0	0	0	0
NP_001134144.1;AGH92563.1;ACN12416.1;ACN10069.1;ACI66356.1;NP_001133232.1;AGH92547.1;ACH85331.1	NP_001134144.1;AGH92563.1;ACN12416.1;ACN10069.1;ACI66356.1;NP_001133232.1;AGH92547.1;ACH85331.1	2;2;2;2;2;1;1;1	2;2;2;2;2;1;1;1	2;2;2;2;2;1;1;1	>gi|213510956|ref|NP_001134144.1| vacuolar protein sorting-associated protein 29 [Salmo salar];>gi|469832422|gb|AGH92563.1| vacuolar protein sorting 29 [Salmo salar];>gi|223672469|gb|ACN12416.1| Vacuolar protein sorting-associated protein 29 [Salmo salar];	8	2	2	2	1	1	2	1	1	2	0	0	0	1	1	1	1	1	0	0	0	1	1	1	2	1	1	2	0	0	0	1	1	1	1	1	0	0	0	1	1	1	2	1
ACN12226.1;ACN10848.1;ACN09879.1;ACI67050.1;ACI66363.1;ACI68689.1;ACI68886.1;ACM09231.1	ACN12226.1;ACN10848.1;ACN09879.1;ACI67050.1;ACI66363.1;ACI68689.1;ACI68886.1;ACM09231.1	9;9;9;9;9;8;6;5	9;9;9;9;9;8;6;5	9;9;9;9;9;8;6;5	>gi|223672089|gb|ACN12226.1| Ependymin precursor [Salmo salar];>gi|223648180|gb|ACN10848.1| Ependymin precursor [Salmo salar];>gi|223646242|gb|ACN09879.1| Ependymin precursor [Salmo salar];>gi|209732362|gb|ACI67050.1| Ependymin precursor [Salmo salar];>gi|	8	9	9	9	8	9	6	7	7	7	7	6	7	8	8	7	6	6	7	7	6	7	8	9	6	7	7	7	7	6	7	8	8	7	6	6	7	7	6	7	8	9	6	7
NP_001134146.1;ACI66365.1;NP_001134825.1;ACI69056.1	NP_001134146.1;ACI66365.1	10;10;4;4	10;10;4;4	10;10;4;4	>gi|213511312|ref|NP_001134146.1| Cytosolic sulfotransferase 2 [Salmo salar];>gi|209730992|gb|ACI66365.1| Cytosolic sulfotransferase 2 [Salmo salar]	4	10	10	10	4	5	5	3	1	3	2	2	1	8	7	8	6	6	4	7	6	5	4	5	5	3	1	3	2	2	1	8	7	8	6	6	4	7	6	5	4	5	5	3
ACI66371.1	ACI66371.1	5	5	4	>gi|209731004|gb|ACI66371.1| Group XIIB secretory phospholipase A2-like protein precursor [Salmo salar]	1	5	5	4	5	4	3	4	4	5	5	4	4	5	3	3	4	4	4	5	5	5	5	4	3	4	4	5	5	4	4	5	3	3	4	4	4	5	5	5	4	4	2	3
ACI69788.1;ACI66375.1	ACI69788.1;ACI66375.1	1;1	1;1	1;1	>gi|209737838|gb|ACI69788.1| ATP synthase subunit e, mitochondrial [Salmo salar];>gi|209731012|gb|ACI66375.1| ATP synthase subunit e, mitochondrial [Salmo salar]	2	1	1	1	1	0	0	0	1	1	0	1	1	1	0	0	0	0	1	0	0	1	1	0	0	0	1	1	0	1	1	1	0	0	0	0	1	0	0	1	1	0	0	0
ACI66391.1	ACI66391.1	10	10	10	>gi|209731044|gb|ACI66391.1| Glutathione S-transferase theta-1 [Salmo salar]	1	10	10	10	8	8	10	9	9	10	9	7	9	8	7	9	8	7	9	7	8	7	8	8	10	9	9	10	9	7	9	8	7	9	8	7	9	7	8	7	8	8	10	9
ACN12190.1;ACN12167.1;ACN09843.1;ACN09820.1;ACI69321.1;ACI67325.1;ACI66396.1;ACN12622.1;ACN10266.1	ACN12190.1;ACN12167.1;ACN09843.1;ACN09820.1;ACI69321.1;ACI67325.1;ACI66396.1;ACN12622.1;ACN10266.1	3;3;3;3;3;3;3;3;3	3;3;3;3;3;3;3;3;3	3;3;3;3;3;3;3;3;3	>gi|223672017|gb|ACN12190.1| Cytochrome c oxidase subunit 5B, mitochondrial precursor [Salmo salar];>gi|223671971|gb|ACN12167.1| Cytochrome c oxidase subunit 5B, mitochondrial precursor [Salmo salar];>gi|223646170|gb|ACN09843.1| Cytochrome c oxidase subuni	9	3	3	3	2	1	1	2	2	1	3	1	2	2	1	2	3	2	2	2	2	1	2	1	1	2	2	1	3	1	2	2	1	2	3	2	2	2	2	1	2	1	1	2
NP_001134151.1;ACI66402.1	NP_001134151.1;ACI66402.1	2;2	2;2	2;2	>gi|213512194|ref|NP_001134151.1| Prefoldin subunit 4 [Salmo salar];>gi|209731066|gb|ACI66402.1| Prefoldin subunit 4 [Salmo salar]	2	2	2	2	0	0	2	1	1	1	1	1	1	1	1	1	1	1	1	1	1	1	0	0	2	1	1	1	1	1	1	1	1	1	1	1	1	1	1	1	0	0	2	1
NP_001134152.1;ACN12558.1;ACN12248.1;ACN10204.1;ACN09901.1;ACI67802.1;ACI67691.1;ACI67024.1;ACI66403.1;ACN12377.1;ACN10030.1;ACI67100.1;ACI68991.1	NP_001134152.1;ACN12558.1;ACN12248.1;ACN10204.1;ACN09901.1;ACI67802.1;ACI67691.1;ACI67024.1;ACI66403.1;ACN12377.1;ACN10030.1;ACI67100.1;ACI68991.1	9;9;9;9;9;9;9;9;9;9;9;8;8	9;9;9;9;9;9;9;9;9;9;9;8;8	9;9;9;9;9;9;9;9;9;9;9;8;8	>gi|213512365|ref|NP_001134152.1| 60S ribosomal protein L10 [Salmo salar];>gi|223672753|gb|ACN12558.1| 60S ribosomal protein L10 [Salmo salar];>gi|223672133|gb|ACN12248.1| 60S ribosomal protein L10 [Salmo salar];>gi|223646892|gb|ACN10204.1| 60S ribosomal p	13	9	9	9	8	6	6	9	6	5	6	7	6	8	7	8	6	7	7	7	7	7	8	6	6	9	6	5	6	7	6	8	7	8	6	7	7	7	7	7	8	6	6	9
NP_001135126.1;ACI69071.1;ACI68963.1;ACI66411.1;ACM09074.1;ACM08763.1	NP_001135126.1;ACI69071.1;ACI68963.1;ACI66411.1;ACM09074.1;ACM08763.1	6;6;6;6;4;4	6;6;6;6;4;4	6;6;6;6;4;4	>gi|213513362|ref|NP_001135126.1| proteasome activator complex subunit 2 [Salmo salar];>gi|209736404|gb|ACI69071.1| Proteasome activator complex subunit 2 [Salmo salar];>gi|209736188|gb|ACI68963.1| Proteasome activator complex subunit 2 [Salmo salar];>gi|2	6	6	6	6	5	4	3	3	4	4	4	4	4	5	4	3	4	4	4	4	4	4	5	4	3	3	4	4	4	4	4	5	4	3	4	4	4	4	4	4	5	4	3	3
ACI66413.1	ACI66413.1	9	1	1	>gi|209731088|gb|ACI66413.1| Hemoglobin subunit beta-1 [Salmo salar]	1	9	1	1	7	9	9	8	8	9	9	8	9	8	9	8	9	9	9	8	9	8	0	1	1	0	0	1	1	0	1	0	1	0	1	1	1	0	1	0	0	1	1	0
NP_001134154.1;AGH92622.1;ADM15911.1;ACI68075.1;ACI66419.1;ACM08978.1	NP_001134154.1;AGH92622.1;ADM15911.1;ACI68075.1;ACI66419.1;ACM08978.1	3;3;3;3;3;2	3;3;3;3;3;2	3;3;3;3;3;2	>gi|213512710|ref|NP_001134154.1| signal peptidase complex subunit 3 [Salmo salar];>gi|469832540|gb|AGH92622.1| signal peptidase complex subunit 3 [Salmo salar];>gi|303658103|gb|ADM15911.1| Signal peptidase complex subunit 3 [Salmo salar];>gi|209734412|gb|	6	3	3	3	3	3	3	3	3	3	3	3	3	3	3	3	3	3	3	3	3	3	3	3	3	3	3	3	3	3	3	3	3	3	3	3	3	3	3	3	3	3	3	3
ACM09216.1;ACN12249.1;ACN09902.1;ACI69444.1;ACI68697.1;ACI68333.1;ACI67746.1;ACI66424.1	ACM09216.1;ACN12249.1;ACN09902.1;ACI69444.1;ACI68697.1;ACI68333.1;ACI67746.1;ACI66424.1	1;1;1;1;1;1;1;1	1;1;1;1;1;1;1;1	1;1;1;1;1;1;1;1	>gi|221221110|gb|ACM09216.1| Translocon-associated protein subunit gamma [Salmo salar];>gi|223672135|gb|ACN12249.1| Translocon-associated protein subunit gamma [Salmo salar];>gi|223646288|gb|ACN09902.1| Translocon-associated protein subunit gamma [Salmo sa	8	1	1	1	1	1	1	1	1	1	1	1	1	1	1	1	1	1	1	1	1	1	1	1	1	1	1	1	1	1	1	1	1	1	1	1	1	1	1	1	1	1	1	1
ACI66434.1	ACI66434.1	6	1	1	>gi|209731130|gb|ACI66434.1| Arylamine N-acetyltransferase, pineal gland isozyme NAT-10 [Salmo salar]	1	6	1	1	5	4	4	6	6	6	6	5	4	3	5	5	6	5	6	6	5	6	1	1	1	1	1	1	1	1	1	0	1	1	1	1	1	1	1	1	1	1	1	1
ACI66438.1	ACI66438.1	3	3	3	>gi|209731138|gb|ACI66438.1| ATP synthase subunit s, mitochondrial precursor [Salmo salar]	1	3	3	3	3	3	3	2	2	3	2	3	3	3	2	3	3	2	3	3	2	3	3	3	3	2	2	3	2	3	3	3	2	3	3	2	3	3	2	3	3	3	3	2
NP_001134166.1;AGH92513.1;ADM16243.1;ADM16108.1;ACN12761.1;ACN12384.1;ACN12182.1;ACN10398.1;ACN10037.1;ACN09835.1;ACM09784.1;ACI68726.1;ACI66826.1;ACI66449.1	NP_001134166.1;AGH92513.1;ADM16243.1;ADM16108.1;ACN12761.1;ACN12384.1;ACN12182.1;ACN10398.1;ACN10037.1;ACN09835.1;ACM09784.1;ACI68726.1;ACI66826.1;ACI66449.1	1;1;1;1;1;1;1;1;1;1;1;1;1;1	1;1;1;1;1;1;1;1;1;1;1;1;1;1	1;1;1;1;1;1;1;1;1;1;1;1;1;1	>gi|213514566|ref|NP_001134166.1| Small nuclear ribonucleoprotein E [Salmo salar];>gi|469832322|gb|AGH92513.1| small nuclear ribonucleoprotein E [Salmo salar];>gi|303666767|gb|ADM16243.1| Small nuclear ribonucleoprotein E [Salmo salar];>gi|303663497|gb|ADM	14	1	1	1	1	1	1	1	1	1	1	1	1	1	1	1	1	1	1	1	1	1	1	1	1	1	1	1	1	1	1	1	1	1	1	1	1	1	1	1	1	1	1	1
ACN12338.1;ACN09991.1;ACI66451.1;ACI67329.1	ACN12338.1;ACN09991.1;ACI66451.1	3;3;3;1	1;1;1;1	1;1;1;1	>gi|223672313|gb|ACN12338.1| ATP synthase-coupling factor 6, mitochondrial precursor [Salmo salar];>gi|223646466|gb|ACN09991.1| ATP synthase-coupling factor 6, mitochondrial precursor [Salmo salar];>gi|209731164|gb|ACI66451.1| ATP synthase-coupling factor	4	3	1	1	3	3	3	3	3	3	3	3	3	3	3	3	3	3	3	3	3	3	1	1	1	1	1	1	1	1	1	1	1	1	1	1	1	1	1	1	1	1	1	1
NP_001134170.1;ACI66458.1	NP_001134170.1;ACI66458.1	5;5	5;5	5;5	>gi|213515264|ref|NP_001134170.1| FAM82B [Salmo salar];>gi|209731178|gb|ACI66458.1| FAM82B [Salmo salar]	2	5	5	5	4	4	4	4	3	3	3	4	3	4	4	4	4	4	3	3	4	3	4	4	4	4	3	3	3	4	3	4	4	4	4	4	3	3	4	3	4	4	4	4
ADM16256.1;ACI70095.1;ACI70058.1;ACI69631.1;ACI68866.1;ACI67711.1;ACI66622.1;ACI66459.1;ADM16011.1;ACI68115.1	ADM16256.1;ACI70095.1;ACI70058.1;ACI69631.1;ACI68866.1;ACI67711.1;ACI66622.1;ACI66459.1	6;6;6;6;6;6;6;6;2;2	6;6;6;6;6;6;6;6;2;2	6;6;6;6;6;6;6;6;2;2	>gi|303667146|gb|ADM16256.1| Cytochrome c oxidase subunit VIb isoform 1 [Salmo salar];>gi|209738452|gb|ACI70095.1| Cytochrome c oxidase subunit VIb isoform 1 [Salmo salar];>gi|209738378|gb|ACI70058.1| Cytochrome c oxidase subunit VIb isoform 1 [Salmo salar	10	6	6	6	5	6	5	6	6	5	5	6	6	6	5	5	6	5	6	6	5	6	5	6	5	6	6	5	5	6	6	6	5	5	6	5	6	6	5	6	5	6	5	6
ACI66470.1;ACI67282.1;ACI67968.1;ACI69814.1	ACI66470.1;ACI67282.1;ACI67968.1;ACI69814.1	15;14;14;10	15;14;14;10	1;1;1;1	>gi|209731202|gb|ACI66470.1| Glutathione S-transferase theta-1 [Salmo salar];>gi|209732826|gb|ACI67282.1| Glutathione S-transferase theta-1 [Salmo salar];>gi|209734198|gb|ACI67968.1| Glutathione S-transferase theta-1 [Salmo salar];>gi|209737890|gb|ACI69814	4	15	15	1	15	15	15	14	14	15	14	13	13	15	15	15	14	14	13	14	13	14	15	15	15	14	14	15	14	13	13	15	15	15	14	14	13	14	13	14	1	1	1	1
NP_001134175.1;ACI66473.1;ACN12545.1;ACN10191.1	NP_001134175.1;ACI66473.1	5;5;1;1	4;4;1;1	4;4;1;1	>gi|213511274|ref|NP_001134175.1| Acidic leucine-rich nuclear phosphoprotein 32 family member A [Salmo salar];>gi|209731208|gb|ACI66473.1| Acidic leucine-rich nuclear phosphoprotein 32 family member A [Salmo salar]	4	5	4	4	5	5	4	3	4	4	3	3	3	5	4	4	3	3	4	4	2	4	4	4	3	3	3	3	3	3	3	4	3	3	3	3	3	3	2	3	4	4	3	3
ACI66474.1;ACN12672.1;ACN10312.1;NP_001133211.1;ACH71015.1	ACI66474.1;ACN12672.1;ACN10312.1	10;9;9;1;1	6;6;6;0;0	6;6;6;0;0	>gi|209731210|gb|ACI66474.1| ADP/ATP translocase 2 [Salmo salar];>gi|223672981|gb|ACN12672.1| ADP/ATP translocase 2 [Salmo salar];>gi|223647108|gb|ACN10312.1| ADP/ATP translocase 2 [Salmo salar]	5	10	6	6	10	9	8	8	7	9	8	7	8	10	8	8	8	8	8	8	8	8	6	5	4	4	3	5	4	3	4	6	4	4	4	4	4	4	4	4	6	5	4	4
ACI69558.1;ACI66477.1;ACH85347.1;ACI68510.1;ADM15885.1;ACI67209.1	ACI69558.1;ACI66477.1;ACH85347.1;ACI68510.1;ADM15885.1;ACI67209.1	7;7;6;6;6;6	3;3;3;3;3;3	3;3;3;3;3;3	>gi|209737378|gb|ACI69558.1| Thioredoxin-dependent peroxide reductase, mitochondrial precursor [Salmo salar];>gi|209731216|gb|ACI66477.1| Thioredoxin-dependent peroxide reductase, mitochondrial precursor [Salmo salar];>gi|198285617|gb|ACH85347.1| vertebrat	6	7	3	3	5	6	6	6	5	6	4	6	6	5	5	6	5	5	6	6	6	6	1	2	2	2	1	2	1	2	2	1	1	2	1	1	2	2	2	2	1	2	2	2
ACI69272.1;ACI67750.1;ACI67492.1;ACI66627.1;ACI66493.1	ACI69272.1;ACI67750.1;ACI67492.1;ACI66627.1;ACI66493.1	1;1;1;1;1	1;1;1;1;1	1;1;1;1;1	>gi|209736806|gb|ACI69272.1| NADH dehydrogenase 1 beta subcomplex subunit 11, mitochondrial precursor [Salmo salar];>gi|209733762|gb|ACI67750.1| NADH dehydrogenase 1 beta subcomplex subunit 11, mitochondrial precursor [Salmo salar];>gi|209733246|gb|ACI6749	5	1	1	1	1	1	1	1	1	1	1	1	1	1	1	1	1	1	1	1	1	1	1	1	1	1	1	1	1	1	1	1	1	1	1	1	1	1	1	1	1	1	1	1
NP_001134180.1;ACI66494.1	NP_001134180.1;ACI66494.1	3;3	3;3	3;3	>gi|213512156|ref|NP_001134180.1| transmembrane emp24 domain-containing protein 2 precursor [Salmo salar];>gi|209731250|gb|ACI66494.1| Transmembrane emp24 domain-containing protein 2 precursor [Salmo salar]	2	3	3	3	3	2	2	2	2	2	2	2	2	3	2	2	2	2	2	2	2	2	3	2	2	2	2	2	2	2	2	3	2	2	2	2	2	2	2	2	3	2	2	2
ACI67529.1;ACI67640.1;ACI66495.1	ACI67529.1;ACI67640.1;ACI66495.1	3;3;3	3;3;3	2;2;2	>gi|209733320|gb|ACI67529.1| S100-A1 [Salmo salar];>gi|209733542|gb|ACI67640.1| S100-A1 [Salmo salar];>gi|209731252|gb|ACI66495.1| S100-A1 [Salmo salar]	3	3	3	2	1	2	2	2	3	1	3	3	3	2	1	2	1	3	1	2	2	2	1	2	2	2	3	1	3	3	3	2	1	2	1	3	1	2	2	2	0	1	1	1
ADM16163.1;ADM16142.1;ACM09416.1;ACM09056.1;ACM08641.1;ACM08478.1;ACI68074.1;ACI66497.1;ACM08490.1;ACM09596.1;ACM09169.1;ACM08562.1;ACM09260.1;ACM08373.1;ACM09552.1;ACM08445.1;ACM08955.1;ACM08958.1	ADM16163.1;ADM16142.1;ACM09416.1;ACM09056.1;ACM08641.1;ACM08478.1;ACI68074.1;ACI66497.1;ACM08490.1;ACM09596.1;ACM09169.1;ACM08562.1;ACM09260.1;ACM08373.1;ACM09552.1;ACM08445.1;ACM08955.1;ACM08958.1	7;7;7;7;7;7;7;7;7;7;6;6;5;5;5;4;4;4	7;7;7;7;7;7;7;7;7;7;6;6;5;5;5;4;4;4	3;3;3;3;3;3;3;3;3;3;3;2;3;3;3;2;2;3	>gi|303664805|gb|ADM16163.1| Thioredoxin [Salmo salar];>gi|303664425|gb|ADM16142.1| Thioredoxin [Salmo salar];>gi|221221510|gb|ACM09416.1| Thioredoxin [Salmo salar];>gi|221220790|gb|ACM09056.1| Thioredoxin [Salmo salar];>gi|221219960|gb|ACM08641.1| Thiored	18	7	7	3	7	7	6	6	6	5	6	6	6	7	6	6	6	6	6	6	6	6	7	7	6	6	6	5	6	6	6	7	6	6	6	6	6	6	6	6	3	3	2	2
ACI66502.1	ACI66502.1	4	4	4	>gi|209731266|gb|ACI66502.1| Cytochrome b5 [Salmo salar]	1	4	4	4	4	3	3	3	3	4	4	3	3	4	3	4	3	2	3	3	2	3	4	3	3	3	3	4	4	3	3	4	3	4	3	2	3	3	2	3	4	3	3	3
ACN12281.1;ACN09934.1;ACI69828.1;ACI69385.1;ACI68483.1;ACI67996.1;ACI66506.1;ACI69940.1	ACN12281.1;ACN09934.1;ACI69828.1;ACI69385.1;ACI68483.1;ACI67996.1;ACI66506.1;ACI69940.1	4;4;4;4;4;4;4;3	4;4;4;4;4;4;4;3	4;4;4;4;4;4;4;3	>gi|223672199|gb|ACN12281.1| Cytochrome c oxidase subunit VIb isoform 1 [Salmo salar];>gi|223646352|gb|ACN09934.1| Cytochrome c oxidase subunit VIb isoform 1 [Salmo salar];>gi|209737918|gb|ACI69828.1| Cytochrome c oxidase subunit VIb isoform 1 [Salmo salar	8	4	4	4	4	4	3	3	3	3	3	3	3	4	2	4	3	2	3	2	3	3	4	4	3	3	3	3	3	3	3	4	2	4	3	2	3	2	3	3	4	4	3	3
ACN12455.1;ACN10106.1;ACI67972.1;ACI67883.1;ACI66511.1;ACI68466.1;ACI66688.1	ACN12455.1;ACN10106.1;ACI67972.1;ACI67883.1;ACI66511.1;ACI68466.1;ACI66688.1	9;9;9;9;9;8;7	9;9;9;9;9;8;7	2;2;2;2;2;1;1	>gi|223672547|gb|ACN12455.1| Proteasome subunit alpha type-1 [Salmo salar];>gi|223646696|gb|ACN10106.1| Proteasome subunit alpha type-1 [Salmo salar];>gi|209734206|gb|ACI67972.1| Proteasome subunit alpha type-1 [Salmo salar];>gi|209734028|gb|ACI67883.1| Pr	7	9	9	2	8	7	6	7	6	6	6	6	6	9	8	7	5	5	5	7	7	5	8	7	6	7	6	6	6	6	6	9	8	7	5	5	5	7	7	5	2	2	2	2
ACI66646.1;AGH92564.1;ACM08311.1;ACI69866.1;ACI69267.1;ACI68974.2;ACI68600.1;ACI68357.1;ACI68111.1;ACI67610.1;ACI67552.1;ACI67186.1;ACI67070.1;ACI66587.1;ACI66529.1;ACI66063.1	ACI66646.1;AGH92564.1;ACM08311.1;ACI69866.1;ACI69267.1;ACI68974.2;ACI68600.1;ACI68357.1;ACI68111.1;ACI67610.1;ACI67552.1;ACI67186.1;ACI67070.1;ACI66587.1;ACI66529.1;ACI66063.1	2;2;2;2;2;2;2;2;2;2;2;2;2;2;2;1	2;2;2;2;2;2;2;2;2;2;2;2;2;2;2;1	2;2;2;2;2;2;2;2;2;2;2;2;2;2;2;1	>gi|209731554|gb|ACI66646.1| Eukaryotic translation initiation factor 1A, X-chromosomal [Salmo salar];>gi|469832424|gb|AGH92564.1| eukaryotic translation initiation factor 1A [Salmo salar];>gi|221219300|gb|ACM08311.1| Eukaryotic translation initiation fact	16	2	2	2	2	2	2	0	1	2	1	1	1	2	2	1	1	1	2	1	1	1	2	2	2	0	1	2	1	1	1	2	2	1	1	1	2	1	1	1	2	2	2	0
ACI69935.1;ACI69848.1;ACI66543.1;ACI66532.1	ACI69935.1;ACI69848.1;ACI66543.1;ACI66532.1	1;1;1;1	1;1;1;1	1;1;1;1	>gi|209738132|gb|ACI69935.1| 60S ribosomal protein L35 [Salmo salar];>gi|209737958|gb|ACI69848.1| 60S ribosomal protein L35 [Salmo salar];>gi|209731348|gb|ACI66543.1| 60S ribosomal protein L35 [Salmo salar];>gi|209731326|gb|ACI66532.1| 60S ribosomal protei	4	1	1	1	1	1	1	1	0	1	1	1	1	1	1	1	1	1	1	1	1	1	1	1	1	1	0	1	1	1	1	1	1	1	1	1	1	1	1	1	1	1	1	1
ACI66549.1	ACI66549.1	2	1	1	>gi|209731360|gb|ACI66549.1| Ubiquinone biosynthesis protein COQ9, mitochondrial precursor [Salmo salar]	1	2	1	1	0	0	1	0	0	1	1	1	0	0	0	0	1	1	1	1	1	0	0	0	0	0	0	1	0	0	0	0	0	0	0	0	0	0	0	0	0	0	0	0
ACM09341.1;ACM09299.1;NP_001134195.1;ADM16255.1;ACM09425.1;ACI69490.1;ACI67697.1;ACI66967.1;ACI66561.1;ACM08503.1	ACM09341.1;ACM09299.1;NP_001134195.1;ADM16255.1;ACM09425.1;ACI69490.1;ACI67697.1;ACI66967.1;ACI66561.1;ACM08503.1	1;1;1;1;1;1;1;1;1;1	1;1;1;1;1;1;1;1;1;1	1;1;1;1;1;1;1;1;1;1	>gi|221221360|gb|ACM09341.1| U6 snRNA-associated Sm-like protein LSm7 [Salmo salar];>gi|221221276|gb|ACM09299.1| U6 snRNA-associated Sm-like protein LSm7 [Salmo salar];>gi|213514586|ref|NP_001134195.1| LSM7 homolog, U6 small nuclear RNA associated [Salmo s	10	1	1	1	0	0	1	0	0	0	0	0	0	0	0	0	0	0	0	0	0	0	0	0	1	0	0	0	0	0	0	0	0	0	0	0	0	0	0	0	0	0	1	0
NP_001135307.1;AGH92542.1;ADM16211.1;ACN12537.1;ACN10183.1;ACI66567.1;ACN12387.1;ACN10040.1	NP_001135307.1;AGH92542.1;ADM16211.1;ACN12537.1;ACN10183.1;ACI66567.1;ACN12387.1;ACN10040.1	6;6;6;6;6;6;6;6	6;6;6;6;6;6;6;6	1;1;1;1;1;1;1;1	>gi|213511975|ref|NP_001135307.1| 60S ribosomal protein L27a [Salmo salar];>gi|469832380|gb|AGH92542.1| ribosomal protein L27a [Salmo salar];>gi|303666071|gb|ADM16211.1| 60S ribosomal protein L27a [Salmo salar];>gi|223672711|gb|ACN12537.1| 60S ribosomal pr	8	6	6	1	4	3	4	4	3	2	2	3	2	6	3	4	4	3	4	4	3	3	4	3	4	4	3	2	2	3	2	6	3	4	4	3	4	4	3	3	1	1	1	1
ACI66853.1;ACI66570.1;ACN12299.1;ACN09952.1	ACI66853.1;ACI66570.1;ACN12299.1;ACN09952.1	6;6;6;6	6;6;6;6	3;3;3;3	>gi|209731968|gb|ACI66853.1| Cytochrome c oxidase subunit 5A, mitochondrial precursor [Salmo salar];>gi|209731402|gb|ACI66570.1| Cytochrome c oxidase subunit 5A, mitochondrial precursor [Salmo salar];>gi|223672235|gb|ACN12299.1| Cytochrome c oxidase subuni	4	6	6	3	4	4	4	4	4	5	5	5	3	5	5	5	5	6	6	6	5	5	4	4	4	4	4	5	5	5	3	5	5	5	5	6	6	6	5	5	1	2	2	2
ACN12418.1;ACN10071.1;ACI69580.1;ACI66582.1	ACN12418.1;ACN10071.1;ACI69580.1;ACI66582.1	2;2;2;2	2;2;2;2	2;2;2;2	>gi|223672473|gb|ACN12418.1| Cystatin-B [Salmo salar];>gi|223646626|gb|ACN10071.1| Cystatin-B [Salmo salar];>gi|209737422|gb|ACI69580.1| Cystatin-B [Salmo salar];>gi|209731426|gb|ACI66582.1| Cystatin-B [Salmo salar]	4	2	2	2	1	1	2	2	2	2	1	2	2	1	2	2	2	2	2	2	1	2	1	1	2	2	2	2	1	2	2	1	2	2	2	2	2	2	1	2	1	1	2	2
ACI66590.1	ACI66590.1	7	7	2	>gi|209731442|gb|ACI66590.1| Arylamine N-acetyltransferase, pineal gland isozyme NAT-10 [Salmo salar]	1	7	7	2	6	5	4	6	6	7	6	6	4	4	5	5	7	5	7	6	5	6	6	5	4	6	6	7	6	6	4	4	5	5	7	5	7	6	5	6	2	2	1	1
ACN12612.1;ACN12353.1;ACN10256.1;ACN10006.1;ACI69150.1;ACI68490.1;ACI66605.1	ACN12612.1;ACN12353.1;ACN10256.1;ACN10006.1;ACI69150.1;ACI68490.1;ACI66605.1	2;2;2;2;2;2;2	2;2;2;2;2;2;2	2;2;2;2;2;2;2	>gi|223672861|gb|ACN12612.1| Cytochrome c oxidase polypeptide VIa, mitochondrial precursor [Salmo salar];>gi|223672343|gb|ACN12353.1| Cytochrome c oxidase polypeptide VIa, mitochondrial precursor [Salmo salar];>gi|223646996|gb|ACN10256.1| Cytochrome c oxid	7	2	2	2	1	2	1	1	1	1	2	2	2	1	1	1	1	1	2	2	1	1	1	2	1	1	1	1	2	2	2	1	1	1	1	1	2	2	1	1	1	2	1	1
ACI67822.1;ACI66612.1	ACI67822.1;ACI66612.1	2;2	2;2	2;2	>gi|209733906|gb|ACI67822.1| Brain protein 44-like protein [Salmo salar];>gi|209731486|gb|ACI66612.1| Brain protein 44-like protein [Salmo salar]	2	2	2	2	0	1	1	0	0	1	1	0	1	1	1	0	0	1	1	0	0	0	0	1	1	0	0	1	1	0	1	1	1	0	0	1	1	0	0	0	0	1	1	0
ACI66629.1;ACI69522.1;ACI69020.1;ACI68486.1;ACI67067.1;ACI67032.1;ACI66167.1;ACI67018.1	ACI66629.1;ACI69522.1;ACI69020.1;ACI68486.1;ACI67067.1;ACI67032.1;ACI66167.1;ACI67018.1	3;3;3;3;3;3;2;2	3;3;3;3;3;3;2;2	3;3;3;3;3;3;2;2	>gi|209731520|gb|ACI66629.1| CDGSH iron sulfur domain-containing protein 1 [Salmo salar];>gi|209737306|gb|ACI69522.1| CDGSH iron sulfur domain-containing protein 1 [Salmo salar];>gi|209736302|gb|ACI69020.1| CDGSH iron sulfur domain-containing protein 1 [Sa	8	3	3	3	2	2	2	2	3	3	1	3	3	2	2	3	3	2	3	3	2	3	2	2	2	2	3	3	1	3	3	2	2	3	3	2	3	3	2	3	2	2	2	2
ADM16273.1;ADM16090.1;ACM08266.1;ACI67849.1;ACI67311.1;ACI66630.1	ADM16273.1;ADM16090.1;ACM08266.1;ACI67849.1;ACI67311.1;ACI66630.1	1;1;1;1;1;1	1;1;1;1;1;1	1;1;1;1;1;1	>gi|303667620|gb|ADM16273.1| Pituitary tumor-transforming gene 1 protein-interacting protein precursor [Salmo salar];>gi|303662961|gb|ADM16090.1| Pituitary tumor-transforming gene 1 protein-interacting protein precursor [Salmo salar];>gi|221219210|gb|ACM08	6	1	1	1	1	1	1	1	1	1	1	1	1	1	1	1	1	1	1	1	1	1	1	1	1	1	1	1	1	1	1	1	1	1	1	1	1	1	1	1	1	1	1	1
NP_001117144.1;CAA70128.1;CAA65953.1;ACN12791.1;ACN11378.1;ACN10425.1;ACI68655.1;ACI66635.1;ACN12210.1;ACN09863.1;ACI66559.1;NP_001265947.1;ACI68603.1;ACI66064.1;AAA57514.1	NP_001117144.1;CAA70128.1;CAA65953.1;ACN12791.1;ACN11378.1;ACN10425.1;ACI68655.1;ACI66635.1;ACN12210.1;ACN09863.1;ACI66559.1;NP_001265947.1;ACI68603.1;ACI66064.1	10;10;10;10;10;10;10;10;9;9;9;9;9;9;3	10;10;10;10;10;10;10;10;9;9;9;9;9;9;3	0;0;0;0;0;0;0;0;0;0;0;0;0;0;0	>gi|185132627|ref|NP_001117144.1| beta-globin [Salmo salar];>gi|2125906|emb|CAA70128.1| beta-globin [Salmo salar];>gi|1431606|emb|CAA65953.1| beta-globin [Salmo salar];>gi|223673219|gb|ACN12791.1| Hemoglobin subunit beta-1 [Salmo salar];>gi|223649240|gb|AC	15	10	10	0	9	10	10	10	10	10	10	10	10	10	10	10	10	10	10	10	10	10	9	10	10	10	10	10	10	10	10	10	10	10	10	10	10	10	10	10	0	0	0	0
ACN12528.1;ACN10175.1;ACI70045.1;ACI68954.1;ACI66665.1;ACI66047.1;ACI68533.1	ACN12528.1;ACN10175.1;ACI70045.1;ACI68954.1;ACI66665.1;ACI66047.1;ACI68533.1	5;5;5;5;5;4;4	5;5;5;5;5;4;4	5;5;5;5;5;4;4	>gi|223672693|gb|ACN12528.1| Nuclear transport factor 2 [Salmo salar];>gi|223646834|gb|ACN10175.1| Nuclear transport factor 2 [Salmo salar];>gi|209738352|gb|ACI70045.1| Nuclear transport factor 2 [Salmo salar];>gi|209736170|gb|ACI68954.1| Nuclear transport	7	5	5	5	4	3	4	2	3	4	4	3	4	3	4	4	3	3	4	4	4	3	4	3	4	2	3	4	4	3	4	3	4	4	3	3	4	4	4	3	4	3	4	2
ACN12530.1;ACN12436.1;ACN12341.1;ACN10613.1;ACN10089.1;ACN09994.1;ACI70156.1;ACI70141.1;ACI69601.1;ACI68785.1;ACI67225.1;ACI66666.1;CAA65946.1;CAA65944.1;ACI68793.1	ACN12530.1;ACN12436.1;ACN12341.1;ACN10613.1;ACN10089.1;ACN09994.1;ACI70156.1;ACI70141.1;ACI69601.1;ACI68785.1;ACI67225.1;ACI66666.1;CAA65946.1;CAA65944.1;ACI68793.1	7;7;7;7;7;7;7;7;7;7;7;7;6;6;5	6;6;6;6;6;6;6;6;6;6;6;6;5;5;4	6;6;6;6;6;6;6;6;6;6;6;6;5;5;4	>gi|223672697|gb|ACN12530.1| Hemoglobin subunit alpha-4 [Salmo salar];>gi|223672509|gb|ACN12436.1| Hemoglobin subunit alpha-4 [Salmo salar];>gi|223672319|gb|ACN12341.1| Hemoglobin subunit alpha-4 [Salmo salar];>gi|223647710|gb|ACN10613.1| Hemoglobin subuni	15	7	6	6	7	7	7	7	7	7	7	7	7	7	7	7	7	7	7	7	7	7	6	6	6	6	6	6	6	6	6	6	6	6	6	6	6	6	6	6	6	6	6	6
AGH92608.1;ACI66668.1;ACI67183.1	AGH92608.1;ACI66668.1;ACI67183.1	5;5;4	5;5;4	5;5;4	>gi|469832512|gb|AGH92608.1| ribosomal protein L24 [Salmo salar];>gi|209731598|gb|ACI66668.1| 60S ribosomal protein L24 [Salmo salar];>gi|209732628|gb|ACI67183.1| 60S ribosomal protein L24 [Salmo salar]	3	5	5	5	5	5	5	5	5	5	5	5	5	5	5	5	5	5	5	5	5	5	5	5	5	5	5	5	5	5	5	5	5	5	5	5	5	5	5	5	5	5	5	5
ACI66684.1;ACI67097.1	ACI66684.1	15;6	15;6	13;4	>gi|209731630|gb|ACI66684.1| Inorganic pyrophosphatase [Salmo salar]	2	15	15	13	13	14	12	12	13	12	12	12	12	14	12	12	11	11	12	12	12	12	13	14	12	12	13	12	12	12	12	14	12	12	11	11	12	12	12	12	12	12	11	11
ADM16071.1;ACI66687.1;ACN12616.1;ACN10260.1;ACI66572.1	ADM16071.1;ACI66687.1;ACN12616.1;ACN10260.1;ACI66572.1	2;2;1;1;1	2;2;1;1;1	2;2;1;1;1	>gi|303662423|gb|ADM16071.1| Cytochrome b-c1 complex subunit 7 [Salmo salar];>gi|209731636|gb|ACI66687.1| Cytochrome b-c1 complex subunit 7 [Salmo salar];>gi|223672869|gb|ACN12616.1| Cytochrome b-c1 complex subunit 7 [Salmo salar];>gi|223647004|gb|ACN10260	5	2	2	2	2	2	2	1	1	2	1	1	1	2	2	1	1	1	1	1	1	1	2	2	2	1	1	2	1	1	1	2	2	1	1	1	1	1	1	1	2	2	2	1
NP_001134227.1;ACI66699.1	NP_001134227.1;ACI66699.1	3;3	3;3	3;3	>gi|213515030|ref|NP_001134227.1| glutathione S-transferase alpha 3 [Salmo salar];>gi|209731660|gb|ACI66699.1| Glutathione S-transferase 3 [Salmo salar]	2	3	3	3	3	3	2	2	2	2	3	2	2	3	2	2	2	2	2	2	2	2	3	3	2	2	2	2	3	2	2	3	2	2	2	2	2	2	2	2	3	3	2	2
ADM16127.1;ACI66706.1	ADM16127.1;ACI66706.1	3;3	3;3	3;3	>gi|303664035|gb|ADM16127.1| Apoptosis-associated speck-like protein containing a CARD [Salmo salar];>gi|209731674|gb|ACI66706.1| Apoptosis-associated speck-like protein containing a CARD [Salmo salar]	2	3	3	3	3	3	2	2	2	2	2	2	2	3	2	2	2	2	2	2	2	2	3	3	2	2	2	2	2	2	2	3	2	2	2	2	2	2	2	2	3	3	2	2
NP_001135127.1;ACI66726.1	NP_001135127.1;ACI66726.1	11;11	11;11	11;11	>gi|213513542|ref|NP_001135127.1| omega-amidase NIT2 [Salmo salar];>gi|209731714|gb|ACI66726.1| Nitrilase homolog 2 [Salmo salar]	2	11	11	11	10	11	9	10	9	8	9	8	8	11	10	9	8	9	9	7	8	8	10	11	9	10	9	8	9	8	8	11	10	9	8	9	9	7	8	8	10	11	9	10
ADM16106.1;ACI69946.1;ACI69768.1;ACI67824.1;ACI66730.1;ACM09314.1;ACI69091.1	ADM16106.1;ACI69946.1;ACI69768.1;ACI67824.1;ACI66730.1;ACM09314.1;ACI69091.1	3;3;3;3;3;3;2	3;3;3;3;3;3;2	1;1;1;1;1;1;1	>gi|303663493|gb|ADM16106.1| Small nuclear ribonucleoprotein Sm D2 [Salmo salar];>gi|209738154|gb|ACI69946.1| Small nuclear ribonucleoprotein Sm D2 [Salmo salar];>gi|209737798|gb|ACI69768.1| Small nuclear ribonucleoprotein Sm D2 [Salmo salar];>gi|209733910	7	3	3	1	3	3	3	2	1	2	3	2	3	3	2	3	3	3	2	2	1	3	3	3	3	2	1	2	3	2	3	3	2	3	3	3	2	2	1	3	1	1	1	0
NP_001134245.1;AGH92618.1;ADM16073.1;ACI68547.1;ACI68378.1;ACI68264.1;ACI68098.1;ACI67487.1;ACI66760.1;ACI66745.1	NP_001134245.1;AGH92618.1;ADM16073.1;ACI68547.1;ACI68378.1;ACI68264.1;ACI68098.1;ACI67487.1;ACI66760.1;ACI66745.1	1;1;1;1;1;1;1;1;1;1	1;1;1;1;1;1;1;1;1;1	1;1;1;1;1;1;1;1;1;1	>gi|213513427|ref|NP_001134245.1| Plasma retinol-binding protein 1 precursor [Salmo salar];>gi|469832532|gb|AGH92618.1| plasma retinol-binding protein 1 [Salmo salar];>gi|303662427|gb|ADM16073.1| Plasma retinol-binding protein 1 [Salmo salar];>gi|209735356	10	1	1	1	1	1	1	1	1	1	1	1	1	1	1	1	1	1	1	1	1	1	1	1	1	1	1	1	1	1	1	1	1	1	1	1	1	1	1	1	1	1	1	1
NP_001134563.1;ACI69837.1;ACI68014.1;ACI66746.1;ACI67328.1;ACI66516.1;ACI68461.1	NP_001134563.1;ACI69837.1;ACI68014.1;ACI66746.1;ACI67328.1;ACI66516.1;ACI68461.1	5;5;5;5;4;4;4	5;5;5;5;4;4;4	5;5;5;5;4;4;4	>gi|213515094|ref|NP_001134563.1| Alpha-aspartyl dipeptidase [Salmo salar];>gi|209737936|gb|ACI69837.1| Alpha-aspartyl dipeptidase [Salmo salar];>gi|209734290|gb|ACI68014.1| Alpha-aspartyl dipeptidase [Salmo salar];>gi|209731754|gb|ACI66746.1| Alpha-aspart	7	5	5	5	3	3	1	1	2	1	1	0	1	4	1	2	1	1	2	3	1	1	3	3	1	1	2	1	1	0	1	4	1	2	1	1	2	3	1	1	3	3	1	1
NP_001134240.1;ACI66750.1;ACI66101.1	NP_001134240.1;ACI66750.1	6;6;2	6;6;2	6;6;2	>gi|213512545|ref|NP_001134240.1| protein SEC13 homolog [Salmo salar];>gi|209731762|gb|ACI66750.1| SEC13 homolog [Salmo salar]	3	6	6	6	6	6	5	4	5	5	4	5	5	6	5	5	5	4	5	5	4	5	6	6	5	4	5	5	4	5	5	6	5	5	5	4	5	5	4	5	6	6	5	4
ACI69984.1;ACI66757.1	ACI69984.1;ACI66757.1	4;4	4;4	4;4	>gi|209738230|gb|ACI69984.1| Mitochondrial 2-oxoglutarate/malate carrier protein [Salmo salar];>gi|209731776|gb|ACI66757.1| Mitochondrial 2-oxoglutarate/malate carrier protein [Salmo salar]	2	4	4	4	4	4	4	2	2	3	2	2	2	4	4	4	2	3	3	2	2	2	4	4	4	2	2	3	2	2	2	4	4	4	2	3	3	2	2	2	4	4	4	2
ACI66788.1	ACI66788.1	3	3	3	>gi|209731838|gb|ACI66788.1| Heme oxygenase [Salmo salar]	1	3	3	3	2	2	3	3	3	3	2	3	3	3	1	3	3	3	3	3	3	3	2	2	3	3	3	3	2	3	3	3	1	3	3	3	3	3	3	3	2	2	3	3
ACI66791.1;ACI69282.1	ACI66791.1	10;4	10;4	10;4	>gi|209731844|gb|ACI66791.1| Glyoxalase domain-containing protein 4 [Salmo salar]	2	10	10	10	9	9	9	9	9	8	9	9	9	10	9	9	9	7	8	8	8	8	9	9	9	9	9	8	9	9	9	10	9	9	9	7	8	8	8	8	9	9	9	9
ADM15875.1;ACI69796.1;ACI69466.1;ACI67486.1;ACI66795.1;ACI68573.1;ACI67590.1;ACI66823.1	ADM15875.1;ACI69796.1;ACI69466.1;ACI67486.1;ACI66795.1;ACI68573.1;ACI67590.1;ACI66823.1	2;2;2;2;2;1;1;1	2;2;2;2;2;1;1;1	2;2;2;2;2;1;1;1	>gi|303657437|gb|ADM15875.1| NADH dehydrogenase 1 alpha subcomplex subunit 13 [Salmo salar];>gi|209737854|gb|ACI69796.1| NADH dehydrogenase 1 alpha subcomplex subunit 13 [Salmo salar];>gi|209737194|gb|ACI69466.1| NADH dehydrogenase 1 alpha subcomplex subun	8	2	2	2	1	0	0	1	1	2	1	1	1	1	0	0	0	0	1	1	1	1	1	0	0	1	1	2	1	1	1	1	0	0	0	0	1	1	1	1	1	0	0	1
NP_001134251.1;CAD80246.1;ACI66799.1	NP_001134251.1;CAD80246.1;ACI66799.1	6;6;6	6;6;6	6;6;6	>gi|213514356|ref|NP_001134251.1| Cathepsin M precursor [Salmo salar];>gi|38423489|emb|CAD80246.1| cystein proteinase inhibitor protein [Salmo salar];>gi|209731860|gb|ACI66799.1| Cathepsin M precursor [Salmo salar]	3	6	6	6	6	6	5	3	3	3	4	4	5	6	6	6	4	4	4	5	5	4	6	6	5	3	3	3	4	4	5	6	6	6	4	4	4	5	5	4	6	6	5	3
NP_001134252.1;ACN12730.1;ACN12406.1;ACN12330.1;ACN10369.1;ACN10059.1;ACN09983.1;ACI66801.1	NP_001134252.1;ACN12730.1;ACN12406.1;ACN12330.1;ACN10369.1;ACN10059.1;ACN09983.1;ACI66801.1	5;5;5;5;5;5;5;5	5;5;5;5;5;5;5;5	5;5;5;5;5;5;5;5	>gi|213514518|ref|NP_001134252.1| 60S ribosomal protein L14 [Salmo salar];>gi|223673097|gb|ACN12730.1| 60S ribosomal protein L14 [Salmo salar];>gi|223672449|gb|ACN12406.1| 60S ribosomal protein L14 [Salmo salar];>gi|223672297|gb|ACN12330.1| 60S ribosomal p	8	5	5	5	5	5	4	5	5	4	5	5	5	5	4	5	5	5	5	5	5	5	5	5	4	5	5	4	5	5	5	5	4	5	5	5	5	5	5	5	5	5	4	5
NP_001135078.1;ACN12548.1;ACN10194.1;ACI70187.1;ACI70123.1;ACI67106.1;ACI66814.1;ACI70155.1;ACI68315.1;ACH70870.1;ACH85333.1;ACI67167.1	NP_001135078.1;ACN12548.1;ACN10194.1;ACI70187.1;ACI70123.1;ACI67106.1;ACI66814.1;ACI70155.1;ACI68315.1;ACH70870.1;ACH85333.1	13;13;13;13;13;13;13;12;12;11;9;5	13;13;13;13;13;13;13;12;12;11;9;5	11;11;11;11;11;11;11;10;10;11;7;5	>gi|213510850|ref|NP_001135078.1| 60S ribosomal protein L3 [Salmo salar];>gi|223672733|gb|ACN12548.1| 60S ribosomal protein L3 [Salmo salar];>gi|223646872|gb|ACN10194.1| 60S ribosomal protein L3 [Salmo salar];>gi|209738636|gb|ACI70187.1| 60S ribosomal prot	12	13	13	11	12	13	11	9	11	10	9	11	10	12	11	11	11	10	11	11	8	10	12	13	11	9	11	10	9	11	10	12	11	11	11	10	11	11	8	10	10	11	9	8
ACI66838.1;ACI70002.1;ACI69941.1	ACI66838.1;ACI70002.1;ACI69941.1	4;3;3	1;1;1	1;1;1	>gi|209731938|gb|ACI66838.1| Actin-related protein 2/3 complex subunit 4 [Salmo salar];>gi|209738266|gb|ACI70002.1| Actin-related protein 2/3 complex subunit 4 [Salmo salar];>gi|209738144|gb|ACI69941.1| Actin-related protein 2/3 complex subunit 4 [Salmo sa	3	4	1	1	4	4	4	3	4	4	3	3	3	4	4	4	4	3	3	3	2	3	1	1	1	1	1	1	1	1	1	1	1	1	1	1	1	1	1	1	1	1	1	1
ADM15904.1;ACI68192.1;ACI68182.1;ACI67066.1;ACI66842.1	ADM15904.1;ACI68192.1;ACI68182.1;ACI67066.1;ACI66842.1	1;1;1;1;1	1;1;1;1;1	1;1;1;1;1	>gi|303658059|gb|ADM15904.1| Nuclear transport factor 2 [Salmo salar];>gi|209734646|gb|ACI68192.1| Nuclear transport factor 2 [Salmo salar];>gi|209734626|gb|ACI68182.1| Nuclear transport factor 2 [Salmo salar];>gi|209732394|gb|ACI67066.1| Nuclear transport	5	1	1	1	1	1	1	1	1	1	1	1	1	1	1	1	1	1	1	1	1	1	1	1	1	1	1	1	1	1	1	1	1	1	1	1	1	1	1	1	1	1	1	1
NP_001134264.1;ADM16271.1;ACI69729.1;ACI66844.1	NP_001134264.1;ADM16271.1;ACI69729.1;ACI66844.1	3;3;3;3	3;3;3;3	3;3;3;3	>gi|213511897|ref|NP_001134264.1| H/ACA ribonucleoprotein complex subunit 2-like protein [Salmo salar];>gi|303667542|gb|ADM16271.1| H/ACA ribonucleoprotein complex subunit 2-like protein [Salmo salar];>gi|209737720|gb|ACI69729.1| H/ACA ribonucleoprotein co	4	3	3	3	2	2	2	3	2	2	3	3	3	2	2	2	3	3	2	3	3	3	2	2	2	3	2	2	3	3	3	2	2	2	3	3	2	3	3	3	2	2	2	3
ACI66881.1	ACI66881.1	1	1	1	>gi|209732024|gb|ACI66881.1| Mitochondrial uncoupling protein 2 [Salmo salar]	1	1	1	1	1	1	1	1	1	1	1	1	1	1	1	1	1	1	1	1	1	1	1	1	1	1	1	1	1	1	1	1	1	1	1	1	1	1	1	1	1	1	1	1
NP_001135053.1;AGH92586.1;ACN12402.1;ACN10055.1;ACI70055.1;ACI70029.1;ACI66883.1	NP_001135053.1;AGH92586.1;ACN12402.1;ACN10055.1;ACI70055.1;ACI70029.1;ACI66883.1	6;6;6;6;6;6;6	6;6;6;6;6;6;6	2;2;2;2;2;2;2	>gi|213510966|ref|NP_001135053.1| 60S ribosomal protein L19 [Salmo salar];>gi|469832468|gb|AGH92586.1| ribosomal protein L19 [Salmo salar];>gi|223672441|gb|ACN12402.1| 60S ribosomal protein L19 [Salmo salar];>gi|223646594|gb|ACN10055.1| 60S ribosomal prote	7	6	6	2	5	5	4	2	3	3	2	2	4	5	5	2	3	4	4	4	2	3	5	5	4	2	3	3	2	2	4	5	5	2	3	4	4	4	2	3	1	1	1	1
ACI66892.1	ACI66892.1	3	3	3	>gi|209732046|gb|ACI66892.1| Cytochrome c oxidase subunit VIIa-related protein, mitochondrial precursor [Salmo salar]	1	3	3	3	2	2	2	3	3	2	2	3	3	2	2	2	3	2	2	2	2	3	2	2	2	3	3	2	2	3	3	2	2	2	3	2	2	2	2	3	2	2	2	3
ACI69109.1;ACN12433.1;ACN10086.1;ACI69060.1;ACI66894.1	ACI69109.1;ACN12433.1;ACN10086.1;ACI69060.1;ACI66894.1	2;2;2;2;2	2;2;2;2;2	2;2;2;2;2	>gi|209736480|gb|ACI69109.1| Transcription factor BTF3 homolog 4 [Salmo salar];>gi|223672503|gb|ACN12433.1| Transcription factor BTF3 homolog 4 [Salmo salar];>gi|223646656|gb|ACN10086.1| Transcription factor BTF3 homolog 4 [Salmo salar];>gi|209736382|gb|AC	5	2	2	2	1	1	2	1	2	2	1	2	2	2	2	2	2	2	2	1	1	2	1	1	2	1	2	2	1	2	2	2	2	2	2	2	2	1	1	2	1	1	2	1
NP_001134276.1;ACN12544.1;ACN10190.1;ACI69325.1;ACI68629.1;ACI67732.1;ACI66896.1;ACI69750.1	NP_001134276.1;ACN12544.1;ACN10190.1;ACI69325.1;ACI68629.1;ACI67732.1;ACI66896.1;ACI69750.1	3;3;3;3;3;3;3;2	3;3;3;3;3;3;3;2	3;3;3;3;3;3;3;2	>gi|213514126|ref|NP_001134276.1| High choriolytic enzyme 1 precursor [Salmo salar];>gi|223672725|gb|ACN12544.1| High choriolytic enzyme 1 precursor [Salmo salar];>gi|223646864|gb|ACN10190.1| High choriolytic enzyme 1 precursor [Salmo salar];>gi|209736912|	8	3	3	3	3	2	1	2	2	2	2	2	2	3	1	1	2	0	1	0	0	0	3	2	1	2	2	2	2	2	2	3	1	1	2	0	1	0	0	0	3	2	1	2
ACI70176.1;ACI67134.1;ACI69409.1;ACM08777.1;ADM15882.1;ACN12521.1;ACN10168.1;ACM09385.1;ACM08664.1;ACI69978.1;ACI68366.1;ACI66905.1	ACI70176.1;ACI67134.1;ACI69409.1;ACM08777.1;ADM15882.1;ACN12521.1;ACN10168.1;ACM09385.1;ACM08664.1;ACI69978.1;ACI68366.1;ACI66905.1	1;1;1;1;1;1;1;1;1;1;1;1	1;1;1;1;1;1;1;1;1;1;1;1	1;1;1;1;1;1;1;1;1;1;1;1	>gi|209738614|gb|ACI70176.1| Eukaryotic translation initiation factor 1b [Salmo salar];>gi|209732530|gb|ACI67134.1| Eukaryotic translation initiation factor 1b [Salmo salar];>gi|209737080|gb|ACI69409.1| Eukaryotic translation initiation factor 1b [Salmo sa	12	1	1	1	1	1	1	1	1	1	1	1	1	1	1	1	1	1	1	1	1	1	1	1	1	1	1	1	1	1	1	1	1	1	1	1	1	1	1	1	1	1	1	1
NP_001134284.1;ACN12786.1;ACN10420.1;ACI66912.1;ACM09206.1;NP_001152845.1;CAX65106.1	NP_001134284.1;ACN12786.1;ACN10420.1;ACI66912.1	3;3;3;3;1;1;1	3;3;3;3;1;1;1	3;3;3;3;1;1;1	>gi|213510708|ref|NP_001134284.1| Fish-egg lectin precursor [Salmo salar];>gi|223673209|gb|ACN12786.1| Fish-egg lectin [Salmo salar];>gi|223647324|gb|ACN10420.1| Fish-egg lectin [Salmo salar];>gi|209732086|gb|ACI66912.1| Fish-egg lectin [Salmo salar]	7	3	3	3	2	2	2	2	1	1	2	1	2	2	1	2	1	1	1	1	2	0	2	2	2	2	1	1	2	1	2	2	1	2	1	1	1	1	2	0	2	2	2	2
NP_001134289.1;ADM16175.1;ACN12729.1;ACN10873.1;ACN10368.1;ACI66928.1	NP_001134289.1;ADM16175.1;ACN12729.1;ACN10873.1;ACN10368.1;ACI66928.1	1;1;1;1;1;1	1;1;1;1;1;1	1;1;1;1;1;1	>gi|213511704|ref|NP_001134289.1| COP9 signalosome complex subunit 7a [Salmo salar];>gi|303665131|gb|ADM16175.1| COP9 signalosome complex subunit 7a [Salmo salar];>gi|223673095|gb|ACN12729.1| COP9 signalosome complex subunit 7a [Salmo salar];>gi|223648230|	6	1	1	1	1	1	1	0	1	1	0	1	0	1	1	1	1	1	1	1	0	1	1	1	1	0	1	1	0	1	0	1	1	1	1	1	1	1	0	1	1	1	1	0
ACI69983.1;ACI66939.1	ACI69983.1;ACI66939.1	2;2	2;2	2;2	>gi|209738228|gb|ACI69983.1| Cytochrome b-c1 complex subunit 6, mitochondrial precursor [Salmo salar];>gi|209732140|gb|ACI66939.1| Cytochrome b-c1 complex subunit 6, mitochondrial precursor [Salmo salar]	2	2	2	2	2	1	2	1	2	2	1	1	1	2	1	1	1	1	2	2	1	1	2	1	2	1	2	2	1	1	1	2	1	1	1	1	2	2	1	1	2	1	2	1
NP_001134295.1;ACI66947.1	NP_001134295.1;ACI66947.1	11;11	11;11	3;3	>gi|213512853|ref|NP_001134295.1| peroxiredoxin-1 [Salmo salar];>gi|209732156|gb|ACI66947.1| Peroxiredoxin-1 [Salmo salar]	2	11	11	3	10	9	9	8	10	10	9	10	10	9	9	10	9	10	10	10	10	10	10	9	9	8	10	10	9	10	10	9	9	10	9	10	10	10	10	10	2	3	3	1
ACM08436.1;NP_001134631.1;ADM15981.1;ACM09664.1;ACM09286.1;ACM08899.1;ACM08630.1;ACM08322.1;ACI68276.1;ACI68081.1;ACI67261.1;ACI66975.1;ACM08580.1	ACM08436.1;NP_001134631.1;ADM15981.1;ACM09664.1;ACM09286.1;ACM08899.1;ACM08630.1;ACM08322.1;ACI68276.1;ACI68081.1;ACI67261.1;ACI66975.1;ACM08580.1	2;2;2;2;2;2;2;2;2;2;2;2;1	2;2;2;2;2;2;2;2;2;2;2;2;1	2;2;2;2;2;2;2;2;2;2;2;2;1	>gi|221219550|gb|ACM08436.1| Beta-galactoside-binding lectin [Salmo salar];>gi|213511612|ref|NP_001134631.1| Beta-galactoside-binding lectin [Salmo salar];>gi|303660111|gb|ADM15981.1| Beta-galactoside-binding lectin [Salmo salar];>gi|221222006|gb|ACM09664.	13	2	2	2	2	2	2	2	2	2	2	2	2	2	2	2	2	2	2	2	2	2	2	2	2	2	2	2	2	2	2	2	2	2	2	2	2	2	2	2	2	2	2	2
NP_001182127.1;NP_001117198.1;NP_001117197.1;DAA06132.1;DAA06131.1;ADM15906.1;ACM08513.1;ACI68673.1;ACI68023.1;ACI66977.1;ACM09006.1	NP_001182127.1;NP_001117198.1;NP_001117197.1;DAA06132.1;DAA06131.1;ADM15906.1;ACM08513.1;ACI68673.1;ACI68023.1;ACI66977.1;ACM09006.1	1;1;1;1;1;1;1;1;1;1;1	1;1;1;1;1;1;1;1;1;1;1	1;1;1;1;1;1;1;1;1;1;1	>gi|304555578|ref|NP_001182127.1| Phospholemman precursor [Salmo salar];>gi|185135348|ref|NP_001117198.1| FXYD domain containing ion transport regulator 9b precursor [Salmo salar];>gi|185135305|ref|NP_001117197.1| FXYD domain containing ion transport regul	11	1	1	1	1	1	1	1	1	1	1	1	1	1	1	1	1	1	1	1	1	1	1	1	1	1	1	1	1	1	1	1	1	1	1	1	1	1	1	1	1	1	1	1
ACI67193.1;ACI66994.1;NP_001135040.1;ACI69971.1;ACI69630.1	ACI67193.1;ACI66994.1;NP_001135040.1;ACI69971.1;ACI69630.1	2;2;1;1;1	2;2;1;1;1	2;2;1;1;1	>gi|209732648|gb|ACI67193.1| Allograft inflammatory factor 1 [Salmo salar];>gi|209732250|gb|ACI66994.1| Allograft inflammatory factor 1 [Salmo salar];>gi|213513483|ref|NP_001135040.1| Allograft inflammatory factor 1 [Salmo salar];>gi|209738204|gb|ACI69971.	5	2	2	2	0	2	1	1	1	0	1	1	1	0	1	1	0	1	1	1	2	0	0	2	1	1	1	0	1	1	1	0	1	1	0	1	1	1	2	0	0	2	1	1
ACI67001.1;AGH92572.1;ACM09211.1;ACI67587.1;ACI68144.1;ACI69366.1	ACI67001.1;AGH92572.1;ACM09211.1;ACI67587.1;ACI68144.1;ACI69366.1	2;2;2;1;1;1	2;2;2;1;1;1	2;2;2;1;1;1	>gi|209732264|gb|ACI67001.1| NADH dehydrogenase iron-sulfur protein 5 [Salmo salar];>gi|469832440|gb|AGH92572.1| NADH dehydrogenase iron-sulfur protein 5 [Salmo salar];>gi|221221100|gb|ACM09211.1| NADH dehydrogenase iron-sulfur protein 5 [Salmo salar];>gi|	6	2	2	2	1	1	1	2	2	2	2	2	2	1	1	2	1	1	1	1	1	1	1	1	1	2	2	2	2	2	2	1	1	2	1	1	1	1	1	1	1	1	1	2
ACI68294.1;ACI67008.1	ACI68294.1;ACI67008.1	3;3	3;3	3;3	>gi|209734850|gb|ACI68294.1| Peroxiredoxin-6 [Salmo salar];>gi|209732278|gb|ACI67008.1| Peroxiredoxin-6 [Salmo salar]	2	3	3	3	3	3	1	3	3	3	3	3	3	3	3	3	3	3	3	2	3	3	3	3	1	3	3	3	3	3	3	3	3	3	3	3	3	2	3	3	3	3	1	3
ACI67021.1	ACI67021.1	3	1	1	>gi|209732304|gb|ACI67021.1| Histone H2A [Salmo salar]	1	3	1	1	2	2	2	2	2	2	2	2	2	2	2	2	2	2	2	2	2	3	1	1	1	1	1	1	1	1	1	1	1	1	1	1	1	1	1	1	1	1	1	1
ADM16254.1;ACI67026.1;ADM16245.1;ACI66581.1	ADM16254.1;ACI67026.1;ADM16245.1;ACI66581.1	10;10;6;6	10;10;6;6	8;8;4;4	>gi|303667068|gb|ADM16254.1| Calpain small subunit 1 [Salmo salar];>gi|209732314|gb|ACI67026.1| Calpain small subunit 1 [Salmo salar];>gi|303666771|gb|ADM16245.1| Calpain small subunit 1 [Salmo salar];>gi|209731424|gb|ACI66581.1| Calpain small subunit 1 [S	4	10	10	8	8	7	9	7	9	8	8	8	7	8	8	8	10	6	7	7	5	7	8	7	9	7	9	8	8	8	7	8	8	8	10	6	7	7	5	7	6	5	7	6
ACI67028.1	ACI67028.1	3	3	3	>gi|209732318|gb|ACI67028.1| NADH dehydrogenase flavoprotein 2, mitochondrial precursor [Salmo salar]	1	3	3	3	3	2	3	2	2	2	2	2	2	3	3	2	2	2	2	2	2	2	3	2	3	2	2	2	2	2	2	3	3	2	2	2	2	2	2	2	3	2	3	2
NP_001134316.1;ACI67035.1;ACI68247.1	NP_001134316.1;ACI67035.1;ACI68247.1	4;4;3	4;4;3	4;4;3	>gi|213511977|ref|NP_001134316.1| Annexin A2-A [Salmo salar];>gi|209732332|gb|ACI67035.1| Annexin A2-A [Salmo salar];>gi|209734756|gb|ACI68247.1| Annexin A2-A [Salmo salar]	3	4	4	4	3	4	3	3	3	3	2	3	3	3	3	3	2	3	3	2	2	2	3	4	3	3	3	3	2	3	3	3	3	3	2	3	3	2	2	2	3	4	3	3
ADM15955.1;ACI67038.1	ADM15955.1;ACI67038.1	4;4	4;4	4;4	>gi|303659245|gb|ADM15955.1| Thymidylate kinase [Salmo salar];>gi|209732338|gb|ACI67038.1| Thymidylate kinase [Salmo salar]	2	4	4	4	4	4	4	3	4	4	4	4	3	3	3	4	4	4	4	4	4	3	4	4	4	3	4	4	4	4	3	3	3	4	4	4	4	4	4	3	4	4	4	3
NP_001134320.1;ACI67047.1	NP_001134320.1;ACI67047.1	6;6	6;6	6;6	>gi|213512739|ref|NP_001134320.1| Quinone oxidoreductase [Salmo salar];>gi|209732356|gb|ACI67047.1| Quinone oxidoreductase [Salmo salar]	2	6	6	6	4	4	2	3	3	3	2	3	4	4	2	2	2	3	3	3	3	3	4	4	2	3	3	3	2	3	4	4	2	2	2	3	3	3	3	3	4	4	2	3
NP_001134323.1;ACI67056.1	NP_001134323.1;ACI67056.1	8;8	8;8	8;8	>gi|213513322|ref|NP_001134323.1| Ribokinase [Salmo salar];>gi|209732374|gb|ACI67056.1| Ribokinase [Salmo salar]	2	8	8	8	7	7	7	6	7	7	6	7	6	8	5	7	7	6	7	7	6	5	7	7	7	6	7	7	6	7	6	8	5	7	7	6	7	7	6	5	7	7	7	6
NP_001134601.1;ACI68164.1;ACI67058.1;ACI66468.1	NP_001134601.1;ACI68164.1;ACI67058.1;ACI66468.1	4;4;4;2	4;4;4;2	4;4;4;2	>gi|213510794|ref|NP_001134601.1| Eukaryotic translation initiation factor 6 [Salmo salar];>gi|209734590|gb|ACI68164.1| Eukaryotic translation initiation factor 6 [Salmo salar];>gi|209732378|gb|ACI67058.1| Eukaryotic translation initiation factor 6 [Salmo	4	4	4	4	2	2	3	3	4	3	3	3	3	2	3	3	2	3	3	3	2	2	2	2	3	3	4	3	3	3	3	2	3	3	2	3	3	3	2	2	2	2	3	3
NP_001134325.1;ADM16031.1;ADM15984.1;ACN12563.1;ACN10208.1;ACI69873.1;ACI69584.1;ACI67062.1;ACI67894.1	NP_001134325.1;ADM16031.1;ADM15984.1;ACN12563.1;ACN10208.1;ACI69873.1;ACI69584.1;ACI67062.1	3;3;3;3;3;3;3;3;1	3;3;3;3;3;3;3;3;1	3;3;3;3;3;3;3;3;1	>gi|213513682|ref|NP_001134325.1| 17-beta-hydroxysteroid dehydrogenase 14 [Salmo salar];>gi|303661343|gb|ADM16031.1| 17-beta-hydroxysteroid dehydrogenase 14 [Salmo salar];>gi|303660213|gb|ADM15984.1| 17-beta-hydroxysteroid dehydrogenase 14 [Salmo salar];>g	9	3	3	3	3	3	3	2	1	2	2	1	1	2	2	2	1	2	0	0	1	0	3	3	3	2	1	2	2	1	1	2	2	2	1	2	0	0	1	0	3	3	3	2
ACI69546.1;ADM15978.1;ADM15930.1;ACN12430.1;ACN10083.1;ACI68652.1;ACI68621.1;ACI67790.1;ACI67065.1	ACI69546.1;ADM15978.1;ADM15930.1;ACN12430.1;ACN10083.1;ACI68652.1;ACI68621.1;ACI67790.1;ACI67065.1	4;4;4;4;4;4;4;4;4	4;4;4;4;4;4;4;4;4	2;2;2;2;2;2;2;2;2	>gi|209737354|gb|ACI69546.1| Cytochrome c oxidase subunit 4 isoform 2, mitochondrial precursor [Salmo salar];>gi|303660025|gb|ADM15978.1| Cytochrome c oxidase subunit 4 isoform 2, mitochondrial precursor [Salmo salar];>gi|303658641|gb|ADM15930.1| Cytochrom	9	4	4	2	3	2	2	2	3	2	2	2	2	3	3	3	2	3	3	3	2	3	3	2	2	2	3	2	2	2	2	3	3	3	2	3	3	3	2	3	1	1	1	1
ACI67068.1	ACI67068.1	11	4	4	>gi|209732398|gb|ACI67068.1| Apolipoprotein A-IV precursor [Salmo salar]	1	11	4	4	10	10	8	7	8	7	7	7	7	10	8	7	9	7	8	7	8	7	3	3	3	3	3	3	3	3	3	4	3	3	3	3	2	3	3	3	3	3	3	3
ACM08347.1;NP_001135068.1;AGH92579.1;AGH92562.1;ACN12381.1;ACN12208.1;ACN10034.1;ACN09861.1;ACM09277.1;ACI70077.1;ACI69868.1;ACI67073.1;NP_001135077.1;AGH92525.1;ACI70121.1;ACI66012.1	ACM08347.1;NP_001135068.1;AGH92579.1;AGH92562.1;ACN12381.1;ACN12208.1;ACN10034.1;ACN09861.1;ACM09277.1;ACI70077.1;ACI69868.1;ACI67073.1;NP_001135077.1;AGH92525.1;ACI70121.1;ACI66012.1	2;2;2;2;2;2;2;2;2;2;2;2;1;1;1;1	2;2;2;2;2;2;2;2;2;2;2;2;1;1;1;1	2;2;2;2;2;2;2;2;2;2;2;2;1;1;1;1	>gi|221219372|gb|ACM08347.1| Dynein light chain 1, cytoplasmic [Salmo salar];>gi|213513842|ref|NP_001135068.1| Dynein light chain 1, cytoplasmic [Salmo salar];>gi|469832454|gb|AGH92579.1| dynein light chain 1 [Salmo salar];>gi|469832420|gb|AGH92562.1| dyne	16	2	2	2	2	2	2	2	1	2	1	1	1	2	1	2	2	1	1	1	1	1	2	2	2	2	1	2	1	1	1	2	1	2	2	1	1	1	1	1	2	2	2	2
NP_001134326.1;ACI67074.1	NP_001134326.1;ACI67074.1	18;18	18;18	18;18	>gi|213513862|ref|NP_001134326.1| dehydrogenase/reductase SDR family member 1 [Salmo salar];>gi|209732410|gb|ACI67074.1| Dehydrogenase/reductase SDR family member 1 [Salmo salar]	2	18	18	18	18	17	15	14	15	14	15	15	14	17	16	16	15	12	15	15	11	14	18	17	15	14	15	14	15	15	14	17	16	16	15	12	15	15	11	14	18	17	15	14
NP_001134634.1;B5X8A5.1;ADM16247.1;ACM09336.1;ACM08715.1;ACI68284.1;ACI67075.1	NP_001134634.1;B5X8A5.1;ADM16247.1;ACM09336.1;ACM08715.1;ACI68284.1;ACI67075.1	3;3;3;3;3;3;3	3;3;3;3;3;3;3	3;3;3;3;3;3;3	>gi|213512134|ref|NP_001134634.1| costars family protein ABRACL [Salmo salar];>gi|224487689|sp|B5X8A5.1|ABRAL_SALSA RecName: Full=Costars family protein ABRACL; AltName: Full=ABRA C-terminal-like protein;>gi|303666787|gb|ADM16247.1| C6orf115 [Salmo salar];	7	3	3	3	3	3	2	2	2	2	2	2	1	3	3	3	2	2	2	2	2	2	3	3	2	2	2	2	2	2	1	3	3	3	2	2	2	2	2	2	3	3	2	2
ACI67079.1	ACI67079.1	11	3	1	>gi|209732420|gb|ACI67079.1| 40S ribosomal protein S3 [Salmo salar]	1	11	3	1	11	11	10	11	10	10	11	10	10	11	10	10	11	11	10	10	11	10	3	3	3	3	3	3	3	3	3	3	3	3	3	3	3	3	3	3	1	1	1	1
ACI67092.1	ACI67092.1	10	10	4	>gi|209732446|gb|ACI67092.1| Proteasome subunit beta type-1-A [Salmo salar]	1	10	10	4	8	7	6	6	5	7	4	6	5	9	8	7	5	5	6	5	7	6	8	7	6	6	5	7	4	6	5	9	8	7	5	5	6	5	7	6	3	2	2	1
ACI67093.1;ACN12541.1;ACN10187.1;ACI68749.1;ACM09183.1;ACI66919.1;ADM15928.1;ACI67609.1;ACI68493.1	ACI67093.1;ACN12541.1;ACN10187.1;ACI68749.1;ACM09183.1;ACI66919.1;ADM15928.1;ACI67609.1;ACI68493.1	2;1;1;1;1;1;1;1;1	2;1;1;1;1;1;1;1;1	2;1;1;1;1;1;1;1;1	>gi|209732448|gb|ACI67093.1| Ig kappa chain V-III region CLL precursor [Salmo salar];>gi|223672719|gb|ACN12541.1| Ig kappa chain V region K29-213 [Salmo salar];>gi|223646858|gb|ACN10187.1| Ig kappa chain V region K29-213 [Salmo salar];>gi|209735760|gb|ACI6	9	2	2	2	1	0	1	0	2	2	1	2	2	0	0	0	0	1	1	2	1	1	1	0	1	0	2	2	1	2	2	0	0	0	0	1	1	2	1	1	1	0	1	0
ACN12553.1;ACN10199.1;ACI69792.1;ACI68968.1;ACI67664.1;ACI67280.1;ACI67102.1;ACI67955.1	ACN12553.1;ACN10199.1;ACI69792.1;ACI68968.1;ACI67664.1;ACI67280.1;ACI67102.1;ACI67955.1	4;4;4;4;4;4;4;3	4;4;4;4;4;4;4;3	4;4;4;4;4;4;4;3	>gi|223672743|gb|ACN12553.1| Mitochondrial import inner membrane translocase subunit Tim13 [Salmo salar];>gi|223646882|gb|ACN10199.1| Mitochondrial import inner membrane translocase subunit Tim13 [Salmo salar];>gi|209737846|gb|ACI69792.1| Mitochondrial imp	8	4	4	4	4	3	3	3	4	4	4	4	4	3	4	4	4	3	4	4	3	4	4	3	3	3	4	4	4	4	4	3	4	4	4	3	4	4	3	4	4	3	3	3
ACI67105.1;NP_001133595.1;ACI33542.1	ACI67105.1;NP_001133595.1;ACI33542.1	4;3;3	4;3;3	4;3;3	>gi|209732472|gb|ACI67105.1| MACRO domain-containing protein 1 [Salmo salar];>gi|213514150|ref|NP_001133595.1| MACRO domain-containing protein 1 [Salmo salar];>gi|209154620|gb|ACI33542.1| MACRO domain-containing protein 1 [Salmo salar]	3	4	4	4	4	3	4	4	3	4	4	3	4	4	4	3	4	4	4	4	4	4	4	3	4	4	3	4	4	3	4	4	4	3	4	4	4	4	4	4	4	3	4	4
NP_001135388.1;ACI67111.1	NP_001135388.1;ACI67111.1	8;8	8;8	8;8	>gi|213511112|ref|NP_001135388.1| 3-hydroxybutyrate dehydrogenase type 2 [Salmo salar];>gi|209732484|gb|ACI67111.1| 3-hydroxybutyrate dehydrogenase type 2 [Salmo salar]	2	8	8	8	8	8	7	6	7	7	6	7	6	8	7	7	6	5	7	7	5	6	8	8	7	6	7	7	6	7	6	8	7	7	6	5	7	7	5	6	8	8	7	6
ACI69230.1;ACI68259.1;ACI67127.1;ACN12350.1;ACN10003.1;ACM09138.1	ACI69230.1;ACI68259.1;ACI67127.1	3;3;3;1;1;1	3;3;3;1;1;1	3;3;3;1;1;1	>gi|209736722|gb|ACI69230.1| Microsomal glutathione S-transferase 3 [Salmo salar];>gi|209734780|gb|ACI68259.1| Microsomal glutathione S-transferase 3 [Salmo salar];>gi|209732516|gb|ACI67127.1| Microsomal glutathione S-transferase 3 [Salmo salar]	6	3	3	3	2	2	2	3	0	3	3	0	0	2	3	2	3	0	0	2	3	3	2	2	2	3	0	3	3	0	0	2	3	2	3	0	0	2	3	3	2	2	2	3
ACI67133.1;NP_001134841.1;ACI69106.1	ACI67133.1;NP_001134841.1;ACI69106.1	1;1;1	1;1;1	1;1;1	>gi|209732528|gb|ACI67133.1| Ribosomal protein L22-like 1 [Salmo salar];>gi|213514434|ref|NP_001134841.1| Ribosomal protein L22-like 1 [Salmo salar];>gi|209736474|gb|ACI69106.1| Ribosomal protein L22-like 1 [Salmo salar]	3	1	1	1	0	0	0	0	0	0	0	0	0	1	1	1	1	1	1	1	1	1	0	0	0	0	0	0	0	0	0	1	1	1	1	1	1	1	1	1	0	0	0	0
ACI67145.1;ACI68683.1;NP_001134858.1;ACI69176.1;ACI67901.1	ACI67145.1;ACI68683.1;NP_001134858.1;ACI69176.1;ACI67901.1	10;10;9;9;9	8;8;7;7;7	8;8;7;7;7	>gi|209732552|gb|ACI67145.1| Peroxiredoxin [Salmo salar];>gi|209735628|gb|ACI68683.1| Peroxiredoxin [Salmo salar];>gi|213511014|ref|NP_001134858.1| Peroxiredoxin [Salmo salar];>gi|209736614|gb|ACI69176.1| Peroxiredoxin [Salmo salar];>gi|209734064|gb|ACI679	5	10	8	8	9	10	9	10	10	9	10	10	10	10	10	10	9	10	10	10	10	10	7	8	7	8	8	7	8	8	8	8	8	8	7	8	8	8	8	8	7	8	7	8
B5XGH3.1;B5XC71.1;ACI69943.1;ACI68441.1;ACI67148.1	B5XGH3.1;B5XC71.1;ACI69943.1;ACI68441.1;ACI67148.1	1;1;1;1;1	1;1;1;1;1	1;1;1;1;1	>gi|226706252|sp|B5XGH3.1|ENY2B_SALSA RecName: Full=Transcription and mRNA export factor ENY2-2; AltName: Full=Enhancer of yellow 2 transcription factor homolog B;>gi|226706253|sp|B5XC71.1|ENY2A_SALSA RecName: Full=Transcription and mRNA export factor ENY2	5	1	1	1	0	0	0	0	0	0	0	0	0	0	1	0	0	0	0	0	0	0	0	0	0	0	0	0	0	0	0	0	1	0	0	0	0	0	0	0	0	0	0	0
NP_001134347.1;ACI67158.1;ACN60215.1	NP_001134347.1;ACI67158.1;ACN60215.1	4;4;2	2;2;1	2;2;1	>gi|213511168|ref|NP_001134347.1| Ubiquitin-conjugating enzyme E2 variant 1 [Salmo salar];>gi|209732578|gb|ACI67158.1| Ubiquitin-conjugating enzyme E2 variant 1 [Salmo salar];>gi|224613272|gb|ACN60215.1| Ubiquitin-conjugating enzyme E2 variant 1 [Salmo sal	3	4	2	2	3	3	3	3	3	2	3	3	2	3	3	3	3	3	1	3	2	2	1	1	1	1	1	1	1	2	1	1	1	1	1	1	0	1	0	1	1	1	1	1
ADM16289.1;ADM16216.1;ADM16161.1;ACN12237.1;ACN09890.1;ACI70094.1;ACI69647.1;ACI69613.1;ACI69222.1;ACI67171.1;ACI68625.1	ADM16289.1;ADM16216.1;ADM16161.1;ACN12237.1;ACN09890.1;ACI70094.1;ACI69647.1;ACI69613.1;ACI69222.1;ACI67171.1	3;3;3;3;3;3;3;3;3;3;1	3;3;3;3;3;3;3;3;3;3;1	3;3;3;3;3;3;3;3;3;3;1	>gi|303668065|gb|ADM16289.1| Ictacalcin [Salmo salar];>gi|303666213|gb|ADM16216.1| Ictacalcin [Salmo salar];>gi|303664763|gb|ADM16161.1| Ictacalcin [Salmo salar];>gi|223672111|gb|ACN12237.1| Ictacalcin [Salmo salar];>gi|223646264|gb|ACN09890.1| Ictacalcin	11	3	3	3	3	2	1	1	1	2	2	2	2	3	2	1	1	1	2	2	2	2	3	2	1	1	1	2	2	2	2	3	2	1	1	1	2	2	2	2	3	2	1	1
ACI68214.1;ACI67180.1	ACI68214.1;ACI67180.1	14;14	6;6	2;2	>gi|209734690|gb|ACI68214.1| Hemoglobin subunit beta [Salmo salar];>gi|209732622|gb|ACI67180.1| Hemoglobin subunit beta [Salmo salar]	2	14	6	2	14	13	14	14	14	14	14	14	14	14	13	14	14	14	14	14	14	14	6	6	6	6	6	6	6	6	6	6	6	6	6	6	6	6	6	6	2	2	2	2
ACN12512.1;ACN10159.1;ACI67196.1;ACI66772.1;NP_001134980.1;ACI69718.1	ACN12512.1;ACN10159.1;ACI67196.1;ACI66772.1;NP_001134980.1;ACI69718.1	4;4;4;3;2;2	2;2;2;1;1;1	2;2;2;1;1;1	>gi|223672661|gb|ACN12512.1| Transgelin [Salmo salar];>gi|223646802|gb|ACN10159.1| Transgelin [Salmo salar];>gi|209732654|gb|ACI67196.1| Transgelin [Salmo salar];>gi|209731806|gb|ACI66772.1| Transgelin [Salmo salar];>gi|213512524|ref|NP_001134980.1| Transg	6	4	2	2	4	2	2	2	2	2	2	2	2	4	3	2	2	2	2	2	2	2	2	1	1	1	1	1	1	1	1	2	2	1	1	1	1	1	1	1	2	1	1	1
ACI67199.1	ACI67199.1	4	2	2	>gi|209732660|gb|ACI67199.1| Cytochrome c oxidase subunit 4 isoform 2, mitochondrial precursor [Salmo salar]	1	4	2	2	4	3	3	3	3	3	3	3	3	4	4	4	2	4	3	3	3	4	2	2	2	2	2	2	2	2	2	2	2	2	1	2	2	2	2	2	2	2	2	2
ACI67211.1	ACI67211.1	1	1	1	>gi|209732684|gb|ACI67211.1| NADH dehydrogenase 1 alpha subcomplex subunit 7 [Salmo salar]	1	1	1	1	1	1	0	1	1	1	1	1	1	1	1	1	1	1	1	1	1	1	1	1	0	1	1	1	1	1	1	1	1	1	1	1	1	1	1	1	1	1	0	1
ACI67581.1;ACI67214.1;ACM09080.1;ACI68231.1	ACI67581.1;ACI67214.1	9;9;3;3	1;1;0;1	1;1;0;1	>gi|209733424|gb|ACI67581.1| Elongation factor 1-beta [Salmo salar];>gi|209732690|gb|ACI67214.1| Elongation factor 1-beta [Salmo salar]	4	9	1	1	9	8	8	8	8	8	8	8	8	9	8	8	8	8	8	8	8	8	1	1	1	1	1	1	1	1	1	1	1	1	1	1	1	1	1	1	1	1	1	1
NP_001135320.1;ACI67219.1;ACM08497.1	NP_001135320.1;ACI67219.1;ACM08497.1	3;3;2	3;3;2	3;3;2	>gi|213514396|ref|NP_001135320.1| Abhydrolase domain-containing protein 14B [Salmo salar];>gi|209732700|gb|ACI67219.1| Abhydrolase domain-containing protein 14B [Salmo salar];>gi|221219672|gb|ACM08497.1| Abhydrolase domain-containing protein 14B [Salmo sal	3	3	3	3	3	3	3	3	3	3	3	3	3	3	3	3	2	3	3	3	3	2	3	3	3	3	3	3	3	3	3	3	3	3	2	3	3	3	3	2	3	3	3	3
NP_001134366.1;ACN12446.1;ACN10098.1;ACI67235.1	NP_001134366.1;ACN12446.1;ACN10098.1;ACI67235.1	2;2;2;2	2;2;2;2	2;2;2;2	>gi|213514724|ref|NP_001134366.1| Peptide methionine sulfoxide reductase [Salmo salar];>gi|223672529|gb|ACN12446.1| Peptide methionine sulfoxide reductase [Salmo salar];>gi|223646680|gb|ACN10098.1| Peptide methionine sulfoxide reductase [Salmo salar];>gi|2	4	2	2	2	2	2	2	2	2	2	1	2	2	2	2	2	2	1	1	1	0	2	2	2	2	2	2	2	1	2	2	2	2	2	2	1	1	1	0	2	2	2	2	2
NP_001134369.1;B9EPI1.1;B5X8S2.1;ACM09428.1;ACI67242.1	NP_001134369.1;B9EPI1.1;B5X8S2.1;ACM09428.1;ACI67242.1	1;1;1;1;1	1;1;1;1;1	1;1;1;1;1	>gi|213515320|ref|NP_001134369.1| CDGSH iron-sulfur domain-containing protein 2B [Salmo salar];>gi|290463163|sp|B9EPI1.1|CID2A_SALSA RecName: Full=CDGSH iron-sulfur domain-containing protein 2A;>gi|290463166|sp|B5X8S2.1|CID2B_SALSA RecName: Full=CDGSH iron	5	1	1	1	0	0	1	0	0	0	0	1	0	0	1	0	0	0	0	0	0	0	0	0	1	0	0	0	0	1	0	0	1	0	0	0	0	0	0	0	0	0	1	0
NP_001134372.1;ACI67251.1	NP_001134372.1;ACI67251.1	2;2	2;2	2;2	>gi|213511034|ref|NP_001134372.1| Ubiquinone biosynthesis protein COQ7 homolog [Salmo salar];>gi|209732764|gb|ACI67251.1| Ubiquinone biosynthesis protein COQ7 homolog [Salmo salar]	2	2	2	2	2	2	2	1	2	2	2	2	1	2	2	2	1	1	2	2	0	2	2	2	2	1	2	2	2	2	1	2	2	2	1	1	2	2	0	2	2	2	2	1
ACI67266.1	ACI67266.1	11	11	4	>gi|209732794|gb|ACI67266.1| Apolipoprotein A-IV precursor [Salmo salar]	1	11	11	4	11	10	8	7	8	7	7	7	7	10	8	7	9	7	9	7	8	7	11	10	8	7	8	7	7	7	7	10	8	7	9	7	9	7	8	7	4	3	3	3
ACN10456.1;ACI67269.1;NP_001134747.1;ADM16187.1;ACI68690.1;ACM09703.1;ACM09289.1	ACN10456.1;ACI67269.1;NP_001134747.1;ADM16187.1;ACI68690.1;ACM09703.1;ACM09289.1	7;7;7;7;7;5;5	7;7;7;7;7;5;5	7;7;7;7;7;5;5	>gi|223647396|gb|ACN10456.1| Probable thiopurine S-methyltransferase [Salmo salar];>gi|209732800|gb|ACI67269.1| Probable thiopurine S-methyltransferase [Salmo salar];>gi|213511680|ref|NP_001134747.1| Probable thiopurine S-methyltransferase precursor [Salmo	7	7	7	7	7	7	7	6	5	7	7	7	7	7	7	6	6	7	7	7	7	7	7	7	7	6	5	7	7	7	7	7	7	6	6	7	7	7	7	7	7	7	7	6
NP_001134379.1;ACI67274.1	NP_001134379.1;ACI67274.1	2;2	2;2	2;2	>gi|213512286|ref|NP_001134379.1| vasodilator-stimulated phosphoprotein [Salmo salar];>gi|209732810|gb|ACI67274.1| Vasodilator-stimulated phosphoprotein [Salmo salar]	2	2	2	2	2	1	2	2	2	1	2	2	2	2	1	2	1	1	1	2	2	2	2	1	2	2	2	1	2	2	2	2	1	2	1	1	1	2	2	2	2	1	2	2
NP_001134380.1;ACI67275.1;ACI67203.1;ACN12588.1;ACN10233.1	NP_001134380.1;ACI67275.1;ACI67203.1;ACN12588.1;ACN10233.1	21;21;20;17;17	21;21;20;17;17	21;21;20;17;17	>gi|213512458|ref|NP_001134380.1| Ester hydrolase C11orf54 homolog [Salmo salar];>gi|209732812|gb|ACI67275.1| Ester hydrolase C11orf54 homolog [Salmo salar];>gi|209732668|gb|ACI67203.1| Ester hydrolase C11orf54 homolog [Salmo salar];>gi|223672813|gb|ACN125	5	21	21	21	21	21	18	19	19	19	18	18	17	21	18	16	18	17	17	18	18	18	21	21	18	19	19	19	18	18	17	21	18	16	18	17	17	18	18	18	21	21	18	19
ACI67629.1;ACN12373.1;ACN10026.1;ACI69227.1;ACI67287.1;ACI68468.1;ACI68271.1;ACI69670.1;ACI66954.1;ACI69263.1	ACI67629.1;ACN12373.1;ACN10026.1;ACI69227.1;ACI67287.1;ACI68468.1;ACI68271.1;ACI69670.1;ACI66954.1;ACI69263.1	4;4;4;4;4;3;3;3;3;2	4;4;4;4;4;3;3;3;3;2	4;4;4;4;4;3;3;3;3;2	>gi|209733520|gb|ACI67629.1| 60S ribosomal protein L27 [Salmo salar];>gi|223672383|gb|ACN12373.1| 60S ribosomal protein L27 [Salmo salar];>gi|223646536|gb|ACN10026.1| 60S ribosomal protein L27 [Salmo salar];>gi|209736716|gb|ACI69227.1| 60S ribosomal protei	10	4	4	4	4	4	4	4	4	3	3	4	4	4	4	4	4	4	3	4	3	4	4	4	4	4	4	3	3	4	4	4	4	4	4	4	3	4	3	4	4	4	4	4
ACI67383.1;ACI67308.1;ACI68786.1	ACI67383.1;ACI67308.1;ACI68786.1	5;5;4	5;5;4	5;5;4	>gi|209733028|gb|ACI67383.1| Proteasome subunit beta type-6 precursor [Salmo salar];>gi|209732878|gb|ACI67308.1| Proteasome subunit beta type-6 precursor [Salmo salar];>gi|209735834|gb|ACI68786.1| Proteasome subunit beta type-6 precursor [Salmo salar]	3	5	5	5	4	5	4	4	4	4	4	3	3	4	4	4	4	4	4	4	3	4	4	5	4	4	4	4	4	3	3	4	4	4	4	4	4	4	3	4	4	5	4	4
ACI67321.1;ACI68654.1	ACI67321.1;ACI68654.1	8;7	8;7	0;0	>gi|209732904|gb|ACI67321.1| Hydroxyacyl-coenzyme A dehydrogenase, mitochondrial precursor [Salmo salar];>gi|209735570|gb|ACI68654.1| Hydroxyacyl-coenzyme A dehydrogenase, mitochondrial precursor [Salmo salar]	2	8	8	0	6	7	6	8	4	6	5	6	6	6	7	7	6	5	5	6	4	6	6	7	6	8	4	6	5	6	6	6	7	7	6	5	5	6	4	6	0	0	0	0
ACN12661.1;ACN10301.1;ACI67333.1	ACN12661.1;ACN10301.1;ACI67333.1	2;2;2	2;2;2	2;2;2	>gi|223672959|gb|ACN12661.1| NADH dehydrogenase 1 alpha subcomplex subunit 9, mitochondrial precursor [Salmo salar];>gi|223647086|gb|ACN10301.1| NADH dehydrogenase 1 alpha subcomplex subunit 9, mitochondrial precursor [Salmo salar];>gi|209732928|gb|ACI6733	3	2	2	2	1	1	2	1	1	2	1	1	1	1	1	1	1	0	1	1	1	1	1	1	2	1	1	2	1	1	1	1	1	1	1	0	1	1	1	1	1	1	2	1
ACI67339.1	ACI67339.1	15	15	15	>gi|209732940|gb|ACI67339.1| 2-amino-3-ketobutyrate coenzyme A ligase, mitochondrial precursor [Salmo salar]	1	15	15	15	11	10	12	8	13	12	12	13	13	11	11	9	10	9	10	11	10	12	11	10	12	8	13	12	12	13	13	11	11	9	10	9	10	11	10	12	11	10	12	8
ADM16272.1;ACI67351.1	ADM16272.1;ACI67351.1	16;16	16;16	2;2	>gi|303667581|gb|ADM16272.1| Carbonyl reductase 1 [Salmo salar];>gi|209732964|gb|ACI67351.1| Carbonyl reductase 1 [Salmo salar]	2	16	16	2	14	16	12	12	13	12	12	13	13	14	13	13	13	11	14	14	11	15	14	16	12	12	13	12	12	13	13	14	13	13	13	11	14	14	11	15	0	2	0	0
ACN12535.1;ACN10181.1;ACI69818.1;ACI69423.1;ACI68940.1;ACI67352.1;ACI68057.1	ACN12535.1;ACN10181.1;ACI69818.1;ACI69423.1;ACI68940.1;ACI67352.1;ACI68057.1	6;6;6;6;6;6;5	2;2;2;2;2;2;2	2;2;2;2;2;2;2	>gi|223672707|gb|ACN12535.1| ATP synthase subunit O, mitochondrial precursor [Salmo salar];>gi|223646846|gb|ACN10181.1| ATP synthase subunit O, mitochondrial precursor [Salmo salar];>gi|209737898|gb|ACI69818.1| ATP synthase subunit O, mitochondrial precurs	7	6	2	2	6	5	6	6	6	6	5	5	5	6	6	6	6	6	6	5	5	5	2	2	2	2	2	2	1	1	1	2	2	2	2	2	2	1	1	1	2	2	2	2
ACI67363.1	ACI67363.1	10	10	10	>gi|209732988|gb|ACI67363.1| Aldose reductase [Salmo salar]	1	10	10	10	7	8	7	7	7	8	9	7	9	8	8	8	7	5	6	5	7	6	7	8	7	7	7	8	9	7	9	8	8	8	7	5	6	5	7	6	7	8	7	7
ADM16055.1;ACI67647.1;ACI67373.1	ADM16055.1;ACI67647.1;ACI67373.1	4;4;4	4;4;4	3;3;3	>gi|303661891|gb|ADM16055.1| Stathmin [Salmo salar];>gi|209733556|gb|ACI67647.1| Stathmin [Salmo salar];>gi|209733008|gb|ACI67373.1| Stathmin [Salmo salar]	3	4	4	3	1	1	3	2	3	3	2	1	2	3	4	4	4	2	4	4	2	4	1	1	3	2	3	3	2	1	2	3	4	4	4	2	4	4	2	4	1	1	2	1
NP_001134400.1;ACI67378.1	NP_001134400.1;ACI67378.1	1;1	1;1	1;1	>gi|213510976|ref|NP_001134400.1| osteoclast-stimulating factor 1 [Salmo salar];>gi|209733018|gb|ACI67378.1| Osteoclast-stimulating factor 1 [Salmo salar]	2	1	1	1	1	1	1	1	0	1	1	1	1	1	1	1	1	1	1	1	1	1	1	1	1	1	0	1	1	1	1	1	1	1	1	1	1	1	1	1	1	1	1	1
ACI67379.1	ACI67379.1	8	1	1	>gi|209733020|gb|ACI67379.1| Proteasome subunit alpha type-1 [Salmo salar]	1	8	1	1	7	6	5	5	5	4	4	4	4	8	7	5	4	4	4	5	5	3	1	1	1	0	0	0	0	0	0	1	1	0	0	0	0	0	0	0	1	1	1	0
ACI67390.1;ACM08411.1;ACI34053.1;ABW77497.1	ACI67390.1;ACM08411.1;ACI34053.1;ABW77497.1	4;3;3;3	4;3;3;3	4;3;3;3	>gi|209733042|gb|ACI67390.1| Pyridoxine-5-phosphate oxidase [Salmo salar];>gi|221219500|gb|ACM08411.1| Pyridoxine-5-phosphate oxidase [Salmo salar];>gi|209155642|gb|ACI34053.1| Pyridoxine-5-phosphate oxidase [Salmo salar];>gi|158702300|gb|ABW77497.1| pyrid	4	4	4	4	4	4	3	3	3	2	3	3	3	3	3	2	3	3	2	3	3	3	4	4	3	3	3	2	3	3	3	3	3	2	3	3	2	3	3	3	4	4	3	3
ACN12336.1;ACN09989.1;ACM09783.1;ACI68934.1;ACI68847.1;ACI68326.1;ACI67787.1;ACI67528.1;ACI67393.1	ACN12336.1;ACN09989.1;ACM09783.1;ACI68934.1;ACI68847.1;ACI68326.1;ACI67787.1;ACI67528.1;ACI67393.1	1;1;1;1;1;1;1;1;1	1;1;1;1;1;1;1;1;1	1;1;1;1;1;1;1;1;1	>gi|223672309|gb|ACN12336.1| NADH dehydrogenase 1 alpha subcomplex subunit 5 [Salmo salar];>gi|223646462|gb|ACN09989.1| NADH dehydrogenase 1 alpha subcomplex subunit 5 [Salmo salar];>gi|221222244|gb|ACM09783.1| NADH dehydrogenase 1 alpha subcomplex subunit	9	1	1	1	1	1	1	1	1	1	1	1	1	1	1	1	1	1	1	1	1	1	1	1	1	1	1	1	1	1	1	1	1	1	1	1	1	1	1	1	1	1	1	1
NP_001134415.1;ACI67419.1	NP_001134415.1;ACI67419.1	3;3	3;3	3;3	>gi|213513512|ref|NP_001134415.1| Annexin A3 [Salmo salar];>gi|209733100|gb|ACI67419.1| Annexin A3 [Salmo salar]	2	3	3	3	1	1	1	1	1	1	2	1	1	2	1	1	1	2	1	1	1	1	1	1	1	1	1	1	2	1	1	2	1	1	1	2	1	1	1	1	1	1	1	1
NP_001134416.1;ACI69727.1;ACI67424.1	NP_001134416.1;ACI69727.1;ACI67424.1	3;3;3	3;3;3	3;3;3	>gi|213513670|ref|NP_001134416.1| eukaryotic translation initiation factor 3 subunit G [Salmo salar];>gi|209737716|gb|ACI69727.1| Eukaryotic translation initiation factor 3 subunit G [Salmo salar];>gi|209733110|gb|ACI67424.1| Eukaryotic translation initiat	3	3	3	3	2	2	1	1	1	0	1	1	1	3	2	2	2	2	1	1	2	1	2	2	1	1	1	0	1	1	1	3	2	2	2	2	1	1	2	1	2	2	1	1
ACI67441.1	ACI67441.1	5	5	0	>gi|209733144|gb|ACI67441.1| 14 kDa phosphohistidine phosphatase [Salmo salar]	1	5	5	0	3	3	5	4	4	4	4	2	4	3	4	3	4	3	3	3	3	2	3	3	5	4	4	4	4	2	4	3	4	3	4	3	3	3	3	2	0	0	0	0
ACN11078.1;ACI67446.1;ACI70091.1	ACN11078.1;ACI67446.1	13;13;2	13;13;2	9;9;2	>gi|223648640|gb|ACN11078.1| Aldose reductase [Salmo salar];>gi|209733154|gb|ACI67446.1| Aldose reductase [Salmo salar]	3	13	13	9	11	10	7	7	11	9	9	10	9	11	9	8	8	6	11	10	7	10	11	10	7	7	11	9	9	10	9	11	9	8	8	6	11	10	7	10	8	8	5	6
NP_001135324.1;ACI67448.1	NP_001135324.1;ACI67448.1	1;1	1;1	1;1	>gi|213515154|ref|NP_001135324.1| Pterin-4-alpha-carbinolamine dehydratase 2 [Salmo salar];>gi|209733158|gb|ACI67448.1| Pterin-4-alpha-carbinolamine dehydratase 2 [Salmo salar]	2	1	1	1	1	0	0	0	0	0	0	0	0	0	0	0	0	0	0	0	0	0	1	0	0	0	0	0	0	0	0	0	0	0	0	0	0	0	0	0	1	0	0	0
ACI67450.1;ADM16064.1;ACI67336.1	ACI67450.1;ADM16064.1;ACI67336.1	6;3;3	6;3;3	3;1;1	>gi|209733162|gb|ACI67450.1| Proteasome subunit beta type-4 precursor [Salmo salar];>gi|303662096|gb|ADM16064.1| Proteasome subunit beta type-4 precursor [Salmo salar];>gi|209732934|gb|ACI67336.1| Proteasome subunit beta type-4 precursor [Salmo salar]	3	6	6	3	5	5	4	4	4	4	4	5	4	5	4	4	3	4	5	4	4	4	5	5	4	4	4	4	4	5	4	5	4	4	3	4	5	4	4	4	2	2	2	2
NP_001134426.1;ACI68836.1;ACI67466.1;ACI66232.1	NP_001134426.1;ACI68836.1;ACI67466.1;ACI66232.1	9;9;9;5	9;9;9;5	1;1;1;1	>gi|213515284|ref|NP_001134426.1| Elongation factor 1-beta [Salmo salar];>gi|209735934|gb|ACI68836.1| Elongation factor 1-beta [Salmo salar];>gi|209733194|gb|ACI67466.1| Elongation factor 1-beta [Salmo salar];>gi|209730726|gb|ACI66232.1| Elongation factor	4	9	9	1	9	8	8	7	8	8	8	8	8	9	7	7	7	7	8	8	7	7	9	8	8	7	8	8	8	8	8	9	7	7	7	7	8	8	7	7	1	1	1	0
NP_001134432.1;ADM16120.1;ACI67478.1	NP_001134432.1;ADM16120.1;ACI67478.1	8;8;8	8;8;8	8;8;8	>gi|213511474|ref|NP_001134432.1| Proteasome subunit alpha type-5 [Salmo salar];>gi|303663916|gb|ADM16120.1| Proteasome subunit alpha type-5 [Salmo salar];>gi|209733218|gb|ACI67478.1| Proteasome subunit alpha type-5 [Salmo salar]	3	8	8	8	8	7	8	8	7	7	8	8	8	8	8	8	8	8	7	8	8	8	8	7	8	8	7	7	8	8	8	8	8	8	8	8	7	8	8	8	8	7	8	8
NP_001134437.1;ADM16030.1;ACM09794.1;ACM09779.1;ACM09564.1;ACM09274.1;ACI67506.1;ACM09656.1	NP_001134437.1;ADM16030.1;ACM09794.1;ACM09779.1;ACM09564.1;ACM09274.1;ACI67506.1;ACM09656.1	3;3;3;3;3;3;3;2	3;3;3;3;3;3;3;2	3;3;3;3;3;3;3;2	>gi|213512347|ref|NP_001134437.1| S-phase kinase-associated protein 1 [Salmo salar];>gi|303661333|gb|ADM16030.1| S-phase kinase-associated protein 1 [Salmo salar];>gi|221222266|gb|ACM09794.1| S-phase kinase-associated protein 1 [Salmo salar];>gi|221222236|	8	3	3	3	2	3	2	2	2	2	2	2	2	2	3	2	2	2	2	2	2	2	2	3	2	2	2	2	2	2	2	2	3	2	2	2	2	2	2	2	2	3	2	2
ADM16033.1;ACI69126.1;ACI67512.1;ACI68823.1	ADM16033.1;ACI69126.1;ACI67512.1;ACI68823.1	2;2;2;2	2;2;2;2	2;2;2;2	>gi|303661347|gb|ADM16033.1| Microsomal glutathione S-transferase 3 [Salmo salar];>gi|209736514|gb|ACI69126.1| Microsomal glutathione S-transferase 3 [Salmo salar];>gi|209733286|gb|ACI67512.1| Microsomal glutathione S-transferase 3 [Salmo salar];>gi|209735	4	2	2	2	2	2	1	2	2	1	2	2	2	1	1	2	1	1	2	1	1	2	2	2	1	2	2	1	2	2	2	1	1	2	1	1	2	1	1	2	2	2	1	2
NP_001134438.1;ACI67513.1	NP_001134438.1;ACI67513.1	10;10	10;10	10;10	>gi|213512522|ref|NP_001134438.1| Dehydrogenase/reductase SDR family member 4 [Salmo salar];>gi|209733288|gb|ACI67513.1| Dehydrogenase/reductase SDR family member 4 [Salmo salar]	2	10	10	10	9	9	8	9	10	9	9	10	9	9	7	10	10	9	9	10	9	10	9	9	8	9	10	9	9	10	9	9	7	10	10	9	9	10	9	10	9	9	8	9
NP_001134477.1;ACM09683.1;ACM09454.1;ACM08584.1;ACM08276.1;ACI67675.1;ACI67532.1;ACN12314.1;ACN09967.1	NP_001134477.1;ACM09683.1;ACM09454.1;ACM08584.1;ACM08276.1;ACI67675.1;ACI67532.1;ACN12314.1;ACN09967.1	4;4;4;4;4;4;4;4;4	4;4;4;4;4;4;4;4;4	4;4;4;4;4;4;4;4;4	>gi|213514016|ref|NP_001134477.1| Activated RNA polymerase II transcriptional coactivator p15 [Salmo salar];>gi|221222044|gb|ACM09683.1| Activated RNA polymerase II transcriptional coactivator p15 [Salmo salar];>gi|221221586|gb|ACM09454.1| Activated RNA po	9	4	4	4	3	2	3	4	2	3	4	4	4	3	3	3	4	3	3	3	3	4	3	2	3	4	2	3	4	4	4	3	3	3	4	3	3	3	3	4	3	2	3	4
ACI67534.1	ACI67534.1	10	10	6	>gi|209733330|gb|ACI67534.1| Peroxiredoxin-4 [Salmo salar]	1	10	10	6	9	8	7	8	9	7	7	9	6	9	8	7	8	7	7	8	7	9	9	8	7	8	9	7	7	9	6	9	8	7	8	7	7	8	7	9	6	5	5	5
ACI69665.1;ACI67644.1;ACI67551.1;ACN10703.1;ACI33973.1	ACI69665.1;ACI67644.1;ACI67551.1	8;8;8;1;1	8;8;8;1;1	4;4;4;0;0	>gi|209737592|gb|ACI69665.1| Heterogeneous nuclear ribonucleoprotein A0 [Salmo salar];>gi|209733550|gb|ACI67644.1| Heterogeneous nuclear ribonucleoprotein A0 [Salmo salar];>gi|209733364|gb|ACI67551.1| Heterogeneous nuclear ribonucleoprotein A0 [Salmo salar	5	8	8	4	8	6	8	7	7	8	6	6	6	8	7	7	6	7	7	7	6	4	8	6	8	7	7	8	6	6	6	8	7	7	6	7	7	7	6	4	4	3	4	4
ACI68005.1;ACI67792.1;ACI67557.1	ACI68005.1;ACI67792.1;ACI67557.1	3;3;3	3;3;3	3;3;3	>gi|209734272|gb|ACI68005.1| Proteasome subunit beta type-7 precursor [Salmo salar];>gi|209733846|gb|ACI67792.1| Proteasome subunit beta type-7 precursor [Salmo salar];>gi|209733376|gb|ACI67557.1| Proteasome subunit beta type-7 precursor [Salmo salar]	3	3	3	3	3	3	2	1	3	3	3	3	3	3	3	3	3	2	3	3	2	3	3	3	2	1	3	3	3	3	3	3	3	3	3	2	3	3	2	3	3	3	2	1
NP_001134459.1;ACM08680.1;ACM08501.1;ACI67614.1;ACI67564.1	NP_001134459.1;ACM08680.1;ACM08501.1;ACI67614.1;ACI67564.1	2;2;2;2;2	2;2;2;2;2	2;2;2;2;2	>gi|213511020|ref|NP_001134459.1| Tubulin-specific chaperone A [Salmo salar];>gi|221220038|gb|ACM08680.1| Tubulin-specific chaperone A [Salmo salar];>gi|221219680|gb|ACM08501.1| Tubulin-specific chaperone A [Salmo salar];>gi|209733490|gb|ACI67614.1| Tubuli	5	2	2	2	2	1	1	1	1	1	1	1	1	2	1	1	1	1	0	0	1	1	2	1	1	1	1	1	1	1	1	2	1	1	1	1	0	0	1	1	2	1	1	1
ACI67571.1	ACI67571.1	13	13	13	>gi|209733404|gb|ACI67571.1| Peroxiredoxin-6 [Salmo salar]	1	13	13	13	12	12	11	12	12	12	12	11	12	12	12	12	11	11	12	12	11	11	12	12	11	12	12	12	12	11	12	12	12	12	11	11	12	12	11	11	12	12	11	12
NP_001134971.1;ACI69684.1;ACI69244.1;ACI67762.1;ACI67575.1;ACI67984.1;ACI66088.1;ACI66683.1	NP_001134971.1;ACI69684.1;ACI69244.1;ACI67762.1;ACI67575.1;ACI67984.1;ACI66088.1	4;4;4;4;4;3;2;1	4;4;4;4;4;3;2;1	4;4;4;4;4;3;2;1	>gi|213511060|ref|NP_001134971.1| Thioredoxin domain-containing protein 17 [Salmo salar];>gi|209737630|gb|ACI69684.1| Thioredoxin domain-containing protein 17 [Salmo salar];>gi|209736750|gb|ACI69244.1| Thioredoxin domain-containing protein 17 [Salmo salar]	8	4	4	4	3	4	3	2	3	3	2	3	2	3	3	2	2	2	3	3	2	3	3	4	3	2	3	3	2	3	2	3	3	2	2	2	3	3	2	3	3	4	3	2
ACI69675.1;ACI69161.1;ACI68966.1;ACI68682.1;ACI67613.1;ACN12480.1;ACN10129.1	ACI69675.1;ACI69161.1;ACI68966.1;ACI68682.1;ACI67613.1;ACN12480.1;ACN10129.1	4;4;4;4;4;3;3	4;4;4;4;4;3;3	1;1;1;1;1;1;1	>gi|209737612|gb|ACI69675.1| Actin-related protein 2/3 complex subunit 4 [Salmo salar];>gi|209736584|gb|ACI69161.1| Actin-related protein 2/3 complex subunit 4 [Salmo salar];>gi|209736194|gb|ACI68966.1| Actin-related protein 2/3 complex subunit 4 [Salmo sa	7	4	4	1	4	4	4	3	4	4	3	3	3	4	4	4	4	3	3	3	2	3	4	4	4	3	4	4	3	3	3	4	4	4	4	3	3	3	2	3	1	1	1	1
ACI67631.1;NP_001134759.1;ACN12589.1;ACN10234.1;ACI68738.1;ACH70783.1	ACI67631.1;NP_001134759.1;ACN12589.1;ACN10234.1;ACI68738.1;ACH70783.1	4;3;3;3;3;3	4;3;3;3;3;3	4;3;3;3;3;3	>gi|209733524|gb|ACI67631.1| Synaptosomal-associated protein 29 [Salmo salar];>gi|213513784|ref|NP_001134759.1| Synaptosomal-associated protein 29 [Salmo salar];>gi|223672815|gb|ACN12589.1| Synaptosomal-associated protein 29 [Salmo salar];>gi|223646952|gb|	6	4	4	4	1	2	2	3	2	2	2	1	2	3	3	3	2	1	3	2	2	1	1	2	2	3	2	2	2	1	2	3	3	3	2	1	3	2	2	1	1	2	2	3
ACI67639.1	ACI67639.1	5	5	2	>gi|209733540|gb|ACI67639.1| NHP2-like protein 1 [Salmo salar]	1	5	5	2	5	4	5	4	3	4	4	3	4	5	5	5	4	3	4	4	4	4	5	4	5	4	3	4	4	3	4	5	5	5	4	3	4	4	4	4	2	1	2	2
NP_001134944.1;ADM16117.1;ACI69600.1;ACI67658.1;ADM16204.1;ACI67152.1;ACM09222.1;ACI69202.1;ACI66990.1;ADM15991.1;ACI67535.1	NP_001134944.1;ADM16117.1;ACI69600.1;ACI67658.1;ADM16204.1;ACI67152.1;ACM09222.1;ACI69202.1;ACI66990.1	16;16;16;16;15;15;15;14;9;2;2	16;16;16;16;15;15;15;14;9;2;2	16;16;16;16;15;15;15;14;9;2;2	>gi|213511516|ref|NP_001134944.1| glutathione S-transferase omega 1 [Salmo salar];>gi|303663771|gb|ADM16117.1| Glutathione transferase omega-1 [Salmo salar];>gi|209737462|gb|ACI69600.1| Glutathione transferase omega-1 [Salmo salar];>gi|209733578|gb|ACI6765	11	16	16	16	15	15	11	11	10	12	10	12	11	14	12	11	9	11	10	12	10	11	15	15	11	11	10	12	10	12	11	14	12	11	9	11	10	12	10	11	15	15	11	11
NP_001134472.1;ACI67660.1	NP_001134472.1;ACI67660.1	2;2	2;2	2;2	>gi|213513175|ref|NP_001134472.1| Prefoldin subunit 2 [Salmo salar];>gi|209733582|gb|ACI67660.1| Prefoldin subunit 2 [Salmo salar]	2	2	2	2	2	2	1	2	2	1	2	2	2	2	2	2	2	1	2	2	2	2	2	2	1	2	2	1	2	2	2	2	2	2	2	1	2	2	2	2	2	2	1	2
NP_001134479.1;ACI67690.1;ACI68753.1	NP_001134479.1;ACI67690.1;ACI68753.1	8;8;6	8;8;6	8;8;6	>gi|213514354|ref|NP_001134479.1| Haloacid dehalogenase-like hydrolase domain-containing protein 1A [Salmo salar];>gi|209733642|gb|ACI67690.1| Haloacid dehalogenase-like hydrolase domain-containing protein 1A [Salmo salar];>gi|209735768|gb|ACI68753.1| Halo	3	8	8	8	4	5	7	6	4	5	4	4	5	5	6	6	5	5	5	5	5	5	4	5	7	6	4	5	4	4	5	5	6	6	5	5	5	5	5	5	4	5	7	6
ACI67693.1	ACI67693.1	1	1	1	>gi|209733648|gb|ACI67693.1| NADH dehydrogenase flavoprotein 3, mitochondrial precursor [Salmo salar]	1	1	1	1	1	1	1	1	1	1	1	1	1	1	1	1	1	1	1	1	1	1	1	1	1	1	1	1	1	1	1	1	1	1	1	1	1	1	1	1	1	1	1	1
NP_001134480.1;ACI67694.1	NP_001134480.1;ACI67694.1	1;1	1;1	1;1	>gi|213514516|ref|NP_001134480.1| H/ACA ribonucleoprotein complex subunit 1 [Salmo salar];>gi|209733650|gb|ACI67694.1| H/ACA ribonucleoprotein complex subunit 1 [Salmo salar]	2	1	1	1	1	1	1	1	0	1	1	1	1	1	1	1	1	1	1	0	1	1	1	1	1	1	0	1	1	1	1	1	1	1	1	1	1	0	1	1	1	1	1	1
ACI67716.1;ACI68617.1	ACI67716.1;ACI68617.1	1;1	1;1	1;1	>gi|209733694|gb|ACI67716.1| Glycine cleavage system H protein, mitochondrial precursor [Salmo salar];>gi|209735496|gb|ACI68617.1| Glycine cleavage system H protein, mitochondrial precursor [Salmo salar]	2	1	1	1	1	1	1	1	1	1	1	1	1	1	1	1	1	1	1	1	1	1	1	1	1	1	1	1	1	1	1	1	1	1	1	1	1	1	1	1	1	1	1	1
ACI67717.1	ACI67717.1	1	1	1	>gi|209733696|gb|ACI67717.1| Ras-related protein Rab-28 [Salmo salar]	1	1	1	1	0	0	0	0	0	0	0	0	1	0	1	0	1	0	0	0	0	1	0	0	0	0	0	0	0	0	1	0	1	0	1	0	0	0	0	1	0	0	0	0
AGH92582.1;ACN12268.1;ACN09921.1;ACI67719.1	AGH92582.1;ACN12268.1;ACN09921.1;ACI67719.1	1;1;1;1	1;1;1;1	1;1;1;1	>gi|469832460|gb|AGH92582.1| cytochrome b-c1 complex subunit 9 [Salmo salar];>gi|223672173|gb|ACN12268.1| Cytochrome b-c1 complex subunit 9 [Salmo salar];>gi|223646326|gb|ACN09921.1| Cytochrome b-c1 complex subunit 9 [Salmo salar];>gi|209733700|gb|ACI67719	4	1	1	1	1	1	1	1	1	1	1	1	1	1	1	1	1	1	1	1	1	1	1	1	1	1	1	1	1	1	1	1	1	1	1	1	1	1	1	1	1	1	1	1
NP_001134585.1;ADM16240.1;ACI69954.1;ACI69499.1;ACI68109.1;ACI67725.1;ACI67683.1	NP_001134585.1;ADM16240.1;ACI69954.1;ACI69499.1;ACI68109.1;ACI67725.1;ACI67683.1	2;2;2;2;2;2;1	2;2;2;2;2;2;1	2;2;2;2;2;2;1	>gi|213514416|ref|NP_001134585.1| signal recognition particle 19 kDa protein [Salmo salar];>gi|303666761|gb|ADM16240.1| Signal recognition particle 19 kDa protein [Salmo salar];>gi|209738170|gb|ACI69954.1| Signal recognition particle 19 kDa protein [Salmo	7	2	2	2	2	2	1	1	2	0	2	2	1	2	0	2	2	2	2	2	2	2	2	2	1	1	2	0	2	2	1	2	0	2	2	2	2	2	2	2	2	2	1	1
ACI68303.1;ACI67726.1;ACI66835.1;ACI68618.1	ACI68303.1;ACI67726.1;ACI66835.1;ACI68618.1	6;6;5;4	6;6;5;4	6;6;5;4	>gi|209734868|gb|ACI68303.1| Low molecular weight phosphotyrosine protein phosphatase [Salmo salar];>gi|209733714|gb|ACI67726.1| Low molecular weight phosphotyrosine protein phosphatase [Salmo salar];>gi|209731932|gb|ACI66835.1| Low molecular weight phosph	4	6	6	6	6	6	5	5	4	6	5	4	4	6	6	6	5	4	5	6	5	5	6	6	5	5	4	6	5	4	4	6	6	6	5	4	5	6	5	5	6	6	5	5
NP_001134489.1;ACN12713.1;ACN10353.1;ACI67728.1	NP_001134489.1;ACN12713.1;ACN10353.1;ACI67728.1	7;7;7;7	7;7;7;7	6;6;6;6	>gi|213511298|ref|NP_001134489.1| Ribonuclease UK114 [Salmo salar];>gi|223673063|gb|ACN12713.1| Ribonuclease UK114 [Salmo salar];>gi|223647190|gb|ACN10353.1| Ribonuclease UK114 [Salmo salar];>gi|209733718|gb|ACI67728.1| Ribonuclease UK114 [Salmo salar]	4	7	7	6	7	6	6	6	6	6	6	7	5	7	7	7	6	5	6	6	5	7	7	6	6	6	6	6	6	7	5	7	7	7	6	5	6	6	5	7	6	5	5	5
ACM09320.1;ACI67735.1;AAG12207.1;AAG10396.1	ACM09320.1;ACI67735.1;AAG12207.1;AAG10396.1	7;7;4;4	7;7;4;4	7;7;4;4	>gi|221221318|gb|ACM09320.1| Lysozyme C II precursor [Salmo salar];>gi|209733732|gb|ACI67735.1| Lysozyme C II precursor [Salmo salar];>gi|10047367|gb|AAG12207.1| lysozyme [Salmo salar];>gi|9971739|gb|AAG10396.1|AF179305_1 lysozyme [Salmo salar]	4	7	7	7	5	7	6	6	5	5	5	7	6	5	5	5	3	4	4	1	0	1	5	7	6	6	5	5	5	7	6	5	5	5	3	4	4	1	0	1	5	7	6	6
ACM09614.1;ADM16268.1;ACI67738.1;ACM09753.1;ACN12460.1;ACN10111.1;ACN10561.1;ACI69152.1	ACM09614.1;ADM16268.1;ACI67738.1;ACM09753.1;ACN12460.1;ACN10111.1;ACN10561.1;ACI69152.1	3;3;3;2;2;2;2;2	3;3;3;2;2;2;2;2	3;3;3;2;2;2;2;2	>gi|221221906|gb|ACM09614.1| THO complex subunit 4 [Salmo salar];>gi|303667317|gb|ADM16268.1| THO complex subunit 4 [Salmo salar];>gi|209733738|gb|ACI67738.1| THO complex subunit 4 [Salmo salar];>gi|221222184|gb|ACM09753.1| THO complex subunit 4 [Salmo sal	8	3	3	3	3	2	2	2	2	2	2	2	2	3	2	2	2	2	2	2	2	2	3	2	2	2	2	2	2	2	2	3	2	2	2	2	2	2	2	2	3	2	2	2
ACI67739.1;NP_001134036.1;ACI34356.1	ACI67739.1;NP_001134036.1;ACI34356.1	2;1;1	2;1;1	2;1;1	>gi|209733740|gb|ACI67739.1| Hydroxyacylglutathione hydrolase [Salmo salar];>gi|213512262|ref|NP_001134036.1| Hydroxyacylglutathione hydrolase [Salmo salar];>gi|209156248|gb|ACI34356.1| Hydroxyacylglutathione hydrolase [Salmo salar]	3	2	2	2	2	2	1	2	1	1	1	1	2	2	1	1	1	1	1	1	1	2	2	2	1	2	1	1	1	1	2	2	1	1	1	1	1	1	1	2	2	2	1	2
NP_001134493.1;ACN62250.1;ACN12592.1;ACN10237.1;ACI67747.1;ACN12774.1;ACN10409.1	NP_001134493.1;ACN62250.1;ACN12592.1;ACN10237.1;ACI67747.1	11;11;11;11;11;3;3	11;11;11;11;11;3;3	11;11;11;11;11;3;3	>gi|213512026|ref|NP_001134493.1| Alcohol dehydrogenase class-3 [Salmo salar];>gi|224747157|gb|ACN62250.1| alcohol dehydrogenase class 3 [Salmo salar];>gi|223672821|gb|ACN12592.1| Alcohol dehydrogenase class-3 [Salmo salar];>gi|223646958|gb|ACN10237.1| Alc	7	11	11	11	9	7	7	8	6	6	5	5	5	10	7	8	5	5	6	6	4	5	9	7	7	8	6	6	5	5	5	10	7	8	5	5	6	6	4	5	9	7	7	8
ACI67752.1	ACI67752.1	7	7	5	>gi|209733766|gb|ACI67752.1| canopy homolog 2 precursor [Salmo salar]	1	7	7	5	2	5	4	4	3	4	4	4	4	2	4	4	3	5	3	2	3	4	2	5	4	4	3	4	4	4	4	2	4	4	3	5	3	2	3	4	1	4	4	3
NP_001134503.1;ACN12748.1;ACN10386.1;ACI67782.1	NP_001134503.1;ACN12748.1;ACN10386.1;ACI67782.1	5;5;5;5	5;5;5;5	5;5;5;5	>gi|213513766|ref|NP_001134503.1| 26S proteasome non-ATPase regulatory subunit 8 [Salmo salar];>gi|223673133|gb|ACN12748.1| 26S proteasome non-ATPase regulatory subunit 8 [Salmo salar];>gi|223647256|gb|ACN10386.1| 26S proteasome non-ATPase regulatory subun	4	5	5	5	5	5	4	5	3	3	3	3	3	5	5	5	4	5	3	3	4	3	5	5	4	5	3	3	3	3	3	5	5	5	4	5	3	3	4	3	5	5	4	5
ACI67786.1;ACI67965.1	ACI67786.1;ACI67965.1	6;6	6;6	6;6	>gi|209733834|gb|ACI67786.1| Complement component 1 Q subcomponent-binding protein, mitochondrial precursor [Salmo salar];>gi|209734192|gb|ACI67965.1| Complement component 1 Q subcomponent-binding protein, mitochondrial precursor [Salmo salar]	2	6	6	6	4	4	5	3	6	6	6	6	3	3	3	3	4	4	4	5	3	2	4	4	5	3	6	6	6	6	3	3	3	3	4	4	4	5	3	2	4	4	5	3
ACI67788.1	ACI67788.1	7	1	1	>gi|209733838|gb|ACI67788.1| NADH dehydrogenase iron-sulfur protein 3, mitochondrial precursor [Salmo salar]	1	7	1	1	2	3	4	4	4	6	6	5	5	3	4	4	4	2	4	4	4	5	0	0	0	0	0	0	1	0	0	0	0	0	0	0	0	0	0	0	0	0	0	0
AGH92632.1;ADM16179.1;ACM08327.1;ACI68686.1;ACI68306.1;ACI67791.1;ACI69381.1;ADM15989.1;ACI67204.1;ACN12639.1;ACN10281.1	AGH92632.1;ADM16179.1;ACM08327.1;ACI68686.1;ACI68306.1;ACI67791.1;ACI69381.1;ADM15989.1;ACI67204.1	7;7;7;7;7;7;5;5;5;1;1	7;7;7;7;7;7;5;5;5;1;1	7;7;7;7;7;7;5;5;5;1;1	>gi|469832560|gb|AGH92632.1| translationally-controlled tumor like protein [Salmo salar];>gi|303665196|gb|ADM16179.1| Translationally-controlled tumor protein [Salmo salar];>gi|221219332|gb|ACM08327.1| Translationally-controlled tumor protein [Salmo salar]	11	7	7	7	6	6	7	4	6	5	5	5	6	7	7	7	6	5	6	6	5	6	6	6	7	4	6	5	5	5	6	7	7	7	6	5	6	6	5	6	6	6	7	4
ACN12447.1;ACN10099.1;ACI67795.1	ACN12447.1;ACN10099.1;ACI67795.1	11;11;11	2;2;2	2;2;2	>gi|223672531|gb|ACN12447.1| 40S ribosomal protein S3 [Salmo salar];>gi|223646682|gb|ACN10099.1| 40S ribosomal protein S3 [Salmo salar];>gi|209733852|gb|ACI67795.1| 40S ribosomal protein S3 [Salmo salar]	3	11	2	2	11	11	10	10	10	10	11	10	10	11	10	10	11	10	10	10	11	9	2	2	2	1	2	2	2	2	2	2	2	2	2	1	2	2	2	1	2	2	2	1
ACI67800.1;ACI68027.1;ADM16282.1;ACI69137.1;ACI67668.1;ACI67335.1;ACI66607.1;ACI66011.1	ACI67800.1;ACI68027.1	3;2;1;1;1;1;1;1	3;2;1;1;1;1;1;1	3;2;1;1;1;1;1;1	>gi|209733862|gb|ACI67800.1| ATPase inhibitor, mitochondrial precursor [Salmo salar];>gi|209734316|gb|ACI68027.1| ATPase inhibitor, mitochondrial precursor [Salmo salar]	8	3	3	3	2	2	2	3	2	2	2	2	2	2	2	2	1	2	2	2	2	2	2	2	2	3	2	2	2	2	2	2	2	2	1	2	2	2	2	2	2	2	2	3
NP_001134510.1;ACI67828.1	NP_001134510.1;ACI67828.1	3;3	3;3	3;3	>gi|213514872|ref|NP_001134510.1| bolA-like protein 1 [Salmo salar];>gi|209733918|gb|ACI67828.1| BolA-like protein 1 [Salmo salar]	2	3	3	3	2	2	3	3	2	3	1	2	1	2	2	2	2	2	2	2	1	2	2	2	3	3	2	3	1	2	1	2	2	2	2	2	2	2	1	2	2	2	3	3
NP_001134512.1;ACI67830.1	NP_001134512.1;ACI67830.1	4;4	4;4	4;4	>gi|213515230|ref|NP_001134512.1| Dehydrogenase/reductase SDR family member 11 [Salmo salar];>gi|209733922|gb|ACI67830.1| Dehydrogenase/reductase SDR family member 11 precursor [Salmo salar]	2	4	4	4	4	4	3	3	3	3	3	3	3	4	2	3	3	3	3	2	3	3	4	4	3	3	3	3	3	3	3	4	2	3	3	3	3	2	3	3	4	4	3	3
ACI67838.1	ACI67838.1	9	9	9	>gi|209733938|gb|ACI67838.1| Catechol-O-methyltransferase domain-containing protein 1 [Salmo salar]	1	9	9	9	9	7	6	8	9	8	9	9	9	9	8	8	9	9	9	9	8	9	9	7	6	8	9	8	9	9	9	9	8	8	9	9	9	9	8	9	9	7	6	8
NP_001135360.1;ADM16265.1;ACI69220.1;ACI67841.1	NP_001135360.1;ADM16265.1;ACI69220.1;ACI67841.1	6;6;6;6	6;6;6;6	6;6;6;6	>gi|213515336|ref|NP_001135360.1| 26S proteasome non-ATPase regulatory subunit 14 [Salmo salar];>gi|303667311|gb|ADM16265.1| 26S proteasome non-ATPase regulatory subunit 14 [Salmo salar];>gi|209736702|gb|ACI69220.1| 26S proteasome non-ATPase regulatory sub	4	6	6	6	4	4	4	5	6	5	4	5	4	4	4	5	5	4	6	6	4	5	4	4	4	5	6	5	4	5	4	4	4	5	5	4	6	6	4	5	4	4	4	5
ACI69493.1;ACI69463.1;ACI67850.1;ACN12296.1;ACN09949.1	ACI69493.1;ACI69463.1;ACI67850.1;ACN12296.1;ACN09949.1	2;2;2;2;2	2;2;2;2;2	2;2;2;2;2	>gi|209737248|gb|ACI69493.1| ATP synthase subunit f, mitochondrial [Salmo salar];>gi|209737188|gb|ACI69463.1| ATP synthase subunit f, mitochondrial [Salmo salar];>gi|209733962|gb|ACI67850.1| ATP synthase subunit f, mitochondrial [Salmo salar];>gi|223672229	5	2	2	2	2	2	2	2	2	2	2	2	2	2	2	2	2	2	2	2	2	2	2	2	2	2	2	2	2	2	2	2	2	2	2	2	2	2	2	2	2	2	2	2
ACI67851.1	ACI67851.1	3	3	2	>gi|209733964|gb|ACI67851.1| Ubiquinone biosynthesis protein COQ9, mitochondrial precursor [Salmo salar]	1	3	3	2	2	2	3	2	1	2	3	3	2	2	2	2	3	3	2	3	3	2	2	2	3	2	1	2	3	3	2	2	2	2	3	3	2	3	3	2	2	2	2	2
NP_001134719.1;ACI69294.1;ACI68576.1;ACI68157.1;ACI67872.1;ACI68927.1	NP_001134719.1;ACI69294.1;ACI68576.1;ACI68157.1;ACI67872.1;ACI68927.1	2;2;2;2;2;1	2;2;2;2;2;1	2;2;2;2;2;1	>gi|213511678|ref|NP_001134719.1| Glutaredoxin-1 [Salmo salar];>gi|209736850|gb|ACI69294.1| Glutaredoxin-1 [Salmo salar];>gi|209735414|gb|ACI68576.1| Glutaredoxin-1 [Salmo salar];>gi|209734576|gb|ACI68157.1| Glutaredoxin-1 [Salmo salar];>gi|209734006|gb|AC	6	2	2	2	1	2	1	1	1	1	1	1	1	1	1	1	1	1	1	1	1	1	1	2	1	1	1	1	1	1	1	1	1	1	1	1	1	1	1	1	1	2	1	1
NP_001134524.1;ACI67878.1	NP_001134524.1;ACI67878.1	7;7	7;7	7;7	>gi|213512678|ref|NP_001134524.1| peroxisomal trans-2-enoyl-CoA reductase [Salmo salar];>gi|209734018|gb|ACI67878.1| Peroxisomal trans-2-enoyl-CoA reductase [Salmo salar]	2	7	7	7	6	6	4	4	6	6	6	5	3	6	6	7	5	6	7	7	6	4	6	6	4	4	6	6	6	5	3	6	6	7	5	6	7	7	6	4	6	6	4	4
NP_001134525.1;ACI67879.1;ACM09018.1	NP_001134525.1;ACI67879.1;ACM09018.1	6;6;3	6;6;3	6;6;3	>gi|213512871|ref|NP_001134525.1| ADP-sugar pyrophosphatase [Salmo salar];>gi|209734020|gb|ACI67879.1| ADP-sugar pyrophosphatase [Salmo salar];>gi|221220714|gb|ACM09018.1| ADP-sugar pyrophosphatase [Salmo salar]	3	6	6	6	2	4	4	3	4	3	3	4	3	2	3	3	3	3	3	3	3	4	2	4	4	3	4	3	3	4	3	2	3	3	3	3	3	3	3	4	2	4	4	3
ADM16287.1;ACN12345.1;ACN09998.1;ACM08837.1;ACM08232.1;ACM08228.1;ACI69617.1;ACI67890.1;NP_001134206.2;ACI70059.1;ACI66596.2;ACM09461.1	ADM16287.1;ACN12345.1;ACN09998.1;ACM08837.1;ACM08232.1;ACM08228.1;ACI69617.1;ACI67890.1;NP_001134206.2;ACI70059.1;ACI66596.2;ACM09461.1	4;4;4;4;4;4;4;4;3;3;3;2	1;1;1;1;1;1;1;1;0;0;0;1	1;1;1;1;1;1;1;1;0;0;0;1	>gi|303667973|gb|ADM16287.1| Thymosin beta-12 [Salmo salar];>gi|223672327|gb|ACN12345.1| Thymosin beta-12 [Salmo salar];>gi|223646480|gb|ACN09998.1| Thymosin beta-12 [Salmo salar];>gi|221220352|gb|ACM08837.1| Thymosin beta-12 [Salmo salar];>gi|221219142|gb	12	4	1	1	3	3	2	2	2	2	1	2	2	4	2	2	2	1	2	2	1	2	1	1	1	1	1	1	0	1	1	1	1	1	1	0	1	1	0	1	1	1	1	1
ACI67915.1;AGH92588.1;ACM08860.1;ACM08338.1;ACI69007.1;ACM09360.1	ACI67915.1;AGH92588.1;ACM08860.1;ACM08338.1;ACI69007.1	3;2;2;2;2;1	3;2;2;2;2;1	3;2;2;2;2;1	>gi|209734092|gb|ACI67915.1| S100-A1 [Salmo salar];>gi|469832472|gb|AGH92588.1| s100-a1 [Salmo salar];>gi|221220398|gb|ACM08860.1| S100-A1 [Salmo salar];>gi|221219354|gb|ACM08338.1| S100-A1 [Salmo salar];>gi|209736276|gb|ACI69007.1| S100-A1 [Salmo salar]	6	3	3	3	2	2	1	1	2	2	2	3	3	2	1	1	3	2	3	3	3	3	2	2	1	1	2	2	2	3	3	2	1	1	3	2	3	3	3	3	2	2	1	1
NP_001134536.1;ACI67919.1	NP_001134536.1;ACI67919.1	6;6	6;6	6;6	>gi|213514834|ref|NP_001134536.1| Argininosuccinate synthase [Salmo salar];>gi|209734100|gb|ACI67919.1| Argininosuccinate synthase [Salmo salar]	2	6	6	6	5	4	4	3	4	4	4	4	4	5	5	4	4	5	5	4	4	5	5	4	4	3	4	4	4	4	4	5	5	4	4	5	5	4	4	5	5	4	4	3
ACI67923.1	ACI67923.1	4	1	1	>gi|209734108|gb|ACI67923.1| C-type lectin domain family 4 member E [Salmo salar]	1	4	1	1	3	2	4	4	4	4	4	4	3	4	3	4	3	3	4	3	3	4	1	1	1	1	1	1	1	1	1	1	1	1	1	1	1	1	1	1	1	1	1	1
ACI67927.1	ACI67927.1	11	11	7	>gi|209734116|gb|ACI67927.1| Retinol dehydrogenase 3 [Salmo salar]	1	11	11	7	10	8	10	10	9	9	9	9	9	10	9	9	10	9	9	9	9	9	10	8	10	10	9	9	9	9	9	10	9	9	10	9	9	9	9	9	6	5	6	6
AGH92516.1;ACI69864.1;ACI67931.1;ACI68543.1;NP_001134342.1;ACI67125.1;ACI69995.1	AGH92516.1;ACI69864.1;ACI67931.1;ACI68543.1;NP_001134342.1;ACI67125.1;ACI69995.1	12;12;12;11;10;10;10	12;12;12;11;10;10;10	12;12;12;11;10;10;10	>gi|469832328|gb|AGH92516.1| peptidylprolyl isomerase B [Salmo salar];>gi|209737990|gb|ACI69864.1| Peptidyl-prolyl cis-trans isomerase B precursor [Salmo salar];>gi|209734124|gb|ACI67931.1| Peptidyl-prolyl cis-trans isomerase B precursor [Salmo salar];>gi|	7	12	12	12	11	12	11	11	10	12	12	12	12	11	11	11	12	9	9	10	10	11	11	12	11	11	10	12	12	12	12	11	11	11	12	9	9	10	10	11	11	12	11	11
ADM16100.1;ACM09831.1;ACI67960.1	ADM16100.1;ACM09831.1;ACI67960.1	4;4;4	4;4;4	1;1;1	>gi|303663267|gb|ADM16100.1| Splicing factor, arginine/serine-rich 3 [Salmo salar];>gi|221222340|gb|ACM09831.1| Splicing factor, arginine/serine-rich 3 [Salmo salar];>gi|209734182|gb|ACI67960.1| Splicing factor, arginine/serine-rich 3 [Salmo salar]	3	4	4	1	4	4	3	4	3	4	4	4	4	4	3	3	3	4	4	4	4	4	4	4	3	4	3	4	4	4	4	4	3	3	3	4	4	4	4	4	1	1	1	1
NP_001134549.1;ACI67966.1	NP_001134549.1;ACI67966.1	9;9	9;9	9;9	>gi|213512490|ref|NP_001134549.1| Hydroxyacid oxidase 2 [Salmo salar];>gi|209734194|gb|ACI67966.1| Hydroxyacid oxidase 2 [Salmo salar]	2	9	9	9	9	8	8	7	9	8	8	9	9	9	9	8	9	8	9	9	8	9	9	8	8	7	9	8	8	9	9	9	9	8	9	8	9	9	8	9	9	8	8	7
NP_001134550.1;ADM15902.1;ACM09699.1;ACI69561.1;ACI69442.1;ACI67969.1;ACI68979.1;ACI67928.1	NP_001134550.1;ADM15902.1;ACM09699.1;ACI69561.1;ACI69442.1;ACI67969.1;ACI68979.1;ACI67928.1	2;2;2;2;2;2;1;1	2;2;2;2;2;2;1;1	2;2;2;2;2;2;1;1	>gi|213512680|ref|NP_001134550.1| Signal peptidase complex catalytic subunit SEC11A [Salmo salar];>gi|303658002|gb|ADM15902.1| Signal peptidase complex catalytic subunit SEC11A [Salmo salar];>gi|221222076|gb|ACM09699.1| Signal peptidase complex catalytic s	8	2	2	2	2	2	2	2	2	2	2	2	2	2	2	2	2	2	2	2	2	2	2	2	2	2	2	2	2	2	2	2	2	2	2	2	2	2	2	2	2	2	2	2
ACI67974.1	ACI67974.1	2	2	2	>gi|209734210|gb|ACI67974.1| Palmitoyl-protein thioesterase 1 precursor [Salmo salar]	1	2	2	2	1	2	2	2	2	2	2	2	2	2	2	2	1	2	2	2	2	2	1	2	2	2	2	2	2	2	2	2	2	2	1	2	2	2	2	2	1	2	2	2
ACI70108.1;ACI69219.1;ACI67987.1	ACI70108.1;ACI69219.1;ACI67987.1	1;1;1	1;1;1	1;1;1	>gi|209738478|gb|ACI70108.1| FAM136A [Salmo salar];>gi|209736700|gb|ACI69219.1| FAM136A [Salmo salar];>gi|209734236|gb|ACI67987.1| FAM136A [Salmo salar]	3	1	1	1	0	1	1	1	0	1	0	0	0	0	1	1	0	1	1	1	1	1	0	1	1	1	0	1	0	0	0	0	1	1	0	1	1	1	1	1	0	1	1	1
ACN12550.1;ACN10196.1;ACI69638.1;ACI68002.1;ACI66942.1	ACN12550.1;ACN10196.1;ACI69638.1;ACI68002.1;ACI66942.1	3;3;3;3;2	3;3;3;3;2	3;3;3;3;2	>gi|223672737|gb|ACN12550.1| Cytochrome b-c1 complex subunit Rieske, mitochondrial precursor [Salmo salar];>gi|223646876|gb|ACN10196.1| Cytochrome b-c1 complex subunit Rieske, mitochondrial precursor [Salmo salar];>gi|209737538|gb|ACI69638.1| Cytochrome b-	5	3	3	3	3	3	3	3	3	3	3	3	3	3	3	3	3	3	3	3	3	3	3	3	3	3	3	3	3	3	3	3	3	3	3	3	3	3	3	3	3	3	3	3
ACN12560.1;ACN10206.1;ACI68071.1;ACI68030.1;ACI68763.1	ACN12560.1;ACN10206.1;ACI68071.1;ACI68030.1	12;12;12;12;4	10;10;10;10;3	10;10;10;10;3	>gi|223672757|gb|ACN12560.1| Triosephosphate isomerase [Salmo salar];>gi|223646896|gb|ACN10206.1| Triosephosphate isomerase [Salmo salar];>gi|209734404|gb|ACI68071.1| Triosephosphate isomerase [Salmo salar];>gi|209734322|gb|ACI68030.1| Triosephosphate isom	5	12	10	10	11	12	12	11	12	12	11	11	11	11	11	10	11	11	12	11	11	11	9	10	10	9	10	10	9	9	9	9	9	9	9	9	10	9	9	9	9	10	10	9
ADM16213.1;ACI68139.1;ACN12771.1;ACN10406.1;ACM09751.1;ACI68034.1	ADM16213.1;ACI68139.1;ACN12771.1;ACN10406.1;ACM09751.1;ACI68034.1	1;1;1;1;1;1	1;1;1;1;1;1	1;1;1;1;1;1	>gi|303666153|gb|ADM16213.1| Cleavage and polyadenylation specificity factor subunit 5 [Salmo salar];>gi|209734540|gb|ACI68139.1| Cleavage and polyadenylation specificity factor subunit 5 [Salmo salar];>gi|223673179|gb|ACN12771.1| Cleavage and polyadenylat	6	1	1	1	1	1	1	1	1	1	1	1	1	1	1	1	1	1	1	1	1	1	1	1	1	1	1	1	1	1	1	1	1	1	1	1	1	1	1	1	1	1	1	1
NP_001135029.1;ADM15898.1;ACI69945.1;ACI68039.1;ADM16059.1;ACI66068.1;ACI68765.1;ACI69414.1	NP_001135029.1;ADM15898.1;ACI69945.1;ACI68039.1;ADM16059.1;ACI66068.1;ACI68765.1;ACI69414.1	6;6;6;6;5;5;5;4	6;6;6;6;5;5;5;4	6;6;6;6;5;5;5;4	>gi|213511360|ref|NP_001135029.1| NADH dehydrogenase 1 beta subcomplex subunit 10 [Salmo salar];>gi|303657903|gb|ADM15898.1| NADH dehydrogenase 1 beta subcomplex subunit 10 [Salmo salar];>gi|209738152|gb|ACI69945.1| NADH dehydrogenase 1 beta subcomplex sub	8	6	6	6	6	6	6	5	6	6	5	6	5	6	6	6	6	4	6	6	5	6	6	6	6	5	6	6	5	6	5	6	6	6	6	4	6	6	5	6	6	6	6	5
NP_001134570.1;B5XB27.1;ACI68047.1	NP_001134570.1;B5XB27.1;ACI68047.1	4;4;4	4;4;4	4;4;4	>gi|213511606|ref|NP_001134570.1| kynurenine formamidase [Salmo salar];>gi|223634749|sp|B5XB27.1|KFA_SALSA RecName: Full=Kynurenine formamidase; Short=KFA; Short=KFase; AltName: Full=Arylformamidase; AltName: Full=N-formylkynurenine formamidase; Short=FKF;	3	4	4	4	3	4	4	3	2	3	3	2	3	2	3	4	3	3	4	3	3	2	3	4	4	3	2	3	3	2	3	2	3	4	3	3	4	3	3	2	3	4	4	3
NP_001134576.1;ADM15956.1;ACN11431.1;ACI68072.1;ACN11057.1	NP_001134576.1;ADM15956.1;ACN11431.1;ACI68072.1;ACN11057.1	1;1;1;1;1	1;1;1;1;1	1;1;1;1;1	>gi|213512757|ref|NP_001134576.1| retinol dehydrogenase 12 [Salmo salar];>gi|303659293|gb|ADM15956.1| Retinol dehydrogenase 12 [Salmo salar];>gi|223649346|gb|ACN11431.1| Retinol dehydrogenase 12 [Salmo salar];>gi|209734406|gb|ACI68072.1| Retinol dehydrogen	5	1	1	1	1	1	1	1	1	1	1	1	1	1	1	1	1	1	1	1	1	1	1	1	1	1	1	1	1	1	1	1	1	1	1	1	1	1	1	1	1	1	1	1
ACN12247.1;ACN09900.1;ACI69049.1;ACI68076.1;ACN12482.1;ACN10131.1;ACI66794.1	ACN12247.1;ACN09900.1;ACI69049.1;ACI68076.1;ACN12482.1;ACN10131.1	3;3;3;3;2;2;1	3;3;3;3;2;2;1	3;3;3;3;2;2;1	>gi|223672131|gb|ACN12247.1| Galectin-2 [Salmo salar];>gi|223646284|gb|ACN09900.1| Galectin-2 [Salmo salar];>gi|209736360|gb|ACI69049.1| Galectin-2 [Salmo salar];>gi|209734414|gb|ACI68076.1| Galectin-2 [Salmo salar];>gi|223672601|gb|ACN12482.1| Galectin-2	7	3	3	3	2	2	2	2	2	2	1	2	2	2	2	2	2	3	2	2	3	1	2	2	2	2	2	2	1	2	2	2	2	2	2	3	2	2	3	1	2	2	2	2
NP_001134580.1;ADM15968.1;ACM09629.1;ACM09010.1;ACI68086.1	NP_001134580.1;ADM15968.1;ACM09629.1;ACM09010.1;ACI68086.1	1;1;1;1;1	1;1;1;1;1	1;1;1;1;1	>gi|213513524|ref|NP_001134580.1| Small nuclear ribonucleoprotein G [Salmo salar];>gi|303659717|gb|ADM15968.1| Small nuclear ribonucleoprotein G [Salmo salar];>gi|221221936|gb|ACM09629.1| Small nuclear ribonucleoprotein G [Salmo salar];>gi|221220698|gb|ACM	5	1	1	1	1	1	1	1	1	1	1	1	1	1	1	1	1	1	1	1	1	1	1	1	1	1	1	1	1	1	1	1	1	1	1	1	1	1	1	1	1	1	1	1
ADM15951.1;ACM09826.1;ACM09447.1;ACM09334.1;ACM08699.1;ACM08321.1;ACM08250.1;ACI68099.1	ADM15951.1;ACM09826.1;ACM09447.1;ACM09334.1;ACM08699.1;ACM08321.1;ACM08250.1;ACI68099.1	5;5;5;5;5;5;5;5	5;5;5;5;5;5;5;5	2;2;2;2;2;2;2;2	>gi|303659183|gb|ADM15951.1| Thymosin beta-11 [Salmo salar];>gi|221222330|gb|ACM09826.1| Thymosin beta-11 [Salmo salar];>gi|221221572|gb|ACM09447.1| Thymosin beta-11 [Salmo salar];>gi|221221346|gb|ACM09334.1| Thymosin beta-11 [Salmo salar];>gi|221220076|gb	8	5	5	2	4	4	2	2	2	3	2	2	2	5	2	2	2	2	3	3	2	2	4	4	2	2	2	3	2	2	2	5	2	2	2	2	3	3	2	2	2	2	1	1
ACI68104.1;ACI67300.1;ACN12581.1;ACN10226.1	ACI68104.1;ACI67300.1;ACN12581.1;ACN10226.1	11;10;9;9	11;10;9;9	1;1;0;0	>gi|209734470|gb|ACI68104.1| Cofilin-2 [Salmo salar];>gi|209732862|gb|ACI67300.1| Cofilin-2 [Salmo salar];>gi|223672799|gb|ACN12581.1| Cofilin-2 [Salmo salar];>gi|223646936|gb|ACN10226.1| Cofilin-2 [Salmo salar]	4	11	11	1	10	11	7	7	7	8	6	6	9	9	8	10	8	6	7	6	7	7	10	11	7	7	7	8	6	6	9	9	8	10	8	6	7	6	7	7	0	1	0	1
ACI68114.1;ACI67573.1	ACI68114.1	10;4	10;4	2;2	>gi|209734490|gb|ACI68114.1| ATP synthase subunit gamma, mitochondrial precursor [Salmo salar]	2	10	10	2	5	9	7	6	5	7	8	8	7	9	9	7	7	6	7	8	5	8	5	9	7	6	5	7	8	8	7	9	9	7	7	6	7	8	5	8	2	2	2	1
ADM16049.1;ACN12681.1;ACN10321.1;ACI68118.1	ADM16049.1;ACN12681.1;ACN10321.1;ACI68118.1	9;9;9;9	9;9;9;9	9;9;9;9	>gi|303661768|gb|ADM16049.1| MOSC domain-containing protein 1, mitochondrial precursor [Salmo salar];>gi|223672999|gb|ACN12681.1| MOSC domain-containing protein 1, mitochondrial precursor [Salmo salar];>gi|223647126|gb|ACN10321.1| MOSC domain-containing pr	4	9	9	9	5	7	8	9	7	8	6	6	6	4	7	7	8	7	8	8	8	7	5	7	8	9	7	8	6	6	6	4	7	7	8	7	8	8	8	7	5	7	8	9
ACM09813.1;ACI68135.1	ACM09813.1;ACI68135.1	4;4	4;4	4;4	>gi|221222304|gb|ACM09813.1| Dipeptidyl-peptidase 1 precursor [Salmo salar];>gi|209734532|gb|ACI68135.1| Dipeptidyl-peptidase 1 precursor [Salmo salar]	2	4	4	4	4	4	2	3	3	3	3	1	1	4	3	4	2	3	4	3	3	1	4	4	2	3	3	3	3	1	1	4	3	4	2	3	4	3	3	1	4	4	2	3
ACI68163.1	ACI68163.1	4	4	4	>gi|209734588|gb|ACI68163.1| Mitochondrial 2-oxoglutarate/malate carrier protein [Salmo salar]	1	4	4	4	3	3	3	2	2	3	2	2	2	4	3	3	2	2	2	2	2	2	3	3	3	2	2	3	2	2	2	4	3	3	2	2	2	2	2	2	3	3	3	2
ACI68185.1	ACI68185.1	3	3	1	>gi|209734632|gb|ACI68185.1| Enhancer of rudimentary homolog [Salmo salar]	1	3	3	1	2	3	3	2	3	3	3	3	3	2	3	3	3	3	3	3	3	3	2	3	3	2	3	3	3	3	3	2	3	3	3	3	3	3	3	3	0	1	1	0
NP_001134612.1;ACI68193.1	NP_001134612.1;ACI68193.1	18;18	15;15	15;15	>gi|213512936|ref|NP_001134612.1| Apolipoprotein A-I precursor [Salmo salar];>gi|209734648|gb|ACI68193.1| Apolipoprotein A-I precursor [Salmo salar]	2	18	15	15	15	15	13	13	13	11	11	14	12	17	15	16	15	13	14	15	14	14	12	12	10	10	10	8	8	11	9	14	12	13	12	10	11	12	11	11	12	12	10	10
NP_001134614.1;ACI70180.1;ACI68195.1	NP_001134614.1;ACI70180.1;ACI68195.1	2;2;2	2;2;2	2;2;2	>gi|213513326|ref|NP_001134614.1| disulfide-isomerase precursor [Salmo salar];>gi|209738622|gb|ACI70180.1| disulfide-isomerase precursor [Salmo salar];>gi|209734652|gb|ACI68195.1| disulfide-isomerase precursor [Salmo salar]	3	2	2	2	2	2	2	1	2	2	1	2	2	2	2	2	2	2	1	1	2	2	2	2	2	1	2	2	1	2	2	2	2	2	2	2	1	1	2	2	2	2	2	1
NP_001134615.1;ACI68197.1	NP_001134615.1;ACI68197.1	5;5	5;5	5;5	>gi|213513508|ref|NP_001134615.1| Heterogeneous nuclear ribonucleoprotein A3 homolog 2 [Salmo salar];>gi|209734656|gb|ACI68197.1| Heterogeneous nuclear ribonucleoprotein A3 homolog 2 [Salmo salar]	2	5	5	5	4	5	3	4	4	4	2	2	3	5	5	4	4	4	3	3	3	2	4	5	3	4	4	4	2	2	3	5	5	4	4	4	3	3	3	2	4	5	3	4
ACI68221.1;ACI33808.1	ACI68221.1	5;1	5;1	5;1	>gi|209734704|gb|ACI68221.1| Vacuolar proton pump subunit E 1 [Salmo salar]	2	5	5	5	3	3	2	4	3	3	3	3	3	3	2	3	4	4	3	3	3	3	3	3	2	4	3	3	3	3	3	3	2	3	4	4	3	3	3	3	3	3	2	4
NP_001135344.1;ACN12795.1;ACN10429.1;ACI68230.1;ACI68896.1	NP_001135344.1;ACN12795.1;ACN10429.1;ACI68230.1;ACI68896.1	4;4;4;4;2	4;4;4;4;2	1;1;1;1;1	>gi|239985579|ref|NP_001135344.1| Translocon-associated protein subunit delta precursor [Salmo salar];>gi|223673227|gb|ACN12795.1| Translocon-associated protein subunit delta precursor [Salmo salar];>gi|223647342|gb|ACN10429.1| Translocon-associated protei	5	4	4	1	2	4	3	3	3	3	3	4	4	4	3	3	4	3	3	3	3	4	2	4	3	3	3	3	3	4	4	4	3	3	4	3	3	3	3	4	1	1	1	1
ADM16116.1;ACI70054.1;ACI69353.1;ACI68250.1;ACI68140.1	ADM16116.1;ACI70054.1;ACI69353.1;ACI68250.1	4;4;4;4;1	4;4;4;4;1	4;4;4;4;1	>gi|303663722|gb|ADM16116.1| FK506-binding protein 11 precursor [Salmo salar];>gi|209738370|gb|ACI70054.1| FK506-binding protein 11 precursor [Salmo salar];>gi|209736968|gb|ACI69353.1| FK506-binding protein 11 precursor [Salmo salar];>gi|209734762|gb|ACI68	5	4	4	4	3	4	3	3	3	3	3	3	3	4	3	3	3	4	3	2	4	3	3	4	3	3	3	3	3	3	3	4	3	3	3	4	3	2	4	3	3	4	3	3
NP_001134624.1;ACI68253.1	NP_001134624.1;ACI68253.1	7;7	7;7	7;7	>gi|213515140|ref|NP_001134624.1| histamine N-methyltransferase [Salmo salar];>gi|209734768|gb|ACI68253.1| Histamine N-methyltransferase [Salmo salar]	2	7	7	7	6	7	6	3	4	5	3	2	3	6	6	6	4	4	4	4	3	3	6	7	6	3	4	5	3	2	3	6	6	6	4	4	4	4	3	3	6	7	6	3
NP_001134628.1;ACI68263.1	NP_001134628.1;ACI68263.1	5;5	5;5	5;5	>gi|213511054|ref|NP_001134628.1| histidine triad nucleotide-binding protein 1 [Salmo salar];>gi|209734788|gb|ACI68263.1| Histidine triad nucleotide-binding protein 1 [Salmo salar]	2	5	5	5	4	3	2	3	4	5	3	4	3	5	3	4	3	3	3	3	4	5	4	3	2	3	4	5	3	4	3	5	3	4	3	3	3	3	4	5	4	3	2	3
NP_001134630.1;ACI68269.1	NP_001134630.1;ACI68269.1	2;2	2;2	2;2	>gi|213511430|ref|NP_001134630.1| Transmembrane protein 14C [Salmo salar];>gi|209734800|gb|ACI68269.1| Transmembrane protein 14C [Salmo salar]	2	2	2	2	2	1	2	2	2	2	2	2	2	2	2	2	2	2	2	2	2	1	2	1	2	2	2	2	2	2	2	2	2	2	2	2	2	2	2	1	2	1	2	2
NP_001134632.1;ACI68278.1	NP_001134632.1;ACI68278.1	1;1	1;1	1;1	>gi|213511791|ref|NP_001134632.1| mediator of RNA polymerase II transcription subunit 4 [Salmo salar];>gi|209734818|gb|ACI68278.1| Mediator of RNA polymerase II transcription subunit 4 [Salmo salar]	2	1	1	1	0	1	0	0	0	0	0	0	0	0	0	0	0	0	0	0	0	0	0	1	0	0	0	0	0	0	0	0	0	0	0	0	0	0	0	0	0	1	0	0
ACI68289.1	ACI68289.1	8	2	2	>gi|209734840|gb|ACI68289.1| Proteasome subunit beta type-1-A [Salmo salar]	1	8	2	2	7	7	4	5	6	5	3	5	4	8	6	7	5	4	6	6	5	5	2	2	0	0	1	0	0	0	0	2	0	1	0	0	1	1	0	0	2	2	0	0
ACM09711.1;ACM09129.1;NP_001134640.1;ADM16162.1;ACI69430.1;ACI68307.1	ACM09711.1;ACM09129.1;NP_001134640.1;ADM16162.1;ACI69430.1;ACI68307.1	3;3;3;3;3;3	3;3;3;3;3;3	3;3;3;3;3;3	>gi|221222100|gb|ACM09711.1| NADH dehydrogenase 1 beta subcomplex subunit 4 [Salmo salar];>gi|221220936|gb|ACM09129.1| NADH dehydrogenase 1 beta subcomplex subunit 4 [Salmo salar];>gi|213513169|ref|NP_001134640.1| NADH dehydrogenase 1 beta subcomplex subun	6	3	3	3	1	1	2	2	2	2	2	2	2	2	1	2	3	2	1	3	2	2	1	1	2	2	2	2	2	2	2	2	1	2	3	2	1	3	2	2	1	1	2	2
NP_001134642.1;ACI68314.1	NP_001134642.1;ACI68314.1	1;1	1;1	1;1	>gi|213513510|ref|NP_001134642.1| AP-1 complex subunit sigma-3 [Salmo salar];>gi|209734890|gb|ACI68314.1| AP-1 complex subunit sigma-3 [Salmo salar]	2	1	1	1	0	0	0	0	0	0	1	0	0	0	0	0	0	0	0	0	0	0	0	0	0	0	0	0	1	0	0	0	0	0	0	0	0	0	0	0	0	0	0	0
ACN12700.1;ACN12317.1;ACN10340.1;ACN09970.1;ACI70022.1;ACI69659.1;ACI69594.1;ACI68752.1;ACI68322.1;ACI67542.1;CAG14939.1	ACN12700.1;ACN12317.1;ACN10340.1;ACN09970.1;ACI70022.1;ACI69659.1;ACI69594.1;ACI68752.1;ACI68322.1;ACI67542.1	7;7;7;7;7;7;7;7;7;5;1	7;7;7;7;7;7;7;7;7;5;1	1;1;1;1;1;1;1;1;1;1;1	>gi|223673037|gb|ACN12700.1| Acyl-CoA-binding protein [Salmo salar];>gi|223672271|gb|ACN12317.1| Acyl-CoA-binding protein [Salmo salar];>gi|223647164|gb|ACN10340.1| Acyl-CoA-binding protein [Salmo salar];>gi|223646424|gb|ACN09970.1| Acyl-CoA-binding protei	11	7	7	1	6	5	5	7	7	6	5	7	5	6	6	5	7	5	7	6	6	6	6	5	5	7	7	6	5	7	5	6	6	5	7	5	7	6	6	6	1	1	1	1
ADM15929.1;ADM15921.1;ACM09712.1;ACM08865.1;ACI69289.1;ACI68324.1	ADM15929.1;ADM15921.1;ACM09712.1;ACM08865.1;ACI69289.1;ACI68324.1	2;2;2;2;2;2	2;2;2;2;2;2	2;2;2;2;2;2	>gi|303658639|gb|ADM15929.1| QIL1 [Salmo salar];>gi|303658453|gb|ADM15921.1| QIL1 [Salmo salar];>gi|221222102|gb|ACM09712.1| QIL1 [Salmo salar];>gi|221220408|gb|ACM08865.1| QIL1 [Salmo salar];>gi|209736840|gb|ACI69289.1| QIL1 [Salmo salar];>gi|209734910|gb	6	2	2	2	2	1	1	2	2	2	2	2	2	2	2	2	2	2	2	2	2	2	2	1	1	2	2	2	2	2	2	2	2	2	2	2	2	2	2	2	2	1	1	2
CAA65945.1;AGH92583.1;ADM15883.1;ACI68343.1	CAA65945.1;AGH92583.1;ADM15883.1;ACI68343.1	14;14;14;14	14;14;14;14	0;0;0;0	>gi|1431593|emb|CAA65945.1| beta-globin [Salmo salar];>gi|469832462|gb|AGH92583.1| hemoglobin subunit beta [Salmo salar];>gi|303657547|gb|ADM15883.1| Hemoglobin subunit beta [Salmo salar];>gi|209734948|gb|ACI68343.1| Hemoglobin subunit beta [Salmo salar]	4	14	14	0	14	13	14	14	14	14	14	14	14	14	13	14	14	13	14	14	13	14	14	13	14	14	14	14	14	14	14	14	13	14	14	13	14	14	13	14	0	0	0	0
ACI68347.1	ACI68347.1	6	6	6	>gi|209734956|gb|ACI68347.1| Complement component 1 Q subcomponent-binding protein, mitochondrial precursor [Salmo salar]	1	6	6	6	5	4	4	4	5	6	3	5	4	4	3	3	3	4	5	5	5	6	5	4	4	4	5	6	3	5	4	4	3	3	3	4	5	5	5	6	5	4	4	4
AGH92591.1;ACM09551.1;ACI68353.1	AGH92591.1;ACM09551.1;ACI68353.1	10;10;10	2;2;2	2;2;2	>gi|469832478|gb|AGH92591.1| peroxiredoxin-1 [Salmo salar];>gi|221221780|gb|ACM09551.1| Peroxiredoxin-1 [Salmo salar];>gi|209734968|gb|ACI68353.1| Peroxiredoxin-1 [Salmo salar]	3	10	2	2	10	8	8	9	7	8	8	7	7	9	10	10	8	9	8	8	8	8	2	2	2	2	0	1	1	0	0	2	2	2	1	2	1	1	1	1	2	2	2	2
ACI69603.1;ACI68362.1;AAB20709.1;AAB20710.1	ACI69603.1;ACI68362.1	17;17;1;1	8;8;0;0	8;8;0;0	>gi|209737468|gb|ACI69603.1| Glutathione S-transferase P [Salmo salar];>gi|209734986|gb|ACI68362.1| Glutathione S-transferase P [Salmo salar]	4	17	8	8	16	14	14	12	14	15	13	15	13	16	13	12	14	13	15	15	13	13	8	7	7	6	7	7	7	7	7	8	7	7	7	7	7	7	7	7	8	7	7	6
NP_001134655.1;ACI68374.1	NP_001134655.1;ACI68374.1	2;2	2;2	2;2	>gi|213510818|ref|NP_001134655.1| Pyrroline-5-carboxylate reductase 3 [Salmo salar];>gi|209735010|gb|ACI68374.1| Pyrroline-5-carboxylate reductase 3 [Salmo salar]	2	2	2	2	2	2	2	2	2	1	2	2	2	2	2	1	2	2	2	2	2	2	2	2	2	2	2	1	2	2	2	2	2	1	2	2	2	2	2	2	2	2	2	2
NP_001134656.1;ADM16196.1;ACN12171.1;ACN12169.1;ACN09824.1;ACN09822.1;ACI68379.1	NP_001134656.1;ADM16196.1;ACN12171.1;ACN12169.1;ACN09824.1;ACN09822.1;ACI68379.1	1;1;1;1;1;1;1	1;1;1;1;1;1;1	1;1;1;1;1;1;1	>gi|213510996|ref|NP_001134656.1| NADH dehydrogenase 1 alpha subcomplex subunit 11 [Salmo salar];>gi|303665673|gb|ADM16196.1| NADH dehydrogenase 1 alpha subcomplex subunit 11 [Salmo salar];>gi|223671979|gb|ACN12171.1| NADH dehydrogenase 1 alpha subcomplex	7	1	1	1	0	1	1	0	0	1	0	1	1	0	0	1	0	0	1	1	1	1	0	1	1	0	0	1	0	1	1	0	0	1	0	0	1	1	1	1	0	1	1	0
ADM16035.1;ACI69006.1;ACI68380.1;ACM09568.1;ACI68905.1	ADM16035.1;ACI69006.1;ACI68380.1;ACM09568.1;ACI68905.1	7;7;7;6;5	7;7;7;6;5	7;7;7;6;5	>gi|303661351|gb|ADM16035.1| Glutathione S-transferase P [Salmo salar];>gi|209736274|gb|ACI69006.1| Glutathione S-transferase P [Salmo salar];>gi|209735022|gb|ACI68380.1| Glutathione S-transferase P [Salmo salar];>gi|221221814|gb|ACM09568.1| Glutathione S-	5	7	7	7	6	6	4	3	3	4	6	4	5	6	4	5	4	3	4	4	5	4	6	6	4	3	3	4	6	4	5	6	4	5	4	3	4	4	5	4	6	6	4	3
ADM16311.1;ACI68395.1;ACM09748.1	ADM16311.1;ACI68395.1;ACM09748.1	10;10;7	1;1;1	0;0;0	>gi|303668742|gb|ADM16311.1| Cofilin-2 [Salmo salar];>gi|209735052|gb|ACI68395.1| Cofilin-2 [Salmo salar];>gi|221222174|gb|ACM09748.1| Cofilin-2 [Salmo salar]	3	10	1	0	10	10	7	6	8	9	7	7	9	9	7	10	7	6	7	7	7	8	1	1	0	0	1	1	1	1	1	1	0	1	0	0	0	1	1	1	0	0	0	0
ADM16079.1;ACM09597.1;ACM09128.1;ACI68401.1	ADM16079.1;ACM09597.1;ACM09128.1;ACI68401.1	1;1;1;1	1;1;1;1	1;1;1;1	>gi|303662504|gb|ADM16079.1| GTP cyclohydrolase 1 feedback regulatory protein [Salmo salar];>gi|221221872|gb|ACM09597.1| GTP cyclohydrolase 1 feedback regulatory protein [Salmo salar];>gi|221220934|gb|ACM09128.1| GTP cyclohydrolase 1 feedback regulatory pr	4	1	1	1	1	0	1	0	0	0	0	1	0	1	1	1	1	1	1	1	0	0	1	0	1	0	0	0	0	1	0	1	1	1	1	1	1	1	0	0	1	0	1	0
NP_001158768.1;ACN12739.1;ACN10377.1;ACM08649.1;NP_001134664.1;ACI68411.1	NP_001158768.1;ACN12739.1;ACN10377.1;ACM08649.1;NP_001134664.1;ACI68411.1	2;2;2;2;2;2	1;1;1;1;1;1	1;1;1;1;1;1	>gi|259155413|ref|NP_001158768.1| Small ubiquitin-related modifier 3-A [Salmo salar];>gi|223673115|gb|ACN12739.1| Small ubiquitin-related modifier 3-A precursor [Salmo salar];>gi|223647238|gb|ACN10377.1| Small ubiquitin-related modifier 3-A precursor [Salm	6	2	1	1	1	1	2	1	2	2	2	2	2	1	2	2	2	1	2	2	1	2	0	0	1	0	1	1	1	1	1	0	1	1	1	0	1	1	0	1	0	0	1	0
ACI68415.1	ACI68415.1	6	6	6	>gi|209735092|gb|ACI68415.1| Methionine-R-sulfoxide reductase B2, mitochondrial precursor [Salmo salar]	1	6	6	6	6	3	6	6	6	6	5	4	5	6	6	4	4	5	5	5	4	3	6	3	6	6	6	6	5	4	5	6	6	4	4	5	5	5	4	3	6	3	6	6
NP_001134669.1;ACI68429.1	NP_001134669.1;ACI68429.1	3;3	1;1	1;1	>gi|213513231|ref|NP_001134669.1| ubiquitin-conjugating enzyme E2N [Salmo salar];>gi|209735120|gb|ACI68429.1| Ubiquitin-conjugating enzyme E2 N [Salmo salar]	2	3	1	1	3	3	2	3	2	2	1	1	1	3	3	2	3	2	2	2	2	1	1	1	1	1	1	1	0	0	0	1	1	1	1	1	1	1	1	0	1	1	1	1
ACI68448.1	ACI68448.1	7	7	7	>gi|209735158|gb|ACI68448.1| Fatty acid-binding protein, intestinal [Salmo salar]	1	7	7	7	5	4	4	3	5	5	6	5	6	6	5	5	6	5	5	5	5	5	5	4	4	3	5	5	6	5	6	6	5	5	6	5	5	5	5	5	5	4	4	3
NP_001134678.1;ACN12358.1;ACN10011.1;ACI68457.1	NP_001134678.1;ACN12358.1;ACN10011.1;ACI68457.1	1;1;1;1	1;1;1;1	1;1;1;1	>gi|213514602|ref|NP_001134678.1| NADH dehydrogenase 1 alpha subcomplex subunit 3 [Salmo salar];>gi|223672353|gb|ACN12358.1| NADH dehydrogenase 1 alpha subcomplex subunit 3 [Salmo salar];>gi|223646506|gb|ACN10011.1| NADH dehydrogenase 1 alpha subcomplex su	4	1	1	1	1	1	1	1	1	1	1	1	1	1	1	0	1	1	1	1	1	1	1	1	1	1	1	1	1	1	1	1	1	0	1	1	1	1	1	1	1	1	1	1
ADM16190.1;ACI68458.1	ADM16190.1;ACI68458.1	2;2	2;2	2;2	>gi|303665613|gb|ADM16190.1| ETHE1 protein, mitochondrial precursor [Salmo salar];>gi|209735178|gb|ACI68458.1| ETHE1 protein, mitochondrial precursor [Salmo salar]	2	2	2	2	1	2	2	2	2	2	2	2	2	2	2	2	2	2	2	2	2	2	1	2	2	2	2	2	2	2	2	2	2	2	2	2	2	2	2	2	1	2	2	2
ADM16078.1;ACI68463.1;ADM16239.1;ADM16061.1;ACM08494.1;ACI69908.1;ACI69695.1;ACI69174.1;ACI68706.1	ADM16078.1;ACI68463.1;ADM16239.1;ADM16061.1;ACM08494.1;ACI69908.1;ACI69695.1;ACI69174.1;ACI68706.1	3;3;2;2;2;2;2;2;2	3;3;2;2;2;2;2;2;2	3;3;2;2;2;2;2;2;2	>gi|303662466|gb|ADM16078.1| Signal recognition particle 9 kDa protein [Salmo salar];>gi|209735188|gb|ACI68463.1| Signal recognition particle 9 kDa protein [Salmo salar];>gi|303666722|gb|ADM16239.1| Signal recognition particle 9 kDa protein [Salmo salar];>	9	3	3	3	2	2	2	2	3	2	2	3	2	2	2	3	3	2	2	2	2	3	2	2	2	2	3	2	2	3	2	2	2	3	3	2	2	2	2	3	2	2	2	2
B5XCA1.1;ACI68471.1	B5XCA1.1;ACI68471.1	10;10	2;2	1;1	>gi|224493088|sp|B5XCA1.1|KAD2_SALSA RecName: Full=Adenylate kinase 2, mitochondrial; Short=AK 2; AltName: Full=ATP-AMP transphosphorylase 2; AltName: Full=ATP:AMP phosphotransferase; AltName: Full=Adenylate monophosphate kinase;>gi|209735204|gb|ACI68471.1	2	10	2	1	8	7	9	8	9	6	7	7	6	7	7	8	8	8	5	6	6	7	1	1	1	1	1	0	0	0	0	2	0	1	1	1	0	0	0	0	0	0	1	1
ACI68477.1;NP_001134774.1;ACI68830.1	ACI68477.1;NP_001134774.1;ACI68830.1	1;1;1	1;1;1	1;1;1	>gi|209735216|gb|ACI68477.1| Phosphatidylethanolamine N-methyltransferase [Salmo salar];>gi|213511542|ref|NP_001134774.1| phosphatidylethanolamine N-methyltransferase [Salmo salar];>gi|209735922|gb|ACI68830.1| Phosphatidylethanolamine N-methyltransferase [	3	1	1	1	1	1	0	0	0	0	0	0	0	1	0	0	0	0	0	0	0	0	1	1	0	0	0	0	0	0	0	1	0	0	0	0	0	0	0	0	1	1	0	0
NP_001134684.1;ACN12686.1;ACN10517.1;ACN10326.1;ACI68482.1	NP_001134684.1;ACN12686.1;ACN10517.1;ACN10326.1;ACI68482.1	2;2;2;2;2	2;2;2;2;2	2;2;2;2;2	>gi|213510780|ref|NP_001134684.1| Glutamine synthetase [Salmo salar];>gi|223673009|gb|ACN12686.1| Glutamine synthetase [Salmo salar];>gi|223647518|gb|ACN10517.1| Glutamine synthetase [Salmo salar];>gi|223647136|gb|ACN10326.1| Glutamine synthetase [Salmo sa	5	2	2	2	2	1	1	1	0	0	0	0	0	2	2	1	0	0	0	0	0	0	2	1	1	1	0	0	0	0	0	2	2	1	0	0	0	0	0	0	2	1	1	1
ACI68507.1;ACI69590.1;ACN12611.1;ACN10994.1;ACN10255.1;ACI69810.1;ACI69326.1;ACI67916.1;ACI67052.1;ACI66408.1	ACI68507.1	6;2;2;2;2;2;2;2;2;2	6;2;2;2;2;2;2;2;2;2	6;2;2;2;2;2;2;2;2;2	>gi|209735276|gb|ACI68507.1| Leukocyte cell-derived chemotaxin 2 precursor [Salmo salar]	10	6	6	6	4	6	4	4	5	4	4	5	4	6	5	5	5	5	5	3	4	5	4	6	4	4	5	4	4	5	4	6	5	5	5	5	5	3	4	5	4	6	4	4
ACI68517.1	ACI68517.1	13	2	2	>gi|209735296|gb|ACI68517.1| Annexin A4 [Salmo salar]	1	13	2	2	11	11	13	13	11	12	11	10	11	13	13	13	12	13	13	13	12	10	1	1	2	2	1	2	2	2	2	2	2	2	2	2	2	2	2	2	1	1	2	2
NP_001134701.1;ADM15931.1;ACI68531.1;ACM08983.1;ACM09003.1;ACM08287.1	NP_001134701.1;ADM15931.1;ACI68531.1;ACM08983.1;ACM09003.1;ACM08287.1	3;3;3;2;2;2	3;3;3;2;2;2	3;3;3;2;2;2	>gi|213513726|ref|NP_001134701.1| programmed cell death protein 5 [Salmo salar];>gi|303658643|gb|ADM15931.1| Programmed cell death protein 5 [Salmo salar];>gi|209735324|gb|ACI68531.1| Programmed cell death protein 5 [Salmo salar];>gi|221220644|gb|ACM08983.	6	3	3	3	3	3	3	3	3	3	3	2	3	3	3	3	3	3	3	3	3	3	3	3	3	3	3	3	3	2	3	3	3	3	3	3	3	3	3	3	3	3	3	3
ACN10504.1;NP_001134703.1;ADM15974.1;ACI68536.1	ACN10504.1;NP_001134703.1;ADM15974.1;ACI68536.1	4;4;4;4	4;4;4;4	4;4;4;4	>gi|223647492|gb|ACN10504.1| Tumor protein D52 [Salmo salar];>gi|213514032|ref|NP_001134703.1| tumor protein D52 [Salmo salar];>gi|303659874|gb|ADM15974.1| Tumor protein D52 [Salmo salar];>gi|209735334|gb|ACI68536.1| Tumor protein D52 [Salmo salar]	4	4	4	4	3	3	3	3	3	3	3	4	2	3	3	3	2	3	3	3	2	3	3	3	3	3	3	3	3	4	2	3	3	3	2	3	3	3	2	3	3	3	3	3
ACI68756.1;NP_001134706.1;AGH92585.1;ACM09720.1;ACI68542.1	ACI68756.1;NP_001134706.1;AGH92585.1;ACM09720.1;ACI68542.1	2;2;2;2;2	2;2;2;2;2	2;2;2;2;2	>gi|209735774|gb|ACI68756.1| NADH dehydrogenase 1 alpha subcomplex subunit 12 [Salmo salar];>gi|213514460|ref|NP_001134706.1| NADH dehydrogenase 1 alpha subcomplex subunit 12 [Salmo salar];>gi|469832466|gb|AGH92585.1| NADH dehydrogenase 1 alpha subcomplex	5	2	2	2	2	2	2	1	1	1	0	0	0	2	2	2	1	1	1	1	1	1	2	2	2	1	1	1	0	0	0	2	2	2	1	1	1	1	1	1	2	2	2	1
ACI68544.1	ACI68544.1	2	2	2	>gi|209735350|gb|ACI68544.1| Tetratricopeptide repeat protein 9C [Salmo salar]	1	2	2	2	2	2	2	1	2	1	1	1	1	1	1	1	2	2	1	1	2	1	2	2	2	1	2	1	1	1	1	1	1	1	2	2	1	1	2	1	2	2	2	1
ACN12272.1;ACN09925.1;ACI68550.1;ACI69184.1	ACN12272.1;ACN09925.1;ACI68550.1;ACI69184.1	5;5;5;5	5;5;5;5	1;1;1;1	>gi|223672181|gb|ACN12272.1| 60S acidic ribosomal protein P2 [Salmo salar];>gi|223646334|gb|ACN09925.1| 60S acidic ribosomal protein P2 [Salmo salar];>gi|209735362|gb|ACI68550.1| 60S acidic ribosomal protein P2 [Salmo salar];>gi|209736630|gb|ACI69184.1| 60	4	5	5	1	5	5	5	5	5	5	5	5	5	5	5	5	5	5	5	5	5	5	5	5	5	5	5	5	5	5	5	5	5	5	5	5	5	5	5	5	1	1	1	1
ADM15891.1;ACI68773.1;ACI68563.1	ADM15891.1;ACI68773.1;ACI68563.1	7;7;7	7;7;7	7;7;7	>gi|303657723|gb|ADM15891.1| NADH dehydrogenase 1 alpha subcomplex subunit 10, mitochondrial precursor [Salmo salar];>gi|209735808|gb|ACI68773.1| NADH dehydrogenase 1 alpha subcomplex subunit 10, mitochondrial precursor [Salmo salar];>gi|209735388|gb|ACI68	3	7	7	7	6	7	5	4	4	3	4	4	4	6	5	5	4	3	3	4	3	5	6	7	5	4	4	3	4	4	4	6	5	5	4	3	3	4	3	5	6	7	5	4
NP_001134716.1;AGH92528.1;ADM16016.1;ACN12689.1;ACN10329.1;ACI68568.1	NP_001134716.1;AGH92528.1;ADM16016.1;ACN12689.1;ACN10329.1;ACI68568.1	11;11;11;11;11;11	11;11;11;11;11;11	8;8;8;8;8;8	>gi|213511196|ref|NP_001134716.1| Nucleoside diphosphate kinase A [Salmo salar];>gi|469832352|gb|AGH92528.1| nucleoside diphosphate kinase A [Salmo salar];>gi|303660927|gb|ADM16016.1| Nucleoside diphosphate kinase A [Salmo salar];>gi|223673015|gb|ACN12689.	6	11	11	8	10	10	9	10	9	10	9	10	8	10	10	10	11	9	11	11	10	7	10	10	9	10	9	10	9	10	8	10	10	10	11	9	11	11	10	7	7	7	6	7
ACN12649.1;ACN10291.1;ACI69210.1;ACI68578.1;ACM09435.1;ACI68774.1	ACN12649.1;ACN10291.1;ACI69210.1;ACI68578.1;ACM09435.1;ACI68774.1	1;1;1;1;1;1	1;1;1;1;1;1	1;1;1;1;1;1	>gi|223672935|gb|ACN12649.1| Prostaglandin E synthase 3 [Salmo salar];>gi|223647066|gb|ACN10291.1| Prostaglandin E synthase 3 [Salmo salar];>gi|209736682|gb|ACI69210.1| Prostaglandin E synthase 3 [Salmo salar];>gi|209735418|gb|ACI68578.1| Prostaglandin E s	6	1	1	1	1	1	1	0	0	0	0	1	0	1	1	1	1	1	1	1	0	1	1	1	1	0	0	0	0	1	0	1	1	1	1	1	1	1	0	1	1	1	1	0
NP_001134720.1;ACI68591.1	NP_001134720.1;ACI68591.1	9;9	9;9	2;2	>gi|213511834|ref|NP_001134720.1| 26S protease regulatory subunit 8 [Salmo salar];>gi|209735444|gb|ACI68591.1| 26S protease regulatory subunit 8 [Salmo salar]	2	9	9	2	8	7	6	4	5	4	3	7	4	8	8	6	7	5	7	7	5	6	8	7	6	4	5	4	3	7	4	8	8	6	7	5	7	7	5	6	2	2	2	1
ACI68616.1	ACI68616.1	2	2	2	>gi|209735494|gb|ACI68616.1| Tyrosyl-tRNA synthetase, cytoplasmic [Salmo salar]	1	2	2	2	1	1	2	1	0	2	1	1	1	1	1	2	0	1	2	2	2	1	1	1	2	1	0	2	1	1	1	1	1	2	0	1	2	2	2	1	1	1	2	1
NP_001134732.1;ACI68624.1	NP_001134732.1;ACI68624.1	1;1	1;1	1;1	>gi|213513872|ref|NP_001134732.1| SLAM family member 7 precursor [Salmo salar];>gi|209735510|gb|ACI68624.1| SLAM family member 7 precursor [Salmo salar]	2	1	1	1	1	0	0	0	1	1	1	1	1	1	0	1	0	0	1	1	0	0	1	0	0	0	1	1	1	1	1	1	0	1	0	0	1	1	0	0	1	0	0	0
NP_001134743.1;ACI68668.1	NP_001134743.1;ACI68668.1	5;5	5;5	5;5	>gi|213510942|ref|NP_001134743.1| Annexin A1 [Salmo salar];>gi|209735598|gb|ACI68668.1| Annexin A1 [Salmo salar]	2	5	5	5	5	5	4	4	4	5	4	3	5	5	5	5	5	5	4	5	4	5	5	5	4	4	4	5	4	3	5	5	5	5	5	5	4	5	4	5	5	5	4	4
NP_001134746.1;ACI68681.1	NP_001134746.1;ACI68681.1	6;6	6;6	6;6	>gi|213511498|ref|NP_001134746.1| peptidyl-prolyl cis-trans isomerase FKBP3 [Salmo salar];>gi|209735624|gb|ACI68681.1| FK506-binding protein 3 [Salmo salar]	2	6	6	6	4	6	4	5	4	5	4	5	3	5	4	5	4	4	5	5	4	3	4	6	4	5	4	5	4	5	3	5	4	5	4	4	5	5	4	3	4	6	4	5
ACI68704.1;NP_001167129.1;ACN10900.1;NP_001133488.1;ACI33335.1	ACI68704.1	15;3;3;3;3	15;3;3;3;3	12;1;1;1;1	>gi|209735670|gb|ACI68704.1| 14-3-3 protein beta/alpha-1 [Salmo salar]	5	15	15	12	11	14	15	14	15	14	14	14	14	13	14	14	14	14	15	14	14	14	11	14	15	14	15	14	14	14	14	13	14	14	14	14	15	14	14	14	8	11	12	12
NP_001134752.1;ADM16219.1;ACM09843.1;ACI68715.1	NP_001134752.1;ADM16219.1;ACM09843.1;ACI68715.1	2;2;2;2	2;2;2;2	1;1;1;1	>gi|213512580|ref|NP_001134752.1| Actin-related protein 2/3 complex subunit 5 [Salmo salar];>gi|303666219|gb|ADM16219.1| Actin-related protein 2/3 complex subunit 5 [Salmo salar];>gi|221222364|gb|ACM09843.1| Actin-related protein 2/3 complex subunit 5 [Sal	4	2	2	1	2	2	2	2	2	2	2	2	2	2	2	2	2	2	2	2	2	2	2	2	2	2	2	2	2	2	2	2	2	2	2	2	2	2	2	2	1	1	1	1
ACI68724.1	ACI68724.1	6	6	6	>gi|209735710|gb|ACI68724.1| AMBP protein precursor [Salmo salar]	1	6	6	6	6	6	6	5	6	6	5	5	5	6	6	6	5	5	4	5	4	5	6	6	6	5	6	6	5	5	5	6	6	6	5	5	4	5	4	5	6	6	6	5
ADM16312.1;ACM09636.1;ACI68745.1;ACI68730.1;ACM08668.1;AGH92624.1;ADM16148.1;ADM16070.1;ACM09126.1;ACI69045.1;ACI68877.1;ACI68363.1;ACI66173.1;ADM16210.1;ACI70051.1	ADM16312.1;ACM09636.1;ACI68745.1;ACI68730.1;ACM08668.1;AGH92624.1;ADM16148.1;ADM16070.1;ACM09126.1;ACI69045.1;ACI68877.1;ACI68363.1;ACI66173.1;ADM16210.1;ACI70051.1	4;4;4;4;3;3;3;3;3;3;3;3;3;3;3	4;4;4;4;3;3;3;3;3;3;3;3;3;3;3	4;4;4;4;3;3;3;3;3;3;3;3;3;3;3	>gi|303668786|gb|ADM16312.1| Vacuolar proton pump subunit G 1 [Salmo salar];>gi|221221950|gb|ACM09636.1| Vacuolar proton pump subunit G 1 [Salmo salar];>gi|209735752|gb|ACI68745.1| Vacuolar proton pump subunit G 1 [Salmo salar];>gi|209735722|gb|ACI68730.1|	15	4	4	4	3	3	2	2	1	1	2	1	2	3	1	1	1	2	1	1	2	1	3	3	2	2	1	1	2	1	2	3	1	1	1	2	1	1	2	1	3	3	2	2
NP_001134758.1;ACI68734.1	NP_001134758.1;ACI68734.1	1;1	1;1	1;1	>gi|213513624|ref|NP_001134758.1| Stromal cell-derived factor 2-like protein 1 precursor [Salmo salar];>gi|209735730|gb|ACI68734.1| Stromal cell-derived factor 2-like protein 1 precursor [Salmo salar]	2	1	1	1	1	1	1	1	1	1	1	1	1	1	1	1	1	1	1	1	1	1	1	1	1	1	1	1	1	1	1	1	1	1	1	1	1	1	1	1	1	1	1	1
ACI69644.1;ACI68742.1;ACN12346.1;ACN09999.1;ACI67440.1	ACI69644.1;ACI68742.1;ACN12346.1;ACN09999.1	4;4;4;4;1	4;4;4;4;1	1;1;1;1;1	>gi|209737550|gb|ACI69644.1| 60S ribosomal protein L36 [Salmo salar];>gi|209735746|gb|ACI68742.1| 60S ribosomal protein L36 [Salmo salar];>gi|223672329|gb|ACN12346.1| 60S ribosomal protein L36 [Salmo salar];>gi|223646482|gb|ACN09999.1| 60S ribosomal protei	5	4	4	1	3	2	1	2	2	1	2	2	1	3	3	3	2	2	3	2	2	2	3	2	1	2	2	1	2	2	1	3	3	3	2	2	3	2	2	2	1	1	0	0
ACI68755.1;ACI69302.1;ACI67436.1	ACI68755.1;ACI69302.1;ACI67436.1	3;2;2	3;2;2	3;2;2	>gi|209735772|gb|ACI68755.1| NADH dehydrogenase 1 alpha subcomplex subunit 2 [Salmo salar];>gi|209736866|gb|ACI69302.1| NADH dehydrogenase 1 alpha subcomplex subunit 2 [Salmo salar];>gi|209733134|gb|ACI67436.1| NADH dehydrogenase 1 alpha subcomplex subunit	3	3	3	3	2	2	3	1	1	2	1	1	1	2	3	1	1	1	2	2	1	1	2	2	3	1	1	2	1	1	1	2	3	1	1	1	2	2	1	1	2	2	3	1
ACN12702.1;ACN12371.1;ACN10342.1;ACN10024.1;ACI68762.1;ACI66980.1;CAA65948.1;CAA65947.1	ACN12702.1;ACN12371.1;ACN10342.1;ACN10024.1;ACI68762.1;ACI66980.1;CAA65948.1	13;13;13;13;13;12;9;4	1;1;1;1;1;1;1;0	1;1;1;1;1;1;1;0	>gi|223673041|gb|ACN12702.1| Hemoglobin subunit beta [Salmo salar];>gi|223672379|gb|ACN12371.1| Hemoglobin subunit beta [Salmo salar];>gi|223647168|gb|ACN10342.1| Hemoglobin subunit beta [Salmo salar];>gi|223646532|gb|ACN10024.1| Hemoglobin subunit beta [S	8	13	1	1	13	12	13	13	13	13	13	13	13	13	12	13	13	13	13	13	13	13	1	1	1	1	1	1	1	1	1	1	1	1	1	1	1	1	1	1	1	1	1	1
ACI68772.1	ACI68772.1	6	2	2	>gi|209735806|gb|ACI68772.1| Proliferation-associated protein 2G4 [Salmo salar]	1	6	2	2	5	6	4	5	5	5	2	4	5	6	4	5	4	5	4	5	4	6	1	2	0	1	2	1	0	1	2	2	1	2	2	2	1	1	1	2	1	2	0	1
ACI68808.1	ACI68808.1	8	8	7	>gi|209735878|gb|ACI68808.1| S-adenosylmethionine synthetase isoform type-2 [Salmo salar]	1	8	8	7	5	7	8	5	6	8	5	6	7	6	7	8	7	6	8	5	5	6	5	7	8	5	6	8	5	6	7	6	7	8	7	6	8	5	5	6	4	6	7	4
ADM15890.1;ACM08272.1;ACI68855.1;ACI68832.1;ACM09324.1;ACM08253.1	ADM15890.1;ACM08272.1;ACI68855.1;ACI68832.1;ACM09324.1;ACM08253.1	7;7;7;7;6;5	7;7;7;7;6;5	5;5;5;5;4;3	>gi|303657694|gb|ADM15890.1| D-dopachrome decarboxylase [Salmo salar];>gi|221219222|gb|ACM08272.1| D-dopachrome decarboxylase [Salmo salar];>gi|209735972|gb|ACI68855.1| D-dopachrome decarboxylase [Salmo salar];>gi|209735926|gb|ACI68832.1| D-dopachrome deca	6	7	7	5	7	6	6	6	6	6	6	6	6	7	7	6	7	6	6	6	5	6	7	6	6	6	6	6	6	6	6	7	7	6	7	6	6	6	5	6	5	4	4	4
NP_001135087.1;ACN10949.1;ACI70157.1;ACI68864.1;ACI69139.1	NP_001135087.1;ACN10949.1;ACI70157.1;ACI68864.1;ACI69139.1	9;9;9;9;8	1;1;1;1;1	1;1;1;1;1	>gi|213512605|ref|NP_001135087.1| 14-3-3 protein beta/alpha [Salmo salar];>gi|223648382|gb|ACN10949.1| 14-3-3 protein beta/alpha [Salmo salar];>gi|209738576|gb|ACI70157.1| 14-3-3 protein beta/alpha [Salmo salar];>gi|209735990|gb|ACI68864.1| 14-3-3 protein	5	9	1	1	9	8	9	6	8	7	6	6	7	9	9	8	7	7	7	6	6	5	1	1	1	0	1	0	0	0	1	1	1	1	1	1	1	1	1	0	1	1	1	0
NP_001134788.1;ACI68882.1;ACG60322.1;ACG60321.1	NP_001134788.1;ACI68882.1;ACG60322.1;ACG60321.1	4;4;2;2	4;4;2;2	4;4;2;2	>gi|213514162|ref|NP_001134788.1| Arginase-1 [Salmo salar];>gi|209736026|gb|ACI68882.1| Arginase-1 [Salmo salar];>gi|195964711|gb|ACG60322.1| arginase type I [Salmo salar];>gi|195964709|gb|ACG60321.1| arginase type I [Salmo salar]	4	4	4	4	3	2	3	3	0	1	3	2	2	3	3	3	3	1	2	0	1	3	3	2	3	3	0	1	3	2	2	3	3	3	3	1	2	0	1	3	3	2	3	3
ACM09824.1;ACI68906.1	ACM09824.1;ACI68906.1	5;5	5;5	2;2	>gi|221222326|gb|ACM09824.1| Plastin-2 [Salmo salar];>gi|209736074|gb|ACI68906.1| Plastin-2 [Salmo salar]	2	5	5	2	3	3	3	1	1	3	1	3	2	3	4	3	1	1	2	1	1	2	3	3	3	1	1	3	1	3	2	3	4	3	1	1	2	1	1	2	1	1	1	1
NP_001134802.1;ACI68953.1	NP_001134802.1;ACI68953.1	1;1	1;1	1;1	>gi|213511937|ref|NP_001134802.1| nuclear cap-binding protein subunit 2 [Salmo salar];>gi|209736168|gb|ACI68953.1| Nuclear cap-binding protein subunit 2 [Salmo salar]	2	1	1	1	1	1	1	0	1	1	0	1	0	1	1	1	1	0	1	1	0	1	1	1	1	0	1	1	0	1	0	1	1	1	1	0	1	1	0	1	1	1	1	0
ADM16164.1;ACI68959.1	ADM16164.1;ACI68959.1	12;12	1;1	1;1	>gi|303664830|gb|ADM16164.1| Phosphoglycerate mutase 1 [Salmo salar];>gi|209736180|gb|ACI68959.1| Phosphoglycerate mutase 1 [Salmo salar]	2	12	1	1	11	10	12	12	11	12	12	12	12	12	12	11	12	12	11	10	12	12	1	0	1	1	1	1	1	1	1	1	1	1	1	1	1	1	1	1	1	0	1	1
ACN12263.1;ACN09916.1;ACI70184.1;ACI68961.1	ACN12263.1;ACN09916.1;ACI70184.1;ACI68961.1	11;11;11;11	11;11;11;11	1;1;1;1	>gi|223672163|gb|ACN12263.1| 60S acidic ribosomal protein P0 [Salmo salar];>gi|223646316|gb|ACN09916.1| 60S acidic ribosomal protein P0 [Salmo salar];>gi|209738630|gb|ACI70184.1| 60S acidic ribosomal protein P0 [Salmo salar];>gi|209736184|gb|ACI68961.1| 60	4	11	11	1	10	11	8	9	9	9	9	9	9	10	8	8	8	8	9	9	8	8	10	11	8	9	9	9	9	9	9	10	8	8	8	8	9	9	8	8	1	1	1	1
ACI68972.1	ACI68972.1	8	1	0	>gi|209736206|gb|ACI68972.1| Hydroxyacyl-coenzyme A dehydrogenase, mitochondrial precursor [Salmo salar]	1	8	1	0	6	7	5	7	3	6	4	6	6	6	7	7	5	4	4	5	3	5	1	1	0	0	0	1	0	1	1	1	1	1	0	0	0	0	0	0	0	0	0	0
ACM09680.1;ACM08984.1;ACM08575.1;ACI68984.1;ACM09602.1;ACI67550.1;ACI68722.1	ACM09680.1;ACM08984.1;ACM08575.1;ACI68984.1;ACM09602.1;ACI67550.1;ACI68722.1	11;11;11;11;10;10;8	11;11;11;11;10;10;8	1;1;1;1;1;1;1	>gi|221222038|gb|ACM09680.1| Myosin light polypeptide 6 [Salmo salar];>gi|221220646|gb|ACM08984.1| Myosin light polypeptide 6 [Salmo salar];>gi|221219828|gb|ACM08575.1| Myosin light polypeptide 6 [Salmo salar];>gi|209736230|gb|ACI68984.1| Myosin light poly	7	11	11	1	11	10	10	11	11	11	11	10	11	11	11	10	10	11	10	10	11	11	11	10	10	11	11	11	11	10	11	11	11	10	10	11	10	10	11	11	1	1	1	1
NP_001134808.1;ACI70190.1;ACI68987.1	NP_001134808.1;ACI70190.1;ACI68987.1	2;2;2	2;2;2	2;2;2	>gi|213513083|ref|NP_001134808.1| Pyrroline-5-carboxylate reductase 2 [Salmo salar];>gi|209738642|gb|ACI70190.1| Pyrroline-5-carboxylate reductase 2 [Salmo salar];>gi|209736236|gb|ACI68987.1| Pyrroline-5-carboxylate reductase 2 [Salmo salar]	3	2	2	2	2	2	2	1	2	2	2	1	1	2	2	2	1	2	1	2	2	1	2	2	2	1	2	2	2	1	1	2	2	2	1	2	1	2	2	1	2	2	2	1
NP_001134815.1;ACN12493.1;ACN10142.1;ACI69013.1	NP_001134815.1;ACN12493.1;ACN10142.1;ACI69013.1	13;13;13;13	10;10;10;10	9;9;9;9	>gi|213514360|ref|NP_001134815.1| 14-3-3 protein zeta [Salmo salar];>gi|223672623|gb|ACN12493.1| 14-3-3 protein zeta [Salmo salar];>gi|223646768|gb|ACN10142.1| 14-3-3 protein zeta [Salmo salar];>gi|209736288|gb|ACI69013.1| 14-3-3 protein zeta [Salmo salar]	4	13	10	9	13	12	12	11	12	11	11	11	12	13	13	11	12	10	12	10	9	12	10	9	9	9	9	9	10	9	10	10	10	9	10	8	9	7	7	10	9	8	8	8
ACI69016.1	ACI69016.1	1	1	1	>gi|209736294|gb|ACI69016.1| ATP synthase subunit delta, mitochondrial precursor [Salmo salar]	1	1	1	1	1	1	1	1	1	1	1	1	1	1	1	1	1	1	1	1	1	1	1	1	1	1	1	1	1	1	1	1	1	1	1	1	1	1	1	1	1	1	1	1
NP_001134817.1;AGH92606.1;AGH92566.1;ACI69021.1	NP_001134817.1;AGH92606.1;AGH92566.1;ACI69021.1	2;2;2;2	2;2;2;2	2;2;2;2	>gi|213514720|ref|NP_001134817.1| S100-A16 [Salmo salar];>gi|469832508|gb|AGH92606.1| s100-a16 [Salmo salar];>gi|469832428|gb|AGH92566.1| protein-coding gene s10ag like protein [Salmo salar];>gi|209736304|gb|ACI69021.1| S100-A16 [Salmo salar]	4	2	2	2	2	2	2	1	1	2	2	1	2	2	2	1	1	1	1	1	1	1	2	2	2	1	1	2	2	1	2	2	2	1	1	1	1	1	1	1	2	2	2	1
ACI69032.1	ACI69032.1	1	1	1	>gi|209736326|gb|ACI69032.1| Tripartite motif-containing protein 11 [Salmo salar]	1	1	1	1	0	0	0	1	0	0	0	0	0	0	0	0	0	0	0	0	0	0	0	0	0	1	0	0	0	0	0	0	0	0	0	0	0	0	0	0	0	0	0	1
ACI69044.2	ACI69044.2	7	2	2	>gi|304376798|gb|ACI69044.2| Profilin-2 [Salmo salar]	1	7	2	2	7	7	7	6	7	7	6	6	6	7	7	6	6	6	6	7	6	6	2	2	2	2	2	2	2	2	2	2	2	2	2	2	2	2	2	2	2	2	2	2
ACI69072.1;NP_001135088.1;ACN12462.1;ACN12370.1;ACN10112.1;ACN10023.1;ACI70199.1;ACI70001.1;ACI69424.1;ACI69157.1;ACI69453.1	ACI69072.1;NP_001135088.1;ACN12462.1;ACN12370.1;ACN10112.1;ACN10023.1;ACI70199.1;ACI70001.1;ACI69424.1;ACI69157.1	3;3;3;3;3;3;3;3;3;3;1	3;3;3;3;3;3;3;3;3;3;1	3;3;3;3;3;3;3;3;3;3;1	>gi|209736406|gb|ACI69072.1| transport protein Sec61 subunit beta [Salmo salar];>gi|213512795|ref|NP_001135088.1| transport protein Sec61 subunit beta [Salmo salar];>gi|223672561|gb|ACN12462.1| transport protein Sec61 subunit beta [Salmo salar];>gi|2236723	11	3	3	3	3	3	3	3	3	3	3	3	3	3	3	3	3	3	3	3	3	3	3	3	3	3	3	3	3	3	3	3	3	3	3	3	3	3	3	3	3	3	3	3
ACN12278.1;ACN09931.1;ACI69596.1;ACI69073.1	ACN12278.1;ACN09931.1;ACI69596.1;ACI69073.1	1;1;1;1	1;1;1;1	1;1;1;1	>gi|223672193|gb|ACN12278.1| Ubiquitin-conjugating enzyme E2 C [Salmo salar];>gi|223646346|gb|ACN09931.1| Ubiquitin-conjugating enzyme E2 C [Salmo salar];>gi|209737454|gb|ACI69596.1| Ubiquitin-conjugating enzyme E2 C [Salmo salar];>gi|209736408|gb|ACI69073	4	1	1	1	1	1	1	0	1	1	0	1	0	1	1	1	1	1	1	1	0	1	1	1	1	0	1	1	0	1	0	1	1	1	1	1	1	1	0	1	1	1	1	0
NP_001134834.1;ACI69086.1	NP_001134834.1;ACI69086.1	1;1	1;1	1;1	>gi|213513163|ref|NP_001134834.1| Apolipoprotein C-I precursor [Salmo salar];>gi|209736434|gb|ACI69086.1| Apolipoprotein C-I precursor [Salmo salar]	2	1	1	1	1	1	1	1	1	1	1	1	1	1	1	1	1	1	1	1	1	1	1	1	1	1	1	1	1	1	1	1	1	1	1	1	1	1	1	1	1	1	1	1
ADM16040.1;ACI69087.1;NP_001134951.1;ADM15971.1;ACI69619.1	ADM16040.1;ACI69087.1;NP_001134951.1;ADM15971.1;ACI69619.1	17;17;16;16;16	17;17;16;16;16	17;17;16;16;16	>gi|303661461|gb|ADM16040.1| 3-hydroxyanthranilate 3,4-dioxygenase [Salmo salar];>gi|209736436|gb|ACI69087.1| 3-hydroxyanthranilate 3,4-dioxygenase [Salmo salar];>gi|213512731|ref|NP_001134951.1| 3-hydroxyanthranilate 3,4-dioxygenase [Salmo salar];>gi|3036	5	17	17	17	16	14	15	13	16	15	12	13	11	17	15	16	14	12	13	13	12	13	16	14	15	13	16	15	12	13	11	17	15	16	14	12	13	13	12	13	16	14	15	13
NP_001134842.1;ACI69108.1	NP_001134842.1;ACI69108.1	2;2	2;2	1;1	>gi|213514614|ref|NP_001134842.1| probable signal peptidase complex subunit 2 [Salmo salar];>gi|209736478|gb|ACI69108.1| Probable signal peptidase complex subunit 2 [Salmo salar]	2	2	2	1	1	2	1	1	2	2	1	1	1	2	1	1	1	0	2	1	1	1	1	2	1	1	2	2	1	1	1	2	1	1	1	0	2	1	1	1	1	1	0	0
ACI69124.1;ACI66501.1	ACI69124.1;ACI66501.1	4;3	1;1	1;1	>gi|209736510|gb|ACI69124.1| NHP2-like protein 1 [Salmo salar];>gi|209731264|gb|ACI66501.1| NHP2-like protein 1 [Salmo salar]	2	4	1	1	4	4	4	3	3	4	3	3	3	4	4	4	3	3	3	3	3	3	1	1	1	1	1	1	1	1	1	1	1	1	1	1	1	1	1	1	1	1	1	1
NP_001134847.1;ADM16310.1;ACM09688.1;ACM08720.1;ACI69132.1	NP_001134847.1;ADM16310.1;ACM09688.1;ACM08720.1;ACI69132.1	1;1;1;1;1	1;1;1;1;1	1;1;1;1;1	>gi|213510712|ref|NP_001134847.1| Actin-related protein 2/3 complex subunit 5-like protein [Salmo salar];>gi|303668697|gb|ADM16310.1| Actin-related protein 2/3 complex subunit 5-like protein [Salmo salar];>gi|221222054|gb|ACM09688.1| Actin-related protein	5	1	1	1	0	0	0	1	1	0	1	0	0	0	0	0	0	1	0	1	1	0	0	0	0	1	1	0	1	0	0	0	0	0	0	1	0	1	1	0	0	0	0	1
ACN58589.1;NP_001134855.1;ACI69169.1	ACN58589.1;NP_001134855.1;ACI69169.1	4;4;4	4;4;4	2;2;2	>gi|224587001|gb|ACN58589.1| Transmembrane emp24 domain-containing protein 10 precursor [Salmo salar];>gi|213515298|ref|NP_001134855.1| Transmembrane emp24 domain-containing protein 10 precursor [Salmo salar];>gi|209736600|gb|ACI69169.1| Transmembrane emp2	3	4	4	2	4	4	4	3	4	4	4	4	4	4	4	3	4	3	4	4	3	4	4	4	4	3	4	4	4	4	4	4	4	3	4	3	4	4	3	4	2	2	2	2
NP_001134859.1;ACI69178.1;ACI67281.1;ACI70133.1;ACM09052.1	NP_001134859.1;ACI69178.1;ACI67281.1;ACI70133.1	5;5;3;3;1	5;5;3;3;1	5;5;3;3;1	>gi|213511208|ref|NP_001134859.1| Dihydropteridine reductase [Salmo salar];>gi|209736618|gb|ACI69178.1| Dihydropteridine reductase [Salmo salar];>gi|209732824|gb|ACI67281.1| Dihydropteridine reductase [Salmo salar];>gi|209738528|gb|ACI70133.1| Dihydropteri	5	5	5	5	5	5	5	4	4	4	4	4	4	5	5	5	4	4	4	4	4	3	5	5	5	4	4	4	4	4	4	5	5	5	4	4	4	4	4	3	5	5	5	4
ACI69195.1	ACI69195.1	5	5	1	>gi|209736652|gb|ACI69195.1| Proline synthetase co-transcribed bacterial homolog protein [Salmo salar]	1	5	5	1	3	5	5	3	5	4	3	5	2	4	5	5	4	5	5	5	4	4	3	5	5	3	5	4	3	5	2	4	5	5	4	5	5	5	4	4	1	1	1	1
ACI69203.1	ACI69203.1	1	1	1	>gi|209736668|gb|ACI69203.1| GTP cyclohydrolase 1 feedback regulatory protein [Salmo salar]	1	1	1	1	1	1	1	1	1	1	1	1	1	1	1	1	1	1	1	1	1	1	1	1	1	1	1	1	1	1	1	1	1	1	1	1	1	1	1	1	1	1	1	1
NP_001134866.1;ACN12717.1;ACN10357.1;ACI69215.1	NP_001134866.1;ACN12717.1;ACN10357.1;ACI69215.1	9;9;9;9	9;9;9;9	9;9;9;9	>gi|213512570|ref|NP_001134866.1| regucalcin [Salmo salar];>gi|223673071|gb|ACN12717.1| Regucalcin [Salmo salar];>gi|223647198|gb|ACN10357.1| Regucalcin [Salmo salar];>gi|209736692|gb|ACI69215.1| Regucalcin [Salmo salar]	4	9	9	9	7	7	9	7	7	9	8	7	7	7	9	8	8	6	8	8	6	7	7	7	9	7	7	9	8	7	7	7	9	8	8	6	8	8	6	7	7	7	9	7
NP_001134867.1;ACI69216.1	NP_001134867.1;ACI69216.1	6;6	6;6	6;6	>gi|213512760|ref|NP_001134867.1| NipSnap homolog 3A [Salmo salar];>gi|209736694|gb|ACI69216.1| NipSnap homolog 3A [Salmo salar]	2	6	6	6	5	5	5	6	5	5	5	5	4	5	6	5	5	4	4	4	4	4	5	5	5	6	5	5	5	5	4	5	6	5	5	4	4	4	4	4	5	5	5	6
ACI69245.1;NP_001134497.1;ACI67756.1	ACI69245.1;NP_001134497.1;ACI67756.1	7;6;6	7;6;6	7;6;6	>gi|209736752|gb|ACI69245.1| hydroxypyruvate isomerase [Salmo salar];>gi|213512751|ref|NP_001134497.1| hydroxypyruvate isomerase [Salmo salar];>gi|209733774|gb|ACI67756.1| hydroxypyruvate isomerase [Salmo salar]	3	7	7	7	7	5	6	3	4	5	5	5	5	7	7	3	6	6	5	5	6	6	7	5	6	3	4	5	5	5	5	7	7	3	6	6	5	5	6	6	7	5	6	3
ACI69256.1	ACI69256.1	15	11	11	>gi|209736774|gb|ACI69256.1| Annexin A4 [Salmo salar]	1	15	11	11	12	13	13	12	11	12	12	12	11	12	12	13	12	13	13	13	13	11	9	10	10	8	8	9	9	9	8	9	9	10	9	9	10	10	9	8	9	10	10	8
NP_001134876.1;ACI69259.1;ACN11082.1;ACN12654.1;ACN10295.1	NP_001134876.1;ACI69259.1;ACN11082.1;ACN12654.1;ACN10295.1	12;12;11;10;10	12;12;11;10;10	12;12;11;10;10	>gi|213514418|ref|NP_001134876.1| prohibitin 2 [Salmo salar];>gi|209736780|gb|ACI69259.1| Prohibitin-2 [Salmo salar];>gi|223648648|gb|ACN11082.1| Prohibitin-2 [Salmo salar];>gi|223672945|gb|ACN12654.1| Prohibitin-2 [Salmo salar];>gi|223647074|gb|ACN10295.1	5	12	12	12	10	9	11	10	9	9	10	11	11	10	9	11	11	10	10	10	8	11	10	9	11	10	9	9	10	11	11	10	9	11	11	10	10	10	8	11	10	9	11	10
ACN12562.1;ACI69290.1;NP_001134324.1;ACI67059.1	ACN12562.1;ACI69290.1;NP_001134324.1;ACI67059.1	9;9;8;8	9;9;8;8	9;9;8;8	>gi|223672761|gb|ACN12562.1| Delta-aminolevulinic acid dehydratase [Salmo salar];>gi|209736842|gb|ACI69290.1| Delta-aminolevulinic acid dehydratase [Salmo salar];>gi|213513505|ref|NP_001134324.1| Delta-aminolevulinic acid dehydratase [Salmo salar];>gi|2097	4	9	9	9	7	8	7	7	8	8	7	6	6	6	6	7	7	6	8	7	5	5	7	8	7	7	8	8	7	6	6	6	6	7	7	6	8	7	5	5	7	8	7	7
ACI69375.1;ACI68453.1;ACI66847.1	ACI69375.1;ACI68453.1;ACI66847.1	2;1;1	2;1;1	2;1;1	>gi|209737012|gb|ACI69375.1| NADH dehydrogenase iron-sulfur protein 8, mitochondrial precursor [Salmo salar];>gi|209735168|gb|ACI68453.1| NADH dehydrogenase iron-sulfur protein 8, mitochondrial precursor [Salmo salar];>gi|209731956|gb|ACI66847.1| NADH dehy	3	2	2	2	2	2	2	2	2	2	2	2	2	2	2	2	2	2	2	2	2	2	2	2	2	2	2	2	2	2	2	2	2	2	2	2	2	2	2	2	2	2	2	2
NP_001134982.1;ADM16241.1;ACI69725.1;ACI69389.1;ACM09396.1	NP_001134982.1;ADM16241.1;ACI69725.1;ACI69389.1;ACM09396.1	2;2;2;2;1	2;2;2;2;1	2;2;2;2;1	>gi|213512867|ref|NP_001134982.1| Prefoldin subunit 1 [Salmo salar];>gi|303666763|gb|ADM16241.1| Prefoldin subunit 1 [Salmo salar];>gi|209737712|gb|ACI69725.1| Prefoldin subunit 1 [Salmo salar];>gi|209737040|gb|ACI69389.1| Prefoldin subunit 1 [Salmo salar]	5	2	2	2	2	2	2	2	2	2	2	2	2	2	2	2	2	2	2	2	2	2	2	2	2	2	2	2	2	2	2	2	2	2	2	2	2	2	2	2	2	2	2	2
NP_001134905.1;ACI69396.1;ACM08704.1	NP_001134905.1;ACI69396.1;ACM08704.1	2;2;2	2;2;2	2;2;2	>gi|213514654|ref|NP_001134905.1| Butyrophilin subfamily 2 member A2 [Salmo salar];>gi|209737054|gb|ACI69396.1| Butyrophilin subfamily 2 member A2 precursor [Salmo salar];>gi|221220086|gb|ACM08704.1| Butyrophilin subfamily 1 member A1 precursor [Salmo sala	3	2	2	2	2	1	2	2	2	2	1	2	2	1	0	1	1	1	1	1	1	1	2	1	2	2	2	2	1	2	2	1	0	1	1	1	1	1	1	1	2	1	2	2
ACI69405.1	ACI69405.1	1	1	1	>gi|209737072|gb|ACI69405.1| Histone H2B type 1-A [Salmo salar]	1	1	1	1	1	1	1	1	1	1	1	1	1	1	1	1	1	1	1	1	1	1	1	1	1	1	1	1	1	1	1	1	1	1	1	1	1	1	1	1	1	1	1	1
ACI69417.1	ACI69417.1	3	3	2	>gi|209737096|gb|ACI69417.1| Syntenin-1 [Salmo salar]	1	3	3	2	3	2	3	2	3	2	2	2	2	3	3	3	3	3	3	3	2	2	3	2	3	2	3	2	2	2	2	3	3	3	3	3	3	3	2	2	2	1	2	2
ACI69428.1	ACI69428.1	10	7	2	>gi|209737118|gb|ACI69428.1| 14-3-3 protein beta/alpha-1 [Salmo salar]	1	10	7	2	10	9	10	8	9	9	8	8	8	10	10	9	8	8	8	7	6	7	7	6	7	6	6	7	6	6	6	7	7	7	6	6	5	5	4	5	2	2	2	2
NP_001134917.1;ACI69458.1	NP_001134917.1;ACI69458.1	12;12	12;12	12;12	>gi|213511908|ref|NP_001134917.1| Epoxide hydrolase 1 [Salmo salar];>gi|209737178|gb|ACI69458.1| Epoxide hydrolase 1 [Salmo salar]	2	12	12	12	9	9	11	8	8	9	8	9	7	9	8	8	7	8	8	8	9	8	9	9	11	8	8	9	8	9	7	9	8	8	7	8	8	8	9	8	9	9	11	8
ACI69801.1;ACI69462.1;ACI67621.1	ACI69801.1;ACI69462.1	3;3;1	3;3;1	3;3;1	>gi|209737864|gb|ACI69801.1| Ubiquitin fusion degradation protein 1 homolog [Salmo salar];>gi|209737186|gb|ACI69462.1| Ubiquitin fusion degradation protein 1 homolog [Salmo salar]	3	3	3	3	2	2	3	3	3	1	1	2	1	2	2	2	3	3	1	2	3	2	2	2	3	3	3	1	1	2	1	2	2	2	3	3	1	2	3	2	2	2	3	3
ACI69471.1	ACI69471.1	5	1	1	>gi|209737204|gb|ACI69471.1| Aldose reductase [Salmo salar]	1	5	1	1	3	2	2	1	4	4	2	4	4	3	2	2	2	1	5	4	1	4	0	0	0	0	0	0	0	0	0	0	0	0	0	0	1	0	0	0	0	0	0	0
ACI69483.1	ACI69483.1	2	2	2	>gi|209737228|gb|ACI69483.1| Nattectin precursor [Salmo salar]	1	2	2	2	0	2	1	1	1	0	1	0	0	1	1	1	1	0	1	0	1	1	0	2	1	1	1	0	1	0	0	1	1	1	1	0	1	0	1	1	0	2	1	1
ACI69495.1	ACI69495.1	15	15	2	>gi|209737252|gb|ACI69495.1| Annexin A4 [Salmo salar]	1	15	15	2	13	13	14	15	13	13	12	11	12	14	14	14	13	15	14	14	14	11	13	13	14	15	13	13	12	11	12	14	14	14	13	15	14	14	14	11	2	2	2	2
ACI69505.1	ACI69505.1	14	1	1	>gi|209737272|gb|ACI69505.1| Malate dehydrogenase, cytoplasmic [Salmo salar]	1	14	1	1	14	14	14	12	13	14	12	12	12	14	14	14	13	11	13	11	11	12	1	1	1	1	1	1	1	1	1	1	1	1	1	1	1	1	1	1	1	1	1	1
AGH92532.1;ACI69513.1	AGH92532.1;ACI69513.1	5;5	2;2	2;2	>gi|469832360|gb|AGH92532.1| ATP synthase subunit g mitochondrial [Salmo salar];>gi|209737288|gb|ACI69513.1| ATP synthase subunit g, mitochondrial [Salmo salar]	2	5	2	2	5	4	4	4	4	4	5	4	5	5	5	5	4	5	5	4	5	4	2	2	2	2	2	2	2	2	2	2	2	2	2	2	2	2	2	2	2	2	2	2
ACN12751.1;ACN10388.1;ACI70106.1;ACI69532.1	ACN12751.1;ACN10388.1;ACI70106.1;ACI69532.1	9;9;9;9	9;9;9;9	5;5;5;5	>gi|223673139|gb|ACN12751.1| Flavin reductase [Salmo salar];>gi|223647260|gb|ACN10388.1| Flavin reductase [Salmo salar];>gi|209738474|gb|ACI70106.1| Flavin reductase [Salmo salar];>gi|209737326|gb|ACI69532.1| Flavin reductase [Salmo salar]	4	9	9	5	8	9	9	8	7	8	7	8	7	8	8	8	7	8	8	7	8	8	8	9	9	8	7	8	7	8	7	8	8	8	7	8	8	7	8	8	4	5	5	4
ACI69553.1	ACI69553.1	2	2	2	>gi|209737368|gb|ACI69553.1| Insulin gene enhancer protein isl-1 [Salmo salar]	1	2	2	2	1	2	2	2	2	2	1	2	1	2	2	2	2	2	2	2	2	1	1	2	2	2	2	2	1	2	1	2	2	2	2	2	2	2	2	1	1	2	2	2
NP_001134936.1;ACI69556.1	NP_001134936.1;ACI69556.1	3;3	1;1	1;1	>gi|213514966|ref|NP_001134936.1| Myosin light polypeptide 4 [Salmo salar];>gi|209737374|gb|ACI69556.1| Myosin light polypeptide 4 [Salmo salar]	2	3	1	1	2	1	1	2	3	3	2	1	2	2	2	1	1	2	1	2	2	2	0	0	0	0	1	1	0	0	0	0	0	0	0	0	0	1	0	0	0	0	0	0
ACI69572.1;P27007.1;NP_001117135.1;CAA36482.1	ACI69572.1;P27007.1;NP_001117135.1;CAA36482.1	18;11;11;11	18;11;11;11	15;9;9;9	>gi|209737406|gb|ACI69572.1| Apolipoprotein A-I-1 precursor [Salmo salar];>gi|113998|sp|P27007.1|APOA1_SALSA RecName: Full=Apolipoprotein A-I; Short=Apo-AI; Short=ApoA-I; AltName: Full=Apolipoprotein A1; Contains: RecName: Full=Proapolipoprotein A-I; Short	4	18	18	15	18	18	18	17	18	18	18	18	17	18	18	18	17	18	18	18	18	18	18	18	18	17	18	18	18	18	17	18	18	18	17	18	18	18	18	18	15	15	15	14
NP_001134940.1;ACI69582.1	NP_001134940.1;ACI69582.1	14;14	14;14	14;14	>gi|213510800|ref|NP_001134940.1| Sulfotransferase family cytosolic 2B member 1 [Salmo salar];>gi|209737426|gb|ACI69582.1| Sulfotransferase family cytosolic 2B member 1 [Salmo salar]	2	14	14	14	12	13	12	10	10	11	12	12	12	13	12	11	11	11	10	11	11	10	12	13	12	10	10	11	12	12	12	13	12	11	11	11	10	11	11	10	12	13	12	10
ADM15936.1;ACI69604.1	ADM15936.1;ACI69604.1	8;8	8;8	4;4	>gi|303658786|gb|ADM15936.1| Thioredoxin-dependent peroxide reductase, mitochondrial precursor [Salmo salar];>gi|209737470|gb|ACI69604.1| Thioredoxin-dependent peroxide reductase, mitochondrial precursor [Salmo salar]	2	8	8	4	7	7	8	7	8	7	7	8	8	8	8	8	6	6	8	8	8	7	7	7	8	7	8	7	7	8	8	8	8	8	6	6	8	8	8	7	3	3	4	3
NP_001134952.1;ACI69621.1;ACI68066.1	NP_001134952.1;ACI69621.1;ACI68066.1	4;4;3	4;4;3	4;4;3	>gi|213512903|ref|NP_001134952.1| proto-oncogene tyrosine-protein kinase receptor Ret [Salmo salar];>gi|209737504|gb|ACI69621.1| Retinol-binding protein I, cellular [Salmo salar];>gi|209734394|gb|ACI68066.1| Retinol-binding protein I, cellular [Salmo salar	3	4	4	4	1	3	3	2	3	3	3	4	4	3	3	3	4	3	3	3	3	3	1	3	3	2	3	3	3	4	4	3	3	3	4	3	3	3	3	3	1	3	3	2
NP_001135368.1;ACI69627.1	NP_001135368.1;ACI69627.1	10;10	10;10	10;10	>gi|213512035|ref|NP_001135368.1| Phosphoribosyl pyrophosphate synthetase-associated protein 1 [Salmo salar];>gi|209737516|gb|ACI69627.1| Phosphoribosyl pyrophosphate synthetase-associated protein 1 [Salmo salar]	2	10	10	10	7	7	7	7	7	5	6	7	5	7	8	7	7	6	5	7	6	5	7	7	7	7	7	5	6	7	5	7	8	7	7	6	5	7	6	5	7	7	7	7
NP_001134958.2;ACI69639.2	NP_001134958.2;ACI69639.2	5;5	5;5	5;5	>gi|304434681|ref|NP_001134958.2| Transcription elongation factor B polypeptide 2 [Salmo salar];>gi|304376890|gb|ACI69639.2| Transcription elongation factor B polypeptide 2 [Salmo salar]	2	5	5	5	4	4	4	4	5	4	4	4	4	4	4	4	5	3	4	5	4	4	4	4	4	4	5	4	4	4	4	4	4	4	5	3	4	5	4	4	4	4	4	4
ACI69656.1	ACI69656.1	8	4	4	>gi|209737574|gb|ACI69656.1| Peroxiredoxin-4 [Salmo salar]	1	8	4	4	5	7	4	5	5	4	4	5	3	5	5	3	4	4	4	4	4	5	2	4	2	2	1	1	1	1	1	2	2	0	1	1	1	1	1	1	2	4	2	2
ACN12580.1;ACN10225.1;ACI69712.1	ACN12580.1;ACN10225.1;ACI69712.1	3;3;3	2;2;2	2;2;2	>gi|223672797|gb|ACN12580.1| Proteasome subunit beta type-2 [Salmo salar];>gi|223646934|gb|ACN10225.1| Proteasome subunit beta type-2 [Salmo salar];>gi|209737686|gb|ACI69712.1| Proteasome subunit beta type-2 [Salmo salar]	3	3	2	2	2	2	1	2	1	1	3	1	1	2	1	1	1	1	1	2	2	1	1	1	0	1	0	0	2	0	0	1	0	0	0	0	0	1	1	0	1	1	0	1
ADM15873.1;ACM09161.1;ACI69717.1;ACI68857.1	ADM15873.1;ACM09161.1;ACI69717.1;ACI68857.1	5;5;5;4	2;2;2;1	2;2;2;1	>gi|303657378|gb|ADM15873.1| Cytochrome c oxidase subunit 5A, mitochondrial precursor [Salmo salar];>gi|221221000|gb|ACM09161.1| Cytochrome c oxidase subunit 5A, mitochondrial precursor [Salmo salar];>gi|209737696|gb|ACI69717.1| Cytochrome c oxidase subuni	4	5	2	2	5	4	4	4	4	5	5	4	4	5	5	5	4	5	5	5	5	4	2	2	2	2	2	2	2	2	2	2	2	2	2	2	2	2	2	2	2	2	2	2
ACI69753.1	ACI69753.1	3	1	1	>gi|209737768|gb|ACI69753.1| D-dopachrome decarboxylase [Salmo salar]	1	3	1	1	3	3	3	3	3	3	3	3	3	3	3	3	3	3	3	3	3	3	1	1	1	1	1	1	1	1	1	1	1	1	1	1	1	1	1	1	1	1	1	1
NP_001134988.1;ACN11202.1;ACI69757.1;NP_001133837.1;ACI33995.1	NP_001134988.1;ACN11202.1;ACI69757.1	7;7;7;1;1	7;7;7;1;1	7;7;7;1;1	>gi|213513890|ref|NP_001134988.1| Ribose-phosphate pyrophosphokinase 2 [Salmo salar];>gi|223648888|gb|ACN11202.1| Ribose-phosphate pyrophosphokinase 2 [Salmo salar];>gi|209737776|gb|ACI69757.1| Ribose-phosphate pyrophosphokinase 2 [Salmo salar]	5	7	7	7	7	6	5	6	6	6	5	5	5	7	6	7	6	6	6	6	6	5	7	6	5	6	6	6	5	5	5	7	6	7	6	6	6	6	6	5	7	6	5	6
NP_001134990.1;ACI69762.1	NP_001134990.1;ACI69762.1	12;12	12;12	12;12	>gi|213514212|ref|NP_001134990.1| Sorbitol dehydrogenase [Salmo salar];>gi|209737786|gb|ACI69762.1| Sorbitol dehydrogenase [Salmo salar]	2	12	12	12	11	9	10	9	10	10	10	10	11	11	10	10	10	9	10	10	9	11	11	9	10	9	10	10	10	10	11	11	10	10	10	9	10	10	9	11	11	9	10	9
ACI69786.1	ACI69786.1	1	1	1	>gi|209737834|gb|ACI69786.1| Actin-related protein 3 [Salmo salar]	1	1	1	1	1	1	1	1	1	1	1	1	1	1	1	1	1	1	1	1	1	1	1	1	1	1	1	1	1	1	1	1	1	1	1	1	1	1	1	1	1	1	1	1
ACI69791.1	ACI69791.1	14	1	1	>gi|209737844|gb|ACI69791.1| Catalase [Salmo salar]	1	14	1	1	11	12	11	10	11	12	12	12	12	13	13	12	12	10	13	12	11	11	0	1	0	0	0	1	0	0	0	0	1	1	0	0	1	0	0	0	0	1	0	0
NP_001135000.1;ACI69817.1	NP_001135000.1;ACI69817.1	5;5	5;5	5;5	>gi|213511138|ref|NP_001135000.1| S-formylglutathione hydrolase [Salmo salar];>gi|209737896|gb|ACI69817.1| S-formylglutathione hydrolase [Salmo salar]	2	5	5	5	5	5	5	5	4	4	5	3	4	5	5	4	3	5	4	5	4	3	5	5	5	5	4	4	5	3	4	5	5	4	3	5	4	5	4	3	5	5	5	5
ACI69832.1	ACI69832.1	3	3	1	>gi|209737926|gb|ACI69832.1| Fumarylacetoacetate hydrolase domain-containing protein 1 [Salmo salar]	1	3	3	1	3	3	3	3	3	3	3	3	3	3	3	3	3	3	3	3	3	3	3	3	3	3	3	3	3	3	3	3	3	3	3	3	3	3	3	3	1	1	1	1
ACI69997.1;ACI69849.1;ACI70132.1	ACI69997.1;ACI69849.1;ACI70132.1	10;10;5	10;10;5	10;10;5	>gi|209738256|gb|ACI69997.1| methyltransferase Mb3374 [Salmo salar];>gi|209737960|gb|ACI69849.1| methyltransferase Mb3374 [Salmo salar];>gi|209738526|gb|ACI70132.1| methyltransferase Mb3374 [Salmo salar]	3	10	10	10	8	9	9	7	6	8	9	8	10	8	9	7	6	5	7	9	5	8	8	9	9	7	6	8	9	8	10	8	9	7	6	5	7	9	5	8	8	9	9	7
ACI69856.1	ACI69856.1	3	2	2	>gi|209737974|gb|ACI69856.1| Group XIIB secretory phospholipase A2-like protein precursor [Salmo salar]	1	3	2	2	3	2	2	3	2	3	3	3	2	3	2	2	2	2	2	3	3	2	2	2	1	2	1	2	2	2	1	2	1	1	1	1	1	2	2	1	2	2	1	2
NP_001135009.1;ACI69860.1	NP_001135009.1;ACI69860.1	1;1	1;1	1;1	>gi|213512789|ref|NP_001135009.1| kinetochore protein Spc24 [Salmo salar];>gi|209737982|gb|ACI69860.1| Kinetochore protein Spc24 [Salmo salar]	2	1	1	1	1	0	0	1	1	0	1	0	0	0	0	0	1	0	0	0	0	0	1	0	0	1	1	0	1	0	0	0	0	0	1	0	0	0	0	0	1	0	0	1
ACI69869.1	ACI69869.1	8	8	2	>gi|209738000|gb|ACI69869.1| NADH dehydrogenase iron-sulfur protein 3, mitochondrial precursor [Salmo salar]	1	8	8	2	4	5	5	5	6	8	7	7	7	5	6	5	6	4	6	6	6	7	4	5	5	5	6	8	7	7	7	5	6	5	6	4	6	6	6	7	2	2	1	1
ACI69875.1;ACI69565.1	ACI69875.1;ACI69565.1	9;5	9;5	9;5	>gi|209738012|gb|ACI69875.1| canopy-1 precursor [Salmo salar];>gi|209737392|gb|ACI69565.1| canopy-1 precursor [Salmo salar]	2	9	9	9	7	8	7	6	7	8	8	8	7	7	7	7	7	6	6	7	6	8	7	8	7	6	7	8	8	8	7	7	7	7	7	6	6	7	6	8	7	8	7	6
ACI69886.1;ADM16232.1;ACI69261.1;ACI66036.1;ACM09325.1;ACI68122.1;ACI66906.1;ACM09642.1;ACM09170.1	ACI69886.1;ADM16232.1;ACI69261.1;ACI66036.1;ACM09325.1;ACI68122.1;ACI66906.1;ACM09642.1;ACM09170.1	4;3;3;3;2;2;2;2;2	4;3;3;3;2;2;2;2;2	4;3;3;3;2;2;2;2;2	>gi|209738034|gb|ACI69886.1| CutA homolog precursor [Salmo salar];>gi|303666524|gb|ADM16232.1| CutA homolog precursor [Salmo salar];>gi|209736784|gb|ACI69261.1| CutA homolog precursor [Salmo salar];>gi|209730334|gb|ACI66036.1| CutA homolog precursor [Salmo	9	4	4	4	3	3	2	3	4	3	2	1	1	3	2	2	3	0	3	3	0	1	3	3	2	3	4	3	2	1	1	3	2	2	3	0	3	3	0	1	3	3	2	3
ACI69889.1	ACI69889.1	1	1	1	>gi|209738040|gb|ACI69889.1| ATP synthase subunit delta, mitochondrial precursor [Salmo salar]	1	1	1	1	1	1	1	1	1	1	1	1	1	1	1	1	1	1	1	1	1	1	1	1	1	1	1	1	1	1	1	1	1	1	1	1	1	1	1	1	1	1	1	1
[truncated: 414 more rows]
[truncated: 125 more columns]
