# Supplementary material for: Liver proteome response of pre-harvest Atlantic salmon following exposure to elevated temperature
Source: BMC Genomics. 2018 Feb 12;19:133. doi: 10.1186/s12864-018-4517-0 (PMC5809918; doi:10.1186/s12864-018-4517-0)
Supplement: Supplementary file 3 — Total number of quantifiable proteins. Proteins identified on the basis of two or more unique matching peptide sequences and presence in at least six of the nine biological replicates in either treatment group (XLSX 160 kb) [file 12864_2018_4517_MOESM3_ESM.xlsx]

## Sheet: Sheet1
Protein names	FC (21 vs15)	Fasta.headers	Majority.protein.IDs	max_uniq_peptide_count	P.Value	adj.P.Val	Entry name	Gene	Human orthologue
14 kDa phosphohistidine phosphatase	1.19186	>gi|209733144|gb|ACI67441.1| 14 kDa phosphohistidine phosphatase [Salmo salar]	ACI67441.1	NA	0.385943	0.521177	B5X9C1_SALSA	PHP14	PHPT1
14-3-3 protein beta/alpha-1	-1.13106	>gi|209737118|gb|ACI69428.1| 14-3-3 protein beta/alpha-1 [Salmo salar]	ACI69428.1	2	0.0593958	0.126516	B5XF08_SALSA	143B1	143B1
14-3-3 protein beta/alpha-1	-1.05313	>gi|209735670|gb|ACI68704.1| 14-3-3 protein beta/alpha-1 [Salmo salar]	ACI68704.1	12	0.399571	0.531642	B5XCY4_SALSA	143B1	143B1
14-3-3 protein beta/alpha-2 (Tyrosine 3-monooxygenase/tryptophan 5-monooxygenase activation protein, beta polypeptide 2)	-1.00014	>gi|213512804|ref|NP_001133672.1| 14-3-3 protein beta/alpha-2 [Salmo salar];>gi|303657801|gb|ADM15894.1| 14-3-3 protein beta/alpha-2 [Salmo salar];>gi|209733710|gb|ACI67724.1| 14-3-3 protein beta/alpha-2 [Salmo salar];>gi|209154886|gb|ACI33675.1| 14-3-3 pr	NP_001133672.1;ADM15894.1;ACI67724.1;ACI33675.1;ACH70793.1	9	0.998038	0.99909	B5DGB9_SALSA	143B2	143B2
14-3-3 protein epsilon	-1.31449	>gi|209156034|gb|ACI34249.1| 14-3-3 protein epsilon [Salmo salar]	ACI34249.1	2	0.00046932	0.00416686	B5X4L8_SALSA	1433E	YWHAE
14-3-3 protein epsilon (Tyrosine 3-monooxygenase/tryptophan 5-monooxygenase activation protein, epsilon polypeptide 1)	-1.19165	>gi|209155074|gb|ACI33769.1| 14-3-3 protein epsilon [Salmo salar];>gi|197631851|gb|ACH70649.1| tyrosine 3-monooxygenase/tryptophan 5-monooxygenase activation protein, epsilon polypeptide 1 [Salmo salar]	ACI33769.1;ACH70649.1	2	0.00809688	0.0295848	B5DFX5_SALSA	1433E	YWHAE
14-3-3 protein eta	1.04425	>gi|213511276|ref|NP_001133693.1| 14-3-3 protein eta [Salmo salar];>gi|209154958|gb|ACI33711.1| 14-3-3 protein eta [Salmo salar]	NP_001133693.1;ACI33711.1	11	0.59391	0.714196	B5X330_SALSA	1433F	YWHAH
14-3-3 protein zeta	-1.17265	>gi|213514360|ref|NP_001134815.1| 14-3-3 protein zeta [Salmo salar];>gi|223672623|gb|ACN12493.1| 14-3-3 protein zeta [Salmo salar];>gi|223646768|gb|ACN10142.1| 14-3-3 protein zeta [Salmo salar];>gi|209736288|gb|ACI69013.1| 14-3-3 protein zeta [Salmo salar]	NP_001134815.1;ACN12493.1;ACN10142.1;ACI69013.1	9	0.0346121	0.0851851	B5XDU3_SALSA	1433Z	YWHAZ
15-hydroxyprostaglandin dehydrogenase	1.41542	>gi|213514912|ref|NP_001135022.1| hydroxyprostaglandin dehydrogenase 15-(NAD) [Salmo salar];>gi|223673025|gb|ACN12694.1| 15-hydroxyprostaglandin dehydrogenase [Salmo salar];>gi|223647152|gb|ACN10334.1| 15-hydroxyprostaglandin dehydrogenase [Salmo salar];>g	NP_001135022.1;ACN12694.1;ACN10334.1;ACI69905.1	14	0.0252837	0.0688239	B5XGD5_SALSA	PGDH	HPGD
15-hydroxyprostaglandin dehydrogenase	2.18655	>gi|221221498|gb|ACM09410.1| 15-hydroxyprostaglandin dehydrogenase [Salmo salar];>gi|221220282|gb|ACM08802.1| 15-hydroxyprostaglandin dehydrogenase [Salmo salar]	ACM09410.1;ACM08802.1	11	1.96602e-07	1.33036e-05	B9EPG3_SALSA	PGDH	HPGD
2-amino-3-ketobutyrate coenzyme A ligase, mitochondrial	1.04105	>gi|209732940|gb|ACI67339.1| 2-amino-3-ketobutyrate coenzyme A ligase, mitochondrial precursor [Salmo salar]	ACI67339.1	15	0.61812	0.734017	B5X919_SALSA	KBL	GCAT
2,3-cyclic-nucleotide 3-phosphodiesterase	-1.35681	>gi|259155280|ref|NP_001158882.1| 2,3-cyclic-nucleotide 3-phosphodiesterase [Salmo salar];>gi|223647830|gb|ACN10673.1| 2,3-cyclic-nucleotide 3-phosphodiesterase [Salmo salar];>gi|224613240|gb|ACN60199.1| 2,3-cyclic-nucleotide 3-phosphodiesterase [Salmo sal	NP_001158882.1;ACN10673.1;ACN60199.1	3	0.0325277	0.0817495	C0H9F4_SALSA	CN37	CNP
26S protease regulatory subunit 6A (Protease regulatory subunit 6A)	-1.46963	>gi|213512913|ref|NP_001134065.1| 26S protease regulatory subunit 6A [Salmo salar];>gi|469832416|gb|AGH92560.1| protease regulatory subunit 6A [Salmo salar];>gi|209730462|gb|ACI66100.1| 26S protease regulatory subunit 6A [Salmo salar]	NP_001134065.1;AGH92560.1;ACI66100.1	14	1.78468e-06	7.06435e-05	B5X5I0_SALSA	PRS6A	PSMC3
26S protease regulatory subunit 6B	-1.44672	>gi|226443298|ref|NP_001140138.1| 26S protease regulatory subunit 6B [Salmo salar];>gi|221221488|gb|ACM09405.1| 26S protease regulatory subunit 6B [Salmo salar]	NP_001140138.1;ACM09405.1	10	4.47628e-05	0.000773175	B9EPF8_SALSA	PRS6B	PSMC4
26S protease regulatory subunit 7	-1.41278	>gi|213510772|ref|NP_001133113.1| 26S protease regulatory subunit 7 [Salmo salar];>gi|209732288|gb|ACI67013.1| 26S protease regulatory subunit 7 [Salmo salar];>gi|197631973|gb|ACH70710.1| 26S protease regulatory subunit 7 [Salmo salar]	NP_001133113.1;ACI67013.1;ACH70710.1	13	0.000169933	0.00185552	B5DG36_SALSA	PRS7	PSMC2
26S protease regulatory subunit 8	-1.52872	>gi|213511834|ref|NP_001134720.1| 26S protease regulatory subunit 8 [Salmo salar];>gi|209735444|gb|ACI68591.1| 26S protease regulatory subunit 8 [Salmo salar]	NP_001134720.1;ACI68591.1	2	0.000813796	0.00599307	B5XCM1_SALSA	PRS8	PSMC5
26S proteasome non-ATPase regulatory subunit 11 (Fragment)	-1.23322	>gi|224587430|gb|ACN58663.1| 26S proteasome non-ATPase regulatory subunit 11 [Salmo salar]	ACN58663.1	9	0.0073791	0.027818	C0PUD4_SALSA	PSD11	PSMD11
26S proteasome non-ATPase regulatory subunit 12	-1.63073	>gi|213514570|ref|NP_001135241.1| 26S proteasome non-ATPase regulatory subunit 12 [Salmo salar];>gi|209155070|gb|ACI33767.1| 26S proteasome non-ATPase regulatory subunit 12 [Salmo salar];>gi|209734834|gb|ACI68286.1| 26S proteasome non-ATPase regulatory sub	NP_001135241.1;ACI33767.1;ACI68286.1	7	3.68023e-05	0.00067235	B5X386_SALSA	PSD12	PSMD12
26S proteasome non-ATPase regulatory subunit 14	-1.45623	>gi|213515336|ref|NP_001135360.1| 26S proteasome non-ATPase regulatory subunit 14 [Salmo salar];>gi|303667311|gb|ADM16265.1| 26S proteasome non-ATPase regulatory subunit 14 [Salmo salar];>gi|209736702|gb|ACI69220.1| 26S proteasome non-ATPase regulatory sub	NP_001135360.1;ADM16265.1;ACI69220.1;ACI67841.1	6	9.89482e-05	0.00134287	B5XAH1_SALSA	PSDE	PSMD14
26S proteasome non-ATPase regulatory subunit 2	-1.42233	>gi|259155094|ref|NP_001158789.1| 26S proteasome non-ATPase regulatory subunit 2 [Salmo salar];>gi|223647426|gb|ACN10471.1| 26S proteasome non-ATPase regulatory subunit 2 [Salmo salar]	NP_001158789.1;ACN10471.1	17	0.000590257	0.00475207	C0H8V2_SALSA	PSMD2	PSMD2
26S proteasome non-ATPase regulatory subunit 3 (Proteasome (Prosome, macropain) 26S subunit, non ATPase, 3-1)	-1.50502	>gi|213515530|ref|NP_001133516.1| 26S proteasome non-ATPase regulatory subunit 3 [Salmo salar];>gi|223648044|gb|ACN10780.1| 26S proteasome non-ATPase regulatory subunit 3 [Salmo salar];>gi|209154316|gb|ACI33390.1| 26S proteasome non-ATPase regulatory subun	NP_001133516.1;ACN10780.1;ACI33390.1;ACH70973.1;NP_001133204.1;ACH70974.1	9	0.00092198	0.00653972	B5DGU9_SALSA	PSD3	PSD3
26S proteasome non-ATPase regulatory subunit 8	-1.43081	>gi|213513766|ref|NP_001134503.1| 26S proteasome non-ATPase regulatory subunit 8 [Salmo salar];>gi|223673133|gb|ACN12748.1| 26S proteasome non-ATPase regulatory subunit 8 [Salmo salar];>gi|223647256|gb|ACN10386.1| 26S proteasome non-ATPase regulatory subun	NP_001134503.1;ACN12748.1;ACN10386.1;ACI67782.1	5	0.000223208	0.00225583	B5XAB2_SALSA	PSD8	PSD8
26S proteasome subunit (Fragment)	-1.48535	>gi|198285467|gb|ACH85272.1| 26S proteasome subunit [Salmo salar];>gi|209736020|gb|ACI68879.1| 26S proteasome non-ATPase regulatory subunit 4 [Salmo salar]	ACH85272.1;ACI68879.1	6	0.102445	0.193816	B5RI31_SALSA	psmd4	PSMD4
28 kDa heat-and acid-stable phosphoprotein	-1.28736	>gi|221222318|gb|ACM09820.1| 28 kDa heat- and acid-stable phosphoprotein [Salmo salar];>gi|209737878|gb|ACI69808.1| 28 kDa heat- and acid-stable phosphoprotein [Salmo salar];>gi|209154332|gb|ACI33398.1| 28 kDa heat- and acid-stable phosphoprotein [Salmo sa	ACM09820.1;ACI69808.1;ACI33398.1	3	0.0229433	0.0644287	B5XG38_SALSA	HAP28	PDAP1
3-hydroxyacyl-CoA dehydrogenase type-2	1.22324	>gi|213512414|ref|NP_001135086.1| 3-hydroxyacyl-CoA dehydrogenase type-2 [Salmo salar];>gi|209738552|gb|ACI70145.1| 3-hydroxyacyl-CoA dehydrogenase type-2 [Salmo salar];>gi|209738464|gb|ACI70101.1| 3-hydroxyacyl-CoA dehydrogenase type-2 [Salmo salar]	NP_001135086.1;ACI70145.1;ACI70101.1	6	0.02009	0.0594564	B5XGY1_SALSA	HCD2	HSD17B10
3-hydroxyanthranilate 3,4-dioxygenase (EC 1.13.11.6) (3-hydroxyanthranilate oxygenase) (3-hydroxyanthranilic acid dioxygenase)	-1.0926	>gi|303661461|gb|ADM16040.1| 3-hydroxyanthranilate 3,4-dioxygenase [Salmo salar];>gi|209736436|gb|ACI69087.1| 3-hydroxyanthranilate 3,4-dioxygenase [Salmo salar];>gi|213512731|ref|NP_001134951.1| 3-hydroxyanthranilate 3,4-dioxygenase [Salmo salar];>gi|3036	ADM16040.1;ACI69087.1;NP_001134951.1;ADM15971.1;ACI69619.1	17	0.224334	0.348465	B5XE17_SALSA	3HAO	HAAO
3-hydroxybutyrate dehydrogenase type 2	1.5132	>gi|213511112|ref|NP_001135388.1| 3-hydroxybutyrate dehydrogenase type 2 [Salmo salar];>gi|209732484|gb|ACI67111.1| 3-hydroxybutyrate dehydrogenase type 2 [Salmo salar]	NP_001135388.1;ACI67111.1	8	0.000173833	0.00185552	B5X8E1_SALSA	BDH2	BDH2
3-hydroxyisobutyrate dehydrogenase (HIBADH) (EC 1.1.1.31)	1.34743	>gi|209155374|gb|ACI33919.1| 3-hydroxyisobutyrate dehydrogenase, mitochondrial precursor [Salmo salar];>gi|221221680|gb|ACM09501.1| 3-hydroxyisobutyrate dehydrogenase, mitochondrial precursor [Salmo salar]	ACI33919.1;ACM09501.1	7	0.00305177	0.015587	B5X3N8_SALSA	3HIDH	HIBADH
3-hydroxyisobutyryl-CoA hydrolase, mitochondrial (EC 3.1.2.4) (3-hydroxyisobutyryl-coenzyme A hydrolase)	1.38765	>gi|223648844|gb|ACN11180.1| 3-hydroxyisobutyryl-CoA hydrolase, mitochondrial precursor [Salmo salar]	ACN11180.1	10	0.00191789	0.0111098	C0HAW1_SALSA	HIBCH	HIBCH
3-oxo-5-beta-steroid 4-dehydrogenase	-1.97802	>gi|226442824|ref|NP_001139958.1| 3-oxo-5-beta-steroid 4-dehydrogenase [Salmo salar];>gi|221220454|gb|ACM08888.1| 3-oxo-5-beta-steroid 4-dehydrogenase [Salmo salar]	NP_001139958.1;ACM08888.1	20	2.80425e-05	0.000532808	B9EMZ1_SALSA	AK1D1	AKR1D1
3,2-trans-enoyl-CoA isomerase, mitochondrial	1.34484	>gi|223648854|gb|ACN11185.1| 3,2-trans-enoyl-CoA isomerase, mitochondrial precursor [Salmo salar]	ACN11185.1	9	0.00214666	0.012067	C0HAW6_SALSA	D3D2	D3D2
4-aminobutyrate aminotransferase, mitochondrial	-1.82984	>gi|209154560|gb|ACI33512.1| 4-aminobutyrate aminotransferase, mitochondrial precursor [Salmo salar];>gi|209152323|gb|ACI33107.1| 4-aminobutyrate aminotransferase, mitochondrial precursor [Salmo salar]	ACI33512.1;ACI33107.1	20	0.000328974	0.00303422	B5X2I1_SALSA	GABT	ABAT
4-hydroxyphenylpyruvate dioxygenase	1.05297	>gi|213512690|ref|NP_001133898.1| 4-hydroxyphenylpyruvate dioxygenase [Salmo salar];>gi|209155742|gb|ACI34103.1| 4-hydroxyphenylpyruvate dioxygenase [Salmo salar]	NP_001133898.1;ACI34103.1	30	0.46536	0.591823	B5X472_SALSA	HPPD	HPD
40S ribosomal protein S10	-1.0436	>gi|209737886|gb|ACI69812.1| 40S ribosomal protein S10 [Salmo salar];>gi|209732580|gb|ACI67159.1| 40S ribosomal protein S10 [Salmo salar];>gi|209730450|gb|ACI66094.1| 40S ribosomal protein S10 [Salmo salar];>gi|197632245|gb|ACH70846.1| ribosomal protein S1	ACI69812.1;ACI67159.1;ACI66094.1;ACH70846.1;ACN12403.1;ACN10056.1;ACI68053.1;ACI68412.1;ACI67887.1;ACI70128.1	5	0.774771	0.85481	B5XG42_SALSA	RS10	RPS10
40S ribosomal protein S11	-1.17096	>gi|185133096|ref|NP_001117010.1| 40S ribosomal protein S11 [Salmo salar];>gi|223672177|gb|ACN12270.1| 40S ribosomal protein S11 [Salmo salar];>gi|223672039|gb|ACN12201.1| 40S ribosomal protein S11 [Salmo salar];>gi|223646330|gb|ACN09923.1| 40S ribosomal p	NP_001117010.1;ACN12270.1;ACN12201.1;ACN09923.1;ACN09854.1;ACI69474.1;ACI66733.1;AAG22824.1;ACH70675.1;ACI68815.1;ACI66431.1;ACI66616.1	8	0.258172	0.387462	Q9DF27_SALSA	RS11	RPS11
40S ribosomal protein S12	-1.0598	>gi|303666880|gb|ADM16249.1| 40S ribosomal protein S12 [Salmo salar];>gi|303660795|gb|ADM16007.1| 40S ribosomal protein S12 [Salmo salar];>gi|223672375|gb|ACN12369.1| 40S ribosomal protein S12 [Salmo salar];>gi|223672027|gb|ACN12195.1| 40S ribosomal protei	ADM16249.1;ADM16007.1;ACN12369.1;ACN12195.1;ACN10022.1;ACN09848.1;ACI68255.1;ACI67162.1;ACI66971.1;ACH70842.1;ACN11199.1	7	0.603316	0.721852	B5DGG8_SALSA	RS12	RPS12
40S ribosomal protein S13 (Ribosomal protein S13)	-1.33439	>gi|213511202|ref|NP_001133064.1| 40S ribosomal protein S13 [Salmo salar];>gi|223672451|gb|ACN12407.1| 40S ribosomal protein S13 [Salmo salar];>gi|223646604|gb|ACN10060.1| 40S ribosomal protein S13 [Salmo salar];>gi|197631793|gb|ACH70620.1| ribosomal prote	NP_001133064.1;ACN12407.1;ACN10060.1;ACH70620.1;ACN12219.1;ACN09872.1;ACN12245.1;ACN09898.1;ACI68872.1;ACI68760.1	6	0.0035888	0.0173947	B5DFU6_SALSA	RS13	RPS13
40S ribosomal protein S14	-1.25805	>gi|223672263|gb|ACN12313.1| 40S ribosomal protein S14 [Salmo salar];>gi|223646416|gb|ACN09966.1| 40S ribosomal protein S14 [Salmo salar];>gi|213514852|ref|NP_001134254.1| 40S ribosomal protein S14 [Salmo salar];>gi|213511556|ref|NP_001133208.1| ribosomal	ACN12313.1;ACN09966.1;NP_001134254.1;NP_001133208.1;ACN12165.1;ACN09818.1;ACI66811.1;ACH70996.1;ACH70995.1	10	0.0188863	0.0569587	C0H7E7_SALSA	RS14	RPS14
40S ribosomal protein S15 (Ribosomal protein S15-2)	-1.14836	>gi|213512983|ref|NP_001134215.1| 40S ribosomal protein S15 [Salmo salar];>gi|185132829|ref|NP_001117003.1| ribosomal protein S15 [Salmo salar];>gi|209731544|gb|ACI66641.1| 40S ribosomal protein S15 [Salmo salar];>gi|197632549|gb|ACH70998.1| ribosomal prot	NP_001134215.1;NP_001117003.1;ACI66641.1;ACH70998.1;AAD16877.1;ACN12355.1;ACN10008.1;ACN12250.1;ACN09903.1	6	0.117497	0.212209	B5DGX4_SALSA	RS15	RPS15
40S ribosomal protein S15a (Ribosomal protein S15-1)	-1.20016	>gi|213513493|ref|NP_001134159.1| 40S ribosomal protein S15a [Salmo salar];>gi|209738456|gb|ACI70097.1| 40S ribosomal protein S15a [Salmo salar];>gi|209731126|gb|ACI66432.1| 40S ribosomal protein S15a [Salmo salar];>gi|197632547|gb|ACH70997.1| ribosomal pr	NP_001134159.1;ACI70097.1;ACI66432.1;ACH70997.1;ACN12297.1;ACN09950.1	4	0.10262	0.193816	B5DGX3_SALSA	RS15A	RPS15A
40S ribosomal protein S16 (Ribosomal protein S16)	-1.29408	>gi|213512321|ref|NP_001134097.1| 40S ribosomal protein S16 [Salmo salar];>gi|223672477|gb|ACN12420.1| 40S ribosomal protein S16 [Salmo salar];>gi|223649318|gb|ACN11417.1| 40S ribosomal protein S16 [Salmo salar];>gi|223646630|gb|ACN10073.1| 40S ribosomal p	NP_001134097.1;ACN12420.1;ACN11417.1;ACN10073.1;ACM08397.1;ACH70747.1;ACM08724.1;ACM09220.1;ACI66218.1	9	0.00234486	0.0126569	B5DG73_SALSA	RS16	RPS16
40S ribosomal protein S17	-1.28473	>gi|226442854|ref|NP_001139966.1| 40S ribosomal protein S17 [Salmo salar];>gi|223672323|gb|ACN12343.1| 40S ribosomal protein S17 [Salmo salar];>gi|223646476|gb|ACN09996.1| 40S ribosomal protein S17 [Salmo salar];>gi|221220548|gb|ACM08935.1| 40S ribosomal p	NP_001139966.1;ACN12343.1;ACN09996.1;ACM08935.1;ACN12213.1;ACN09866.1;ACM09279.1	3	0.0069451	0.0267895	B9EN38_SALSA	RS17	RS17
40S ribosomal protein S18 (Ribosomal protein S18)	-1.19319	>gi|260182178|gb|ACX35606.1| ribosomal protein S18 [Salmo salar];>gi|260182164|gb|ACX35593.1| ribosomal protein S18 [Salmo salar];>gi|223672171|gb|ACN12267.1| 40S ribosomal protein S18 [Salmo salar];>gi|223671987|gb|ACN12175.1| 40S ribosomal protein S18 [S	ACX35606.1;ACX35593.1;ACN12267.1;ACN12175.1;ACN09920.1;ACN09828.1;ACI69981.1;ACI69333.1;ACI67484.1;ACI66957.1;ACH70615.1;ABQ59673.1;ACI70010.1	7	0.0294062	0.0770853	A7KIL2_SALSA	RPS18	RPS18
40S ribosomal protein S2 (Ribosomal protein S2)	-1.24863	>gi|213512306|ref|NP_001133384.1| 40S ribosomal protein S2 [Salmo salar];>gi|223672615|gb|ACN12489.1| 40S ribosomal protein S2 [Salmo salar];>gi|223672145|gb|ACN12254.1| 40S ribosomal protein S2 [Salmo salar];>gi|223646760|gb|ACN10138.1| 40S ribosomal prot	NP_001133384.1;ACN12489.1;ACN12254.1;ACN10138.1;ACN09907.1;ACI70182.1;ACI66248.1;ACI66121.1;ACI33131.1;ACH70782.1	11	0.0267384	0.0715533	B5DGA8_SALSA	RS2	RPS2
40S ribosomal protein S20 (Ribosomal protein S20)	-1.48771	>gi|213511786|ref|NP_001134315.1| 40S ribosomal protein S20 [Salmo salar];>gi|223672421|gb|ACN12392.1| 40S ribosomal protein S20 [Salmo salar];>gi|223672103|gb|ACN12233.1| 40S ribosomal protein S20 [Salmo salar];>gi|223646574|gb|ACN10045.1| 40S ribosomal p	NP_001134315.1;ACN12392.1;ACN12233.1;ACN10045.1;ACN09886.1;ACI67034.1;ACH70883.1	2	0.221097	0.346033	B5DGK9_SALSA	RS20	RPS20
40S ribosomal protein S21	-1.09076	>gi|209738108|gb|ACI69923.1| 40S ribosomal protein S21 [Salmo salar];>gi|209730782|gb|ACI66260.1| 40S ribosomal protein S21 [Salmo salar];>gi|223672211|gb|ACN12287.1| 40S ribosomal protein S21 [Salmo salar];>gi|223646364|gb|ACN09940.1| 40S ribosomal protei	ACI69923.1;ACI66260.1;ACN12287.1;ACN09940.1;ACI70061.1;ACI67271.1;ACN12714.1;ACN10354.1	4	0.307426	0.440504	B5X5Z0_SALSA	RS21	RPS21
40S ribosomal protein S23 (Ribosomal protein S23-1) (Ribosomal protein S23-2)	-1.10096	>gi|213511737|ref|NP_001133209.1| ribosomal protein S23-1 [Salmo salar];>gi|223672357|gb|ACN12360.1| 40S ribosomal protein S23 [Salmo salar];>gi|223646510|gb|ACN10013.1| 40S ribosomal protein S23 [Salmo salar];>gi|209738004|gb|ACI69871.1| 40S ribosomal pro	NP_001133209.1;ACN12360.1;ACN10013.1;ACI69871.1;ACI69612.1;ACH71000.1;ACH70999.1;ACI69986.1;ACN12368.1;ACN10021.1	4	0.41957	0.552066	B5DGX5_SALSA	RS23	RPS23
40S ribosomal protein S24 (Fragment)	-1.18741	>gi|198285641|gb|ACH85359.1| 40S ribosomal protein S24 [Salmo salar];>gi|223673199|gb|ACN12781.1| 40S ribosomal protein S24 [Salmo salar];>gi|223672151|gb|ACN12257.1| 40S ribosomal protein S24 [Salmo salar];>gi|223672149|gb|ACN12256.1| 40S ribosomal protei	ACH85359.1;ACN12781.1;ACN12257.1;ACN12256.1;ACN10416.1;ACN09910.1;ACN09909.1;ACH70769.1;ADM15935.1;ACI67650.1;ACI66598.1;ACI66109.1;ACN10478.1;ACI70042.1;ACI66897.1	3	0.19674	0.314796	B5RIB9_SALSA	rps24	RPS24
40S ribosomal protein S25 (Ribosomal protein S25)	-1.24172	>gi|469832302|gb|AGH92503.1| ribosomal protein S25 [Salmo salar];>gi|223672689|gb|ACN12526.1| 40S ribosomal protein S25 [Salmo salar];>gi|223672205|gb|ACN12284.1| 40S ribosomal protein S25 [Salmo salar];>gi|223646830|gb|ACN10173.1| 40S ribosomal protein S2	AGH92503.1;ACN12526.1;ACN12284.1;ACN10173.1;ACN09937.1;ACI67712.1;ACI66620.1;ACH70866.1;AGH92514.1;ACN12364.1;ACN10017.1;ACI69780.1;ACI68693.1;ACI66416.1;ACI69593.1;ACI68348.1	5	0.00660814	0.0261572	B5DGJ2_SALSA	RS25	RPS25
40S ribosomal protein S27	-1.26371	>gi|469832382|gb|AGH92543.1| ribosomal protein S27 [Salmo salar];>gi|209735734|gb|ACI68736.1| 40S ribosomal protein S27 [Salmo salar];>gi|209730852|gb|ACI66295.1| 40S ribosomal protein S27 [Salmo salar];>gi|197632565|gb|ACH71006.1| ribosomal protein S27-2	AGH92543.1;ACI68736.1;ACI66295.1;ACH71006.1;ACH71004.1;ACI68059.1	2	0.0057298	0.0237699	B5DGY0_SALSA	RS27	RPS27
40S ribosomal protein S28	-1.15877	>gi|223672239|gb|ACN12301.1| 40S ribosomal protein S28 [Salmo salar];>gi|223646392|gb|ACN09954.1| 40S ribosomal protein S28 [Salmo salar];>gi|223672277|gb|ACN12320.1| 40S ribosomal protein S28 [Salmo salar];>gi|223646430|gb|ACN09973.1| 40S ribosomal protei	ACN12301.1;ACN09954.1;ACN12320.1;ACN09973.1;ACI69457.1;ACI67673.1	3	0.111046	0.204841	C0H7D5_SALSA	RS28	RPS28
40S ribosomal protein S3	1.01952	>gi|223672531|gb|ACN12447.1| 40S ribosomal protein S3 [Salmo salar];>gi|223646682|gb|ACN10099.1| 40S ribosomal protein S3 [Salmo salar];>gi|209733852|gb|ACI67795.1| 40S ribosomal protein S3 [Salmo salar]	ACN12447.1;ACN10099.1;ACI67795.1	2	0.831275	0.892835	C0H7T0_SALSA	RS3	RPS3
40S ribosomal protein S3 (Ribosomal protein S3-2)	-1.28473	>gi|223647360|gb|ACN10438.1| 40S ribosomal protein S3 [Salmo salar];>gi|209732816|gb|ACI67277.1| 40S ribosomal protein S3 [Salmo salar];>gi|197632571|gb|ACH71009.1| ribosomal protein S3-2 [Salmo salar]	ACN10438.1;ACI67277.1;ACH71009.1	3	0.0080796	0.0295848	B5DGY5_SALSA	RS3	RPS3
40S ribosomal protein S3a	-1.26044	>gi|213514340|ref|NP_001134789.1| 40S ribosomal protein S3a [Salmo salar];>gi|269969608|sp|B5DGL6.1|RS3A_SALSA RecName: Full=40S ribosomal protein S3a;>gi|303661264|gb|ADM16028.1| 40S ribosomal protein S3a [Salmo salar];>gi|223672169|gb|ACN12266.1| 40S rib	NP_001134789.1;B5DGL6.1;ADM16028.1;ACN12266.1;ACN09919.1;ACI69899.1;ACI68885.1;ACI67043.1;ACI66415.1;ACH70890.1	15	0.0241588	0.0663318	RS3A_SALSA	rps3a	rps3a
40S ribosomal protein S3a	1.31802	>gi|213512710|ref|NP_001134154.1| signal peptidase complex subunit 3 [Salmo salar];>gi|469832540|gb|AGH92622.1| signal peptidase complex subunit 3 [Salmo salar];>gi|303658103|gb|ADM15911.1| Signal peptidase complex subunit 3 [Salmo salar];>gi|209734412|gb|	NP_001134154.1;AGH92622.1;ADM15911.1;ACI68075.1;ACI66419.1;ACM08978.1	3	0.0240692	0.0662776	E0R869_SALSA	RS3A	RS3A
40S ribosomal protein S4 (Fragment)	-1.28592	>gi|198285597|gb|ACH85337.1| 40S ribosomal protein S4 [Salmo salar];>gi|469832368|gb|AGH92536.1| ribosomal protein S4 [Salmo salar];>gi|223672037|gb|ACN12200.1| 40S ribosomal protein S4 [Salmo salar];>gi|223646190|gb|ACN09853.1| 40S ribosomal protein S4 [S	ACH85337.1;AGH92536.1;ACN12200.1;ACN09853.1;ACI69349.1;ACI69831.1	2	0.00697448	0.0267895	B5RI97_SALSA
40S ribosomal protein S5	-1.24089	>gi|303658409|gb|ADM15920.1| 40S ribosomal protein S5 [Salmo salar];>gi|223671995|gb|ACN12179.1| 40S ribosomal protein S5 [Salmo salar];>gi|223646148|gb|ACN09832.1| 40S ribosomal protein S5 [Salmo salar];>gi|209738294|gb|ACI70016.1| 40S ribosomal protein S	ADM15920.1;ACN12179.1;ACN09832.1;ACI70016.1;ACI68342.1;ACI32985.1;ACH71011.1;ACH71010.1;ACI68452.1	9	0.0243205	0.0665836	B5XBX2_SALSA	RS5	RPS5
40S ribosomal protein S6	-1.52837	>gi|223672311|gb|ACN12337.1| 40S ribosomal protein S6 [Salmo salar];>gi|223646464|gb|ACN09990.1| 40S ribosomal protein S6 [Salmo salar];>gi|209737172|gb|ACI69455.1| 40S ribosomal protein S6 [Salmo salar];>gi|209731308|gb|ACI66523.1| 40S ribosomal protein S	ACN12337.1;ACN09990.1;ACI69455.1;ACI66523.1;ACH71013.1;ACH71012.1;ACI32935.1	7	0.000620572	0.00486209	C0H7H1_SALSA	RS6	RPS6
40S ribosomal protein S7	-1.23653	>gi|209732848|gb|ACI67293.1| 40S ribosomal protein S7 [Salmo salar];>gi|209730890|gb|ACI66314.1| 40S ribosomal protein S7 [Salmo salar];>gi|209155864|gb|ACI34164.1| 40S ribosomal protein S7 [Salmo salar];>gi|197632101|gb|ACH70774.1| ribosomal protein S7 [S	ACI67293.1;ACI66314.1;ACI34164.1;ACH70774.1;ACI66988.1;ACI66768.1;ACN12304.1;ACN09957.1	9	0.0435352	0.100848	B5X8X3_SALSA	RS7	RPS7
40S ribosomal protein S8	-1.1884	>gi|213515120|ref|NP_001134368.1| 40S ribosomal protein S8 [Salmo salar];>gi|303667265|gb|ADM16261.1| 40S ribosomal protein S8 [Salmo salar];>gi|209732744|gb|ACI67241.1| 40S ribosomal protein S8 [Salmo salar];>gi|197632315|gb|ACH70881.1| ribosomal protein	NP_001134368.1;ADM16261.1;ACI67241.1;ACH70881.1	10	0.0511522	0.114059	B5DGK7_SALSA	RS8	RPS8
40S ribosomal protein SA (37 kDa laminin receptor precursor) (37LRP) (37/67 kDa laminin receptor) (LRP/LR) (67 kDa laminin receptor) (67LR) (Laminin receptor 1) (LamR) (Laminin-binding protein precursor p40) (LBP/p40)	-1.21862	>gi|213515322|ref|NP_001134397.1| 40S ribosomal protein SA [Salmo salar];>gi|269969661|sp|B5DGB6.1|RSSA_SALSA RecName: Full=40S ribosomal protein SA; AltName: Full=37 kDa laminin receptor precursor; Short=37LRP; AltName: Full=37/67 kDa laminin receptor; Sh	NP_001134397.1;B5DGB6.1;ACI70158.1;ACI68951.1;ACI67366.1;ACH70790.1;ADM15997.1;ACN12502.1;ACN10151.1;ACI68848.1;ACN10574.1	14	0.00825162	0.0298161	RSSA_SALSA	rpsa	RPSA
5-demethoxyubiquinone hydroxylase, mitochondrial (DMQ hydroxylase) (EC 1.14.13.-) (Timing protein clk-1 homolog) (Ubiquinone biosynthesis monooxygenase COQ7)	-1.08525	>gi|213511034|ref|NP_001134372.1| Ubiquinone biosynthesis protein COQ7 homolog [Salmo salar];>gi|209732764|gb|ACI67251.1| Ubiquinone biosynthesis protein COQ7 homolog [Salmo salar]	NP_001134372.1;ACI67251.1	2	0.650352	0.760343	B5X8T1_SALSA	COQ7	COQ7
5'-nucleotidase (EC 3.1.3.5)	-3.29162	>gi|213511310|ref|NP_001133151.1| cytosolic 5-nucleotidase 3 [Salmo salar];>gi|223672609|gb|ACN12486.1| Cytosolic 5-nucleotidase III-like protein [Salmo salar];>gi|223646754|gb|ACN10135.1| Cytosolic 5-nucleotidase III-like protein [Salmo salar];>gi|197632	NP_001133151.1;ACN12486.1;ACN10135.1;ACH70804.1	3	0.00137721	0.00878086	B5DGD0_SALSA	5NT3L	5NT3L
6-phosphofructo-2-kinase/fructose-2, 6-biphosphatase 4	-1.53689	>gi|213511877|ref|NP_001134008.1| 6-phosphofructo-2-kinase/fructose-2,6-biphosphatase 4 [Salmo salar];>gi|209156136|gb|ACI34300.1| 6-phosphofructo-2-kinase/fructose-2,6-biphosphatase 4 [Salmo salar]	NP_001134008.1;ACI34300.1	2	0.000613661	0.00485815	B5X4R9_SALSA	F264	PFKFB4
6-phosphofructo-2-kinase/fructose-2, 6-biphosphatase 4-like (Fragment)	-1.44108	>gi|198285605|gb|ACH85341.1| 6-phosphofructo-2-kinase/fructose-2,6-biphosphatase 4-like [Salmo salar]	ACH85341.1	2	0.015913	0.0495369	B5RIA1_SALSA
6-phosphogluconate dehydrogenase, decarboxylating (EC 1.1.1.44)	-1.44584	>gi|223648108|gb|ACN10812.1| 6-phosphogluconate dehydrogenase, decarboxylating [Salmo salar]	ACN10812.1	25	0.00286813	0.0150537	C0H9U3_SALSA	6PGD	PGD
6-phosphogluconolactonase	1.06571	>gi|226443170|ref|NP_001140068.1| 6-phosphogluconolactonase [Salmo salar];>gi|221221632|gb|ACM09477.1| 6-phosphogluconolactonase [Salmo salar]	NP_001140068.1;ACM09477.1	4	0.427309	0.558381	B9EPN0_SALSA	6PGL	PGLS
60 kDa heat shock protein, mitochondrial	-1.18411	>gi|223649224|gb|ACN11370.1| 60 kDa heat shock protein, mitochondrial precursor [Salmo salar];>gi|224613230|gb|ACN60194.1| 60 kDa heat shock protein, mitochondrial precursor [Salmo salar]	ACN11370.1;ACN60194.1	8	0.0321344	0.0809753	C0HBF1_SALSA	CH60	HSPD1
60 kDa heat shock protein, mitochondrial	-1.04517	>gi|209153200|gb|ACI33148.1| 60 kDa heat shock protein, mitochondrial precursor [Salmo salar]	ACI33148.1	10	0.625916	0.741422	B5X1G7_SALSA	CH60	HSPD1
60S acidic ribosomal protein P2	1.7572	>gi|221219946|gb|ACM08634.1| 60S acidic ribosomal protein P2 [Salmo salar];>gi|221219516|gb|ACM08419.1| 60S acidic ribosomal protein P2 [Salmo salar]	ACM08634.1;ACM08419.1	4	8.95554e-05	0.00125114	B9EM87_SALSA	RLA2	RPLP2
60S acidic ribosomal protein P2 (Ribosomal protein, large P2, like 1-2)	-1.10159	>gi|213511374|ref|NP_001133207.1| ribosomal protein, large P2, like 1-2 [Salmo salar];>gi|223672049|gb|ACN12206.1| 60S acidic ribosomal protein P2 [Salmo salar];>gi|223646202|gb|ACN09859.1| 60S acidic ribosomal protein P2 [Salmo salar];>gi|197632539|gb|ACH	NP_001133207.1;ACN12206.1;ACN09859.1;ACH70993.1;ACM09422.1;ACM08361.1;ACM09537.1;ACM08252.1;ACM09788.1;ACM09200.1	6	0.220608	0.345837	B5DGW9_SALSA	RLA2	RPLP2
60S ribosomal protein L10	-1.19463	>gi|213512365|ref|NP_001134152.1| 60S ribosomal protein L10 [Salmo salar];>gi|223672753|gb|ACN12558.1| 60S ribosomal protein L10 [Salmo salar];>gi|223672133|gb|ACN12248.1| 60S ribosomal protein L10 [Salmo salar];>gi|223646892|gb|ACN10204.1| 60S ribosomal p	NP_001134152.1;ACN12558.1;ACN12248.1;ACN10204.1;ACN09901.1;ACI67802.1;ACI67691.1;ACI67024.1;ACI66403.1;ACN12377.1;ACN10030.1;ACI67100.1;ACI68991.1	9	0.0210788	0.0616149	B5X6D3_SALSA	RL10	RPL10
60S ribosomal protein L11	-1.26907	>gi|223672435|gb|ACN12399.1| 60S ribosomal protein L11 [Salmo salar];>gi|223646588|gb|ACN10052.1| 60S ribosomal protein L11 [Salmo salar];>gi|198285577|gb|ACH85327.1| ribosomal protein L11 [Salmo salar];>gi|469832570|gb|AGH92637.1| ribosomal protein L11 [S	ACN12399.1;ACN10052.1;ACH85327.1;AGH92637.1;ACN12408.1;ACN10061.1;ACI69075.1;ACI69857.1	3	0.00599434	0.0245458	C0H7N3_SALSA	RL11	RPL11
60S ribosomal protein L12 (Ribosomal protein L12)	-1.21959	>gi|209735002|gb|ACI68370.1| 60S ribosomal protein L12 [Salmo salar];>gi|197632271|gb|ACH70859.1| ribosomal protein L12 [Salmo salar];>gi|221219748|gb|ACM08535.1| 60S ribosomal protein L12 [Salmo salar];>gi|223672071|gb|ACN12217.1| 60S ribosomal protein L1	ACI68370.1;ACH70859.1;ACM08535.1;ACN12217.1;ACN09870.1	4	0.0384376	0.0929154	B5DGI5_SALSA	RL12	RPL12
60S ribosomal protein L13	-1.24254	>gi|223672957|gb|ACN12660.1| 60S ribosomal protein L13 [Salmo salar];>gi|223647084|gb|ACN10300.1| 60S ribosomal protein L13 [Salmo salar];>gi|213514392|ref|NP_001134763.1| 60S ribosomal protein L13 [Salmo salar];>gi|223672501|gb|ACN12432.1| 60S ribosomal p	ACN12660.1;ACN10300.1;NP_001134763.1;ACN12432.1;ACN10085.1;ACI68750.1;ACH70813.1	8	0.0303937	0.0788379	C0H8D1_SALSA	RL13	RPL13
60S ribosomal protein L14	-1.26245	>gi|213514518|ref|NP_001134252.1| 60S ribosomal protein L14 [Salmo salar];>gi|223673097|gb|ACN12730.1| 60S ribosomal protein L14 [Salmo salar];>gi|223672449|gb|ACN12406.1| 60S ribosomal protein L14 [Salmo salar];>gi|223672297|gb|ACN12330.1| 60S ribosomal p	NP_001134252.1;ACN12730.1;ACN12406.1;ACN12330.1;ACN10369.1;ACN10059.1;ACN09983.1;ACI66801.1	5	0.00557564	0.0236467	B5X7I1_SALSA	RL14	RPL14
60S ribosomal protein L17 (Ribosomal protein L17)	-1.30772	>gi|469832572|gb|AGH92638.1| ribosomal protein L17 [Salmo salar];>gi|223672483|gb|ACN12423.1| 60S ribosomal protein L17 [Salmo salar];>gi|223672267|gb|ACN12315.1| 60S ribosomal protein L17 [Salmo salar];>gi|223647624|gb|ACN10570.1| 60S ribosomal protein L1	AGH92638.1;ACN12423.1;ACN12315.1;ACN10570.1;ACN10076.1;ACN09968.1;ACI68814.1;ACI67044.1;ACI33750.1;ACH70851.1	4	0.0125038	0.0409607	B5X369_SALSA	RL17	RPL17
60S ribosomal protein L18a	-1.18491	>gi|3914712|sp|O57561.1|RL18A_SALSA RecName: Full=60S ribosomal protein L18a;>gi|185132762|ref|NP_001116999.1| 60S ribosomal protein L18a [Salmo salar];>gi|303658633|gb|ADM15926.1| 60S ribosomal protein L18a [Salmo salar];>gi|209737690|gb|ACI69714.1| 60S r	O57561.1;NP_001116999.1;ADM15926.1;ACI69714.1;ACI66940.1;ACI66513.1;ACI66120.1;ACH70788.1;AAC03021.1;ACN12709.1;ACN10349.1	7	0.0523313	0.11501	RL18A_SALSA	rpl18a	RPL18A
60S ribosomal protein L21 (Ribosomal protein L21-1) (Ribosomal protein L21-2)	-1.27036	>gi|469832496|gb|AGH92600.1| ribosomal protein L21-2 [Salmo salar];>gi|469832366|gb|AGH92535.1| ribosomal protein L21-1 [Salmo salar];>gi|223672321|gb|ACN12342.1| 60S ribosomal protein L21 [Salmo salar];>gi|223646474|gb|ACN09995.1| 60S ribosomal protein L2	AGH92600.1;AGH92535.1;ACN12342.1;ACN09995.1;ACI69491.1;ACI66749.1;ACH70980.1;ACH70979.1;ACI66691.1	4	0.0116188	0.038632	B5DGV5_SALSA	RL21	RPL21
60S ribosomal protein L23	-1.33476	>gi|223672423|gb|ACN12393.1| 60S ribosomal protein L23 [Salmo salar];>gi|223646576|gb|ACN10046.1| 60S ribosomal protein L23 [Salmo salar];>gi|213514600|ref|NP_001134137.1| 60S ribosomal protein L23 [Salmo salar];>gi|209730938|gb|ACI66338.1| 60S ribosomal p	ACN12393.1;ACN10046.1;NP_001134137.1;ACI66338.1	5	0.00831713	0.0298161	C0H7M7_SALSA	RL23	RPL23
60S ribosomal protein L24 (Ribosomal protein L24)	-1.27356	>gi|469832512|gb|AGH92608.1| ribosomal protein L24 [Salmo salar];>gi|209731598|gb|ACI66668.1| 60S ribosomal protein L24 [Salmo salar];>gi|209732628|gb|ACI67183.1| 60S ribosomal protein L24 [Salmo salar]	AGH92608.1;ACI66668.1;ACI67183.1	5	0.00636208	0.025418	B5X748_SALSA	RL24	RPL24
60S ribosomal protein L27	-1.52507	>gi|209733520|gb|ACI67629.1| 60S ribosomal protein L27 [Salmo salar];>gi|223672383|gb|ACN12373.1| 60S ribosomal protein L27 [Salmo salar];>gi|223646536|gb|ACN10026.1| 60S ribosomal protein L27 [Salmo salar];>gi|209736716|gb|ACI69227.1| 60S ribosomal protei	ACI67629.1;ACN12373.1;ACN10026.1;ACI69227.1;ACI67287.1;ACI68468.1;ACI68271.1;ACI69670.1;ACI66954.1;ACI69263.1	4	0.0373013	0.0906298	B5X9V9_SALSA	RL17	RPL17
60S ribosomal protein L3	-1.13857	>gi|213510850|ref|NP_001135078.1| 60S ribosomal protein L3 [Salmo salar];>gi|223672733|gb|ACN12548.1| 60S ribosomal protein L3 [Salmo salar];>gi|223646872|gb|ACN10194.1| 60S ribosomal protein L3 [Salmo salar];>gi|209738636|gb|ACI70187.1| 60S ribosomal prot	NP_001135078.1;ACN12548.1;ACN10194.1;ACI70187.1;ACI70123.1;ACI67106.1;ACI66814.1;ACI70155.1;ACI68315.1;ACH70870.1;ACH85333.1	11	0.109146	0.202913	B5X7J4_SALSA	RL3	RPL3
60S ribosomal protein L30 (Ribosomal protein L30)	-1.33827	>gi|469832484|gb|AGH92594.1| ribosomal protein L30 [Salmo salar];>gi|303663818|gb|ADM16118.1| 60S ribosomal protein L30 [Salmo salar];>gi|223671981|gb|ACN12172.1| 60S ribosomal protein L30 [Salmo salar];>gi|223646134|gb|ACN09825.1| 60S ribosomal protein L3	AGH92594.1;ADM16118.1;ACN12172.1;ACN09825.1;ACI66235.1;ACI68880.1	6	0.00143238	0.00895236	B5X5W5_SALSA	RL30	RPL30
60S ribosomal protein L31	-1.31041	>gi|209733704|gb|ACI67721.1| 60S ribosomal protein L31 [Salmo salar];>gi|209731206|gb|ACI66472.1| 60S ribosomal protein L31 [Salmo salar];>gi|209730822|gb|ACI66280.1| 60S ribosomal protein L31 [Salmo salar];>gi|469832482|gb|AGH92593.1| ribosomal protein L3	ACI67721.1;ACI66472.1;ACI66280.1;AGH92593.1;ADM16278.1;ACN12663.1;ACN12339.1;ACN12312.1;ACN10303.1;ACN09992.1;ACN09965.1;ACI70076.1;ACN12288.1;ACN09941.1;ACN12311.1;ACN09964.1;ACN12325.1;ACN09978.1	5	0.0116837	0.0386742	B5X610_SALSA	RL31	RPL31
60S ribosomal protein L32 (Ribosomal protein L32)	-1.16993	>gi|223673223|gb|ACN12793.1| 60S ribosomal protein L32 [Salmo salar];>gi|223672485|gb|ACN12424.1| 60S ribosomal protein L32 [Salmo salar];>gi|223672093|gb|ACN12228.1| 60S ribosomal protein L32 [Salmo salar];>gi|223648182|gb|ACN10849.1| 60S ribosomal protei	ACN12793.1;ACN12424.1;ACN12228.1;ACN10849.1;ACN10427.1;ACN10077.1;ACN09881.1;ACI69805.1;ACI69435.1;ACI67494.1;ACH70771.1;ACI69037.1;ACI69854.1	5	0.0978772	0.189062	B5DG97_SALSA	RL32	RPL32
60S ribosomal protein L34 (Ribosomal protein L34)	-1.34311	>gi|213513722|ref|NP_001133164.1| 60S ribosomal protein L34 [Salmo salar];>gi|223672683|gb|ACN12523.1| 60S ribosomal protein L34 [Salmo salar];>gi|223646824|gb|ACN10170.1| 60S ribosomal protein L34 [Salmo salar];>gi|197632251|gb|ACH70849.1| ribosomal prote	NP_001133164.1;ACN12523.1;ACN10170.1;ACH70849.1;ACN12395.1;ACN10048.1	6	0.00674408	0.0263657	B5DGH5_SALSA	RL34	RPL34
60S ribosomal protein L35	-1.32477	>gi|213514960|ref|NP_001133119.1| 60S ribosomal protein L35 [Salmo salar];>gi|223672269|gb|ACN12316.1| 60S ribosomal protein L35 [Salmo salar];>gi|223646422|gb|ACN09969.1| 60S ribosomal protein L35 [Salmo salar];>gi|209733450|gb|ACI67594.1| 60S ribosomal p	NP_001133119.1;ACN12316.1;ACN09969.1;ACI67594.1;ACI67490.1;ACH70724.1	2	0.0310778	0.0797042	B5DG50_SALSA	rpl35	RPL35
60S ribosomal protein L35a (Ribosomal protein L35a)	-1.40942	>gi|469832358|gb|AGH92531.1| ribosomal protein L35a [Salmo salar];>gi|223672895|gb|ACN12629.1| 60S ribosomal protein L35a [Salmo salar];>gi|223672407|gb|ACN12385.1| 60S ribosomal protein L35a [Salmo salar];>gi|223672233|gb|ACN12298.1| 60S ribosomal protein	AGH92531.1;ACN12629.1;ACN12385.1;ACN12298.1;ACN10273.1;ACN10038.1;ACN09951.1	4	0.0249044	0.067986	C0H7D2_SALSA	RL35A	RPL35A
60S ribosomal protein L37a (Ribosomal protein L37a-1) (Ribosomal protein L37a-2)	-1.40296	>gi|213511444|ref|NP_001135081.1| 60S ribosomal protein L37a [Salmo salar];>gi|303662215|gb|ADM16067.1| 60S ribosomal protein L37a [Salmo salar];>gi|303657830|gb|ADM15895.1| 60S ribosomal protein L37a [Salmo salar];>gi|223672499|gb|ACN12431.1| 60S ribosoma	NP_001135081.1;ADM16067.1;ADM15895.1;ACN12431.1;ACN12421.1;ACN10084.1;ACN10074.1;ACM09740.1;ACI70130.1;ACI68026.1;ACI66480.1;ACH70987.1;ACH70986.1;ACI68435.1	4	0.00462618	0.0206332	B5DGW2_SALSA	RL37A	RL37A
60S ribosomal protein L38 (Ribosomal protein L38)	-1.27605	>gi|213514366|ref|NP_001133168.1| 60S ribosomal protein L38 [Salmo salar];>gi|223672381|gb|ACN12372.1| 60S ribosomal protein L38 [Salmo salar];>gi|223646534|gb|ACN10025.1| 60S ribosomal protein L38 [Salmo salar];>gi|221219820|gb|ACM08571.1| 60S ribosomal p	NP_001133168.1;ACN12372.1;ACN10025.1;ACM08571.1;ACI68145.1;ACI66868.1;ACH70867.1;ACN12380.1;ACN10033.1	4	0.0549308	0.118871	B5DGJ3_SALSA	RL38	RPL38
60S ribosomal protein L4-A	-1.25208	>gi|213512258|ref|NP_001135255.1| 60S ribosomal protein L4-A [Salmo salar];>gi|221220200|gb|ACM08761.1| 60S ribosomal protein L4-A [Salmo salar];>gi|209155410|gb|ACI33937.1| 60S ribosomal protein L4-A [Salmo salar];>gi|197632149|gb|ACH70798.1| ribosomal pr	NP_001135255.1;ACM08761.1;ACI33937.1;ACH70798.1;ACM09838.1;ACI66204.1	21	0.00391724	0.0185143	B5X3Q6_SALSA	RL4A	RL4A
60S ribosomal protein L5 (Ribosomal protein L5b)	-1.45825	>gi|209738662|gb|ACI70200.1| 60S ribosomal protein L5 [Salmo salar];>gi|209733352|gb|ACI67545.1| 60S ribosomal protein L5 [Salmo salar];>gi|209155624|gb|ACI34044.1| 60S ribosomal protein L5 [Salmo salar];>gi|197632317|gb|ACH70882.1| Ribosomal protein L5b [	ACI70200.1;ACI67545.1;ACI34044.1;ACH70882.1;ACI70102.1;ACI69521.1	3	0.00562689	0.0236528	B5DGK8_SALSA	RL5	RPL5
60S ribosomal protein L8	-1.25457	>gi|209738634|gb|ACI70186.1| 60S ribosomal protein L8 [Salmo salar];>gi|209735410|gb|ACI68574.1| 60S ribosomal protein L8 [Salmo salar];>gi|223673039|gb|ACN12701.1| 60S ribosomal protein L8 [Salmo salar];>gi|223672065|gb|ACN12214.1| 60S ribosomal protein L	ACI70186.1;ACI68574.1;ACN12701.1;ACN12214.1;ACN10341.1;ACN09867.1;ACI69963.1;ACH70991.1;ACH70990.1;ACI67398.1;ACH70633.1	5	0.0398677	0.0954014	B5XCK4_SALSA	RL8	RPL8
60S ribosomal protein L9 (Ribosomal protein L9)	-1.35756	>gi|213511088|ref|NP_001133089.1| 60S ribosomal protein L9 [Salmo salar];>gi|303662630|gb|ADM16080.1| 60S ribosomal protein L9 [Salmo salar];>gi|303659947|gb|ADM15976.1| 60S ribosomal protein L9 [Salmo salar];>gi|223673031|gb|ACN12697.1| 60S ribosomal prot	NP_001133089.1;ADM16080.1;ADM15976.1;ACN12697.1;ACN12283.1;ACN10337.1;ACN09936.1;ACI69823.1;ACI69224.1;ACI68432.1;ACI66278.1;ACH70676.1	7	0.00070158	0.00533201	B5DG02_SALSA	rpl9	RPL9
78 kDa glucose-regulated protein	1.40087	>gi|213511032|ref|NP_001135114.1| 78 kDa glucose-regulated protein precursor [Salmo salar];>gi|209155092|gb|ACI33778.1| 78 kDa glucose-regulated protein precursor [Salmo salar]	NP_001135114.1;ACI33778.1	33	0.00815658	0.0296887	B5X397_SALSA	GRP78	HSPA5
Abhydrolase domain-containing protein 14B	1.23989	>gi|213514396|ref|NP_001135320.1| Abhydrolase domain-containing protein 14B [Salmo salar];>gi|209732700|gb|ACI67219.1| Abhydrolase domain-containing protein 14B [Salmo salar];>gi|221219672|gb|ACM08497.1| Abhydrolase domain-containing protein 14B [Salmo sal	NP_001135320.1;ACI67219.1;ACM08497.1	3	0.042105	0.0987703	B5X8P9_SALSA	AB14B	AB14B
Acetyl-CoA acetyltransferase, cytosolic	1.13359	>gi|213513638|ref|NP_001133421.1| Acetyl-CoA acetyltransferase, cytosolic [Salmo salar];>gi|209153950|gb|ACI33207.1| Acetyl-CoA acetyltransferase, cytosolic [Salmo salar]	NP_001133421.1;ACI33207.1	14	0.267101	0.398345	B5X1M6_SALSA	THIC	ACAT2
Acidic leucine-rich nuclear phosphoprotein 32 family member A	1.03299	>gi|213511274|ref|NP_001134175.1| Acidic leucine-rich nuclear phosphoprotein 32 family member A [Salmo salar];>gi|209731208|gb|ACI66473.1| Acidic leucine-rich nuclear phosphoprotein 32 family member A [Salmo salar]	NP_001134175.1;ACI66473.1	4	0.786397	0.862675	B5X6K3_SALSA	AN32A	ANP32A
Acidic leucine-rich nuclear phosphoprotein 32 family member B	1.04021	>gi|221219576|gb|ACM08449.1| Acidic leucine-rich nuclear phosphoprotein 32 family member B [Salmo salar];>gi|223649352|gb|ACN11434.1| Acidic leucine-rich nuclear phosphoprotein 32 family member B [Salmo salar];>gi|223673119|gb|ACN12741.1| Acidic leucine-ri	ACM08449.1;ACN11434.1;ACN12741.1;ACN10379.1;NP_001134633.1;ACI68281.1	5	0.673027	0.780273	B9ELQ2_SALSA	AN32B	ANP32B
Acidic leucine-rich nuclear phosphoprotein 32 family member E	-1.27479	>gi|221219874|gb|ACM08598.1| Acidic leucine-rich nuclear phosphoprotein 32 family member E [Salmo salar];>gi|223648810|gb|ACN11163.1| Acidic leucine-rich nuclear phosphoprotein 32 family member E [Salmo salar]	ACM08598.1;ACN11163.1	5	0.00928402	0.0324258	B9EM51_SALSA	AN32E	ANP32E
Acidic leucine-rich nuclear phosphoprotein 32 family member E	1.00524	>gi|221221902|gb|ACM09612.1| Acidic leucine-rich nuclear phosphoprotein 32 family member E [Salmo salar];>gi|221220654|gb|ACM08988.1| Acidic leucine-rich nuclear phosphoprotein 32 family member E [Salmo salar]	ACM09612.1;ACM08988.1	3	0.956449	0.971793	B9EQ15_SALSA	AN32E	ANP32E
Aconitate hydratase (Aconitase) (EC 4.2.1.3)	-1.09456	>gi|213512768|ref|NP_001133702.1| Iron-responsive element-binding protein 1 [Salmo salar];>gi|209154994|gb|ACI33729.1| Iron-responsive element-binding protein 1 [Salmo salar]	NP_001133702.1;ACI33729.1	30	0.139393	0.241616	B5X348_SALSA	IREB1	IREB1
Actin related protein 2/3 complex subunit 2	1.13878	>gi|197632171|gb|ACH70809.1| actin related protein 2/3 complex subunit 2 [Salmo salar];>gi|209731882|gb|ACI66810.1| Actin-related protein 2/3 complex subunit 2 [Salmo salar]	ACH70809.1;ACI66810.1	6	0.12814	0.226922	B5DGD5_SALSA	arpc2	ARPC2
Actin-related protein 2-A	1.00666	>gi|223647866|gb|ACN10691.1| Actin-related protein 2-A [Salmo salar];>gi|223647732|gb|ACN10624.1| Actin-related protein 2-A [Salmo salar];>gi|223647600|gb|ACN10558.1| Actin-related protein 2-A [Salmo salar]	ACN10691.1;ACN10624.1;ACN10558.1	8	0.933087	0.95727	C0H9H2_SALSA	ARP2A	ARP2A
Actin-related protein 2/3 complex subunit 3 (Arp2/3 complex 21 kDa subunit)	1.08334	>gi|223673141|gb|ACN12752.1| Actin-related protein 2/3 complex subunit 3 [Salmo salar];>gi|223672349|gb|ACN12356.1| Actin-related protein 2/3 complex subunit 3 [Salmo salar];>gi|223647262|gb|ACN10389.1| Actin-related protein 2/3 complex subunit 3 [Salmo sa	ACN12752.1;ACN12356.1;ACN10389.1;ACN10009.1;ACM09803.1;ACM08565.1;NP_001136190.1;ADM16181.1;ACI70087.1;ACI67236.1	6	0.315367	0.450525	B9EQK6_SALSA	ARPC3	ARPC3
Actin-related protein 3	1.05054	>gi|223649212|gb|ACN11364.1| Actin-related protein 3 [Salmo salar]	ACN11364.1	10	0.385921	0.521177	C0HBE5_SALSA	ARP3	ACTR3
Actin, cytoplasmic 1 (Beta-actin) [Cleaved into: Actin, cytoplasmic 1, N-terminally processed]	-1.11849	>gi|3182899|sp|O42161.1|ACTB_SALSA RecName: Full=Actin, cytoplasmic 1; AltName: Full=Beta-actin; Contains: RecName: Full=Actin, cytoplasmic 1, N-terminally processed;>gi|185132738|ref|NP_001116997.1| actin, cytoplasmic 1 [Salmo salar];>gi|223649118|gb|ACN1	O42161.1;NP_001116997.1;ACN11317.1;ACI33371.1;AAB65430.1;ACI67042.1	12	0.12318	0.219551	ACTB_SALSA	actb	ACTB
Activated RNA polymerase II transcriptional coactivator p15	-1.06324	>gi|213514016|ref|NP_001134477.1| Activated RNA polymerase II transcriptional coactivator p15 [Salmo salar];>gi|221222044|gb|ACM09683.1| Activated RNA polymerase II transcriptional coactivator p15 [Salmo salar];>gi|221221586|gb|ACM09454.1| Activated RNA po	NP_001134477.1;ACM09683.1;ACM09454.1;ACM08584.1;ACM08276.1;ACI67675.1;ACI67532.1;ACN12314.1;ACN09967.1	4	0.483409	0.607458	B5X9L2_SALSA	TCP4	SUB1
Acyl-CoA dehydrogenase family member 11	-1.94049	>gi|213515376|ref|NP_001133320.1| Acyl-CoA dehydrogenase family member 11 [Salmo salar];>gi|209150434|gb|ACI33024.1| Acyl-CoA dehydrogenase family member 11 [Salmo salar]	NP_001133320.1;ACI33024.1	5	6.9695e-06	0.000206907	B5X143_SALSA	ACD11	ACAD11
Acyl-Coenzyme A dehydrogenase C-4 to C-12 straight chain (Medium-chain specific acyl-CoA dehydrogenase, mitochondrial)	1.08174	>gi|213514668|ref|NP_001133108.1| medium-chain specific acyl-CoA dehydrogenase, mitochondrial [Salmo salar];>gi|223648080|gb|ACN10798.1| Medium-chain specific acyl-CoA dehydrogenase, mitochondrial precursor [Salmo salar];>gi|197631959|gb|ACH70703.1| acyl-C	NP_001133108.1;ACN10798.1;ACH70703.1	15	0.284806	0.416355	B5DG29_SALSA	ACADM	ACADM
Acyl-coenzyme A oxidase	-5.42977	>gi|259155166|ref|NP_001158825.1| peroxisomal acyl-coenzyme A oxidase 3 [Salmo salar];>gi|223647592|gb|ACN10554.1| Acyl-coenzyme A oxidase 3, peroxisomal [Salmo salar]	NP_001158825.1;ACN10554.1	14	3.6374e-13	3.45553e-10	C0H935_SALSA	ACOX3	ACOX3
Acyl-coenzyme A oxidase 1 (Fragment)	-1.60833	>gi|267881844|gb|ACY82517.1| acyl-coenzyme A oxidase 1 [Salmo salar]	ACY82517.1	3	0.000570781	0.00471515	D1MER5_SALSA
Acyl-coenzyme A oxidase 1, peroxisomal	-1.75846	>gi|291190849|ref|NP_001167318.1| peroxisomal acyl-coenzyme A oxidase 1 [Salmo salar];>gi|223649180|gb|ACN11348.1| Acyl-coenzyme A oxidase 1, peroxisomal [Salmo salar]	NP_001167318.1;ACN11348.1	6	0.000127522	0.00159403	C0HBC9_SALSA	ACOX1	ACOX1
Acyl-protein thioesterase 2	1.17046	>gi|213514394|ref|NP_001133254.1| Acyl-protein thioesterase 2 [Salmo salar];>gi|221222146|gb|ACM09734.1| Acyl-protein thioesterase 2 [Salmo salar];>gi|209147851|gb|ACI32909.1| Acyl-protein thioesterase 2 [Salmo salar]	NP_001133254.1;ACM09734.1;ACI32909.1	6	0.0724187	0.148913	B5X0S8_SALSA	LYPA2	LYPLA2
Adenosine kinase a	-2.08424	>gi|213515202|ref|NP_001135164.1| adenosine kinase a [Salmo salar];>gi|197632201|gb|ACH70824.1| adenosine kinase a [Salmo salar]	NP_001135164.1;ACH70824.1	18	4.69891e-06	0.000159427	B5DGF0_SALSA
Adenosylhomocysteinase (EC 3.3.1.1)	-1.44544	>gi|215272373|ref|NP_001135793.1| adenosylhomocysteinase [Salmo salar];>gi|213513453|ref|NP_001133847.1| Adenosylhomocysteinase B [Salmo salar];>gi|223647476|gb|ACN10496.1| Adenosylhomocysteinase B [Salmo salar];>gi|209155554|gb|ACI34009.1| Adenosylhomocys	NP_001135793.1;NP_001133847.1;ACN10496.1;ACI34009.1;ACH70814.1	25	7.45076e-05	0.00110141	B5DGE0_SALSA	SAHHB	SAHHB
Adenylate kinase 2, mitochondrial (AK 2) (EC 2.7.4.3) (ATP-AMP transphosphorylase 2) (ATP:AMP phosphotransferase) (Adenylate monophosphate kinase)	1.06463	>gi|221222210|gb|ACM09766.1| Adenylate kinase isoenzyme 2, mitochondrial [Salmo salar]	ACM09766.1	3	0.477106	0.602727	B9EQG9_SALSA	KAD2	AK2
Adenylyl cyclase-associated protein	-1.08022	>gi|213513451|ref|NP_001133556.1| Adenylyl cyclase-associated protein 1 [Salmo salar];>gi|209154480|gb|ACI33472.1| Adenylyl cyclase-associated protein 1 [Salmo salar]	NP_001133556.1;ACI33472.1	17	0.29443	0.425736	B5X2E1_SALSA	CAP1	CAP1
Adipocyte plasma membrane-associated protein	1.21913	>gi|213512312|ref|NP_001133727.1| adipocyte plasma membrane-associated protein [Salmo salar];>gi|229554283|sp|B5X3B2.1|APMAP_SALSA RecName: Full=Adipocyte plasma membrane-associated protein;>gi|209155122|gb|ACI33793.1| Adipocyte plasma membrane-associated	NP_001133727.1;B5X3B2.1;ACI33793.1	7	0.101689	0.192823	APMAP_SALSA	apmap	APMAP
ADP-ribosylation factor 4	1.17138	>gi|223648820|gb|ACN11168.1| ADP-ribosylation factor 4 [Salmo salar];>gi|221220888|gb|ACM09105.1| ADP-ribosylation factor 4 [Salmo salar];>gi|221219682|gb|ACM08502.1| ADP-ribosylation factor 4 [Salmo salar];>gi|209155262|gb|ACI33863.1| ADP-ribosylation fac	ACN11168.1;ACM09105.1;ACM08502.1;ACI33863.1;ACI33187.1;ACI69928.1	5	0.222467	0.347604	B9ELV5_SALSA	ARF4	ARF4
ADP-sugar pyrophosphatase	1.04144	>gi|213512871|ref|NP_001134525.1| ADP-sugar pyrophosphatase [Salmo salar];>gi|209734020|gb|ACI67879.1| ADP-sugar pyrophosphatase [Salmo salar];>gi|221220714|gb|ACM09018.1| ADP-sugar pyrophosphatase [Salmo salar]	NP_001134525.1;ACI67879.1;ACM09018.1	6	0.643592	0.755763	B5XAK9_SALSA	NUDT5	NUDT5
ADP/ATP translocase 2	-1.21775	>gi|209731210|gb|ACI66474.1| ADP/ATP translocase 2 [Salmo salar];>gi|223672981|gb|ACN12672.1| ADP/ATP translocase 2 [Salmo salar];>gi|223647108|gb|ACN10312.1| ADP/ATP translocase 2 [Salmo salar]	ACI66474.1;ACN12672.1;ACN10312.1	6	0.0525798	0.115094	B5X6K4_SALSA	ADT2	SLC25A5
ADP/ATP translocase 2	1.12564	>gi|303658095|gb|ADM15907.1| ADP/ATP translocase 2 [Salmo salar];>gi|223672535|gb|ACN12449.1| ADP/ATP translocase 2 [Salmo salar];>gi|223646686|gb|ACN10101.1| ADP/ATP translocase 2 [Salmo salar];>gi|209736916|gb|ACI69327.1| ADP/ATP translocase 2 [Salmo sal	ADM15907.1;ACN12449.1;ACN10101.1;ACI69327.1;ACI67623.1;ACI67091.1;ACH71014.1;ACN11489.1	7	0.305652	0.438624	B5X8C1_SALSA	ADT2	SLC25A5
Adrenodoxin, mitochondrial	1.1617	>gi|223648774|gb|ACN11145.1| Adrenodoxin, mitochondrial precursor [Salmo salar];>gi|223648788|gb|ACN11152.1| Adrenodoxin, mitochondrial precursor [Salmo salar];>gi|209730508|gb|ACI66123.1| Adrenodoxin, mitochondrial precursor [Salmo salar]	ACN11145.1;ACN11152.1;ACI66123.1	3	0.180897	0.299012	C0HAS6_SALSA	ADX	FDX1
ADRM1	-1.60313	>gi|213512787|ref|NP_001133958.1| ADRM1 protein [Salmo salar];>gi|223672521|gb|ACN12442.1| ADRM1 [Salmo salar];>gi|223646672|gb|ACN10094.1| ADRM1 [Salmo salar];>gi|209155960|gb|ACI34212.1| ADRM1 [Salmo salar]	NP_001133958.1;ACN12442.1;ACN10094.1;ACI34212.1	3	0.000671084	0.00514137	B5X4I1_SALSA	ADRM1	ADRM1
Aflatoxin B1 aldehyde reductase member 2 (Aldo-keto reductase family 7 member A5-like)	1.43134	>gi|213514514|ref|NP_001133222.1| aldo-keto reductase family 7 member A5-like [Salmo salar];>gi|209731000|gb|ACI66369.1| Aflatoxin B1 aldehyde reductase member 2 [Salmo salar];>gi|198285447|gb|ACH85262.1| aldo-keto reductase family 7 member A5-like [Salmo	NP_001133222.1;ACI66369.1;ACH85262.1	11	8.23436e-06	0.000223504	B5RI21_SALSA	ARK72	AKR7A2
Agmatinase, mitochondrial	1.34675	>gi|209148871|gb|ACI32959.1| Agmatinase, mitochondrial precursor [Salmo salar]	ACI32959.1	6	0.0039995	0.0187169	B5X0X8_SALSA	SPEB	AGMAT
Alanine aminotransferase 2-like	-1.01809	>gi|213514708|ref|NP_001133370.1| Alanine aminotransferase 2-like [Salmo salar];>gi|209152217|gb|ACI33102.1| Alanine aminotransferase 2-like [Salmo salar]	NP_001133370.1;ACI33102.1	21	0.794709	0.868785	B5X1C1_SALSA	ALAT2	GPT2
Alanine--glyoxylate aminotransferase 2, mitochondrial	1.05589	>gi|209154672|gb|ACI33568.1| Alanine--glyoxylate aminotransferase 2, mitochondrial precursor [Salmo salar]	ACI33568.1	18	0.649323	0.760343	B5X2N7_SALSA	AGT2	AGXT2
Alanine--tRNA ligase, cytoplasmic (EC 6.1.1.7) (Alanyl-tRNA synthetase)	1.03015	>gi|213512300|ref|NP_001133550.1| Alanyl-tRNA synthetase, cytoplasmic [Salmo salar];>gi|209154450|gb|ACI33457.1| Alanyl-tRNA synthetase, cytoplasmic [Salmo salar]	NP_001133550.1;ACI33457.1	22	0.730382	0.829979	B5X2C6_SALSA	SYAC	AARS
Aldehyde dehydrogenase family 7 member A1 homolog	1.08073	>gi|213514574|ref|NP_001133255.1| aldehyde dehydrogenase family 7 member A1 homolog [Salmo salar];>gi|209147883|gb|ACI32910.1| aldehyde dehydrogenase family 7 member A1 homolog [Salmo salar]	NP_001133255.1;ACI32910.1	20	0.398632	0.531642	B5X0S9_SALSA	AL7A1	ALDH7A1
Aldehyde dehydrogenase family 9 member A1-A	1.04568	>gi|213515000|ref|NP_001133574.1| Aldehyde dehydrogenase family 9 member A1-A [Salmo salar];>gi|223648246|gb|ACN10881.1| Aldehyde dehydrogenase family 9 member A1-A [Salmo salar];>gi|209154550|gb|ACI33507.1| Aldehyde dehydrogenase family 9 member A1-A [Sal	NP_001133574.1;ACN10881.1;ACI33507.1	25	0.627688	0.742594	B5X2H6_SALSA	A9A1A	A9A1A
Aldehyde dehydrogenase, mitochondrial	1.05088	>gi|209154764|gb|ACI33614.1| Aldehyde dehydrogenase, mitochondrial precursor [Salmo salar]	ACI33614.1	28	0.603018	0.721852	B5X2T3_SALSA	ALDH2	ALDH2
Aldose reductase	-1.00526	>gi|223648640|gb|ACN11078.1| Aldose reductase [Salmo salar];>gi|209733154|gb|ACI67446.1| Aldose reductase [Salmo salar]	ACN11078.1;ACI67446.1	9	0.949414	0.966713	B5X9C6_SALSA	ALDR	AKR1B1
Aldose reductase	1.54102	>gi|209732988|gb|ACI67363.1| Aldose reductase [Salmo salar]	ACI67363.1	10	1.47394e-05	0.00035006	B5X943_SALSA	ALDR	AKR1B1
Alpha-1,4 glucan phosphorylase (EC 2.4.1.1)	1.29622	>gi|291190757|ref|NP_001167051.1| glycogen phosphorylase, brain form [Salmo salar];>gi|223647864|gb|ACN10690.1| Glycogen phosphorylase, brain form [Salmo salar]	NP_001167051.1;ACN10690.1	14	0.00607798	0.0247814	C0H9H1_SALSA	PYGB	PYGB
Alpha-1,4 glucan phosphorylase (EC 2.4.1.1) (Fragment)	1.06435	>gi|224613422|gb|ACN60290.1| Glycogen phosphorylase, muscle form [Salmo salar]	ACN60290.1	11	0.539976	0.660202	C0PUK4_SALSA	PYGM	PYGM
Alpha-actinin-1	-1.10698	>gi|291190795|ref|NP_001167055.1| alpha-actinin-1 [Salmo salar];>gi|223647892|gb|ACN10704.1| Alpha-actinin-1 [Salmo salar]	NP_001167055.1;ACN10704.1	15	0.231256	0.356832	C0H9I5_SALSA	ACTN1	ACTN1
Alpha-enolase	-1.01466	>gi|223672841|gb|ACN12602.1| Alpha-enolase [Salmo salar];>gi|223646978|gb|ACN10247.1| Alpha-enolase [Salmo salar]	ACN12602.1;ACN10247.1	8	0.837522	0.89499	C0H878_SALSA	ENOA	ENO1
Alpha-enolase	1.05689	>gi|213514064|ref|NP_001133366.1| Alpha-enolase [Salmo salar];>gi|209152098|gb|ACI33096.1| Alpha-enolase [Salmo salar];>gi|385145180|emb|CBL79146.1| enolase [Salmo salar]	NP_001133366.1;ACI33096.1;CBL79146.1	15	0.499479	0.620268	B5X1B5_SALSA	ENOA	ENO1
AMBP protein	1.08021	>gi|209735710|gb|ACI68724.1| AMBP protein precursor [Salmo salar]	ACI68724.1	6	0.366247	0.502502	B5XD04_SALSA	AMBP	AMBP
Amidophosphoribosyltransferase (ATase) (EC 2.4.2.14) (Glutamine phosphoribosylpyrophosphate amidotransferase)	-1.01149	>gi|213514532|ref|NP_001133427.1| Amidophosphoribosyltransferase [Salmo salar];>gi|209153966|gb|ACI33215.1| Amidophosphoribosyltransferase precursor [Salmo salar];>gi|223648554|gb|ACN11035.1| Amidophosphoribosyltransferase precursor [Salmo salar]	NP_001133427.1;ACI33215.1;ACN11035.1	3	0.919902	0.947708	B5X1N4_SALSA	PUR1	PPAT
Aminoacylase-1 (EC 3.5.1.14) (N-acyl-L-amino-acid amidohydrolase)	-1.17784	>gi|213515484|ref|NP_001133433.1| aminoacylase-1 [Salmo salar];>gi|223649268|gb|ACN11392.1| Aminoacylase-1 [Salmo salar];>gi|209153984|gb|ACI33224.1| Aminoacylase-1 [Salmo salar]	NP_001133433.1;ACN11392.1;ACI33224.1	9	0.070566	0.146052	B5X1P3_SALSA	ACY1	ACY1
Aminopeptidase B	1.14787	>gi|213513219|ref|NP_001134015.1| Aminopeptidase B [Salmo salar];>gi|223648006|gb|ACN10761.1| Aminopeptidase B [Salmo salar];>gi|209156170|gb|ACI34317.1| Aminopeptidase B [Salmo salar]	NP_001134015.1;ACN10761.1;ACI34317.1	13	0.033365	0.0834126	B5X4T6_SALSA	AMPB	RNPEP
Annexin	-1.35837	>gi|223672713|gb|ACN12538.1| Annexin A5 [Salmo salar];>gi|223646852|gb|ACN10184.1| Annexin A5 [Salmo salar];>gi|213514536|ref|NP_001134508.1| Annexin A5 [Salmo salar];>gi|209733882|gb|ACI67810.1| Annexin A5 [Salmo salar]	ACN12538.1;ACN10184.1;NP_001134508.1;ACI67810.1	9	0.35893	0.495615	C0H815_SALSA	ANXA5	ANXA5
Annexin	-1.09244	>gi|209737252|gb|ACI69495.1| Annexin A4 [Salmo salar]	ACI69495.1	2	0.335012	0.4729	B5XF75_SALSA	ANXA4	ANXA4
Annexin	-1.05998	>gi|223648866|gb|ACN11191.1| Annexin A11 [Salmo salar]	ACN11191.1	10	0.282284	0.415042	C0HAX2_SALSA	ANX11	ANXA11
Annexin	-1.0336	>gi|209735296|gb|ACI68517.1| Annexin A4 [Salmo salar]	ACI68517.1	2	0.767382	0.853993	B5XCE7_SALSA	ANXA4	ANXA4
Annexin	-1.01358	>gi|209153068|gb|ACI33142.1| Annexin A13 [Salmo salar]	ACI33142.1	7	0.917174	0.947081	B5X1G1_SALSA	ANX13	ANXA13
Annexin	-1.00822	>gi|213511977|ref|NP_001134316.1| Annexin A2-A [Salmo salar];>gi|209732332|gb|ACI67035.1| Annexin A2-A [Salmo salar];>gi|209734756|gb|ACI68247.1| Annexin A2-A [Salmo salar]	NP_001134316.1;ACI67035.1;ACI68247.1	4	0.939185	0.96145	B5X865_SALSA	ANX2A	ANX2A
Annexin	1.1704	>gi|213510942|ref|NP_001134743.1| Annexin A1 [Salmo salar];>gi|209735598|gb|ACI68668.1| Annexin A1 [Salmo salar]	NP_001134743.1;ACI68668.1	5	0.186043	0.303257	B5XCU8_SALSA	ANXA1	ANXA1
Annexin	1.25723	>gi|209736774|gb|ACI69256.1| Annexin A4 [Salmo salar]	ACI69256.1	11	0.0395815	0.0949556	B5XEI6_SALSA	ANXA4	ANXA4
Annexin	1.4002	>gi|213511952|ref|NP_001133469.1| Annexin A11 [Salmo salar];>gi|209154128|gb|ACI33296.1| Annexin A11 [Salmo salar]	NP_001133469.1;ACI33296.1	3	0.00017279	0.00185552	B5X1W5_SALSA	ANX11	ANXA11
Antithrombin	1.06516	>gi|185136278|ref|NP_001117104.1| antithrombin protein precursor [Salmo salar];>gi|6686808|emb|CAB64714.1| antithrombin [Salmo salar]	NP_001117104.1;CAB64714.1	7	0.502753	0.622706	Q9PTA8_SALSA	antithrombin	antithrombin
AP-2 complex subunit beta-1 (Fragment)	-1.06124	>gi|224587771|gb|ACN58711.1| AP-2 complex subunit beta-1 [Salmo salar]	ACN58711.1	2	0.635333	0.748841	C0PUP3_SALSA	AP2B1	AP2B1
AP-2 complex subunit mu-1	1.16327	>gi|213512400|ref|NP_001133612.1| AP-2 complex subunit mu-1 [Salmo salar];>gi|223648046|gb|ACN10781.1| AP-2 complex subunit mu-1 [Salmo salar];>gi|209154674|gb|ACI33569.1| AP-2 complex subunit mu-1 [Salmo salar]	NP_001133612.1;ACN10781.1;ACI33569.1	6	0.109822	0.202978	B5X2N8_SALSA	AP2M1	AP2M1
Apolipoprotein A-I	-2.62707	>gi|213512936|ref|NP_001134612.1| Apolipoprotein A-I precursor [Salmo salar];>gi|209734648|gb|ACI68193.1| Apolipoprotein A-I precursor [Salmo salar]	NP_001134612.1;ACI68193.1	15	4.97204e-08	4.087e-06	B5XBH3_SALSA	APOA1	APOA1
Apolipoprotein A-I-1	-1.23052	>gi|209737406|gb|ACI69572.1| Apolipoprotein A-I-1 precursor [Salmo salar];>gi|113998|sp|P27007.1|APOA1_SALSA RecName: Full=Apolipoprotein A-I; Short=Apo-AI; Short=ApoA-I; AltName: Full=Apolipoprotein A1; Contains: RecName: Full=Proapolipoprotein A-I; Short	ACI69572.1;P27007.1;NP_001117135.1;CAA36482.1	15	0.0597401	0.126964	B5XFF2_SALSA	APA11	APA11
Apolipoprotein A-IV	-1.23974	>gi|209732398|gb|ACI67068.1| Apolipoprotein A-IV precursor [Salmo salar]	ACI67068.1	4	0.233578	0.359642	B5X898_SALSA	APOA4	APOA4
Apolipoprotein A-IV	-1.21453	>gi|209732794|gb|ACI67266.1| Apolipoprotein A-IV precursor [Salmo salar]	ACI67266.1	4	0.19683	0.314796	B5X8U6_SALSA	APOA4	APOA4
Apolipoprotein B (Fragment)	2.04635	>gi|854620|emb|CAA57449.1| apolipoprotein B [Salmo salar]	CAA57449.1	8	0.00329292	0.016443	Q91480_SALSA
Apoptosis-associated speck-like protein containing a CARD	-1.45978	>gi|303664035|gb|ADM16127.1| Apoptosis-associated speck-like protein containing a CARD [Salmo salar];>gi|209731674|gb|ACI66706.1| Apoptosis-associated speck-like protein containing a CARD [Salmo salar]	ADM16127.1;ACI66706.1	3	0.0979143	0.189062	B5X786_SALSA	ASC	PYCARD
Arginase (EC 3.5.3.1)	-1.47265	>gi|213514162|ref|NP_001134788.1| Arginase-1 [Salmo salar];>gi|209736026|gb|ACI68882.1| Arginase-1 [Salmo salar];>gi|195964711|gb|ACG60322.1| arginase type I [Salmo salar];>gi|195964709|gb|ACG60321.1| arginase type I [Salmo salar]	NP_001134788.1;ACI68882.1;ACG60322.1;ACG60321.1	4	0.0921761	0.18018	B5XDG2_SALSA	ARGI1	ARG1
Argininosuccinate synthase	-1.35131	>gi|213514834|ref|NP_001134536.1| Argininosuccinate synthase [Salmo salar];>gi|209734100|gb|ACI67919.1| Argininosuccinate synthase [Salmo salar]	NP_001134536.1;ACI67919.1	6	0.0527036	0.1151	B5XAP9_SALSA	ASSY	ASS1
Arginyl-tRNA synthetase, cytoplasmic	1.1702	>gi|213514264|ref|NP_001133937.1| Arginyl-tRNA synthetase, cytoplasmic [Salmo salar];>gi|209155884|gb|ACI34174.1| Arginyl-tRNA synthetase, cytoplasmic [Salmo salar]	NP_001133937.1;ACI34174.1	8	0.181022	0.299012	B5X4E3_SALSA	SYRC	RARS
ARMET	1.17646	>gi|209738174|gb|ACI69956.1| ARMET precursor [Salmo salar]	ACI69956.1	8	0.223938	0.348465	B5XGI6_SALSA	ARMET	ARMET
Arsenite methyltransferase	1.19125	>gi|226442606|ref|NP_001139863.1| arsenite methyltransferase [Salmo salar];>gi|221219448|gb|ACM08385.1| Arsenite methyltransferase [Salmo salar]	NP_001139863.1;ACM08385.1	4	0.0348968	0.0856639	B9ELI8_SALSA	AS3MT	AS3MT
Arylamine N-acetyltransferase, pineal gland isozyme NAT-10	1.09149	>gi|209731442|gb|ACI66590.1| Arylamine N-acetyltransferase, pineal gland isozyme NAT-10 [Salmo salar]	ACI66590.1	2	0.620379	0.735781	B5X6X0_SALSA	ARY1	NAT1
Asparagine synthetase	-1.11498	>gi|213512670|ref|NP_001133642.1| asparagine synthetase [Salmo salar];>gi|223649242|gb|ACN11379.1| Asparagine synthetase [Salmo salar];>gi|209154786|gb|ACI33625.1| Asparagine synthetase [Salmo salar]	NP_001133642.1;ACN11379.1;ACI33625.1	10	0.22327	0.348287	B5X2U4_SALSA	ASNS	ASNS
Asparaginyl-tRNA synthetase, cytoplasmic	1.04448	>gi|213512082|ref|NP_001133698.1| syncoilin [Salmo salar];>gi|209154978|gb|ACI33721.1| Asparaginyl-tRNA synthetase, cytoplasmic [Salmo salar]	NP_001133698.1;ACI33721.1	24	0.774868	0.85481	B5X340_SALSA	SYNC	SYNC
Aspartate aminotransferase (EC 2.6.1.1)	-1.14164	>gi|213514496|ref|NP_001135211.1| Aspartate aminotransferase, cytoplasmic [Salmo salar];>gi|209154208|gb|ACI33336.1| Aspartate aminotransferase, cytoplasmic [Salmo salar]	NP_001135211.1;ACI33336.1	11	0.414221	0.546542	B5X205_SALSA	AATC	GOT1
Aspartate aminotransferase (EC 2.6.1.1)	1.05057	>gi|209155580|gb|ACI34022.1| Aspartate aminotransferase, mitochondrial precursor [Salmo salar]	ACI34022.1	10	0.569767	0.690406	B5X3Z1_SALSA	AATM	GOT2
Aspartate aminotransferase (EC 2.6.1.1)	1.2918	>gi|209150416|gb|ACI33023.1| Aspartate aminotransferase, mitochondrial precursor [Salmo salar]	ACI33023.1	2	0.0301447	0.0786743	B5X142_SALSA	AATM	GOT2
Aspartate aminotransferase (EC 2.6.1.1)	1.34873	>gi|209154498|gb|ACI33481.1| Aspartate aminotransferase, mitochondrial precursor [Salmo salar]	ACI33481.1	2	0.000922445	0.00653972	B5X2F0_SALSA	AATM	GOT2
Aspartoacylase-2	-1.49421	>gi|221219762|gb|ACM08542.1| Aspartoacylase-2 [Salmo salar]	ACM08542.1	3	0.00286567	0.0150537	B9ELZ5_SALSA	ACY3	ACY3
Aspartyl aminopeptidase	-1.22301	>gi|213512925|ref|NP_001133447.1| aspartyl aminopeptidase [Salmo salar];>gi|209154042|gb|ACI33253.1| Aspartyl aminopeptidase [Salmo salar]	NP_001133447.1;ACI33253.1	10	0.117366	0.212209	B5X1S2_SALSA	DNPEP	DNPEP
Aspartyl-tRNA synthetase, cytoplasmic	-1.13495	>gi|213512448|ref|NP_001134011.1| Aspartyl-tRNA synthetase, cytoplasmic [Salmo salar];>gi|209156148|gb|ACI34306.1| Aspartyl-tRNA synthetase, cytoplasmic [Salmo salar];>gi|209155108|gb|ACI33786.1| Aspartyl-tRNA synthetase, cytoplasmic [Salmo salar]	NP_001134011.1;ACI34306.1;ACI33786.1	10	0.114306	0.209767	B5X4S5_SALSA	SYDC	DARS
ATP synthase H+ transporting mitochondrial F1 complex O subunit (Fragment)	1.23854	>gi|198285625|gb|ACH85351.1| ATP synthase H+ transporting mitochondrial F1 complex O subunit [Salmo salar];>gi|209730322|gb|ACI66030.1| ATP synthase subunit O, mitochondrial precursor [Salmo salar];>gi|209732948|gb|ACI67343.1| ATP synthase subunit O, mitoc	ACH85351.1;ACI66030.1;ACI67343.1	3	0.00891743	0.0312604	B5RIB1_SALSA	atp5o	atp5o
ATP synthase subunit alpha	-1.01085	>gi|213512628|ref|NP_001133132.1| ATP synthase subunit alpha, mitochondrial [Salmo salar];>gi|197632057|gb|ACH70752.1| ATP synthase H+ transporting mitochondrial F1 complex alpha subunit 1 [Salmo salar]	NP_001133132.1;ACH70752.1	5	0.851623	0.906147	B5DG78_SALSA	atp5a1	atp5a1
ATP synthase subunit alpha	1.28608	>gi|223648354|gb|ACN10935.1| ATP synthase subunit alpha, mitochondrial precursor [Salmo salar];>gi|209151440|gb|ACI33076.1| ATP synthase subunit alpha, mitochondrial precursor [Salmo salar]	ACN10935.1;ACI33076.1	4	0.0184374	0.055782	B5X195_SALSA	ATPA	ATPA
ATP synthase subunit beta (EC 3.6.3.14) (Fragment)	1.04204	>gi|198285477|gb|ACH85277.1| ATP synthase H+ transporting mitochondrial F1 complex beta [Salmo salar]	ACH85277.1	30	0.589899	0.711172	B5RI36_SALSA	atp5b	ATP5B
ATP synthase subunit f, mitochondrial	1.13719	>gi|209737248|gb|ACI69493.1| ATP synthase subunit f, mitochondrial [Salmo salar];>gi|209737188|gb|ACI69463.1| ATP synthase subunit f, mitochondrial [Salmo salar];>gi|209733962|gb|ACI67850.1| ATP synthase subunit f, mitochondrial [Salmo salar];>gi|223672229	ACI69493.1;ACI69463.1;ACI67850.1;ACN12296.1;ACN09949.1	2	0.270518	0.402809	B5XF73_SALSA	ATPK	ATP5J2
ATP synthase subunit g mitochondrial	-1.15082	>gi|469832360|gb|AGH92532.1| ATP synthase subunit g mitochondrial [Salmo salar];>gi|209737288|gb|ACI69513.1| ATP synthase subunit g, mitochondrial [Salmo salar]	AGH92532.1;ACI69513.1	2	0.336937	0.474207	M4UZU2_SALSA	atp5l	atp5l
ATP synthase subunit g, mitochondrial	1.3356	>gi|223672283|gb|ACN12323.1| ATP synthase subunit g, mitochondrial [Salmo salar];>gi|223646436|gb|ACN09976.1| ATP synthase subunit g, mitochondrial [Salmo salar]	ACN12323.1;ACN09976.1	2	0.00102596	0.00711435	C0H7F7_SALSA	ATP5L	ATP5L
ATP synthase subunit gamma	-1.00265	>gi|209734490|gb|ACI68114.1| ATP synthase subunit gamma, mitochondrial precursor [Salmo salar]	ACI68114.1	2	0.977777	0.988179	B5XB94_SALSA	ATPG	ATP5C1
ATP synthase subunit O, mitochondrial	1.1923	>gi|223672707|gb|ACN12535.1| ATP synthase subunit O, mitochondrial precursor [Salmo salar];>gi|223646846|gb|ACN10181.1| ATP synthase subunit O, mitochondrial precursor [Salmo salar];>gi|209737898|gb|ACI69818.1| ATP synthase subunit O, mitochondrial precurs	ACN12535.1;ACN10181.1;ACI69818.1;ACI69423.1;ACI68940.1;ACI67352.1;ACI68057.1	2	0.404098	0.535416	B5XDM0_SALSA	ATPO	ATPO
ATP synthase subunit s, mitochondrial	1.23198	>gi|209731138|gb|ACI66438.1| ATP synthase subunit s, mitochondrial precursor [Salmo salar]	ACI66438.1	3	0.202557	0.322868	B5X6G8_SALSA	ATP5S	ATP5S
ATP synthase-coupling factor 6, mitochondrial	-1.07342	>gi|209735552|gb|ACI68645.1| ATP synthase-coupling factor 6, mitochondrial precursor [Salmo salar];>gi|209733868|gb|ACI67803.1| ATP synthase-coupling factor 6, mitochondrial precursor [Salmo salar];>gi|209730296|gb|ACI66017.1| ATP synthase-coupling factor	ACI68645.1;ACI67803.1;ACI66017.1;ADM16226.1;ACI68580.1;ACI68107.1;ACI66062.1	4	0.608916	0.72581	B5XCS5_SALSA	ATP5J	ATP5J
ATP synthase-coupling factor 6, mitochondrial	-1.00106	>gi|209156150|gb|ACI34307.1| ATP synthase-coupling factor 6, mitochondrial precursor [Salmo salar]	ACI34307.1	3	0.993306	0.995401	B5X4S6_SALSA	ATP5J	ATP5J
ATP synthase, H+ transporting, mitochondrial F0 complex, subunit b, isoform 1	1.19344	>gi|213513562|ref|NP_001133163.1| ATP synthase subunit b, mitochondrial [Salmo salar];>gi|469832374|gb|AGH92539.1| ATP synthase H+ transporting mitochondrial F0 complex subunit b isoform 1 [Salmo salar];>gi|209733968|gb|ACI67853.1| ATP synthase subunit b,	NP_001133163.1;AGH92539.1;ACI67853.1;ACH70848.1;ADM16197.1;ADM16180.1;ACN12404.1;ACN10057.1;ACM08938.1;ACI69301.1;ACI66802.2;ACI66540.1;ACI69329.1	15	0.0222895	0.0637802	B5DGH4_SALSA	atp5f1	ATP5F1
ATP-dependent RNA helicase DDX39	-1.09578	>gi|223672933|gb|ACN12648.1| ATP-dependent RNA helicase DDX39 [Salmo salar];>gi|223647064|gb|ACN10290.1| ATP-dependent RNA helicase DDX39 [Salmo salar];>gi|221221068|gb|ACM09195.1| ATP-dependent RNA helicase DDX39 [Salmo salar];>gi|224587698|gb|ACN58701.1|	ACN12648.1;ACN10290.1;ACM09195.1;ACN58701.1;NP_001134851.1;NP_001133080.1;ACI69146.1;ACH70654.1	17	0.213965	0.337653	B9ENU8_SALSA	DDX39	DDX39
ATPase inhibitor, mitochondrial	1.11919	>gi|209733862|gb|ACI67800.1| ATPase inhibitor, mitochondrial precursor [Salmo salar];>gi|209734316|gb|ACI68027.1| ATPase inhibitor, mitochondrial precursor [Salmo salar]	ACI67800.1;ACI68027.1	3	0.135427	0.236936	B5XAD0_SALSA	ATIF1	ATPIF1
Barrier-to-autointegration factor	1.01304	>gi|469832344|gb|AGH92524.1| barrier-to-autointegration factor [Salmo salar];>gi|221219080|gb|ACM08201.1| Barrier-to-autointegration factor [Salmo salar];>gi|209737584|gb|ACI69661.1| Barrier-to-autointegration factor [Salmo salar];>gi|209730796|gb|ACI66267	AGH92524.1;ACM08201.1;ACI69661.1;ACI66267.1;ACI69910.1	2	0.857202	0.9102	B5XFP1_SALSA	BAF	BANF1
Beta-2-glycoprotein 1	1.74439	>gi|259155365|ref|NP_001158744.1| Beta-2-glycoprotein 1 precursor [Salmo salar];>gi|223672555|gb|ACN12459.1| Beta-2-glycoprotein 1 precursor [Salmo salar];>gi|223646704|gb|ACN10110.1| Beta-2-glycoprotein 1 precursor [Salmo salar]	NP_001158744.1;ACN12459.1;ACN10110.1	8	2.25223e-05	0.000464109	C0H7U1_SALSA	APOH	APOH
Beta-carotene oxygenase 2 like	-2.02227	>gi|525314398|ref|NP_001266011.1| beta-carotene oxygenase 2 like [Salmo salar];>gi|424012028|emb|CCN27111.1| beta-carotene oxygenase 2 like [Salmo salar]	NP_001266011.1;CCN27111.1	6	3.20793e-07	1.79267e-05	K8DW80_SALSA	bco2	BCO2
Beta-centractin	-1.02804	>gi|259155272|ref|NP_001158877.1| Beta-centractin [Salmo salar];>gi|223647804|gb|ACN10660.1| Beta-centractin [Salmo salar]	NP_001158877.1;ACN10660.1	9	0.767198	0.853993	C0H9E1_SALSA	ACTY	ACTR1B
Beta-enolase (EC 4.2.1.11) (2-phospho-D-glycerate hydro-lyase) (Enolase 3) (Muscle-specific enolase) (MSE) (Skeletal muscle enolase) (allergen Sal s 2.0101)	-1.02643	>gi|213513724|ref|NP_001133193.1| beta-enolase [Salmo salar];>gi|576011131|sp|B5DGQ7.1|ENOB_SALSA RecName: Full=Beta-enolase; AltName: Full=2-phospho-D-glycerate hydro-lyase; AltName: Full=Enolase 3; AltName: Full=Muscle-specific enolase; Short=MSE; AltNam	NP_001133193.1;B5DGQ7.1;ACH70932.1;ACH70931.1;NP_001135172.1;ACH70930.1	22	0.767695	0.853993	ENOB_SALSA	ENO3	ENO3
Beta-globin (Fragment)	1.13214	>gi|1431604|emb|CAA65954.1| beta-globin [Salmo salar];>gi|1431601|emb|CAA65951.1| beta-globin [Salmo salar]	CAA65954.1;CAA65951.1	2	0.709421	0.812968	Q92025_SALSA
Beta-hexosaminidase (EC 3.2.1.52)	1.15112	>gi|213511326|ref|NP_001135106.1| Beta-hexosaminidase beta chain precursor [Salmo salar];>gi|209154068|gb|ACI33266.1| Beta-hexosaminidase beta chain precursor [Salmo salar]	NP_001135106.1;ACI33266.1	12	0.101488	0.192823	B5X1T5_SALSA	HEXB	HEXB
Beta-ureidopropionase	-1.07556	>gi|226442618|ref|NP_001140121.1| Beta-ureidopropionase [Salmo salar];>gi|221219328|gb|ACM08325.1| Beta-ureidopropionase [Salmo salar]	NP_001140121.1;ACM08325.1	19	0.434418	0.563025	B9ELC8_SALSA	BUP1	UPB1
Betaine-homocysteine methyltransferase	-3.4261	>gi|213512537|ref|NP_001133157.1| betaine--homocysteine S-methyltransferase 1 [Salmo salar];>gi|197632195|gb|ACH70821.1| betaine-homocysteine methyltransferase [Salmo salar]	NP_001133157.1;ACH70821.1	13	1.31547e-06	5.43346e-05	B5DGE7_SALSA	bhmt	BHMT
BolA-like protein 2	1.01345	>gi|221219156|gb|ACM08239.1| BolA-like protein 2 [Salmo salar];>gi|213515288|ref|NP_001134996.1| BolA-like protein 2 [Salmo salar];>gi|209737862|gb|ACI69800.1| BolA-like protein 2 [Salmo salar]	ACM08239.1;NP_001134996.1;ACI69800.1	2	0.893488	0.935847	B9EL42_SALSA	BOLA2	BOLA2
Brain protein 44	1.37741	>gi|303663084|gb|ADM16096.1| Brain protein 44 [Salmo salar];>gi|303661566|gb|ADM16043.1| Brain protein 44 [Salmo salar];>gi|221219330|gb|ACM08326.1| Brain protein 44 [Salmo salar];>gi|209736500|gb|ACI69119.1| Brain protein 44 [Salmo salar];>gi|209733338|gb	ADM16096.1;ADM16043.1;ACM08326.1;ACI69119.1;ACI67538.1;ACI33402.1;ACH70732.1;ACM08679.1	4	0.0718365	0.148358	B5DG58_SALSA	BR44	BR44
Branched chain ketoacid dehydrogenase E1 beta polypeptide (Fragment)	-1.28507	>gi|198285569|gb|ACH85323.1| branched chain ketoacid dehydrogenase E1 beta polypeptide [Salmo salar]	ACH85323.1	2	0.087494	0.17209	B5RI82_SALSA
Branched-chain-amino-acid aminotransferase (EC 2.6.1.42)	-1.82942	>gi|223648876|gb|ACN11196.1| Branched-chain-amino-acid aminotransferase, cytosolic [Salmo salar]	ACN11196.1	7	0.0421938	0.0987703	C0HAX7_SALSA	BCAT1	BCAT1
C type lectin receptor A	1.38853	>gi|185134131|ref|NP_001117051.1| C type lectin receptor A [Salmo salar];>gi|209730724|gb|ACI66231.1| CD209 antigen-like protein E [Salmo salar];>gi|209154648|gb|ACI33556.1| CD209 antigen-like protein E [Salmo salar];>gi|50429296|gb|AAT77220.1| C type lect	NP_001117051.1;ACI66231.1;ACI33556.1;AAT77220.1	3	0.0646419	0.135862	Q68S98_SALSA
C type lectin receptor B	1.12765	>gi|185134144|ref|NP_001117052.1| C type lectin receptor B [Salmo salar];>gi|50429298|gb|AAT77221.1| C type lectin receptor B [Salmo salar];>gi|209731894|gb|ACI66816.1| C-type lectin domain family 4 member E [Salmo salar];>gi|209730720|gb|ACI66229.1| C-typ	NP_001117052.1;AAT77221.1;ACI66816.1;ACI66229.1	5	0.422057	0.55457	Q68S97_SALSA
C type lectin receptor C	1.54406	>gi|185135154|ref|NP_001117053.1| C type lectin receptor C [Salmo salar];>gi|50429300|gb|AAT77222.1| C type lectin receptor C [Salmo salar]	NP_001117053.1;AAT77222.1	6	0.00672611	0.0263657	Q68S96_SALSA
C-terminal-binding protein 2	-1.23072	>gi|291190616|ref|NP_001167388.1| C-terminal-binding protein 2 [Salmo salar];>gi|223649316|gb|ACN11416.1| C-terminal-binding protein 2 [Salmo salar];>gi|291190484|ref|NP_001167276.1| C-terminal binding protein 1 [Salmo salar];>gi|223648996|gb|ACN11256.1| C	NP_001167388.1;ACN11416.1;NP_001167276.1;ACN11256.1	2	0.0436298	0.100848	C0HBJ7_SALSA	CTBP2	CTBP2
Calcium/calmodulin-dependent protein kinase type II delta chain (Fragment)	1.08055	>gi|224587882|gb|ACN58731.1| Calcium/calmodulin-dependent protein kinase type II delta chain [Salmo salar]	ACN58731.1	6	0.346106	0.484243	C0PUT9_SALSA	KCC2D	CAMK2D
Calmodulin (Calmodulin 2) (Calmodulin 2 (Phosphorylase kinase, delta)-1) (Calmodulin 2 (Phosphorylase kinase, delta)-2) (Calmodulin 2 (Phosphorylase kinase, delta)-3)	-1.09299	>gi|213512632|ref|NP_001133186.1| calmodulin 2 (phosphorylase kinase, delta)-3 [Salmo salar];>gi|213512460|ref|NP_001133185.1| calmodulin 2 (phosphorylase kinase, delta)-1 [Salmo salar];>gi|469832502|gb|AGH92603.1| calmodulin [Salmo salar];>gi|469832372|gb	NP_001133186.1;NP_001133185.1;AGH92603.1;AGH92538.1;ADM16085.1;ADM16072.1;ACN12704.1;ACN12698.1;ACN12518.1;ACN11206.1;ACN10344.1;ACN10338.1;ACN10165.1;ACM09550.1;ACM09448.1;ACM09085.1;ACM08633.1;ACM08610.1;ACM08237.1;ACI69721.1;ACI68583.1;ACI68402.1;ACI66692.1;ACI66075.1;ACI33806.1;ACI33505.1;ACH70912.1;ACH70911.1;ACH70910.1;ADM16205.1;ACI68592.1;ACN12735.1;ACN10373.1;ACM09117.1	8	0.254858	0.384309	B5DGN6_SALSA	CALM	CALM1
Calpain small subunit 1	1.04315	>gi|303667068|gb|ADM16254.1| Calpain small subunit 1 [Salmo salar];>gi|209732314|gb|ACI67026.1| Calpain small subunit 1 [Salmo salar];>gi|303666771|gb|ADM16245.1| Calpain small subunit 1 [Salmo salar];>gi|209731424|gb|ACI66581.1| Calpain small subunit 1 [S	ADM16254.1;ACI67026.1;ADM16245.1;ACI66581.1	8	0.72969	0.829979	B5X856_SALSA	CPNS1	CAPNS1
Calponin	1.21152	>gi|223647778|gb|ACN10647.1| Calponin-3 [Salmo salar]	ACN10647.1	2	0.131502	0.230919	C0H9C8_SALSA	CNN3	CNN3
Calreticulin	1.7373	>gi|223647880|gb|ACN10698.1| Calreticulin precursor [Salmo salar];>gi|209148412|gb|ACI32936.1| Calreticulin precursor [Salmo salar]	ACN10698.1;ACI32936.1	16	3.58464e-06	0.000126126	B5X0V5_SALSA	CALR	CALR
Calreticulin (Fragment)	1.5703	>gi|224613524|gb|ACN60341.1| Calreticulin precursor [Salmo salar]	ACN60341.1	15	8.77212e-05	0.00125114	C0PUU5_SALSA	CALR	CALR
Calumenin-B	1.3522	>gi|224487682|sp|B5X4E0.1|CALUB_SALSA RecName: Full=Calumenin-B; Flags: Precursor;>gi|209155878|gb|ACI34171.1| Calumenin precursor [Salmo salar]	B5X4E0.1;ACI34171.1	7	0.0045853	0.0205473	CALUB_SALSA	calub	calub
cAMP-dependent protein kinase catalytic subunit beta (Fragment)	1.01431	>gi|224587356|gb|ACN58647.1| cAMP-dependent protein kinase catalytic subunit beta [Salmo salar];>gi|223649260|gb|ACN11388.1| cAMP-dependent protein kinase catalytic subunit beta [Salmo salar];>gi|223647702|gb|ACN10609.1| cAMP-dependent protein kinase catal	ACN58647.1;ACN11388.1;ACN10609.1	2	0.88797	0.934188	C0PUB1_SALSA	KAPCB	PRKACB
Canopy homolog 2	4.41116	>gi|209733766|gb|ACI67752.1| canopy homolog 2 precursor [Salmo salar]	ACI67752.1	5	2.58495e-12	1.16738e-09	B5XA82_SALSA	CNPY2	CNPY2
Canopy-1	-1.13419	>gi|209738012|gb|ACI69875.1| canopy-1 precursor [Salmo salar];>gi|209737392|gb|ACI69565.1| canopy-1 precursor [Salmo salar]	ACI69875.1;ACI69565.1	9	0.122785	0.219258	B5XGA5_SALSA	CNPY1	CNPY1
Carbonic anhydrase	1.22166	>gi|213514954|ref|NP_001133769.1| carbonic anhydrase [Salmo salar];>gi|223647438|gb|ACN10477.1| Carbonic anhydrase [Salmo salar];>gi|209155274|gb|ACI33869.1| Carbonic anhydrase [Salmo salar]	NP_001133769.1;ACN10477.1;ACI33869.1	9	0.121299	0.217423	B5X3I8_SALSA	CAHZ	CAHZ
Carbonyl reductase 1	-1.24244	>gi|303667581|gb|ADM16272.1| Carbonyl reductase 1 [Salmo salar];>gi|209732964|gb|ACI67351.1| Carbonyl reductase 1 [Salmo salar]	ADM16272.1;ACI67351.1	2	0.115503	0.210883	B5X931_SALSA	DHCA	DHCA
Carbonyl reductase 1	1.02296	>gi|209738268|gb|ACI70003.1| Carbonyl reductase 1 [Salmo salar];>gi|209732872|gb|ACI67305.1| Carbonyl reductase 1 [Salmo salar]	ACI70003.1;ACI67305.1	8	0.788097	0.862705	B5XGN3_SALSA	DHCA	DHCA
Carboxypeptidase (EC 3.4.16.-)	1.08731	>gi|213514530|ref|NP_001133654.1| Lysosomal protective protein precursor [Salmo salar];>gi|209154828|gb|ACI33646.1| Lysosomal protective protein precursor [Salmo salar]	NP_001133654.1;ACI33646.1	4	0.39912	0.531642	B5X2W5_SALSA	PPGB	CTSA
Caspase 3B (Caspase-3)	-1.44077	>gi|213513742|ref|NP_001133393.1| Caspase-3 [Salmo salar];>gi|209153157|gb|ACI33146.1| Caspase-3 precursor [Salmo salar];>gi|63054878|gb|AAY28972.1| caspase 3B [Salmo salar]	NP_001133393.1;ACI33146.1;AAY28972.1	11	0.000596689	0.00476348	Q4ZHV0_SALSA	CASP3	CASP3
Catalase (EC 1.11.1.6)	-1.46638	>gi|213511066|ref|NP_001133774.1| Catalase [Salmo salar];>gi|209155290|gb|ACI33877.1| Catalase [Salmo salar]	NP_001133774.1;ACI33877.1	5	0.00133559	0.00864625	B5X3J6_SALSA	CATA	CAT
Catalase (EC 1.11.1.6)	-1.3652	>gi|223648824|gb|ACN11170.1| Catalase [Salmo salar]	ACN11170.1	15	0.000629512	0.00486209	C0HAV1_SALSA	CATA	CAT
Catechol-O-methyltransferase domain-containing protein 1	1.10288	>gi|209733938|gb|ACI67838.1| Catechol-O-methyltransferase domain-containing protein 1 [Salmo salar]	ACI67838.1	9	0.258146	0.387462	B5XAG8_SALSA	CMTD1	COMTD1
Cathepsin B	-1.02811	>gi|223672785|gb|ACN12574.1| Cathepsin B precursor [Salmo salar];>gi|223647940|gb|ACN10728.1| Cathepsin B precursor [Salmo salar];>gi|223646922|gb|ACN10219.1| Cathepsin B precursor [Salmo salar]	ACN12574.1;ACN10728.1;ACN10219.1	4	0.774726	0.85481	C0H850_SALSA	CATB	CTSB
Cathepsin B	1.2454	>gi|213514196|ref|NP_001133994.1| Cathepsin B precursor [Salmo salar];>gi|209156086|gb|ACI34275.1| Cathepsin B precursor [Salmo salar]	NP_001133994.1;ACI34275.1	4	0.0683168	0.142327	B5X4P4_SALSA	CATB	CTSB
Cathepsin D	-1.48758	>gi|223648160|gb|ACN10838.1| Cathepsin D precursor [Salmo salar];>gi|197631813|gb|ACH70630.1| cathepsin D [Salmo salar]	ACN10838.1;ACH70630.1	6	0.0143996	0.0455986	B5DFV6_SALSA	CATD	CTSD
Cathepsin D	-1.05225	>gi|209154266|gb|ACI33365.1| Cathepsin D precursor [Salmo salar]	ACI33365.1	9	0.713802	0.817002	B5X234_SALSA	CATD	CTSD
Cathepsin M (Cystein proteinase inhibitor protein)	-1.46686	>gi|213514356|ref|NP_001134251.1| Cathepsin M precursor [Salmo salar];>gi|38423489|emb|CAD80246.1| cystein proteinase inhibitor protein [Salmo salar];>gi|209731860|gb|ACI66799.1| Cathepsin M precursor [Salmo salar]	NP_001134251.1;CAD80246.1;ACI66799.1	6	0.00470308	0.0208168	Q70SU8_SALSA	CATM	CATM
Cathepsin Z (Fragment)	1.13552	>gi|224613480|gb|ACN60319.1| Cathepsin Z precursor [Salmo salar];>gi|224613522|gb|ACN60340.1| Cathepsin Z precursor [Salmo salar]	ACN60319.1;ACN60340.1	4	0.260426	0.389001	C0PUQ5_SALSA	CATZ	CTSZ
CDGSH iron sulfur domain-containing protein 1	1.83358	>gi|209731520|gb|ACI66629.1| CDGSH iron sulfur domain-containing protein 1 [Salmo salar];>gi|209737306|gb|ACI69522.1| CDGSH iron sulfur domain-containing protein 1 [Salmo salar];>gi|209736302|gb|ACI69020.1| CDGSH iron sulfur domain-containing protein 1 [Sa	ACI66629.1;ACI69522.1;ACI69020.1;ACI68486.1;ACI67067.1;ACI67032.1;ACI66167.1;ACI67018.1	3	0.00186139	0.0109055	B5X709_SALSA	CISD1	CISD1
Cellular nucleic acid-binding protein	1.07106	>gi|224613404|gb|ACN60281.1| Fructose-1,6-bisphosphatase 1 [Salmo salar]	ACN60281.1	6	0.498811	0.620268	B9ENC0_SALSA	CNBP	CNBP
Clathrin light chain A	-1.20068	>gi|209731460|gb|ACI66599.1| Clathrin light chain A [Salmo salar];>gi|209155052|gb|ACI33758.1| Clathrin light chain A [Salmo salar]	ACI66599.1;ACI33758.1	4	0.0771505	0.156275	B5X6X9_SALSA	CLCA	CLTA
Coatomer subunit alpha	-1.01486	>gi|213511030|ref|NP_001133825.1| Coatomer subunit alpha [Salmo salar];>gi|209155466|gb|ACI33965.1| Coatomer subunit alpha [Salmo salar];>gi|224587116|gb|ACN58606.1| Coatomer subunit alpha [Salmo salar]	NP_001133825.1;ACI33965.1;ACN58606.1	17	0.886135	0.933855	B5X3T4_SALSA	COPA	COPA
Coatomer subunit beta (Beta-coat protein)	1.11381	>gi|213515116|ref|NP_001133821.1| Coatomer subunit beta [Salmo salar];>gi|209155448|gb|ACI33956.1| Coatomer subunit beta [Salmo salar]	NP_001133821.1;ACI33956.1	19	0.186423	0.303257	B5X3S5_SALSA	COPB	COPB1
Coatomer subunit delta	1.04736	>gi|213515396|ref|NP_001133576.1| Coatomer subunit delta [Salmo salar];>gi|209154554|gb|ACI33509.1| Coatomer subunit delta [Salmo salar]	NP_001133576.1;ACI33509.1	8	0.632025	0.746796	B5X2H8_SALSA	COPD	ARCN1
Coatomer subunit gamma	1.12911	>gi|213513461|ref|NP_001133706.1| Coatomer subunit gamma-2 [Salmo salar];>gi|209155020|gb|ACI33742.1| Coatomer subunit gamma-2 [Salmo salar]	NP_001133706.1;ACI33742.1	26	0.065772	0.137932	B5X361_SALSA	COPG2	COPG2
Coatomer subunit zeta-1	1.17502	>gi|221222062|gb|ACM09692.1| Coatomer subunit zeta-1 [Salmo salar];>gi|221221392|gb|ACM09357.1| Coatomer subunit zeta-1 [Salmo salar]	ACM09692.1;ACM09357.1	2	0.157138	0.268009	B9EQ95_SALSA	COPZ1	COPZ1
Coiled-coil-helix-coiled-coil-helix domain-containing protein 2, mitochondrial	-1.40454	>gi|223672087|gb|ACN12225.1| Coiled-coil-helix-coiled-coil-helix domain-containing protein 2, mitochondrial precursor [Salmo salar];>gi|223646240|gb|ACN09878.1| Coiled-coil-helix-coiled-coil-helix domain-containing protein 2, mitochondrial precursor [Salmo	ACN12225.1;ACN09878.1;ACM08512.1;ACM08367.1	3	0.00759463	0.0284051	B9ELH0_SALSA	CHCH2	CHCHD2
Cold-inducible RNA-binding protein	-1.48022	>gi|303668381|gb|ADM16300.1| Cold-inducible RNA-binding protein [Salmo salar];>gi|304376936|gb|ACI70007.2| Cold-inducible RNA-binding protein [Salmo salar]	ADM16300.1;ACI70007.2	2	0.170172	0.283619	E0R8Z1_SALSA	CIRBP	CIRBP
Cold-inducible RNA-binding protein	-1.04406	>gi|223647416|gb|ACN10466.1| Cold-inducible RNA-binding protein [Salmo salar];>gi|209735756|gb|ACI68747.1| Cold-inducible RNA-binding protein [Salmo salar]	ACN10466.1;ACI68747.1	4	0.615044	0.731279	C0H8U7_SALSA	CIRBP	CIRBP
Complement component 1 Q subcomponent-binding protein, mitochondrial	-1.10827	>gi|209734956|gb|ACI68347.1| Complement component 1 Q subcomponent-binding protein, mitochondrial precursor [Salmo salar]	ACI68347.1	6	0.366562	0.502502	B5XBX7_SALSA	C1QBP	C1QBP
Complement component 1 Q subcomponent-binding protein, mitochondrial	1.232	>gi|209733834|gb|ACI67786.1| Complement component 1 Q subcomponent-binding protein, mitochondrial precursor [Salmo salar];>gi|209734192|gb|ACI67965.1| Complement component 1 Q subcomponent-binding protein, mitochondrial precursor [Salmo salar]	ACI67786.1;ACI67965.1	6	0.0751051	0.153111	B5XAB6_SALSA	C1QBP	C1QBP
Copine-3 (Fragment)	1.08204	>gi|224613262|gb|ACN60210.1| Copine-3 [Salmo salar]	ACN60210.1	3	0.562997	0.683074	C0PU49_SALSA	CPNE3	CPNE3
Copper transport protein ATOX1	-1.02886	>gi|209737240|gb|ACI69489.1| Copper transport protein ATOX1 [Salmo salar];>gi|209731840|gb|ACI66789.1| Copper transport protein ATOX1 [Salmo salar];>gi|209731574|gb|ACI66656.1| Copper transport protein ATOX1 [Salmo salar];>gi|209730454|gb|ACI66096.1| Coppe	ACI69489.1;ACI66789.1;ACI66656.1;ACI66096.1	3	0.881657	0.930638	B5X5H6_SALSA	ATOX1	ATOX1
Core histone macro-H2A	1.13945	>gi|209155000|gb|ACI33732.1| Core histone macro-H2A.2 [Salmo salar];>gi|221220522|gb|ACM08922.1| Core histone macro-H2A.2 [Salmo salar]	ACI33732.1;ACM08922.1	16	0.106134	0.198871	B5X351_SALSA	H2AW	H2AFY2
Costars family protein ABRACL (ABRA C-terminal-like protein)	-2.63334	>gi|213512134|ref|NP_001134634.1| costars family protein ABRACL [Salmo salar];>gi|224487689|sp|B5X8A5.1|ABRAL_SALSA RecName: Full=Costars family protein ABRACL; AltName: Full=ABRA C-terminal-like protein;>gi|303666787|gb|ADM16247.1| C6orf115 [Salmo salar];	NP_001134634.1;B5X8A5.1;ADM16247.1;ACM09336.1;ACM08715.1;ACI68284.1;ACI67075.1	3	3.58382e-06	0.000126126	ABRAL_SALSA
Creatine kinase B-type	-1.14064	>gi|213513714|ref|NP_001133250.1| Creatine kinase B-type [Salmo salar];>gi|209738616|gb|ACI70177.1| Creatine kinase B-type [Salmo salar];>gi|209733672|gb|ACI67705.1| Creatine kinase B-type [Salmo salar];>gi|209147682|gb|ACI32901.1| Creatine kinase B-type [	NP_001133250.1;ACI70177.1;ACI67705.1;ACI32901.1;NP_001134155.1;ACN12646.1;ACN10288.1;ACI66421.1	2	0.289685	0.421441	B5X0S0_SALSA	KCRB	CKB
CREG1	-1.1515	>gi|213514338|ref|NP_001133995.1| protein CREG1 precursor [Salmo salar];>gi|209156090|gb|ACI34277.1| CREG1 precursor [Salmo salar]	NP_001133995.1;ACI34277.1	2	0.38622	0.521177	B5X4P6_SALSA	CREG1	CREG1
CutA homolog	1.03762	>gi|209738034|gb|ACI69886.1| CutA homolog precursor [Salmo salar];>gi|303666524|gb|ADM16232.1| CutA homolog precursor [Salmo salar];>gi|209736784|gb|ACI69261.1| CutA homolog precursor [Salmo salar];>gi|209730334|gb|ACI66036.1| CutA homolog precursor [Salmo	ACI69886.1;ADM16232.1;ACI69261.1;ACI66036.1;ACM09325.1;ACI68122.1;ACI66906.1;ACM09642.1;ACM09170.1	4	0.812132	0.882753	B5XGB6_SALSA	CUTA	CUTA
Cystathionine gamma-lyase	1.24583	>gi|213511218|ref|NP_001133465.1| Cystathionine gamma-lyase [Salmo salar];>gi|223648092|gb|ACN10804.1| Cystathionine gamma-lyase [Salmo salar];>gi|209154110|gb|ACI33287.1| Cystathionine gamma-lyase [Salmo salar]	NP_001133465.1;ACN10804.1;ACI33287.1	18	0.00232244	0.0126075	B5X1V6_SALSA	CGL	CTH
Cystatin-B	-1.31147	>gi|223672473|gb|ACN12418.1| Cystatin-B [Salmo salar];>gi|223646626|gb|ACN10071.1| Cystatin-B [Salmo salar];>gi|209737422|gb|ACI69580.1| Cystatin-B [Salmo salar];>gi|209731426|gb|ACI66582.1| Cystatin-B [Salmo salar]	ACN12418.1;ACN10071.1;ACI69580.1;ACI66582.1	2	0.0747609	0.152737	C0H7Q2_SALSA	CYTB	CSTB
Cysteinyl-tRNA synthetase, cytoplasmic	-1.34205	>gi|213513600|ref|NP_001133392.1| Cysteinyl-tRNA synthetase, cytoplasmic [Salmo salar];>gi|209153132|gb|ACI33145.1| Cysteinyl-tRNA synthetase, cytoplasmic [Salmo salar]	NP_001133392.1;ACI33145.1	4	0.0517465	0.114059	B5X1G4_SALSA	SYCC	CARS
Cytochrome b-c1 complex subunit 1, mitochondrial (Fragment)	1.04205	>gi|224587341|gb|ACN58644.1| Cytochrome b-c1 complex subunit 1, mitochondrial precursor [Salmo salar]	ACN58644.1	5	0.495228	0.619035	C0PUA8_SALSA	QCR1	UQCRC1
Cytochrome b-c1 complex subunit Rieske, mitochondrial (EC 1.10.2.2)	1.18609	>gi|223672737|gb|ACN12550.1| Cytochrome b-c1 complex subunit Rieske, mitochondrial precursor [Salmo salar];>gi|223646876|gb|ACN10196.1| Cytochrome b-c1 complex subunit Rieske, mitochondrial precursor [Salmo salar];>gi|209737538|gb|ACI69638.1| Cytochrome b-	ACN12550.1;ACN10196.1;ACI69638.1;ACI68002.1;ACI66942.1	3	0.0261035	0.0704519	B5XFL8_SALSA	UCRI	UQCRFS1
Cytochrome b5	-1.22415	>gi|209731266|gb|ACI66502.1| Cytochrome b5 [Salmo salar]	ACI66502.1	4	0.0401268	0.09578	B5X6N2_SALSA	CYB5	CYB5A
Cytochrome c (Cytochrome c-like)	1.11625	>gi|469832498|gb|AGH92601.1| cytochrome c [Salmo salar];>gi|303660333|gb|ADM15993.1| Cytochrome c [Salmo salar];>gi|221220596|gb|ACM08959.1| Cytochrome c [Salmo salar];>gi|221220466|gb|ACM08894.1| Cytochrome c [Salmo salar];>gi|221219870|gb|ACM08596.1| Cyt	AGH92601.1;ADM15993.1;ACM08959.1;ACM08894.1;ACM08596.1;ACI70114.1;ACH70635.1;ACI69687.1	4	0.164167	0.278001	B5DFW1_SALSA	CYC	CYCS
Cytochrome c oxidase subunit 2 (EC 1.9.3.1) (Cytochrome c oxidase polypeptide II)	1.47308	>gi|1552409|gb|AAB08524.1| cytochrome c oxidase subunit II [Salmo salar];>gi|198285581|gb|ACH85329.1| cytochrome c oxidase subunit 2 [Salmo salar];>gi|12644430|sp|Q37677.3|COX2_SALSA RecName: Full=Cytochrome c oxidase subunit 2; AltName: Full=Cytochrome c	AAB08524.1;ACH85329.1;Q37677.3;NP_008448.1;AHG24901.1;AFC17534.1;AFC17521.1;ADN83675.1;AAF61381.1;AAD04736.1	3	0.000753844	0.00563899	COX2_SALSA	mt-co2	MT-CO2
Cytochrome c oxidase subunit 4 isoform 2, mitochondrial	1.02437	>gi|209737354|gb|ACI69546.1| Cytochrome c oxidase subunit 4 isoform 2, mitochondrial precursor [Salmo salar];>gi|303660025|gb|ADM15978.1| Cytochrome c oxidase subunit 4 isoform 2, mitochondrial precursor [Salmo salar];>gi|303658641|gb|ADM15930.1| Cytochrom	ACI69546.1;ADM15978.1;ADM15930.1;ACN12430.1;ACN10083.1;ACI68652.1;ACI68621.1;ACI67790.1;ACI67065.1	2	0.78034	0.857457	B5XFC6_SALSA	COX42	COX4I2
Cytochrome c oxidase subunit 4 isoform 2, mitochondrial	1.66724	>gi|209732660|gb|ACI67199.1| Cytochrome c oxidase subunit 4 isoform 2, mitochondrial precursor [Salmo salar]	ACI67199.1	2	1.61065e-05	0.00036876	B5X8M9_SALSA	COX42	COX4I2
Cytochrome c oxidase subunit 5A, mitochondrial	1.03587	>gi|209731968|gb|ACI66853.1| Cytochrome c oxidase subunit 5A, mitochondrial precursor [Salmo salar];>gi|209731402|gb|ACI66570.1| Cytochrome c oxidase subunit 5A, mitochondrial precursor [Salmo salar];>gi|223672235|gb|ACN12299.1| Cytochrome c oxidase subuni	ACI66853.1;ACI66570.1;ACN12299.1;ACN09952.1	3	0.682288	0.785665	B5X6V0_SALSA	COX5A	COX5A
Cytochrome c oxidase subunit 5A, mitochondrial	1.14196	>gi|303657378|gb|ADM15873.1| Cytochrome c oxidase subunit 5A, mitochondrial precursor [Salmo salar];>gi|221221000|gb|ACM09161.1| Cytochrome c oxidase subunit 5A, mitochondrial precursor [Salmo salar];>gi|209737696|gb|ACI69717.1| Cytochrome c oxidase subuni	ADM15873.1;ACM09161.1;ACI69717.1;ACI68857.1	2	0.100686	0.192459	B5XFU7_SALSA	COX5A	COX5A
Cytochrome c oxidase subunit 5B, mitochondrial	-1.08875	>gi|223672017|gb|ACN12190.1| Cytochrome c oxidase subunit 5B, mitochondrial precursor [Salmo salar];>gi|223671971|gb|ACN12167.1| Cytochrome c oxidase subunit 5B, mitochondrial precursor [Salmo salar];>gi|223646170|gb|ACN09843.1| Cytochrome c oxidase subuni	ACN12190.1;ACN12167.1;ACN09843.1;ACN09820.1;ACI69321.1;ACI67325.1;ACI66396.1;ACN12622.1;ACN10266.1	3	0.426926	0.558381	B5X6C6_SALSA	COX5B	COX5B
Cytochrome c oxidase subunit 5B, mitochondrial (Cytochrome c oxidase subunit vb)	-1.00234	>gi|209736030|gb|ACI68884.1| Cytochrome c oxidase subunit 5B, mitochondrial precursor [Salmo salar];>gi|197632307|gb|ACH70877.1| cytochrome c oxidase subunit vb [Salmo salar]	ACI68884.1;ACH70877.1	2	0.987253	0.993616	B5DGK3_SALSA	COX5B	COX5B
Cytochrome c oxidase subunit VIb isoform 1	-1.75686	>gi|223672199|gb|ACN12281.1| Cytochrome c oxidase subunit VIb isoform 1 [Salmo salar];>gi|223646352|gb|ACN09934.1| Cytochrome c oxidase subunit VIb isoform 1 [Salmo salar];>gi|209737918|gb|ACI69828.1| Cytochrome c oxidase subunit VIb isoform 1 [Salmo salar	ACN12281.1;ACN09934.1;ACI69828.1;ACI69385.1;ACI68483.1;ACI67996.1;ACI66506.1;ACI69940.1	4	0.000508121	0.00438832	B5X6N6_SALSA	CX6B1	COX6B1
Cytochrome c oxidase subunit VIb isoform 1	1.1607	>gi|303667146|gb|ADM16256.1| Cytochrome c oxidase subunit VIb isoform 1 [Salmo salar];>gi|209738452|gb|ACI70095.1| Cytochrome c oxidase subunit VIb isoform 1 [Salmo salar];>gi|209738378|gb|ACI70058.1| Cytochrome c oxidase subunit VIb isoform 1 [Salmo salar	ADM16256.1;ACI70095.1;ACI70058.1;ACI69631.1;ACI68866.1;ACI67711.1;ACI66622.1;ACI66459.1	6	0.12528	0.222877	B5X6I9_SALSA	CX6B1	COX6B1
Cytochrome c oxidase subunit VIIa-related protein, mitochondrial	1.51303	>gi|209732046|gb|ACI66892.1| Cytochrome c oxidase subunit VIIa-related protein, mitochondrial precursor [Salmo salar]	ACI66892.1	3	0.00712294	0.0271759	B5X7S2_SALSA	COX7R	COX7A2L
Cytochrome c1, heme protein, mitochondrial	1.04013	>gi|221220652|gb|ACM08987.1| Cytochrome c1, heme protein, mitochondrial precursor [Salmo salar]	ACM08987.1	6	0.715579	0.818051	B9EN90_SALSA	CY1	CYC1
Cytochrome P450	-1.78136	>gi|197631935|gb|ACH70691.1| cytochrome P450 [Salmo salar]	ACH70691.1	17	0.000278841	0.00264471	B5DG17_SALSA	cyp2k8	cyp2k8
Cytochrome P450 2M1	-3.15904	>gi|223649420|gb|ACN11468.1| Cytochrome P450 2M1 [Salmo salar];>gi|209154726|gb|ACI33595.1| Cytochrome P450 2M1 [Salmo salar]	ACN11468.1;ACI33595.1	7	0.00254855	0.0136018	B5X2R4_SALSA	CP2M1	CP2M1
Cytochrome P450 3A27	-1.48827	>gi|209155258|gb|ACI33861.1| Cytochrome P450 3A27 [Salmo salar]	ACI33861.1	10	0.00128283	0.00840477	B5X3I0_SALSA	CP3AR	CP3AR
Cytosolic non-specific dipeptidase	1.06939	>gi|209156002|gb|ACI34233.1| Cytosolic non-specific dipeptidase [Salmo salar]	ACI34233.1	3	0.406378	0.537687	B5X4K2_SALSA	CNDP2	CNDP2
D-amino-acid oxidase	-1.85255	>gi|259155383|ref|NP_001158753.1| D-amino-acid oxidase [Salmo salar];>gi|223672811|gb|ACN12587.1| D-amino-acid oxidase [Salmo salar];>gi|223646948|gb|ACN10232.1| D-amino-acid oxidase [Salmo salar]	NP_001158753.1;ACN12587.1;ACN10232.1	6	0.000234657	0.00232212	C0H863_SALSA	OXDA	DAO
D-dopachrome decarboxylase	1.26589	>gi|303657694|gb|ADM15890.1| D-dopachrome decarboxylase [Salmo salar];>gi|221219222|gb|ACM08272.1| D-dopachrome decarboxylase [Salmo salar];>gi|209735972|gb|ACI68855.1| D-dopachrome decarboxylase [Salmo salar];>gi|209735926|gb|ACI68832.1| D-dopachrome deca	ADM15890.1;ACM08272.1;ACI68855.1;ACI68832.1;ACM09324.1;ACM08253.1	5	0.0808865	0.161659	B5XDB2_SALSA	DOPD	DDT
Dehydrogenase/reductase SDR family member 1	1.62044	>gi|213513862|ref|NP_001134326.1| dehydrogenase/reductase SDR family member 1 [Salmo salar];>gi|209732410|gb|ACI67074.1| Dehydrogenase/reductase SDR family member 1 [Salmo salar]	NP_001134326.1;ACI67074.1	18	3.75336e-05	0.000672772	B5X8A4_SALSA	DHRS1	DHRS1
Dehydrogenase/reductase SDR family member 11	1.12662	>gi|213515230|ref|NP_001134512.1| Dehydrogenase/reductase SDR family member 11 [Salmo salar];>gi|209733922|gb|ACI67830.1| Dehydrogenase/reductase SDR family member 11 precursor [Salmo salar]	NP_001134512.1;ACI67830.1	4	0.253705	0.383634	B5XAG0_SALSA	DHR11	DHRS11
Dehydrogenase/reductase SDR family member 4	1.01559	>gi|213512522|ref|NP_001134438.1| Dehydrogenase/reductase SDR family member 4 [Salmo salar];>gi|209733288|gb|ACI67513.1| Dehydrogenase/reductase SDR family member 4 [Salmo salar]	NP_001134438.1;ACI67513.1	10	0.800581	0.874197	B5X9J3_SALSA	DHRS4	DHRS4
Delta-1-pyrroline-5-carboxylate synthetase	1.25268	>gi|291190710|ref|NP_001167302.1| Delta-1-pyrroline-5-carboxylate synthetase [Salmo salar];>gi|223649126|gb|ACN11321.1| Delta-1-pyrroline-5-carboxylate synthetase [Salmo salar]	NP_001167302.1;ACN11321.1	20	0.0338224	0.0839659	C0HBA2_SALSA	P5CS	ALDH18A1
Delta-aminolevulinic acid dehydratase (EC 4.2.1.24)	1.21046	>gi|223672761|gb|ACN12562.1| Delta-aminolevulinic acid dehydratase [Salmo salar];>gi|209736842|gb|ACI69290.1| Delta-aminolevulinic acid dehydratase [Salmo salar];>gi|213513505|ref|NP_001134324.1| Delta-aminolevulinic acid dehydratase [Salmo salar];>gi|2097	ACN12562.1;ACI69290.1;NP_001134324.1;ACI67059.1	9	0.0409191	0.0971828	B5XEM0_SALSA	HEM2	ALAD
Deoxyribose-phosphate aldolase	-1.08615	>gi|213514686|ref|NP_001133307.1| deoxyribose-phosphate aldolase [Salmo salar];>gi|209150055|gb|ACI33005.1| deoxyribose-phosphate aldolase [Salmo salar]	NP_001133307.1;ACI33005.1	11	0.48732	0.611564	B5X124_SALSA	DEOC	DERA
Digestive cysteine proteinase 2	3.63383	>gi|209155876|gb|ACI34170.1| Digestive cysteine proteinase 2 precursor [Salmo salar];>gi|198285481|gb|ACH85279.1| cathepsin l-like [Salmo salar]	ACI34170.1;ACH85279.1	7	6.87656e-07	3.43828e-05	B5X4D9_SALSA	CYSP2	CYSP2
Dihydrodipicolinate synthase-like, mitochondrial	1.36291	>gi|209152556|gb|ACI33118.1| Dihydrodipicolinate synthase-like, mitochondrial precursor [Salmo salar]	ACI33118.1	16	0.00338579	0.0166658	B5X1D7_SALSA	DAPAL	DAPAL
Dihydrolipoyl dehydrogenase (EC 1.8.1.4)	1.17066	>gi|209154114|gb|ACI33289.1| Dihydrolipoyl dehydrogenase, mitochondrial precursor [Salmo salar]	ACI33289.1	7	0.0497258	0.111677	B5X1V8_SALSA	DLDH	DLD
Dihydrolipoyl dehydrogenase, mitochondrial (Fragment)	1.15628	>gi|224587764|gb|ACN58710.1| Dihydrolipoyl dehydrogenase, mitochondrial precursor [Salmo salar]	ACN58710.1	3	0.0908065	0.177868	C0PUP1_SALSA	DLDH	DLD
Dihydropteridine reductase	1.44188	>gi|213511208|ref|NP_001134859.1| Dihydropteridine reductase [Salmo salar];>gi|209736618|gb|ACI69178.1| Dihydropteridine reductase [Salmo salar];>gi|209732824|gb|ACI67281.1| Dihydropteridine reductase [Salmo salar];>gi|209738528|gb|ACI70133.1| Dihydropteri	NP_001134859.1;ACI69178.1;ACI67281.1;ACI70133.1	5	6.58564e-05	0.00102563	B5XEA8_SALSA	DHPR	QDPR
Dihydropyrimidinase	1.18259	>gi|291190845|ref|NP_001167410.1| dihydropyrimidinase [Salmo salar];>gi|223648496|gb|ACN11006.1| Dihydropyrimidinase [Salmo salar]	NP_001167410.1;ACN11006.1	8	0.0776531	0.156958	C0HAD7_SALSA	DPYS	DPYS
Dipeptidyl-peptidase 1	1.52074	>gi|221222304|gb|ACM09813.1| Dipeptidyl-peptidase 1 precursor [Salmo salar];>gi|209734532|gb|ACI68135.1| Dipeptidyl-peptidase 1 precursor [Salmo salar]	ACM09813.1;ACI68135.1	4	0.0308369	0.0793905	B5XBB5_SALSA	CATC	CTSC
Dipeptidyl-peptidase 3	-1.05044	>gi|213513776|ref|NP_001133876.1| dipeptidyl peptidase 3 [Salmo salar];>gi|209155668|gb|ACI34066.1| Dipeptidyl-peptidase 3 [Salmo salar]	NP_001133876.1;ACI34066.1	14	0.412728	0.545329	B5X435_SALSA	DPP3	DPP3
Diphosphomevalonate decarboxylase	-1.46787	>gi|213514480|ref|NP_001133968.1| Diphosphomevalonate decarboxylase [Salmo salar];>gi|209156004|gb|ACI34234.1| Diphosphomevalonate decarboxylase [Salmo salar]	NP_001133968.1;ACI34234.1	2	0.0235799	0.0654999	B5X4K3_SALSA	ERG19	ERG19
Disulfide-isomerase	-1.03745	>gi|213513326|ref|NP_001134614.1| disulfide-isomerase precursor [Salmo salar];>gi|209738622|gb|ACI70180.1| disulfide-isomerase precursor [Salmo salar];>gi|209734652|gb|ACI68195.1| disulfide-isomerase precursor [Salmo salar]	NP_001134614.1;ACI70180.1;ACI68195.1	2	0.824195	0.888746	B5XBH5_SALSA	PDIA1	P4HB
Disulfide-isomerase A5	1.00251	>gi|213510940|ref|NP_001133435.1| protein disulfide-isomerase A5 precursor [Salmo salar];>gi|209153990|gb|ACI33227.1| disulfide-isomerase A5 precursor [Salmo salar]	NP_001133435.1;ACI33227.1	10	0.976291	0.987727	B5X1P6_SALSA	PDIA5	PDIA5
Disulfide-isomerase A6	1.47749	>gi|223648352|gb|ACN10934.1| disulfide-isomerase A6 precursor [Salmo salar];>gi|209154380|gb|ACI33422.1| disulfide-isomerase A6 precursor [Salmo salar]	ACN10934.1;ACI33422.1	9	0.000568321	0.00471515	B5X291_SALSA	PDIA6	PDIA6
Disulfide-isomerase A6	1.63649	>gi|209156264|gb|ACI34364.1| disulfide-isomerase A6 precursor [Salmo salar];>gi|224613446|gb|ACN60302.1| disulfide-isomerase A6 precursor [Salmo salar]	ACI34364.1;ACN60302.1	11	3.59432e-05	0.00066953	B5X4Y3_SALSA	PDIA6	PDIA6
DJ-1 (DJ-1 protein)	1.38492	>gi|209737004|gb|ACI69371.1| DJ-1 [Salmo salar];>gi|197631809|gb|ACH70628.1| DJ-1 protein [Salmo salar];>gi|185132712|ref|NP_001116995.1| dj-1 protein [Salmo salar];>gi|18642506|dbj|BAB84671.1| DJ-1 [Salmo salar]	ACI69371.1;ACH70628.1;NP_001116995.1;BAB84671.1	7	4.77816e-05	0.00079636	B5DFV4_SALSA	PARK7	PARK7
DNA damage-binding protein 1	1.16244	>gi|259155222|ref|NP_001158852.1| DNA damage-binding protein 1 [Salmo salar];>gi|223647932|gb|ACN10724.1| DNA damage-binding protein 1 [Salmo salar];>gi|223647700|gb|ACN10608.1| DNA damage-binding protein 1 [Salmo salar]	NP_001158852.1;ACN10724.1;ACN10608.1	3	0.0226369	0.0639402	C0H989_SALSA	DDB1	DDB1
DNA-(apurinic or apyrimidinic site) lyase (EC 4.2.99.18)	-1.02897	>gi|213512198|ref|NP_001135227.1| DNA-(apurinic or apyrimidinic site) lyase [Salmo salar];>gi|209154684|gb|ACI33574.1| DNA-apurinic or apyrimidinic site lyase [Salmo salar];>gi|209154634|gb|ACI33549.1| DNA-apurinic or apyrimidinic site lyase [Salmo salar];	NP_001135227.1;ACI33574.1;ACI33549.1;ACH70702.1	14	0.720266	0.822419	B5DG28_SALSA	APEX1	APEX1
Dolichyl-diphosphooligosaccharide--protein glycosyltransferase subunit 1 (EC 2.4.99.18)	1.52067	>gi|223648680|gb|ACN11098.1| Dolichyl-diphosphooligosaccharide--protein glycosyltransferase subunit 1 precursor [Salmo salar]	ACN11098.1	5	0.000113292	0.00148202	C0HAM9_SALSA	RPN1	RPN1
Drebrin-like protein	1.06645	>gi|209153978|gb|ACI33221.1| Drebrin-like protein [Salmo salar]	ACI33221.1	6	0.362748	0.499436	B5X1P0_SALSA	DBNL	DBNL
Dynactin subunit 2	1.00849	>gi|209155422|gb|ACI33943.1| Dynactin subunit 2 [Salmo salar]	ACI33943.1	5	0.912549	0.945388	B5X3R2_SALSA	DCTN2	DCTN2
Dynein light chain 1, cytoplasmic	-1.10856	>gi|221219372|gb|ACM08347.1| Dynein light chain 1, cytoplasmic [Salmo salar];>gi|213513842|ref|NP_001135068.1| Dynein light chain 1, cytoplasmic [Salmo salar];>gi|469832454|gb|AGH92579.1| dynein light chain 1 [Salmo salar];>gi|469832420|gb|AGH92562.1| dyne	ACM08347.1;NP_001135068.1;AGH92579.1;AGH92562.1;ACN12381.1;ACN12208.1;ACN10034.1;ACN09861.1;ACM09277.1;ACI70077.1;ACI69868.1;ACI67073.1;NP_001135077.1;AGH92525.1;ACI70121.1;ACI66012.1	2	0.137829	0.239812	B9ELF0_SALSA	DYL1	DYNLL1
Echinoderm microtubule-associated protein-like 1 (Fragment)	1.16435	>gi|224613276|gb|ACN60217.1| Echinoderm microtubule-associated protein-like 1 [Salmo salar]	ACN60217.1	3	0.471916	0.598559	C0PU59_SALSA	EMAL1	EML1
EF-hand domain-containing protein D2	-1.22379	>gi|291190462|ref|NP_001167374.1| EF-hand domain-containing protein D2 [Salmo salar];>gi|223649490|gb|ACN11503.1| EF-hand domain-containing protein D2 [Salmo salar]	NP_001167374.1;ACN11503.1	5	0.105737	0.198727	C0HBT4_SALSA	EFHD2	EFHD2
EH domain-containing protein 4	-1.17462	>gi|213512582|ref|NP_001133244.1| EH domain-containing protein 4 [Salmo salar];>gi|209147473|gb|ACI32891.1| EH domain-containing protein 4 [Salmo salar]	NP_001133244.1;ACI32891.1	2	0.182036	0.299275	B5X0R0_SALSA	EHD4	EHD4
ELAV-like protein	-1.31076	>gi|209152513|gb|ACI33116.1| ELAV-like protein 1 [Salmo salar];>gi|209155462|gb|ACI33963.1| ELAV-like protein 1 [Salmo salar];>gi|303665455|gb|ADM16186.1| ELAV-like protein 1 [Salmo salar];>gi|209735406|gb|ACI68572.1| ELAV-like protein 1 [Salmo salar];>gi|	ACI33116.1;ACI33963.1;ADM16186.1;ACI68572.1;ACH85255.1	4	0.0282936	0.0748716	B5X1D5_SALSA	ELAV1	ELAV1
Electron transfer flavoprotein-ubiquinone oxidoreductase, mitochondrial (EC 1.5.5.1)	1.3615	>gi|209155822|gb|ACI34143.1| Electron transfer flavoprotein-ubiquinone oxidoreductase, mitochondrial precursor [Salmo salar]	ACI34143.1	13	0.00246718	0.0132419	B5X4B2_SALSA	ETFD	ETFDH
Electron-transfer-flavoprotein alpha polypeptide (Fragment)	1.05383	>gi|198285519|gb|ACH85298.1| electron-transfer-flavoprotein alpha polypeptide [Salmo salar];>gi|209733052|gb|ACI67395.1| Electron transfer flavoprotein subunit alpha, mitochondrial precursor [Salmo salar];>gi|209732014|gb|ACI66876.1| Electron transfer flav	ACH85298.1;ACI67395.1;ACI66876.1;ACI69862.1	16	0.545294	0.66329	B5RI57_SALSA	etfa	ETFA
Elongation factor 1-alpha	-1.27212	>gi|223648646|gb|ACN11081.1| Elongation factor 1-alpha, oocyte form [Salmo salar];>gi|185136154|ref|NP_001117101.1| elongation factor 1 alpha [Salmo salar];>gi|223673217|gb|ACN12790.1| Elongation factor 1-alpha, oocyte form [Salmo salar];>gi|223648176|gb|A	ACN11081.1;NP_001117101.1;ACN12790.1;ACN10846.1;ACN10424.1;ACH70682.1;AAG38613.1	12	0.00732415	0.0277209	C0HAL2_SALSA	EF1A2	EEF1A2
Elongation factor 1-delta	-1.491	>gi|223672587|gb|ACN12475.1| Elongation factor 1-delta [Salmo salar];>gi|223672143|gb|ACN12253.1| Elongation factor 1-delta [Salmo salar];>gi|223646732|gb|ACN10124.1| Elongation factor 1-delta [Salmo salar];>gi|223646296|gb|ACN09906.1| Elongation factor 1-	ACN12475.1;ACN12253.1;ACN10124.1;ACN09906.1;ACM09494.1;ACM08705.1;ACM08644.1	3	0.00172137	0.0102206	B9EPP7_SALSA	EF1D	EEF1D
Elongation factor 1-delta	-1.09313	>gi|221221032|gb|ACM09177.1| Elongation factor 1-delta [Salmo salar];>gi|221220604|gb|ACM08963.1| Elongation factor 1-delta [Salmo salar];>gi|221219404|gb|ACM08363.1| Elongation factor 1-delta [Salmo salar];>gi|221221564|gb|ACM09443.1| Elongation factor 1-	ACM09177.1;ACM08963.1;ACM08363.1;ACM09443.1;ACN11093.1	4	0.298573	0.430162	B9ENT0_SALSA	EF1D	EEF1D
Elongation factor 1-gamma	-1.24659	>gi|221220040|gb|ACM08681.1| Elongation factor 1-gamma [Salmo salar];>gi|223672585|gb|ACN12474.1| Elongation factor 1-gamma [Salmo salar];>gi|223646730|gb|ACN10123.1| Elongation factor 1-gamma [Salmo salar];>gi|213515528|ref|NP_001133235.1| elongation fact	ACM08681.1;ACN12474.1;ACN10123.1;NP_001133235.1;ACH85371.1	2	0.00116578	0.00788562	B9EMD4_SALSA	EF1G	EEF1G
Elongation factor 2	-2.86992	>gi|223647986|gb|ACN10751.1| Elongation factor 2 [Salmo salar];>gi|223648734|gb|ACN11125.1| Elongation factor 2 [Salmo salar];>gi|224587009|gb|ACN58590.1| Elongation factor 2 [Salmo salar]	ACN10751.1;ACN11125.1;ACN58590.1	9	3.68647e-12	1.16738e-09	C0H9N2_SALSA	EF2	EEF2
Elongation factor 2	-1.32779	>gi|213511398|ref|NP_001133466.1| Elongation factor 2 [Salmo salar];>gi|209154122|gb|ACI33293.1| Elongation factor 2 [Salmo salar]	NP_001133466.1;ACI33293.1	2	0.00202211	0.0115723	B5X1W2_SALSA	EF2	EEF2
Elongation factor Tu, mitochondrial	1.1616	>gi|221221420|gb|ACM09371.1| Elongation factor Tu, mitochondrial precursor [Salmo salar]	ACM09371.1	2	0.0992325	0.190446	B9EPC4_SALSA	EFTU	TUFM
Elongation factor-1 delta-1	-2.13273	>gi|197632397|gb|ACH70922.1| elongation factor-1 delta-1 [Salmo salar];>gi|209737234|gb|ACI69486.1| Cold-inducible RNA-binding protein [Salmo salar];>gi|209154454|gb|ACI33459.1| Cold-inducible RNA-binding protein [Salmo salar]	ACH70922.1;ACI69486.1;ACI33459.1	5	1.62233e-09	3.85302e-07	B5DGP8_SALSA
Enoyl Coenzyme A hydratase short chain 1 mitochondrial (Enoyl-CoA hydratase, mitochondrial)	1.21969	>gi|213511865|ref|NP_001133128.1| enoyl-CoA hydratase, mitochondrial precursor [Salmo salar];>gi|209147976|gb|ACI32915.1| Enoyl-CoA hydratase, mitochondrial precursor [Salmo salar];>gi|197632033|gb|ACH70740.1| enoyl Coenzyme A hydratase short chain 1 mitoc	NP_001133128.1;ACI32915.1;ACH70740.1	7	0.0196757	0.0585953	B5DG66_SALSA	ECHM	ECHS1
Ependymin	1.26731	>gi|223672089|gb|ACN12226.1| Ependymin precursor [Salmo salar];>gi|223648180|gb|ACN10848.1| Ependymin precursor [Salmo salar];>gi|223646242|gb|ACN09879.1| Ependymin precursor [Salmo salar];>gi|209732362|gb|ACI67050.1| Ependymin precursor [Salmo salar];>gi|	ACN12226.1;ACN10848.1;ACN09879.1;ACI67050.1;ACI66363.1;ACI68689.1;ACI68886.1;ACM09231.1	9	0.0127216	0.0414656	B5X693_SALSA	EPD	EPD
Ependymin	1.55356	>gi|223672651|gb|ACN12507.1| Ependymin precursor [Salmo salar];>gi|223646794|gb|ACN10155.1| Ependymin precursor [Salmo salar];>gi|221221296|gb|ACM09309.1| Ependymin precursor [Salmo salar];>gi|221220960|gb|ACM09141.1| Ependymin precursor [Salmo salar];>gi|	ACN12507.1;ACN10155.1;ACM09309.1;ACM09141.1;ACM08537.1;ACI33774.1;ACM08944.1	4	0.00830186	0.0298161	B5X393_SALSA	EPD	EPD
Epididymal secretory protein E1	-1.66692	>gi|213512337|ref|NP_001134062.1| epididymal secretory protein E1 precursor [Salmo salar];>gi|223672603|gb|ACN12483.1| Epididymal secretory protein E1 precursor [Salmo salar];>gi|223646748|gb|ACN10132.1| Epididymal secretory protein E1 precursor [Salmo sal	NP_001134062.1;ACN12483.1;ACN10132.1;ACM09758.1;ACM09252.1;ACM09246.1;ACM08653.1;ACM08223.1;ACI66091.1	4	0.000506916	0.00438832	B5X5H1_SALSA	NPC2	NPC2
Epithelial cadherin	1.33386	>gi|223647638|gb|ACN10577.1| Epithelial cadherin precursor [Salmo salar]	ACN10577.1	4	0.00231325	0.0126075	C0H958_SALSA	CADH1	CDH1
Epoxide hydrolase 1	1.62715	>gi|213511908|ref|NP_001134917.1| Epoxide hydrolase 1 [Salmo salar];>gi|209737178|gb|ACI69458.1| Epoxide hydrolase 1 [Salmo salar]	NP_001134917.1;ACI69458.1	12	0.000123199	0.00158162	B5XF38_SALSA	HYEP	EPHX1
Epoxide hydrolase 2	1.58328	>gi|209155350|gb|ACI33907.1| Epoxide hydrolase 2 [Salmo salar]	ACI33907.1	3	9.07832e-06	0.000239567	B5X3M6_SALSA	HYES	EPHX2
Erlin-2	1.12196	>gi|291190835|ref|NP_001167060.1| Erlin-2 precursor [Salmo salar];>gi|223647910|gb|ACN10713.1| Erlin-2 precursor [Salmo salar]	NP_001167060.1;ACN10713.1	2	0.30073	0.432214	C0H9J4_SALSA	ERLN2	ERLIN2
Erythrocyte band 7 integral membrane protein	5.00662	>gi|213515526|ref|NP_001133462.1| erythrocyte band 7 integral membrane protein [Salmo salar];>gi|209734466|gb|ACI68102.1| Erythrocyte band 7 integral membrane protein [Salmo salar];>gi|209154098|gb|ACI33281.1| Erythrocyte band 7 integral membrane protein [	NP_001133462.1;ACI68102.1;ACI33281.1	6	0.000625722	0.00486209	B5X1V0_SALSA	STOM	STOM
ES1 protein homolog, mitochondrial	1.13164	>gi|221219236|gb|ACM08279.1| ES1 protein homolog, mitochondrial precursor [Salmo salar]	ACM08279.1	3	0.33073	0.468246	B9EL82_SALSA	ES1	C21orf33
Ester hydrolase C11orf54 homolog	1.33308	>gi|213512458|ref|NP_001134380.1| Ester hydrolase C11orf54 homolog [Salmo salar];>gi|209732812|gb|ACI67275.1| Ester hydrolase C11orf54 homolog [Salmo salar];>gi|209732668|gb|ACI67203.1| Ester hydrolase C11orf54 homolog [Salmo salar];>gi|223672813|gb|ACN125	NP_001134380.1;ACI67275.1;ACI67203.1;ACN12588.1;ACN10233.1	21	0.103816	0.195685	B5X8V5_SALSA	CK054	C11orf54
Estradiol 17-beta-dehydrogenase 12-B	1.02649	>gi|213511826|ref|NP_001135118.1| Estradiol 17-beta-dehydrogenase 12-B [Salmo salar];>gi|223649292|gb|ACN11404.1| Estradiol 17-beta-dehydrogenase 12-B [Salmo salar];>gi|209155438|gb|ACI33951.1| Estradiol 17-beta-dehydrogenase 12-B [Salmo salar]	NP_001135118.1;ACN11404.1;ACI33951.1	9	0.886671	0.933855	B5X3S0_SALSA	DH12B	DH12B
ETHE1 protein, mitochondrial	-1.1082	>gi|303665613|gb|ADM16190.1| ETHE1 protein, mitochondrial precursor [Salmo salar];>gi|209735178|gb|ACI68458.1| ETHE1 protein, mitochondrial precursor [Salmo salar]	ADM16190.1;ACI68458.1	2	0.374159	0.509973	B5XC88_SALSA	ETHE1	ETHE1
Eukaryotic initiation factor 4A-III (eIF-4A-III) (eIF4A-III) (EC 3.6.4.13) (ATP-dependent RNA helicase DDX48) (ATP-dependent RNA helicase eIF4A-3) (DEAD box protein 48) (Eukaryotic translation initiation factor 4A isoform 3)	-1.29064	>gi|213511116|ref|NP_001134430.1| eukaryotic initiation factor 4A-III [Salmo salar];>gi|251764756|sp|B5DG42.1|IF4A3_SALSA RecName: Full=Eukaryotic initiation factor 4A-III; Short=eIF-4A-III; Short=eIF4A-III; AltName: Full=ATP-dependent RNA helicase DDX48;	NP_001134430.1;B5DG42.1;ACI67470.1;ACH70716.1	7	0.00689831	0.0267485	IF4A3_SALSA	eif4a3	EIF4A3
Eukaryotic translation initiation factor 2 subunit 1	-1.30424	>gi|213514692|ref|NP_001133655.1| Eukaryotic translation initiation factor 2 subunit 1 [Salmo salar];>gi|209154830|gb|ACI33647.1| Eukaryotic translation initiation factor 2 subunit 1 [Salmo salar]	NP_001133655.1;ACI33647.1	5	0.00141553	0.00890564	B5X2W6_SALSA	IF2A	EIF2S1
Eukaryotic translation initiation factor 2 subunit 3	-1.24645	>gi|291190566|ref|NP_001167139.1| Eukaryotic translation initiation factor 2 subunit 3 [Salmo salar];>gi|223648322|gb|ACN10919.1| Eukaryotic translation initiation factor 2 subunit 3 [Salmo salar]	NP_001167139.1;ACN10919.1	7	0.0200405	0.0594564	C0HA50_SALSA	IF2G	EIF2S3
Eukaryotic translation initiation factor 3 subunit A (eIF3a) (Eukaryotic translation initiation factor 3 subunit 10) (eIF-3-theta)	-1.2283	>gi|291190218|ref|NP_001167090.1| eukaryotic translation initiation factor 3, subunit A [Salmo salar];>gi|223648062|gb|ACN10789.1| Eukaryotic translation initiation factor 3 subunit A [Salmo salar]	NP_001167090.1;ACN10789.1	14	0.00383997	0.0182399	C0H9S0_SALSA	EIF3A	EIF3A
Eukaryotic translation initiation factor 3 subunit C (eIF3c) (Eukaryotic translation initiation factor 3 subunit 8)	-1.1848	>gi|223647896|gb|ACN10706.1| Eukaryotic translation initiation factor 3 subunit C [Salmo salar]	ACN10706.1	11	0.0137755	0.0439153	C0H9I7_SALSA	EIF3C	EIF3C
Eukaryotic translation initiation factor 3 subunit E (eIF3e) (Eukaryotic translation initiation factor 3 subunit 6)	-1.0371	>gi|213510858|ref|NP_001135167.1| eukaryotic translation initiation factor 3 subunit E [Salmo salar];>gi|224488019|sp|B5DGH9.1|EIF3E_SALSA RecName: Full=Eukaryotic translation initiation factor 3 subunit E; Short=eIF3e; AltName: Full=Eukaryotic translation	NP_001135167.1;B5DGH9.1;ACH70853.1	4	0.676906	0.781928	EIF3E_SALSA	eif3e	EIF3E
Eukaryotic translation initiation factor 3 subunit H (eIF3h) (Eukaryotic translation initiation factor 3 subunit 3) (eIF-3-gamma) (eIF3 p40 subunit)	-1.22041	>gi|224488046|sp|B5RI54.1|EIF3H_SALSA RecName: Full=Eukaryotic translation initiation factor 3 subunit H; Short=eIF3h; AltName: Full=Eukaryotic translation initiation factor 3 subunit 3; AltName: Full=eIF-3-gamma; AltName: Full=eIF3 p40 subunit;>gi|1982855	B5RI54.1;ACH85295.1;ACM09059.1	5	0.0128883	0.0415276	EIF3H_SALSA	eif3h	EIF3H
Eukaryotic translation initiation factor 3 subunit I (eIF3i) (Eukaryotic translation initiation factor 3 subunit 2) (eIF-3-beta) (eIF3 p36)	-1.15616	>gi|213513161|ref|NP_001133273.1| Eukaryotic translation initiation factor 3 subunit I [Salmo salar];>gi|303664933|gb|ADM16168.1| Eukaryotic translation initiation factor 3 subunit I [Salmo salar];>gi|303664027|gb|ADM16123.1| Eukaryotic translation initiat	NP_001133273.1;ADM16168.1;ADM16123.1;ACI70142.1;ACI68969.1;ACI68205.1;ACI32945.1	7	0.0316379	0.0800178	B5X0W4_SALSA	EIF3I	EIF3I
Eukaryotic translation initiation factor 3 subunit K (eIF3k) (Eukaryotic translation initiation factor 3 subunit 12) (eIF-3 p25)	-1.16517	>gi|209737590|gb|ACI69664.1| Eukaryotic translation initiation factor 3 subunit K [Salmo salar];>gi|209732162|gb|ACI66950.1| Eukaryotic translation initiation factor 3 subunit K [Salmo salar];>gi|221219362|gb|ACM08342.1| Eukaryotic translation initiation f	ACI69664.1;ACI66950.1;ACM08342.1;ACI69629.1;ACI67742.1;ACI66422.1;ACI66240.1;ACI69853.1;ACI69427.1;ACI69163.1	3	0.0625721	0.132254	B5XFP4_SALSA	EIF3K	EIF3K
Eukaryotic translation initiation factor 3 subunit L (eIF3l) (Eukaryotic translation initiation factor 3 subunit 6-interacting protein) (Eukaryotic translation initiation factor 3 subunit E-interacting protein)	-1.19965	>gi|291190851|ref|NP_001167411.1| Eukaryotic translation initiation factor 3 subunit E-interacting protein [Salmo salar];>gi|223648526|gb|ACN11021.1| Eukaryotic translation initiation factor 3 subunit E-interacting protein [Salmo salar]	NP_001167411.1;ACN11021.1	2	0.101427	0.192823	C0HAF2_SALSA	IF3EI	IF3EI
Eukaryotic translation initiation factor 3 subunit M (eIF3m)	-1.05021	>gi|213515044|ref|NP_001133172.1| eukaryotic translation initiation factor 3 subunit M [Salmo salar];>gi|223673169|gb|ACN12766.1| Eukaryotic translation initiation factor 3 subunit M [Salmo salar];>gi|223647286|gb|ACN10401.1| Eukaryotic translation initiat	NP_001133172.1;ACN12766.1;ACN10401.1;ACI70144.1;ACI68356.1;ACH70876.1	6	0.497323	0.620022	B5DGK2_SALSA	eif3m	EIF3M
Eukaryotic translation initiation factor 4B (Fragment)	-1.51444	>gi|224613478|gb|ACN60318.1| Eukaryotic translation initiation factor 4B [Salmo salar]	ACN60318.1	5	6.97709e-05	0.0010521	C0PUQ2_SALSA	IF4B	EIF4B
Eukaryotic translation initiation factor 4H	-1.066	>gi|213510756|ref|NP_001133347.1| Eukaryotic translation initiation factor 4H [Salmo salar];>gi|223647362|gb|ACN10439.1| Eukaryotic translation initiation factor 4H [Salmo salar];>gi|209151312|gb|ACI33070.1| Eukaryotic translation initiation factor 4H [Sal	NP_001133347.1;ACN10439.1;ACI33070.1	9	0.357224	0.494621	B5X189_SALSA	IF4H	EIF4H
Eukaryotic translation initiation factor 5A (eIF-5A)	-1.16771	>gi|221220380|gb|ACM08851.1| Eukaryotic translation initiation factor 5A-1 [Salmo salar];>gi|221219086|gb|ACM08204.1| Eukaryotic translation initiation factor 5A-1 [Salmo salar]	ACM08851.1;ACM08204.1	2	0.370467	0.505666	B9EMV4_SALSA	IF5A1	EIF5A
Eukaryotic translation initiation factor 5A (eIF-5A)	-1.16751	>gi|525314209|ref|NP_001265971.1| eukaryotic translation initiation factor 5A -1 [Salmo salar];>gi|209155560|gb|ACI34012.1| Eukaryotic translation initiation factor 5A-1 [Salmo salar];>gi|197632407|gb|ACH70927.1| eukaryotic translation initiation factor 5A	NP_001265971.1;ACI34012.1;ACH70927.1	2	0.057935	0.12396	B5DGQ3_SALSA	IF5A1	EIF5A
Eukaryotic translation initiation factor 6 (eIF-6)	-1.22249	>gi|213510794|ref|NP_001134601.1| Eukaryotic translation initiation factor 6 [Salmo salar];>gi|209734590|gb|ACI68164.1| Eukaryotic translation initiation factor 6 [Salmo salar];>gi|209732378|gb|ACI67058.1| Eukaryotic translation initiation factor 6 [Salmo	NP_001134601.1;ACI68164.1;ACI67058.1;ACI66468.1	4	0.0104635	0.0355013	B5X888_SALSA	IF6	EIF6
F-actin-capping protein subunit alpha-1	-1.07565	>gi|213510714|ref|NP_001133577.1| F-actin-capping protein subunit alpha-1 [Salmo salar];>gi|209154556|gb|ACI33510.1| F-actin-capping protein subunit alpha-1 [Salmo salar]	NP_001133577.1;ACI33510.1	3	0.236074	0.362311	B5X2H9_SALSA	CAZA1	CAPZA1
F-actin-capping protein subunit alpha-1	1.04552	>gi|223647378|gb|ACN10447.1| F-actin-capping protein subunit alpha-1 [Salmo salar];>gi|224587107|gb|ACN58603.1| F-actin-capping protein subunit alpha-1 [Salmo salar]	ACN10447.1;ACN58603.1	5	0.756249	0.850221	C0H8S8_SALSA	CAZA1	CAPZA1
FAM82B	-1.69874	>gi|213515264|ref|NP_001134170.1| FAM82B [Salmo salar];>gi|209731178|gb|ACI66458.1| FAM82B [Salmo salar]	NP_001134170.1;ACI66458.1	5	0.000170235	0.00185552	B5X6I8_SALSA	FA82B	FA82B
Far upstream element (FUSE) binding protein 3 (Fragment)	-1.25746	>gi|198285561|gb|ACH85319.1| far upstream element (FUSE) binding protein 3 [Salmo salar]	ACH85319.1	5	0.00981776	0.033793	B5RI78_SALSA
Far upstream element-binding protein 3	-1.31086	>gi|213512410|ref|NP_001133499.1| Far upstream element-binding protein 3 [Salmo salar];>gi|209154246|gb|ACI33355.1| Far upstream element-binding protein 3 [Salmo salar]	NP_001133499.1;ACI33355.1	10	0.00408423	0.0189269	B5X224_SALSA	FUBP3	FUBP3
Farnesyl pyrophosphate synthetase	-1.26682	>gi|213513990|ref|NP_001133850.1| Farnesyl pyrophosphate synthetase [Salmo salar];>gi|209155566|gb|ACI34015.1| Farnesyl pyrophosphate synthetase [Salmo salar]	NP_001133850.1;ACI34015.1	3	0.350039	0.488307	B5X3Y4_SALSA	FPPS	FDPS
Fast myotomal muscle actin 2	-1.86087	>gi|213511166|ref|NP_001133115.1| fast myotomal muscle actin 2 [Salmo salar];>gi|185133138|ref|NP_001117011.1| fast myotomal muscle actin [Salmo salar];>gi|197632345|gb|ACH70896.1| actin, alpha 1-3 [Salmo salar];>gi|197632343|gb|ACH70895.1| actin, alpha 1-	NP_001133115.1;NP_001117011.1;ACH70896.1;ACH70895.1;ACH70894.1;ACH70714.1;AAG25672.1	8	0.0222685	0.0637802	B5DG40_SALSA
Fast myotomal muscle tropomyosin	-1.936	>gi|185132405|ref|NP_001117128.1| tropomyosin alpha-1 chain [Salmo salar];>gi|469832464|gb|AGH92584.1| fast myotomal muscle tropomyosin [Salmo salar];>gi|469832336|gb|AGH92520.1| fast myotomal muscle tropomyosin [Salmo salar];>gi|409468|gb|AAB36559.1| fast	NP_001117128.1;AGH92584.1;AGH92520.1;AAB36559.1;ACI34179.1	5	0.160857	0.273689	Q91472_SALSA	tpm1	tpm1
Fatty acid-binding protein, heart	-1.67858	>gi|209738074|gb|ACI69906.1| Fatty acid-binding protein, heart [Salmo salar];>gi|209730868|gb|ACI66303.1| Fatty acid-binding protein, heart [Salmo salar];>gi|209736684|gb|ACI69211.1| Fatty acid-binding protein, heart [Salmo salar];>gi|185134100|ref|NP_0011	ACI69906.1;ACI66303.1;ACI69211.1;NP_001117050.1;AAR91708.1	9	0.121838	0.217978	B5X633_SALSA	FABPH	FABP3
Fatty acid-binding protein, heart	-1.14766	>gi|303662053|gb|ADM16063.1| Fatty acid-binding protein, heart [Salmo salar];>gi|223672511|gb|ACN12437.1| Fatty acid-binding protein, heart [Salmo salar];>gi|223646664|gb|ACN10090.1| Fatty acid-binding protein, heart [Salmo salar];>gi|209732840|gb|ACI67289	ADM16063.1;ACN12437.1;ACN10090.1;ACI67289.1;ACI66812.1;ACI66142.1;ACI68670.1	3	0.193409	0.310894	B5X5M2_SALSA	FABPH	FABP3
Fatty acid-binding protein, heart	1.26847	>gi|303665127|gb|ADM16173.1| Fatty acid-binding protein, heart [Salmo salar];>gi|223672219|gb|ACN12291.1| Fatty acid-binding protein, heart [Salmo salar];>gi|223646372|gb|ACN09944.1| Fatty acid-binding protein, heart [Salmo salar];>gi|209735658|gb|ACI68698	ADM16173.1;ACN12291.1;ACN09944.1;ACI68698.1;ACI66367.1;ACI66293.1;ACI67510.1;ACI68454.1;ACI68244.1;ACM08998.1	3	0.0180752	0.0548607	B5X623_SALSA	FABPH	FABP3
Fatty acid-binding protein, intestinal	-1.71054	>gi|209735158|gb|ACI68448.1| Fatty acid-binding protein, intestinal [Salmo salar]	ACI68448.1	7	0.000281175	0.00264471	B5XC78_SALSA	FABPI	FABP2
Ferritin	1.23076	>gi|213513868|ref|NP_001133194.1| ferritin, heavy polypeptide 1-1 [Salmo salar];>gi|223672779|gb|ACN12571.1| Ferritin, heavy subunit [Salmo salar];>gi|223672165|gb|ACN12264.1| Ferritin, heavy subunit [Salmo salar];>gi|223647972|gb|ACN10744.1| Ferritin, hea	NP_001133194.1;ACN12571.1;ACN12264.1;ACN10744.1;ACN10216.1;ACN09917.1;ACI68239.1;ACH70933.1	5	0.117245	0.212209	B5DGQ9_SALSA	FRIH	FTH1
Ferritin	3.15969	>gi|223672155|gb|ACN12259.1| Ferritin, middle subunit [Salmo salar];>gi|223646308|gb|ACN09912.1| Ferritin, middle subunit [Salmo salar];>gi|209737930|gb|ACI69834.1| Ferritin, middle subunit [Salmo salar];>gi|209737100|gb|ACI69419.1| Ferritin, middle subuni	ACN12259.1;ACN09912.1;ACI69834.1;ACI69419.1;ACI67714.1;ACI67017.1;ACI66106.1;ACI66713.1;ACN12731.1;ACI69048.1;ACI69450.1;P49947.1;NP_001117130.1;ACI68952.1;ACI68504.1;ACI67423.1;AAB34576.1;ACI67876.1;ACN12184.1;ACN09837.1;ACI69475.1;ACI69043.1;ACI68839.1;ACN12274.1;ACN09927.1;ACI66246.1;ACI33572.1;ACI66564.1;ACI67745.1;ACN12770.1;ACN10405.1;ACI66617.1;ACI68639.1;ACI68384.1;ACI69640.1	8	2.24061e-07	1.33036e-05	C0H793_SALSA	FRIM	FRIM
Ferritin, heavy subunit (Ferritin H) (EC 1.16.3.1)	1.06745	>gi|1706907|sp|P49946.1|FRIH_SALSA RecName: Full=Ferritin, heavy subunit; Short=Ferritin H;>gi|185132422|ref|NP_001117129.1| ferritin, heavy subunit [Salmo salar];>gi|223673165|gb|ACN12764.1| Ferritin, heavy subunit [Salmo salar];>gi|209734162|gb|ACI67950.	P49946.1;NP_001117129.1;ACN12764.1;ACI67950.1;ACI33630.1;ACH70935.1;ACH70934.1;AAB34575.1	4	0.651494	0.760343	FRIH_SALSA
Fibronectin (Fragment)	1.00093	>gi|224613330|gb|ACN60244.1| Fibronectin [Salmo salar]	ACN60244.1	4	0.990198	0.995401	C0PUB2_SALSA	FINC	FN1
Flavin reductase	1.00805	>gi|223673139|gb|ACN12751.1| Flavin reductase [Salmo salar];>gi|223647260|gb|ACN10388.1| Flavin reductase [Salmo salar];>gi|209738474|gb|ACI70106.1| Flavin reductase [Salmo salar];>gi|209737326|gb|ACI69532.1| Flavin reductase [Salmo salar]	ACN12751.1;ACN10388.1;ACI70106.1;ACI69532.1	5	0.940364	0.961621	B5XGY6_SALSA	BLVRB	BLVRB
Flotillin-1	-1.22033	>gi|223648050|gb|ACN10783.1| Flotillin-1 [Salmo salar];>gi|213511228|ref|NP_001135115.1| flotillin 1 [Salmo salar];>gi|209155184|gb|ACI33824.1| Flotillin-1 [Salmo salar]	ACN10783.1;NP_001135115.1;ACI33824.1	17	0.0338515	0.0839659	C0H9R4_SALSA	FLOT1	FLOT1
Flotillin-2a	1.0601	>gi|213514074|ref|NP_001133508.1| Flotillin-2a [Salmo salar];>gi|209154282|gb|ACI33373.1| Flotillin-2a [Salmo salar]	NP_001133508.1;ACI33373.1	5	0.770007	0.85481	B5X242_SALSA	FLT2	FLT2
Formimidoyltransferase-cyclodeaminase	-1.06984	>gi|259155104|ref|NP_001158793.1| formimidoyltransferase-cyclodeaminase [Salmo salar];>gi|223647450|gb|ACN10483.1| Formimidoyltransferase-cyclodeaminase [Salmo salar]	NP_001158793.1;ACN10483.1	33	0.57218	0.692447	C0H8W4_SALSA	FTCD	FTCD
Fructose-1,6-bisphosphatase 1 (Fragment)							C0PUI9_SALSA	F16P1	FBP1
Fructose-bisphosphate aldolase (EC 4.1.2.13)	-1.06188	>gi|291190668|ref|NP_001167391.1| fructose-bisphosphate aldolase A [Salmo salar];>gi|223647884|gb|ACN10700.1| Fructose-bisphosphate aldolase A [Salmo salar]	NP_001167391.1;ACN10700.1	8	0.517465	0.636895	C0H9I1_SALSA	ALDOA	ALDOA
Fructose-bisphosphate aldolase (EC 4.1.2.13)	1.01673	>gi|185136089|ref|NP_001117099.1| fructose-bisphosphate aldolase B [Salmo salar];>gi|209738610|gb|ACI70174.1| Fructose-bisphosphate aldolase B [Salmo salar];>gi|209734358|gb|ACI68048.1| Fructose-bisphosphate aldolase B [Salmo salar];>gi|3172540|gb|AAD11573	NP_001117099.1;ACI70174.1;ACI68048.1;AAD11573.1;ACN12448.1;ACN10100.1	24	0.803543	0.876425	O73866_SALSA	ALDOB	ALDOB
FucU homolog	1.14723	>gi|259155355|ref|NP_001158739.1| fucU homolog [Salmo salar];>gi|223672351|gb|ACN12357.1| fucU homolog [Salmo salar];>gi|223646504|gb|ACN10010.1| fucU homolog [Salmo salar]	NP_001158739.1;ACN12357.1;ACN10010.1	6	0.108009	0.201282	C0H7J1_SALSA	CJ125	CJ125
Galectin	-1.83796	>gi|223672131|gb|ACN12247.1| Galectin-2 [Salmo salar];>gi|223646284|gb|ACN09900.1| Galectin-2 [Salmo salar];>gi|209736360|gb|ACI69049.1| Galectin-2 [Salmo salar];>gi|209734414|gb|ACI68076.1| Galectin-2 [Salmo salar];>gi|223672601|gb|ACN12482.1| Galectin-2	ACN12247.1;ACN09900.1;ACI69049.1;ACI68076.1;ACN12482.1;ACN10131.1	3	0.00373319	0.0179118	B5XB56_SALSA	LEG2	LGALS2
Galectin	-1.37411	>gi|221219550|gb|ACM08436.1| Beta-galactoside-binding lectin [Salmo salar];>gi|213511612|ref|NP_001134631.1| Beta-galactoside-binding lectin [Salmo salar];>gi|303660111|gb|ADM15981.1| Beta-galactoside-binding lectin [Salmo salar];>gi|221222006|gb|ACM09664.	ACM08436.1;NP_001134631.1;ADM15981.1;ACM09664.1;ACM09286.1;ACM08899.1;ACM08630.1;ACM08322.1;ACI68276.1;ACI68081.1;ACI67261.1;ACI66975.1;ACM08580.1	2	0.0516415	0.114059	B9ELN9_SALSA	LEG	LEG
Galectin	1.33482	>gi|223648464|gb|ACN10990.1| Galectin-9 [Salmo salar];>gi|209154456|gb|ACI33460.1| Galectin-9 [Salmo salar]	ACN10990.1;ACI33460.1	8	0.0178239	0.054446	B5X2C9_SALSA	LEG9	LGALS9
Ganglioside GM2 activator	-1.25246	>gi|213511628|ref|NP_001133828.1| Ganglioside GM2 activator precursor [Salmo salar];>gi|209155480|gb|ACI33972.1| Ganglioside GM2 activator precursor [Salmo salar]	NP_001133828.1;ACI33972.1	4	0.0758013	0.1542	B5X3U1_SALSA	SAP3	GM2A
GDP dissociation inhibitor 2	-1.0199	>gi|213515058|ref|NP_001133110.1| rab GDP dissociation inhibitor beta [Salmo salar];>gi|197631965|gb|ACH70706.1| GDP dissociation inhibitor 2 [Salmo salar]	NP_001133110.1;ACH70706.1	8	0.830658	0.892835	B5DG32_SALSA	gdi2	gdi2
GDP-L-fucose synthetase	-1.30146	>gi|221219094|gb|ACM08208.1| GDP-L-fucose synthetase [Salmo salar]	ACM08208.1	2	0.0423153	0.0987703	B9EL11_SALSA	FCL	TSTA3
Gelsolin (Fragment)	-1.23645	>gi|224613288|gb|ACN60223.1| Gelsolin precursor [Salmo salar]	ACN60223.1	13	0.0476604	0.107898	C0PU67_SALSA	GELS	GSN
Glia maturation factor beta	1.083	>gi|226443077|ref|NP_001140028.1| glia maturation factor beta [Salmo salar];>gi|221221290|gb|ACM09306.1| Glia maturation factor beta [Salmo salar]	NP_001140028.1;ACM09306.1	3	0.395864	0.531174	B9EP59_SALSA	GMFB	GMFB
Glucosamine--fructose-6-phosphate aminotransferase 1	1.02723	>gi|213514178|ref|NP_001133738.1| glucosamine--fructose-6-phosphate aminotransferase [isomerizing] 1 [Salmo salar];>gi|209155160|gb|ACI33812.1| Glucosamine--fructose-6-phosphate aminotransferase 1 [Salmo salar]	NP_001133738.1;ACI33812.1	7	0.822503	0.887929	B5X3D1_SALSA	GFPT1	GFPT1
Glucose-6-phosphate 1-dehydrogenase (EC 1.1.1.49)	-1.19638	>gi|213512060|ref|NP_001135196.1| Glucose-6-phosphate 1-dehydrogenase [Salmo salar];>gi|209153480|gb|ACI33164.1| Glucose-6-phosphate 1-dehydrogenase [Salmo salar]	NP_001135196.1;ACI33164.1	17	0.17398	0.288953	B5X1I3_SALSA	G6PD	G6PD
Glucose-6-phosphate isomerase (EC 5.3.1.9)	1.01894	>gi|223647970|gb|ACN10743.1| Glucose-6-phosphate isomerase [Salmo salar]	ACN10743.1	17	0.742455	0.839682	C0H9M4_SALSA	G6PI	GPI
Glutamate dehydrogenase	1.10907	>gi|185136336|ref|NP_001117108.1| glutamate dehydrogenase [Salmo salar];>gi|30314692|emb|CAD58714.1| glutamate dehydrogenase [Salmo salar];>gi|209147999|gb|ACI32916.1| Glutamate dehydrogenase, mitochondrial [Salmo salar]	NP_001117108.1;CAD58714.1;ACI32916.1	7	0.336043	0.473651	Q7ZZL0_SALSA	gdh2	gdh2
Glutamate dehydrogenase (EC 1.4.1.3) (Fragment)	1.53742	>gi|32400240|emb|CAD89353.1| glutamate dehydrogenase [Salmo salar]	CAD89353.1	2	0.000181399	0.00191476	Q7T1N7_SALSA	gdh1	gdh1
Glutamate dehydrogenase 1, mitochondrial	1.25705	>gi|209152152|gb|ACI33099.1| Glutamate dehydrogenase 1, mitochondrial precursor [Salmo salar];>gi|218931122|ref|NP_001117025.1| glutamate dehydrogenase [Salmo salar];>gi|30314694|emb|CAD58715.1| glutamate dehydrogenase [Salmo salar];>gi|30314696|emb|CAD587	ACI33099.1;NP_001117025.1;CAD58715.1;CAD58716.1;ACN58706.1;ACN10920.1	11	0.0472227	0.107324	B5X1B8_SALSA	DHE3	GLUD1
Glutaryl-CoA dehydrogenase, mitochondrial	1.19449	>gi|209155496|gb|ACI33980.1| Glutaryl-CoA dehydrogenase, mitochondrial precursor [Salmo salar]	ACI33980.1	14	0.0113789	0.0380633	B5X3U9_SALSA	GCDH	GCDH
Glutathione reductase, mitochondrial	-1.19779	>gi|209155138|gb|ACI33801.1| Glutathione reductase, mitochondrial precursor [Salmo salar]	ACI33801.1	6	0.139629	0.241616	B5X3C0_SALSA	GSHR	GSR
Glutathione S-transferase 3	1.33179	>gi|213515030|ref|NP_001134227.1| glutathione S-transferase alpha 3 [Salmo salar];>gi|209731660|gb|ACI66699.1| Glutathione S-transferase 3 [Salmo salar]	NP_001134227.1;ACI66699.1	3	0.042072	0.0987703	B5X779_SALSA	GSTA3	GSTA3
Glutathione S-transferase A	1.16868	>gi|221219964|gb|ACM08643.1| Glutathione S-transferase A [Salmo salar]	ACM08643.1	NA	0.0172698	0.0530949	B9EM96_SALSA	GSTA	GSTA
Glutathione S-transferase kappa 1-like	1.14076	>gi|213514844|ref|NP_001135162.1| glutathione S-transferase kappa 1-like [Salmo salar];>gi|197632107|gb|ACH70777.1| glutathione S-transferase kappa 1-like [Salmo salar]	NP_001135162.1;ACH70777.1	12	0.16989	0.283619	B5DGA3_SALSA
Glutathione S-transferase P	-1.78584	>gi|303661351|gb|ADM16035.1| Glutathione S-transferase P [Salmo salar];>gi|209736274|gb|ACI69006.1| Glutathione S-transferase P [Salmo salar];>gi|209735022|gb|ACI68380.1| Glutathione S-transferase P [Salmo salar];>gi|221221814|gb|ACM09568.1| Glutathione S-	ADM16035.1;ACI69006.1;ACI68380.1;ACM09568.1;ACI68905.1	7	0.161044	0.273689	B5XDT6_SALSA	GSTP1	GSTP1
Glutathione S-transferase P	-1.23843	>gi|223672255|gb|ACN12309.1| Glutathione S-transferase P [Salmo salar];>gi|223646408|gb|ACN09962.1| Glutathione S-transferase P [Salmo salar];>gi|209738486|gb|ACI70112.1| Glutathione S-transferase P [Salmo salar];>gi|209737808|gb|ACI69773.1| Glutathione S-	ACN12309.1;ACN09962.1;ACI70112.1;ACI69773.1	9	0.0128954	0.0415276	B5XGZ2_SALSA	GSTP1	GSTP1
Glutathione S-transferase P	1.00973	>gi|209737468|gb|ACI69603.1| Glutathione S-transferase P [Salmo salar];>gi|209734986|gb|ACI68362.1| Glutathione S-transferase P [Salmo salar]	ACI69603.1;ACI68362.1	8	0.893358	0.935847	B5XBZ2_SALSA	GSTP1	GSTP1
Glutathione S-transferase theta-1	-1.65342	>gi|209736228|gb|ACI68983.1| Glutathione S-transferase theta-1 [Salmo salar];>gi|209155722|gb|ACI34093.1| Glutathione S-transferase theta-1 [Salmo salar]	ACI68983.1;ACI34093.1	8	2.24734e-06	8.5399e-05	B5X462_SALSA	GSTT1	GSTT1
Glutathione S-transferase theta-1	1.29118	>gi|209731044|gb|ACI66391.1| Glutathione S-transferase theta-1 [Salmo salar]	ACI66391.1	10	0.0551599	0.118946	B5X6C1_SALSA	GSTT1	GSTT1
Glutathione transferase omega-1	1.16037	>gi|213511516|ref|NP_001134944.1| glutathione S-transferase omega 1 [Salmo salar];>gi|303663771|gb|ADM16117.1| Glutathione transferase omega-1 [Salmo salar];>gi|209737462|gb|ACI69600.1| Glutathione transferase omega-1 [Salmo salar];>gi|209733578|gb|ACI6765	NP_001134944.1;ADM16117.1;ACI69600.1;ACI67658.1;ADM16204.1;ACI67152.1;ACM09222.1;ACI69202.1;ACI66990.1	16	0.0989387	0.190267	B5X9Y8_SALSA	GSTO1	GSTO1
Glyceraldehyde-3-phosphate dehydrogenase (EC 1.2.1.12)	1.00811	>gi|209730800|gb|ACI66269.1| Glyceraldehyde-3-phosphate dehydrogenase [Salmo salar];>gi|209737954|gb|ACI69846.1| Glyceraldehyde-3-phosphate dehydrogenase [Salmo salar]	ACI66269.1;ACI69846.1	10	0.94891	0.966713	B5X5Z9_SALSA	G3P	GAPDH
Glyceraldehyde-3-phosphate dehydrogenase (EC 1.2.1.12)	1.02692	>gi|223672937|gb|ACN12650.1| Glyceraldehyde-3-phosphate dehydrogenase [Salmo salar];>gi|223647068|gb|ACN10292.1| Glyceraldehyde-3-phosphate dehydrogenase [Salmo salar];>gi|209738006|gb|ACI69872.1| Glyceraldehyde-3-phosphate dehydrogenase [Salmo salar];>gi|	ACN12650.1;ACN10292.1;ACI69872.1;ACH70941.1;ACH70940.1;ACH70938.1;ACH70937.1;NP_001117033.1;CAJ76703.1;ACH70936.1;ACH70939.1	15	0.751171	0.845513	B5DGR3_SALSA	G3P	GAPDH
Glyceraldehyde-3-phosphate dehydrogenase (EC 1.2.1.12)	1.46315	>gi|223673113|gb|ACN12738.1| Glyceraldehyde-3-phosphate dehydrogenase [Salmo salar];>gi|223648138|gb|ACN10827.1| Glyceraldehyde-3-phosphate dehydrogenase [Salmo salar];>gi|223647236|gb|ACN10376.1| Glyceraldehyde-3-phosphate dehydrogenase [Salmo salar];>gi|	ACN12738.1;ACN10827.1;ACN10376.1;ACM09819.1;ACM08390.1;ACI33883.1	8	0.0180557	0.0548607	B5X3K2_SALSA	G3P	GAPDH
Glycerol-3-phosphate dehydrogenase [NAD(+)] (EC 1.1.1.8)	1.40414	>gi|185132114|ref|NP_001117111.1| glycerol-3-phosphate dehydrogenase [Salmo salar];>gi|197631995|gb|ACH70721.1| glycerol-3-phosphate dehydrogenase [Salmo salar];>gi|13491606|gb|AAK07737.1| glycerol-3-phosphate dehydrogenase [Salmo salar]	NP_001117111.1;ACH70721.1;AAK07737.1	19	0.00345644	0.0169259	Q98SJ9_SALSA
Glycine cleavage system H protein, mitochondrial	1.08614	>gi|223673017|gb|ACN12690.1| Glycine cleavage system H protein, mitochondrial precursor [Salmo salar];>gi|223647144|gb|ACN10330.1| Glycine cleavage system H protein, mitochondrial precursor [Salmo salar]	ACN12690.1;ACN10330.1	3	0.447563	0.574745	C0H8G1_SALSA	GCSH	GCSH
Glyoxalase domain-containing protein 4	1.40393	>gi|209731844|gb|ACI66791.1| Glyoxalase domain-containing protein 4 [Salmo salar]	ACI66791.1	10	0.105848	0.198727	B5X7H1_SALSA	GLOD4	GLOD4
Glyoxylate reductase/hydroxypyruvate reductase	1.0689	>gi|213515414|ref|NP_001135102.1| glyoxylate reductase/hydroxypyruvate reductase [Salmo salar];>gi|209147524|gb|ACI32894.1| Glyoxylate reductase/hydroxypyruvate reductase [Salmo salar]	NP_001135102.1;ACI32894.1	3	0.502692	0.622706	B5X0R3_SALSA	GRHPR	GRHPR
Goose-type lysozyme (Lysozyme g)	1.15493	>gi|295789549|pdb|3MGW|A Chain A, Thermodynamics And Structure Of A Salmon Cold-active Goose-type Lysozyme;>gi|411024308|pdb|4G9S|A Chain A, Crystal Structure Of Escherichia Coli Plig In Complex With Atlantic Salmon G-type Lysozyme;>gi|209734070|gb|ACI6790	3MGW;4G9S;ACI67904.1;CAM35431.1;ACN12555.1;ACN12198.1;ACN10201.1;ACN09851.1;ACI69429.1;ACI68608.1;ACI69359.1;ACI67766.1;CAJ90904.1;ACI67565.1;ACI69019.1;ACI68650.1	6	0.145472	0.25036	A6PZ97_SALSA	LYG	LYG
Grancalcin	-1.15328	>gi|213514306|ref|NP_001134047.1| Grancalcin [Salmo salar];>gi|223672721|gb|ACN12542.1| Grancalcin [Salmo salar];>gi|223646860|gb|ACN10188.1| Grancalcin [Salmo salar];>gi|209732990|gb|ACI67364.1| Grancalcin [Salmo salar];>gi|209730288|gb|ACI66013.1| Granca	NP_001134047.1;ACN12542.1;ACN10188.1;ACI67364.1;ACI66013.1	3	0.282665	0.415042	B5X593_SALSA	GRAN	GCA
Granulins	1.06033	>gi|223648328|gb|ACN10922.1| Granulins precursor [Salmo salar]	ACN10922.1	7	0.699258	0.803258	C0HA53_SALSA	GRN	GRN
Group XIIB secretory phospholipase A2-like protein	-1.34556	>gi|209731004|gb|ACI66371.1| Group XIIB secretory phospholipase A2-like protein precursor [Salmo salar]	ACI66371.1	4	0.0226819	0.0639402	B5X6A1_SALSA	PG12B	PLA2G12B
Group XIIB secretory phospholipase A2-like protein	-1.13363	>gi|209737974|gb|ACI69856.1| Group XIIB secretory phospholipase A2-like protein precursor [Salmo salar]	ACI69856.1	2	0.436044	0.564362	B5XG86_SALSA	PG12B	PLA2G12B
GrpE protein homolog	1.05111	>gi|221219864|gb|ACM08593.1| GrpE protein homolog 1, mitochondrial precursor [Salmo salar];>gi|223672607|gb|ACN12485.1| GrpE protein homolog 1, mitochondrial precursor [Salmo salar];>gi|223646752|gb|ACN10134.1| GrpE protein homolog 1, mitochondrial precurs	ACM08593.1;ACN12485.1;ACN10134.1	4	0.432596	0.562296	B9EM46_SALSA	GRPE1	GRPEL1
GTP-binding nuclear protein Ran (GTPase Ran) (Ras-related nuclear protein)	-1.37626	>gi|51316188|sp|Q9YGC0.1|RAN_SALSA RecName: Full=GTP-binding nuclear protein Ran; AltName: Full=GTPase Ran; AltName: Full=Ras-related nuclear protein;>gi|185136244|ref|NP_001117103.1| GTP-binding nuclear protein Ran [Salmo salar];>gi|3850120|emb|CAA10040.1	Q9YGC0.1;NP_001117103.1;CAA10040.1;CAA10039.1;ACM08489.1;CAA10191.1	4	1.0418e-05	0.000260449	RAN_SALSA	ran	RAN
GTP-binding protein SAR1a	1.34005	>gi|303662901|gb|ADM16086.1| GTP-binding protein SAR1a [Salmo salar];>gi|223647966|gb|ACN10741.1| GTP-binding protein SAR1a [Salmo salar];>gi|209734904|gb|ACI68321.1| GTP-binding protein SAR1a [Salmo salar];>gi|209149792|gb|ACI32991.1| GTP-binding protein	ADM16086.1;ACN10741.1;ACI68321.1;ACI32991.1;NP_001135261.1;ACI33991.1	5	0.0128735	0.0415276	B5X110_SALSA	SAR1A	SAR1A
Guanidinoacetate N-methyltransferase	-2.33469	>gi|218931246|ref|NP_001134995.1| guanidinoacetate N-methyltransferase [Salmo salar];>gi|209738612|gb|ACI70175.1| Guanidinoacetate N-methyltransferase [Salmo salar];>gi|209737806|gb|ACI69772.1| Guanidinoacetate N-methyltransferase [Salmo salar];>gi|2097361	NP_001134995.1;ACI70175.1;ACI69772.1;ACI68926.1;ACH70789.1	5	2.18794e-07	1.33036e-05	B5DGB5_SALSA	GAMT	GAMT
Guanine nucleotide binding protein (G protein) beta polypeptide 2-like 1 (Guanine nucleotide-binding protein subunit beta-2-like 1)	-1.18568	>gi|223649106|gb|ACN11311.1| Guanine nucleotide-binding protein subunit beta-2-like 1 [Salmo salar];>gi|223648520|gb|ACN11018.1| Guanine nucleotide-binding protein subunit beta-2-like 1 [Salmo salar];>gi|209735726|gb|ACI68732.1| Guanine nucleotide-binding	ACN11311.1;ACN11018.1;ACI68732.1;ACI67449.1;ACH70647.1;ACN12499.1;ACN10148.1	18	0.0411236	0.0974249	B5DFX3_SALSA	GBLP	GNB2L1
Guanine nucleotide-binding protein GI/GS/GT subunit beta-1	-1.01203	>gi|209155830|gb|ACI34147.1| Guanine nucleotide-binding protein GI/GS/GT subunit beta-1 [Salmo salar]	ACI34147.1	2	0.857504	0.9102	B5X4B6_SALSA	GBB1	GNB1
H/ACA ribonucleoprotein complex subunit 2-like protein	-1.23235	>gi|213511897|ref|NP_001134264.1| H/ACA ribonucleoprotein complex subunit 2-like protein [Salmo salar];>gi|303667542|gb|ADM16271.1| H/ACA ribonucleoprotein complex subunit 2-like protein [Salmo salar];>gi|209737720|gb|ACI69729.1| H/ACA ribonucleoprotein co	NP_001134264.1;ADM16271.1;ACI69729.1;ACI66844.1	3	0.0809996	0.161659	B5X7M4_SALSA	NOLA2	NOLA2
H/ACA ribonucleoprotein complex subunit 4	-1.41054	>gi|213511644|ref|NP_001133521.1| dyskerin [Salmo salar];>gi|209154338|gb|ACI33401.1| H/ACA ribonucleoprotein complex subunit 4 [Salmo salar]	NP_001133521.1;ACI33401.1	4	0.00332323	0.016443	B5X270_SALSA	DKC1	DKC1
Haloacid dehalogenase-like hydrolase domain-containing protein 1A	-1.0245	>gi|213514354|ref|NP_001134479.1| Haloacid dehalogenase-like hydrolase domain-containing protein 1A [Salmo salar];>gi|209733642|gb|ACI67690.1| Haloacid dehalogenase-like hydrolase domain-containing protein 1A [Salmo salar];>gi|209735768|gb|ACI68753.1| Halo	NP_001134479.1;ACI67690.1;ACI68753.1	8	0.780737	0.857457	B5XA20_SALSA	HDD1A	HDD1A
Heat shock cognate 70 kDa protein	1.32076	>gi|209155490|gb|ACI33977.1| Heat shock cognate 70 kDa protein [Salmo salar]	ACI33977.1	11	0.000900916	0.00653336	B5X3U6_SALSA	HSP70	HSP70
Heat shock cognate 70 kDa protein (Heat shock protein 8)	-2.49566	>gi|213514058|ref|NP_001133079.1| heat shock cognate 71 kDa protein [Salmo salar];>gi|223647458|gb|ACN10487.1| Heat shock cognate 70 kDa protein [Salmo salar];>gi|197631855|gb|ACH70651.1| heat shock protein 8 [Salmo salar];>gi|223648632|gb|ACN11074.1| Heat	NP_001133079.1;ACN10487.1;ACH70651.1;ACN11074.1	9	3.61761e-09	5.72787e-07	B5DFX7_SALSA	HSP70	HSP70
Heat shock protein 10	1.15869	>gi|213514822|ref|NP_001133144.1| heat shock protein 10 [Salmo salar];>gi|197632127|gb|ACH70787.1| heat shock protein 10 [Salmo salar];>gi|221222004|gb|ACM09663.1| 10 kDa heat shock protein, mitochondrial [Salmo salar];>gi|221221542|gb|ACM09432.1| 10 kDa h	NP_001133144.1;ACH70787.1;ACM09663.1;ACM09432.1	7	0.156252	0.266978	B5DGB3_SALSA	hsp10	hsp10
Heat shock protein 90-beta 1 (Heat shock protein hsp90 beta)	-1.04863	>gi|185132934|ref|NP_001117004.1| heat shock protein hsp90 beta [Salmo salar];>gi|531235985|gb|AGT57169.1| heat shock protein 90-beta 1 [Salmo salar];>gi|4835864|gb|AAD30275.1|AF135117_1 heat shock protein hsp90 beta [Salmo salar];>gi|197632029|gb|ACH70738	NP_001117004.1;AGT57169.1;AAD30275.1;ACH70738.1	5	0.402393	0.533901	Q9W6K6_SALSA	hsp90	hsp90
Heat shock protein 90-beta 2	1.07407	>gi|531236377|gb|AGT57170.1| heat shock protein 90-beta 2 [Salmo salar]	AGT57170.1	4	0.398671	0.531642	U5KQR2_SALSA
Heme oxygenase	-1.31039	>gi|209731838|gb|ACI66788.1| Heme oxygenase [Salmo salar]	ACI66788.1	3	0.00939762	0.0327024	B5X7G8_SALSA	HMOX	HMOX
Hemoglobin subunit alpha (Alpha-globin) (Hemoglobin alpha chain)	1.02549	>gi|122482|sp|P11251.2|HBA_SALSA RecName: Full=Hemoglobin subunit alpha; AltName: Full=Alpha-globin; AltName: Full=Hemoglobin alpha chain;>gi|185132478|ref|NP_001117134.1| hemoglobin subunit alpha [Salmo salar];>gi|1431605|emb|CAA65955.1| alpha-globin [Sal	P11251.2;NP_001117134.1;CAA65955.1;CAA65952.1;CAA32596.1;ACN12414.1;ACN11251.1;ACN10067.1;ACN12527.1;ACN10174.1;ACN12658.1;ACN12391.1;ACN10298.1;ACN10044.1;ACI69100.1	4	0.836641	0.89499	HBA_SALSA	hba	HBA1
Hemoglobin subunit alpha-4	1.002	>gi|223673155|gb|ACN12759.1| Hemoglobin subunit alpha-4 [Salmo salar];>gi|223672147|gb|ACN12255.1| Hemoglobin subunit alpha-4 [Salmo salar];>gi|223647276|gb|ACN10396.1| Hemoglobin subunit alpha-4 [Salmo salar];>gi|223646300|gb|ACN09908.1| Hemoglobin subuni	ACN12759.1;ACN12255.1;ACN10396.1;ACN09908.1	6	0.987341	0.993616	C0H789_SALSA	HBA4	HBA4
Hemoglobin subunit alpha-4	1.01017	>gi|223672697|gb|ACN12530.1| Hemoglobin subunit alpha-4 [Salmo salar];>gi|223672509|gb|ACN12436.1| Hemoglobin subunit alpha-4 [Salmo salar];>gi|223672319|gb|ACN12341.1| Hemoglobin subunit alpha-4 [Salmo salar];>gi|223647710|gb|ACN10613.1| Hemoglobin subuni	ACN12530.1;ACN12436.1;ACN12341.1;ACN10613.1;ACN10089.1;ACN09994.1;ACI70156.1;ACI70141.1;ACI69601.1;ACI68785.1;ACI67225.1;ACI66666.1;CAA65946.1;CAA65944.1;ACI68793.1	6	0.934773	0.957966	B5X746_SALSA	HBA4	HBA4
Hemoglobin subunit beta	1.11362	>gi|209734690|gb|ACI68214.1| Hemoglobin subunit beta [Salmo salar];>gi|209732622|gb|ACI67180.1| Hemoglobin subunit beta [Salmo salar]	ACI68214.1;ACI67180.1	2	0.385785	0.521177	B5X8L0_SALSA	HBB	HBB
Hemoglobin subunit beta	1.16544	>gi|221220100|gb|ACM08711.1| Hemoglobin subunit beta [Salmo salar]	ACM08711.1	NA	0.399199	0.531642	B9EMG4_SALSA	HBB	HBB
Heterogeneous nuclear ribonucleoprotein (Fragment)	-1.21824	>gi|45535514|emb|CAG14940.1| heterogeneous nuclear ribonucleoprotein [Salmo salar]	CAG14940.1	2	0.0447259	0.10288	Q6ZZX5_SALSA
Heterogeneous nuclear ribonucleoprotein A/B	-1.30422	>gi|223672773|gb|ACN12568.1| Heterogeneous nuclear ribonucleoprotein A/B [Salmo salar];>gi|223646910|gb|ACN10213.1| Heterogeneous nuclear ribonucleoprotein A/B [Salmo salar];>gi|221220742|gb|ACM09032.1| Heterogeneous nuclear ribonucleoprotein A/B [Salmo sa	ACN12568.1;ACN10213.1;ACM09032.1;ACI33539.1	3	0.00231638	0.0126075	C0H844_SALSA	ROAA	HNRNPAB
Heterogeneous nuclear ribonucleoprotein A0	-1.7734	>gi|209148043|gb|ACI32918.1| Heterogeneous nuclear ribonucleoprotein A0 [Salmo salar];>gi|209155454|gb|ACI33959.1| Heterogeneous nuclear ribonucleoprotein A0 [Salmo salar]	ACI32918.1;ACI33959.1	5	6.02451e-05	0.000966932	B5X0T7_SALSA	ROA0	HNRNPA0
Heterogeneous nuclear ribonucleoprotein A0	-1.15751	>gi|209737592|gb|ACI69665.1| Heterogeneous nuclear ribonucleoprotein A0 [Salmo salar];>gi|209733550|gb|ACI67644.1| Heterogeneous nuclear ribonucleoprotein A0 [Salmo salar];>gi|209733364|gb|ACI67551.1| Heterogeneous nuclear ribonucleoprotein A0 [Salmo salar	ACI69665.1;ACI67644.1;ACI67551.1	4	0.100383	0.192266	B5XFP5_SALSA	ROA0	HNRNPA0
Heterogeneous nuclear ribonucleoprotein A1	-1.14705	>gi|223673171|gb|ACN12767.1| Heterogeneous nuclear ribonucleoprotein A1 [Salmo salar];>gi|223647288|gb|ACN10402.1| Heterogeneous nuclear ribonucleoprotein A1 [Salmo salar];>gi|213511640|ref|NP_001134235.1| Heterogeneous nuclear ribonucleoprotein A1 [Salmo	ACN12767.1;ACN10402.1;NP_001134235.1;ADM16122.1;ACI66723.1	12	0.182086	0.299275	C0H8N3_SALSA	ROA1	ROA1
Heterogeneous nuclear ribonucleoprotein A3 homolog 2	-1.15313	>gi|213513508|ref|NP_001134615.1| Heterogeneous nuclear ribonucleoprotein A3 homolog 2 [Salmo salar];>gi|209734656|gb|ACI68197.1| Heterogeneous nuclear ribonucleoprotein A3 homolog 2 [Salmo salar]	NP_001134615.1;ACI68197.1	5	0.119129	0.214343	B5XBH7_SALSA	RO32	RO32
Heterogeneous nuclear ribonucleoprotein D-like	1.02965	>gi|223648642|gb|ACN11079.1| Heterogeneous nuclear ribonucleoprotein D-like [Salmo salar];>gi|213511366|ref|NP_001133116.1| heterogeneous nuclear ribonucleoprotein D-like [Salmo salar];>gi|221221618|gb|ACM09470.1| Heterogeneous nuclear ribonucleoprotein D-	ACN11079.1;NP_001133116.1;ACM09470.1;ACH70715.1	5	0.735007	0.832249	C0HAL0_SALSA	HNRDL	HNRNPDL
Heterogeneous nuclear ribonucleoprotein H	-1.21378	>gi|291190682|ref|NP_001167168.1| Heterogeneous nuclear ribonucleoprotein H [Salmo salar];>gi|223648432|gb|ACN10974.1| Heterogeneous nuclear ribonucleoprotein H [Salmo salar]	NP_001167168.1;ACN10974.1	7	0.0150901	0.0471567	C0HAA5_SALSA	HNRH1	HNRNPH1
Heterogeneous nuclear ribonucleoprotein K	-1.56405	>gi|209148569|gb|ACI32944.1| Heterogeneous nuclear ribonucleoprotein K [Salmo salar];>gi|223649086|gb|ACN11301.1| Heterogeneous nuclear ribonucleoprotein K [Salmo salar]	ACI32944.1;ACN11301.1	3	0.00402372	0.0187379	B5X0W3_SALSA	HNRPK	HNRNPK
Heterogeneous nuclear ribonucleoprotein K	-1.2008	>gi|209151855|gb|ACI33086.1| Heterogeneous nuclear ribonucleoprotein K [Salmo salar]	ACI33086.1	5	0.00997131	0.0341976	B5X1A5_SALSA	HNRPK	HNRNPK
Heterogeneous nuclear ribonucleoprotein M	-1.23278	>gi|213512325|ref|NP_001133640.1| Heterogeneous nuclear ribonucleoprotein M [Salmo salar];>gi|209154780|gb|ACI33622.1| Heterogeneous nuclear ribonucleoprotein M [Salmo salar]	NP_001133640.1;ACI33622.1	4	0.0220138	0.0635732	B5X2U1_SALSA	HNRPM	HNRNPM
Heterogeneous nuclear ribonucleoprotein Q (Fragment)	-1.51096	>gi|224613218|gb|ACN60188.1| Heterogeneous nuclear ribonucleoprotein Q [Salmo salar];>gi|223648918|gb|ACN11217.1| Heterogeneous nuclear ribonucleoprotein Q [Salmo salar]	ACN60188.1;ACN11217.1	2	0.00133789	0.00864625	C0PU03_SALSA	HNRPQ	SYNCRIP
Heterogeneous nuclear ribonucleoprotein R	-1.38672	>gi|223649064|gb|ACN11290.1| Heterogeneous nuclear ribonucleoprotein R [Salmo salar];>gi|223648358|gb|ACN10937.1| Heterogeneous nuclear ribonucleoprotein R [Salmo salar];>gi|223648796|gb|ACN11156.1| Heterogeneous nuclear ribonucleoprotein R [Salmo salar];>	ACN11290.1;ACN10937.1;ACN11156.1;ACN11421.1	3	0.0221373	0.0637285	C0HB71_SALSA	HNRPR	HNRNPR
HHIP-like protein 1	1.14848	>gi|291190396|ref|NP_001167111.1| HHIP-like protein 1 [Salmo salar];>gi|223648196|gb|ACN10856.1| HHIP-like protein 1 precursor [Salmo salar]	NP_001167111.1;ACN10856.1	4	0.45329	0.580358	C0H9Y7_SALSA	HIPL1	HHIPL1
High mobility group protein B2 (High-mobility group box 2)	-1.98564	>gi|213514690|ref|NP_001133170.1| high-mobility group box 2 [Salmo salar];>gi|223672825|gb|ACN12594.1| High mobility group protein B2 [Salmo salar];>gi|223672123|gb|ACN12243.1| High mobility group protein B2 [Salmo salar];>gi|223646962|gb|ACN10239.1| High	NP_001133170.1;ACN12594.1;ACN12243.1;ACN10239.1;ACN09896.1;ACM09096.1;ACM08578.1;ACH70874.1;ACN12487.1;ACN12197.1;ACN10136.1;ACN09850.1;ACM09464.1	5	0.000258372	0.00247932	B5DGK0_SALSA	HMGB2	HMGB2
High mobility group protein B3	-2.65509	>gi|223649496|gb|ACN11506.1| High mobility group protein B3 [Salmo salar]	ACN11506.1	3	1.18544e-08	1.2513e-06	C0HBT7_SALSA	HMGB3	HMGB3
Histamine N-methyltransferase	-1.12322	>gi|213515140|ref|NP_001134624.1| histamine N-methyltransferase [Salmo salar];>gi|209734768|gb|ACI68253.1| Histamine N-methyltransferase [Salmo salar]	NP_001134624.1;ACI68253.1	7	0.288945	0.421441	B5XBN3_SALSA	HNMT	HNMT
Histidine triad nucleotide-binding protein 1	1.18973	>gi|213511054|ref|NP_001134628.1| histidine triad nucleotide-binding protein 1 [Salmo salar];>gi|209734788|gb|ACI68263.1| Histidine triad nucleotide-binding protein 1 [Salmo salar]	NP_001134628.1;ACI68263.1	5	0.181296	0.299012	B5XBP3_SALSA	HINT1	HINT1
Histone H1	1.16561	>gi|221222186|gb|ACM09754.1| Histone H1 [Salmo salar];>gi|221221722|gb|ACM09522.1| Histone H1t [Salmo salar];>gi|221220860|gb|ACM09091.1| Histone H1 [Salmo salar];>gi|221220726|gb|ACM09024.1| Histone H1 [Salmo salar];>gi|221220404|gb|ACM08863.1| Histone H1	ACM09754.1;ACM09522.1;ACM09091.1;ACM09024.1;ACM08863.1;ACN12204.1;ACN09857.1	4	0.3823	0.519578	B9EQF7_SALSA	H1	H1
Histone H1 [Cleaved into: SAMP H1] (Fragment)	-1.52817	>gi|92090603|sp|P84408.3|H1_SALSA RecName: Full=Histone H1; Contains: RecName: Full=SAMP H1;>gi|58372022|emb|CAI46350.1| histone H1 [Salmo salar]	P84408.3;CAI46350.1	4	7.53599e-05	0.00110141	H1_SALSA
Histone H1-beta, late embryonic	-1.09631	>gi|209154120|gb|ACI33292.1| Histone H1-beta, late embryonic [Salmo salar]	ACI33292.1	5	0.237504	0.363332	B5X1W1_SALSA	H1B	H1B
Histone H2A	-1.00613	>gi|303664643|gb|ADM16155.1| Histone H2AV [Salmo salar];>gi|303663674|gb|ADM16115.1| Histone H2A.Z [Salmo salar];>gi|223672647|gb|ACN12505.1| Histone H2A.Z [Salmo salar];>gi|223672385|gb|ACN12374.1| Histone H2A.Z [Salmo salar];>gi|223646790|gb|ACN10153.1|	ADM16155.1;ADM16115.1;ACN12505.1;ACN12374.1;ACN10153.1;ACN10027.1;ACM09557.1;ACI69641.1;ACI68191.1;ACI67816.1;ACI66843.1;ACI66770.1;ACI66137.1;ACI66110.1;ACI34256.1;ACH70792.1;ACM09697.1;ACM09081.1;ACI69610.1;ACI69015.1	2	0.946423	0.965737	B5DGB8_SALSA	H2AV	H2AFV
Histone H3	1.13238	>gi|469832310|gb|AGH92507.1| histone H3.3 [Salmo salar];>gi|303665913|gb|ADM16206.1| Histone H3.3 [Salmo salar];>gi|303659907|gb|ADM15975.1| Histone H3.3 [Salmo salar];>gi|223672839|gb|ACN12601.1| Histone H3.3 [Salmo salar];>gi|223672751|gb|ACN12557.1| His	AGH92507.1;ADM16206.1;ADM15975.1;ACN12601.1;ACN12557.1;ACN10246.1;ACN10203.1;ACM09780.1;ACM09352.1;ACM09185.1;ACM08967.1;ACM08661.1;ACM08300.1;ACI70069.1;ACI69310.1;ACI68375.1;ACI68311.1;ACI67783.1;ACI67089.1;ACI34226.1;ACI33957.1;ACI33069.1;ACH70745.1;ACM08344.1;ADM16046.1;ACI68993.1;ACI66048.1	2	0.357689	0.494621	B5DG71_SALSA	h3f3a	H3F3A
Hsc70-interacting protein	-1.09405	>gi|213510822|ref|NP_001133946.1| Hsc70-interacting protein [Salmo salar];>gi|209155920|gb|ACI34192.1| Hsc70-interacting protein [Salmo salar]	NP_001133946.1;ACI34192.1	8	0.249215	0.377599	B5X4G1_SALSA	F10A1	F10A1
Hydroxyacid oxidase 1	-1.5968	>gi|223673151|gb|ACN12757.1| Hydroxyacid oxidase 1 [Salmo salar];>gi|223647272|gb|ACN10394.1| Hydroxyacid oxidase 1 [Salmo salar];>gi|213514408|ref|NP_001135240.1| Hydroxyacid oxidase 1 [Salmo salar];>gi|209155060|gb|ACI33762.1| Hydroxyacid oxidase 1 [Salm	ACN12757.1;ACN10394.1;NP_001135240.1;ACI33762.1	9	0.000142996	0.00167711	C0H8M5_SALSA	HAOX1	HAO1
Hydroxyacid oxidase 2	-1.15867	>gi|213512490|ref|NP_001134549.1| Hydroxyacid oxidase 2 [Salmo salar];>gi|209734194|gb|ACI67966.1| Hydroxyacid oxidase 2 [Salmo salar]	NP_001134549.1;ACI67966.1	9	0.051472	0.114059	B5XAU6_SALSA	HAOX2	HAO2
Hydroxymethylglutaryl-CoA lyase, mitochondrial	1.20664	>gi|209155904|gb|ACI34184.1| Hydroxymethylglutaryl-CoA lyase, mitochondrial precursor [Salmo salar];>gi|223647898|gb|ACN10707.1| Hydroxymethylglutaryl-CoA lyase, mitochondrial precursor [Salmo salar]	ACI34184.1;ACN10707.1	4	0.116926	0.212209	B5X4F3_SALSA	HMGCL	HMGCL
Hydroxypyruvate isomerase (EC 5.3.1.22)	-1.46683	>gi|209736752|gb|ACI69245.1| hydroxypyruvate isomerase [Salmo salar];>gi|213512751|ref|NP_001134497.1| hydroxypyruvate isomerase [Salmo salar];>gi|209733774|gb|ACI67756.1| hydroxypyruvate isomerase [Salmo salar]	ACI69245.1;NP_001134497.1;ACI67756.1	7	0.00054451	0.00466022	B5XEH5_SALSA	HYI	HYI
Hydroxysteroid dehydrogenase-like protein 2	1.17368	>gi|223673175|gb|ACN12769.1| Hydroxysteroid dehydrogenase-like protein 2 [Salmo salar];>gi|223647292|gb|ACN10404.1| Hydroxysteroid dehydrogenase-like protein 2 [Salmo salar]	ACN12769.1;ACN10404.1	5	0.0191835	0.05749	C0H8N5_SALSA	HSDL2	HSDL2
Hypoxanthine phosphoribosyltransferase 1 (Hypoxanthine-guanine phosphoribosyltransferase)	1.09712	>gi|303661355|gb|ADM16037.1| Hypoxanthine-guanine phosphoribosyltransferase [Salmo salar];>gi|221220316|gb|ACM08819.1| Hypoxanthine-guanine phosphoribosyltransferase [Salmo salar];>gi|209737236|gb|ACI69487.1| Hypoxanthine-guanine phosphoribosyltransferase	ADM16037.1;ACM08819.1;ACI69487.1;ACH70616.1	12	0.164624	0.278279	B5DFU2_SALSA	HPRT	HPRT1
Hypoxia up-regulated protein 1 (Fragment)	-1.02988	>gi|224613474|gb|ACN60316.1| Hypoxia up-regulated protein 1 precursor [Salmo salar]	ACN60316.1	4	0.897805	0.939334	C0PUQ0_SALSA	HYOU1	HYOU1
Inorganic pyrophosphatase	1.1585	>gi|209731630|gb|ACI66684.1| Inorganic pyrophosphatase [Salmo salar]	ACI66684.1	13	0.0477021	0.107898	B5X764_SALSA	IPYR	PPA1
Interleukin enhancer-binding factor 2 homolog	-1.04118	>gi|209154610|gb|ACI33537.1| Interleukin enhancer-binding factor 2 homolog [Salmo salar]	ACI33537.1	5	0.590714	0.711253	B5X2K6_SALSA	ILF2	ILF2
Intracellular hyaluronan-binding protein 4	-1.95626	>gi|226443354|ref|NP_001140145.1| Intracellular hyaluronan-binding protein 4 [Salmo salar];>gi|221221952|gb|ACM09637.1| Intracellular hyaluronan-binding protein 4 [Salmo salar];>gi|221222338|gb|ACM09830.1| Intracellular hyaluronan-binding protein 4 [Salmo	NP_001140145.1;ACM09637.1;ACM09830.1;ACM08613.1	2	0.00508166	0.0220437	B9EQ40_SALSA	HABP4	HABP4
Isochorismatase domain-containing protein 1	1.11127	>gi|290463267|sp|B5X0W9.1|ISOC1_SALSA RecName: Full=Isochorismatase domain-containing protein 1;>gi|209148690|gb|ACI32950.1| Isochorismatase domain-containing protein 1 [Salmo salar]	B5X0W9.1;ACI32950.1	5	0.401218	0.533087	ISOC1_SALSA	isoc1	ISOC1
Isocitrate dehydrogenase [NADP] (EC 1.1.1.42)	-1.05968	>gi|213514332|ref|NP_001133197.1| isocitrate dehydrogenase 2-2 (NADP+), mitochondrial [Salmo salar];>gi|213514172|ref|NP_001133196.1| isocitrate dehydrogenase 2-1 (NADP+), mitochondrial [Salmo salar];>gi|223672857|gb|ACN12610.1| Isocitrate dehydrogenase, m	NP_001133197.1;NP_001133196.1;ACN12610.1;ACN10254.1;ACH70947.1;ACH70946.1	7	0.530748	0.651435	B5DGS3_SALSA
Isovaleryl-CoA dehydrogenase, mitochondrial	1.3162	>gi|209154530|gb|ACI33497.1| Isovaleryl-CoA dehydrogenase, mitochondrial precursor [Salmo salar]	ACI33497.1	11	0.000912589	0.00653972	B5X2G6_SALSA	IVD	IVD
Junction plakoglobin	1.00829	>gi|209156020|gb|ACI34242.1| Junction plakoglobin [Salmo salar];>gi|213515326|ref|NP_001133432.1| Junction plakoglobin [Salmo salar];>gi|209153982|gb|ACI33223.1| Junction plakoglobin [Salmo salar]	ACI34242.1;NP_001133432.1;ACI33223.1	12	0.90644	0.943174	B5X4L1_SALSA	PLAK	JUP
Keratin, type II cytoskeletal 8	1.04611	>gi|213515186|ref|NP_001133687.1| Keratin, type II cytoskeletal 8 [Salmo salar];>gi|223649026|gb|ACN11271.1| Keratin, type II cytoskeletal 8 [Salmo salar];>gi|209154938|gb|ACI33701.1| Keratin, type II cytoskeletal 8 [Salmo salar]	NP_001133687.1;ACN11271.1;ACI33701.1	25	0.544336	0.662974	B5X320_SALSA	K2C8	KRT8
Ketohexokinase	-1.0557	>gi|259155395|ref|NP_001158759.1| ketohexokinase [Salmo salar];>gi|223673027|gb|ACN12695.1| Ketohexokinase [Salmo salar];>gi|223647154|gb|ACN10335.1| Ketohexokinase [Salmo salar]	NP_001158759.1;ACN12695.1;ACN10335.1	6	0.764233	0.853993	C0H8G6_SALSA	KHK	KHK
KH domain-containing, RNA-binding, signal transduction-associated protein 1 (Fragment)	-1.31798	>gi|224613414|gb|ACN60286.1| KH domain-containing, RNA-binding, signal transduction-associated protein 1 [Salmo salar]	ACN60286.1	2	0.0104259	0.0355005	C0PUJ5_SALSA	SAM68	SAM68
Kynurenine formamidase (KFA) (KFase) (EC 3.5.1.9) (Arylformamidase) (N-formylkynurenine formamidase) (FKF)	1.54034	>gi|213511606|ref|NP_001134570.1| kynurenine formamidase [Salmo salar];>gi|223634749|sp|B5XB27.1|KFA_SALSA RecName: Full=Kynurenine formamidase; Short=KFA; Short=KFase; AltName: Full=Arylformamidase; AltName: Full=N-formylkynurenine formamidase; Short=FKF;	NP_001134570.1;B5XB27.1;ACI68047.1	4	0.000976135	0.00681859	KFA_SALSA	afmid	AFMID
Kynurenine--oxoglutarate transaminase 3	1.15295	>gi|213513514|ref|NP_001133932.1| Kynurenine--oxoglutarate transaminase 3 [Salmo salar];>gi|209155858|gb|ACI34161.1| Kynurenine--oxoglutarate transaminase 3 [Salmo salar]	NP_001133932.1;ACI34161.1	9	0.208814	0.331174	B5X4D0_SALSA	KAT3	CCBL2
L-lactate dehydrogenase (EC 1.1.1.27)	-1.51603	>gi|213514660|ref|NP_001133969.1| L-lactate dehydrogenase B chain [Salmo salar];>gi|209156006|gb|ACI34235.1| L-lactate dehydrogenase B chain [Salmo salar]	NP_001133969.1;ACI34235.1	2	0.443128	0.571972	B5X4K4_SALSA	LDHB	LDHB
L-lactate dehydrogenase (EC 1.1.1.27)	1.08724	>gi|223648586|gb|ACN11051.1| L-lactate dehydrogenase B chain [Salmo salar]	ACN11051.1	10	0.107712	0.201282	C0HAI2_SALSA	LDHB	LDHB
L-xylulose reductase	-1.01661	>gi|213513471|ref|NP_001134103.1| L-xylulose reductase [Salmo salar];>gi|303664583|gb|ADM16151.1| L-xylulose reductase [Salmo salar];>gi|223672523|gb|ACN12443.1| L-xylulose reductase [Salmo salar];>gi|223648144|gb|ACN10830.1| L-xylulose reductase [Salmo sa	NP_001134103.1;ADM16151.1;ACN12443.1;ACN10830.1;ACN10095.1;ACI66228.1	7	0.920773	0.947708	B5X5V8_SALSA	DCXR	DCXR
Lactoylglutathione lyase (EC 4.4.1.5) (Glyoxalase I)	1.13441	>gi|209730578|gb|ACI66158.1| Lactoylglutathione lyase [Salmo salar];>gi|197631899|gb|ACH70673.1| glyoxalase 1 [Salmo salar]	ACI66158.1;ACH70673.1	6	0.128549	0.226922	B5DFZ9_SALSA	LGUL	GLO1
Lambda-crystallin	-1.01354	>gi|213511254|ref|NP_001133919.1| lambda-crystallin homolog precursor [Salmo salar];>gi|209155816|gb|ACI34140.1| Lambda-crystallin [Salmo salar];>gi|209731500|gb|ACI66619.1| Lambda-crystallin [Salmo salar]	NP_001133919.1;ACI34140.1;ACI66619.1	11	0.892059	0.935847	B5X4A9_SALSA	CRYL1	CRYL1
Legumain	1.03108	>gi|259155252|ref|NP_001158867.1| legumain precursor [Salmo salar];>gi|223647772|gb|ACN10644.1| Legumain precursor [Salmo salar]	NP_001158867.1;ACN10644.1	3	0.831746	0.892835	C0H9C5_SALSA	LGMN	LGMN
Leukocyte cell-derived chemotaxin 2	-3.44055	>gi|209735276|gb|ACI68507.1| Leukocyte cell-derived chemotaxin 2 precursor [Salmo salar]	ACI68507.1	6	0.0159561	0.0495369	B5XCD7_SALSA	LECT2	LECT2
Leukocyte elastase inhibitor	-1.0792	>gi|209154014|gb|ACI33239.1| Leukocyte elastase inhibitor [Salmo salar]	ACI33239.1	5	0.504228	0.62372	B5X1Q8_SALSA	ILEU	SERPINB1
Lipase	-2.29822	>gi|213512647|ref|NP_001133331.1| Lysosomal acid lipase/cholesteryl ester hydrolase precursor [Salmo salar];>gi|209150778|gb|ACI33043.1| Lysosomal acid lipase/cholesteryl ester hydrolase precursor [Salmo salar]	NP_001133331.1;ACI33043.1	7	0.000125958	0.00159403	B5X162_SALSA	LICH	LIPA
Long-chain specific acyl-CoA dehydrogenase, mitochondrial	1.48824	>gi|209148755|gb|ACI32953.1| Long-chain specific acyl-CoA dehydrogenase, mitochondrial precursor [Salmo salar]	ACI32953.1	16	1.67048e-05	0.00036906	B5X0X2_SALSA	ACADL	ACADL
Low molecular weight phosphotyrosine protein phosphatase	-1.23438	>gi|209734868|gb|ACI68303.1| Low molecular weight phosphotyrosine protein phosphatase [Salmo salar];>gi|209733714|gb|ACI67726.1| Low molecular weight phosphotyrosine protein phosphatase [Salmo salar];>gi|209731932|gb|ACI66835.1| Low molecular weight phosph	ACI68303.1;ACI67726.1;ACI66835.1;ACI68618.1	6	0.0209518	0.0614327	B5XA56_SALSA	PPAC	ACP1
Lumican	1.15877	>gi|213514094|ref|NP_001133534.1| lumican precursor [Salmo salar];>gi|209154384|gb|ACI33424.1| Lumican precursor [Salmo salar]	NP_001133534.1;ACI33424.1	9	0.207911	0.330294	B5X293_SALSA	LUM	LUM
Lupus La protein homolog B	-2.08633	>gi|291190329|ref|NP_001167237.1| Lupus La protein homolog B [Salmo salar];>gi|223648816|gb|ACN11166.1| Lupus La protein homolog B [Salmo salar]	NP_001167237.1;ACN11166.1	8	9.04437e-09	1.07402e-06	C0HAU7_SALSA	LAB	LAB
Lysine--tRNA ligase (EC 6.1.1.6) (Lysyl-tRNA synthetase) (Fragment)	1.16902	>gi|224613430|gb|ACN60294.1| Lysyl-tRNA synthetase [Salmo salar]	ACN60294.1	15	0.128748	0.226922	C0PUL2_SALSA	SYK	SYK
Lysozyme C II	3.07942	>gi|221221318|gb|ACM09320.1| Lysozyme C II precursor [Salmo salar];>gi|209733732|gb|ACI67735.1| Lysozyme C II precursor [Salmo salar];>gi|10047367|gb|AAG12207.1| lysozyme [Salmo salar];>gi|9971739|gb|AAG10396.1|AF179305_1 lysozyme [Salmo salar]	ACM09320.1;ACI67735.1;AAG12207.1;AAG10396.1	7	0.0958647	0.186622	B5XA65_SALSA	LYSC2	LYSC2
MACRO domain-containing protein 1	1.14395	>gi|209732472|gb|ACI67105.1| MACRO domain-containing protein 1 [Salmo salar];>gi|213514150|ref|NP_001133595.1| MACRO domain-containing protein 1 [Salmo salar];>gi|209154620|gb|ACI33542.1| MACRO domain-containing protein 1 [Salmo salar]	ACI67105.1;NP_001133595.1;ACI33542.1	4	0.214828	0.338453	B5X8D5_SALSA	MACD1	MACROD1
Macrophage migration inhibitory factor	1.52484	>gi|185135710|ref|NP_001117081.1| macrophage migration inhibitory factor [Salmo salar];>gi|209737576|gb|ACI69657.1| Macrophage migration inhibitory factor [Salmo salar];>gi|209735794|gb|ACI68766.1| Macrophage migration inhibitory factor [Salmo salar];>gi|2	NP_001117081.1;ACI69657.1;ACI68766.1;ACI67252.1;ACH70664.1;ABG54277.1	2	0.000113882	0.00148202	Q0ZBS0_SALSA	MIF	MIF
Malate dehydrogenase (EC 1.1.1.37)	-1.09051	>gi|223672723|gb|ACN12543.1| Malate dehydrogenase, cytoplasmic [Salmo salar];>gi|223646862|gb|ACN10189.1| Malate dehydrogenase, cytoplasmic [Salmo salar]	ACN12543.1;ACN10189.1	3	0.482206	0.606749	C0H820_SALSA	MDHC	MDH1
Malate dehydrogenase (EC 1.1.1.37)	1.10767	>gi|213514494|ref|NP_001133198.1| malate dehydrogenase 2-2, NAD (mitochondrial) [Salmo salar];>gi|209734296|gb|ACI68017.1| Malate dehydrogenase, mitochondrial precursor [Salmo salar];>gi|197632451|gb|ACH70949.1| malate dehydrogenase 2-2, NAD (mitochondrial	NP_001133198.1;ACI68017.1;ACH70949.1	2	0.169764	0.283619	B5DGS5_SALSA	MDHM	MDH2
Malic enzyme	-1.35609	>gi|223647696|gb|ACN10606.1| NADP-dependent malic enzyme, mitochondrial precursor [Salmo salar]	ACN10606.1	4	0.02568	0.0697027	C0H987_SALSA	MAON	ME3
Membrane-associated progesterone receptor component 1	1.03349	>gi|226443220|ref|NP_001139831.1| Membrane-associated progesterone receptor component 1 [Salmo salar];>gi|221219136|gb|ACM08229.1| Membrane-associated progesterone receptor component 1 [Salmo salar]	NP_001139831.1;ACM08229.1	8	0.673401	0.780273	B9EL32_SALSA	PGRC1	PGRMC1
Metalloreductase STEAP4	1.03766	>gi|291190416|ref|NP_001167369.1| Metalloreductase STEAP4 [Salmo salar];>gi|223649458|gb|ACN11487.1| Metalloreductase STEAP4 [Salmo salar]	NP_001167369.1;ACN11487.1	2	0.870825	0.922278	C0HBR8_SALSA	STEA4	STEAP4
Metallothionein B (MT-B)	2.33267	>gi|1709150|sp|P52720.1|MTB_SALSA RecName: Full=Metallothionein B; Short=MT-B;>gi|185132566|ref|NP_001117141.1| metallothionein B [Salmo salar];>gi|1289310|emb|CAA65930.1| metallothionein B [Salmo salar];>gi|469735848|gb|AGH70672.1| metallothionein B [Salm	P52720.1;NP_001117141.1;CAA65930.1;AGH70672.1;AGH70671.1;AGH70670.1;ACN12244.1;ACN09897.1;ACI67602.1;ACI66481.1;ABA42827.1	2	0.0004568	0.00409397	MTB_SALSA	mtb	mtb
Methionine-R-sulfoxide reductase B2, mitochondrial	1.61548	>gi|209735092|gb|ACI68415.1| Methionine-R-sulfoxide reductase B2, mitochondrial precursor [Salmo salar]	ACI68415.1	6	0.000171896	0.00185552	B5XC45_SALSA	MSRB2	MSRB2
Methylcrotonoyl-CoA carboxylase beta chain, mitochondrial	1.45927	>gi|223648722|gb|ACN11119.1| Methylcrotonoyl-CoA carboxylase beta chain, mitochondrial precursor [Salmo salar]	ACN11119.1	14	2.26496e-05	0.000464109	C0HAQ0_SALSA	MCCC2	MCCC2
Methylcrotonoyl-CoA carboxylase subunit alpha, mitochondrial	1.34501	>gi|209155606|gb|ACI34035.1| Methylcrotonoyl-CoA carboxylase subunit alpha, mitochondrial precursor [Salmo salar]	ACI34035.1	12	0.000825741	0.00603426	B5X404_SALSA	MCCA	MCCC1
Methylmalonate-semialdehyde dehydrogenase	-1.32539	>gi|209155940|gb|ACI34202.1| Methylmalonate-semialdehyde dehydrogenase [Salmo salar];>gi|224587804|gb|ACN58716.1| Methylmalonate-semialdehyde dehydrogenase [Salmo salar]	ACI34202.1;ACN58716.1	13	0.0071565	0.0271947	B5X4H1_SALSA	MMSA	ALDH6A1
Methylmalonate-semialdehyde dehydrogenase	1.10216	>gi|218505653|ref|NP_001136188.1| Methylmalonate-semialdehyde dehydrogenase [Salmo salar];>gi|209155966|gb|ACI34215.1| Methylmalonate-semialdehyde dehydrogenase [Salmo salar]	NP_001136188.1;ACI34215.1	14	0.345693	0.484243	B5X4I4_SALSA	MMSA	ALDH6A1
Methyltransferase Mb3374	1.55346	>gi|209738256|gb|ACI69997.1| methyltransferase Mb3374 [Salmo salar];>gi|209737960|gb|ACI69849.1| methyltransferase Mb3374 [Salmo salar];>gi|209738526|gb|ACI70132.1| methyltransferase Mb3374 [Salmo salar]	ACI69997.1;ACI69849.1;ACI70132.1	10	8.93014e-05	0.00125114	B5XGM7_SALSA	Y3374	Y3374
MICOS complex subunit	1.2569	>gi|223648934|gb|ACN11225.1| Coiled-coil-helix-coiled-coil-helix domain-containing protein 3, mitochondrial precursor [Salmo salar];>gi|221220998|gb|ACM09160.1| Coiled-coil-helix-coiled-coil-helix domain-containing protein 3, mitochondrial precursor [Salmo	ACN11225.1;ACM09160.1	5	0.0220164	0.0635732	C0HB06_SALSA	CHCH3	CHCHD3
MICOS complex subunit MIC13	1.11282	>gi|303658639|gb|ADM15929.1| QIL1 [Salmo salar];>gi|303658453|gb|ADM15921.1| QIL1 [Salmo salar];>gi|221222102|gb|ACM09712.1| QIL1 [Salmo salar];>gi|221220408|gb|ACM08865.1| QIL1 [Salmo salar];>gi|209736840|gb|ACI69289.1| QIL1 [Salmo salar];>gi|209734910|gb	ADM15929.1;ADM15921.1;ACM09712.1;ACM08865.1;ACI69289.1;ACI68324.1	2	0.186744	0.30326	B5XBV4_SALSA	QIL1	QIL1
MICOS complex subunit MIC60 (Mitofilin)	1.30769	>gi|209153972|gb|ACI33218.1| Mitochondrial inner membrane protein [Salmo salar]	ACI33218.1	12	0.00398771	0.0187169	B5X1N7_SALSA	IMMT	IMMT
Microsomal glutathione S-transferase 3	-1.19785	>gi|303661347|gb|ADM16033.1| Microsomal glutathione S-transferase 3 [Salmo salar];>gi|209736514|gb|ACI69126.1| Microsomal glutathione S-transferase 3 [Salmo salar];>gi|209733286|gb|ACI67512.1| Microsomal glutathione S-transferase 3 [Salmo salar];>gi|209735	ADM16033.1;ACI69126.1;ACI67512.1;ACI68823.1	2	0.281362	0.41441	B5X9J2_SALSA	MGST3	MGST3
Microsomal glutathione S-transferase 3	1.70686	>gi|209736722|gb|ACI69230.1| Microsomal glutathione S-transferase 3 [Salmo salar];>gi|209734780|gb|ACI68259.1| Microsomal glutathione S-transferase 3 [Salmo salar];>gi|209732516|gb|ACI67127.1| Microsomal glutathione S-transferase 3 [Salmo salar]	ACI69230.1;ACI68259.1;ACI67127.1	3	0.0150415	0.0471567	B5XEG0_SALSA	MGST3	MGST3
Mitochondrial 2-oxoglutarate/malate carrier protein	1.24403	>gi|209738230|gb|ACI69984.1| Mitochondrial 2-oxoglutarate/malate carrier protein [Salmo salar];>gi|209731776|gb|ACI66757.1| Mitochondrial 2-oxoglutarate/malate carrier protein [Salmo salar]	ACI69984.1;ACI66757.1	4	0.067763	0.141536	B5XGL4_SALSA	M2OM	SLC25A11
Mitochondrial carnitine/acylcarnitine carrier protein	1.31839	>gi|209153920|gb|ACI33192.1| Mitochondrial carnitine/acylcarnitine carrier protein [Salmo salar]	ACI33192.1	6	0.0226105	0.0639402	B5X1L1_SALSA	MCAT	SLC25A20
Mitochondrial carrier homolog 2	1.94744	>gi|221221636|gb|ACM09479.1| Mitochondrial carrier homolog 2 [Salmo salar];>gi|224613210|gb|ACN60184.1| Mitochondrial carrier homolog 2 [Salmo salar];>gi|209731536|gb|ACI66637.1| Mitochondrial carrier homolog 2 [Salmo salar];>gi|209154990|gb|ACI33727.1| Mi	ACM09479.1;ACN60184.1;ACI66637.1;ACI33727.1	7	1.63031e-05	0.00036876	B9EPN2_SALSA	MTCH2	MTCH2
Mitochondrial import inner membrane translocase subunit Tim13	1.31296	>gi|223672743|gb|ACN12553.1| Mitochondrial import inner membrane translocase subunit Tim13 [Salmo salar];>gi|223646882|gb|ACN10199.1| Mitochondrial import inner membrane translocase subunit Tim13 [Salmo salar];>gi|209737846|gb|ACI69792.1| Mitochondrial imp	ACN12553.1;ACN10199.1;ACI69792.1;ACI68968.1;ACI67664.1;ACI67280.1;ACI67102.1;ACI67955.1	4	0.00963875	0.0332975	B5X9Z4_SALSA	TIM13	TIMM13
Mitochondrial import inner membrane translocase subunit Tim8 A	1.12525	>gi|223672989|gb|ACN12676.1| Mitochondrial import inner membrane translocase subunit Tim8 A [Salmo salar];>gi|223647116|gb|ACN10316.1| Mitochondrial import inner membrane translocase subunit Tim8 A [Salmo salar];>gi|209736660|gb|ACI69199.1| Mitochondrial i	ACN12676.1;ACN10316.1;ACI69199.1;ACI68897.1;ACI67040.1;ACI66126.1;ACI66259.1	2	0.6423	0.755179	B5X5K6_SALSA	TIM8A	TIM8A
Mitochondrial import receptor subunit TOM22 homolog	-1.40872	>gi|221220024|gb|ACM08673.1| Mitochondrial import receptor subunit TOM22 homolog [Salmo salar]	ACM08673.1	2	0.0237802	0.0658634	B9EMC6_SALSA	TOM22	TOMM22
Moesin	1.11657	>gi|291190624|ref|NP_001167294.1| Moesin [Salmo salar];>gi|223649090|gb|ACN11303.1| Moesin [Salmo salar]	NP_001167294.1;ACN11303.1	7	0.327043	0.464411	C0HB84_SALSA	MOES	MSN
MOSC domain-containing protein 1, mitochondrial	-1.1893	>gi|303661768|gb|ADM16049.1| MOSC domain-containing protein 1, mitochondrial precursor [Salmo salar];>gi|223672999|gb|ACN12681.1| MOSC domain-containing protein 1, mitochondrial precursor [Salmo salar];>gi|223647126|gb|ACN10321.1| MOSC domain-containing pr	ADM16049.1;ACN12681.1;ACN10321.1;ACI68118.1	9	0.184074	0.301501	B5XB98_SALSA	MOSC1	MOSC1
Multiple coagulation factor deficiency protein 2 homolog	1.12206	>gi|213512706|ref|NP_001134099.1| multiple coagulation factor deficiency 2 precursor [Salmo salar];>gi|209730710|gb|ACI66224.1| Multiple coagulation factor deficiency protein 2 homolog precursor [Salmo salar]	NP_001134099.1;ACI66224.1	2	0.43037	0.561609	B5X5V4_SALSA	MCFD2	MCFD2
Myelin expression factor 2	-1.15777	>gi|291190830|ref|NP_001167315.1| myelin expression factor 2 [Salmo salar];>gi|223649170|gb|ACN11343.1| Myelin expression factor 2 [Salmo salar]	NP_001167315.1;ACN11343.1	12	0.0335607	0.0836816	C0HBC4_SALSA	MYEF2	MYEF2
Myosin-9 (Fragment)	-1.17466	>gi|224613264|gb|ACN60211.1| Myosin-9 [Salmo salar]	ACN60211.1	18	0.136905	0.238642	C0PU50_SALSA	MYH9	MYH9
Myotrophin	-1.38489	>gi|259155234|ref|NP_001158858.1| myotrophin [Salmo salar];>gi|223647730|gb|ACN10623.1| Myotrophin [Salmo salar]	NP_001158858.1;ACN10623.1	6	0.00884384	0.0312604	C0H9A4_SALSA	MTPN	MTPN
Myristoylated alanine-rich C-kinase substrate	-1.41551	>gi|223648552|gb|ACN11034.1| Myristoylated alanine-rich C-kinase substrate [Salmo salar]	ACN11034.1	2	0.0827703	0.164846	C0HAG5_SALSA	MARCS	MARCKS
N-acylneuraminate cytidylyltransferase	1.34599	>gi|213514190|ref|NP_001133396.1| N-acylneuraminate cytidylyltransferase [Salmo salar];>gi|209153367|gb|ACI33157.1| N-acylneuraminate cytidylyltransferase [Salmo salar]	NP_001133396.1;ACI33157.1	6	0.00962025	0.0332975	B5X1H6_SALSA	NEUA	CMAS
Na,K-ATPase alpha subunit isoform 1c/i (Na,K-ATPase alpha subunit isoform 1c/ii) (Fragment)	1.87679	>gi|56553793|gb|AAV97941.1| Na,K-ATPase alpha subunit isoform 1c/ii [Salmo salar];>gi|56553791|gb|AAV97940.1| Na,K-ATPase alpha subunit isoform 1c/i [Salmo salar]	AAV97941.1;AAV97940.1	4	9.68115e-05	0.00133291	Q5IR98_SALSA	ATP1A1C/ii	ATP1A1C/ii
NADH dehydrogenase 1 alpha subcomplex subunit 10, mitochondrial	-1.11972	>gi|303657723|gb|ADM15891.1| NADH dehydrogenase 1 alpha subcomplex subunit 10, mitochondrial precursor [Salmo salar];>gi|209735808|gb|ACI68773.1| NADH dehydrogenase 1 alpha subcomplex subunit 10, mitochondrial precursor [Salmo salar];>gi|209735388|gb|ACI68	ADM15891.1;ACI68773.1;ACI68563.1	7	0.186303	0.303257	B5XCJ3_SALSA	NDUAA	NDUFA10
NADH dehydrogenase 1 alpha subcomplex subunit 4	-1.17287	>gi|226443206|ref|NP_001140084.1| NADH dehydrogenase 1 alpha subcomplex subunit 4 [Salmo salar];>gi|223672715|gb|ACN12539.1| NADH dehydrogenase 1 alpha subcomplex subunit 4 [Salmo salar];>gi|223672293|gb|ACN12328.1| NADH dehydrogenase 1 alpha subcomplex su	NP_001140084.1;ACN12539.1;ACN12328.1;ACN10185.1;ACN09981.1;ACM09590.1;ACM08925.1;ACM08519.1	3	0.290715	0.421648	B9ELX2_SALSA	NDUA4	NDUFA4
NADH dehydrogenase 1 beta subcomplex subunit 10	-1.12929	>gi|213511360|ref|NP_001135029.1| NADH dehydrogenase 1 beta subcomplex subunit 10 [Salmo salar];>gi|303657903|gb|ADM15898.1| NADH dehydrogenase 1 beta subcomplex subunit 10 [Salmo salar];>gi|209738152|gb|ACI69945.1| NADH dehydrogenase 1 beta subcomplex sub	NP_001135029.1;ADM15898.1;ACI69945.1;ACI68039.1;ADM16059.1;ACI66068.1;ACI68765.1;ACI69414.1	6	0.184854	0.302258	B5XGH5_SALSA	NDUBA	NDUFB10
NADH dehydrogenase 1 beta subcomplex subunit 4	-1.05496	>gi|221222100|gb|ACM09711.1| NADH dehydrogenase 1 beta subcomplex subunit 4 [Salmo salar];>gi|221220936|gb|ACM09129.1| NADH dehydrogenase 1 beta subcomplex subunit 4 [Salmo salar];>gi|213513169|ref|NP_001134640.1| NADH dehydrogenase 1 beta subcomplex subun	ACM09711.1;ACM09129.1;NP_001134640.1;ADM16162.1;ACI69430.1;ACI68307.1	3	0.771352	0.85481	B9ENN2_SALSA	NDUB4	NDUFB4
NADH dehydrogenase flavoprotein 1, mitochondrial	-1.067	>gi|223673187|gb|ACN12775.1| NADH dehydrogenase flavoprotein 1, mitochondrial precursor [Salmo salar];>gi|223647304|gb|ACN10410.1| NADH dehydrogenase flavoprotein 1, mitochondrial precursor [Salmo salar];>gi|209154510|gb|ACI33487.1| NADH dehydrogenase flav	ACN12775.1;ACN10410.1;ACI33487.1	10	0.447696	0.574745	B5X2F6_SALSA	NDUV1	NDUFV1
NADH dehydrogenase flavoprotein 2, mitochondrial	-1.04359	>gi|209732318|gb|ACI67028.1| NADH dehydrogenase flavoprotein 2, mitochondrial precursor [Salmo salar]	ACI67028.1	3	0.673499	0.780273	B5X858_SALSA	NDUV2	NDUFV2
NADH dehydrogenase iron-sulfur protein 3, mitochondrial	-1.02305	>gi|209738000|gb|ACI69869.1| NADH dehydrogenase iron-sulfur protein 3, mitochondrial precursor [Salmo salar]	ACI69869.1	2	0.780131	0.857457	B5XG99_SALSA	NDUS3	NDUFS3
NADH dehydrogenase iron-sulfur protein 8, mitochondrial	1.09451	>gi|209737012|gb|ACI69375.1| NADH dehydrogenase iron-sulfur protein 8, mitochondrial precursor [Salmo salar];>gi|209735168|gb|ACI68453.1| NADH dehydrogenase iron-sulfur protein 8, mitochondrial precursor [Salmo salar];>gi|209731956|gb|ACI66847.1| NADH dehy	ACI69375.1;ACI68453.1;ACI66847.1	2	0.473542	0.59982	B5XEV5_SALSA	NDUS8	NDUFS8
NADH-cytochrome b5 reductase (EC 1.6.2.2)	1.43555	>gi|221219100|gb|ACM08211.1| NADH-cytochrome b5 reductase 2 [Salmo salar]	ACM08211.1	12	0.00117039	0.00788562	B9EL14_SALSA	NB5R2	CYB5R2
NADH-ubiquinone oxidoreductase 75 kDa subunit, mitochondrial	-1.08237	>gi|209155396|gb|ACI33930.1| NADH-ubiquinone oxidoreductase 75 kDa subunit, mitochondrial precursor [Salmo salar]	ACI33930.1	6	0.42372	0.555219	B5X3P9_SALSA	NDUS1	NDUFS1
NADH-ubiquinone oxidoreductase Fe-S protein 7 (Fragment)	-1.16971	>gi|198285499|gb|ACH85288.1| NADH-ubiquinone oxidoreductase Fe-S protein 7 [Salmo salar];>gi|303660793|gb|ADM16006.1| NADH dehydrogenase iron-sulfur protein 7, mitochondrial precursor [Salmo salar];>gi|223672011|gb|ACN12187.1| NADH dehydrogenase iron-sulfu	ACH85288.1;ADM16006.1;ACN12187.1;ACN09840.1;ACI66546.1;ACI66177.1	2	0.10977	0.202978	B5RI47_SALSA
Nascent polypeptide-associated complex subunit alpha	-1.49541	>gi|469832430|gb|AGH92567.1| nascent polypeptide-associated complex subunit alpha [Salmo salar];>gi|223672973|gb|ACN12668.1| Nascent polypeptide-associated complex subunit alpha [Salmo salar];>gi|223672153|gb|ACN12258.1| Nascent polypeptide-associated comp	AGH92567.1;ACN12668.1;ACN12258.1;ACN10308.1;ACN09911.1;ACI69288.1;ACI69238.1;ACI68299.1;ACI67733.1;ACI66230.1;ACI66189.1;ACI66022.1;ACH85307.1;ACI66216.1;ACI68845.1;ACI68638.1;ACI66250.1;ACI68919.1;ACI69820.1;ACI69346.1;ACI67588.1;ACN11122.1;ACI66074.1	3	6.84293e-06	0.000206907	M4UZX2_SALSA	naca	NACA
NDRG1	-2.24279	>gi|209154382|gb|ACI33423.1| NDRG1 [Salmo salar]	ACI33423.1	3	0.00127276	0.00839667	B5X292_SALSA	NDRG1	NDRG1
NDRG1	1.02412	>gi|209155776|gb|ACI34120.1| NDRG1 [Salmo salar]	ACI34120.1	7	0.759651	0.853036	B5X489_SALSA	NDRG1	NDRG1
NHP2-like protein 1	-1.07864	>gi|209733540|gb|ACI67639.1| NHP2-like protein 1 [Salmo salar]	ACI67639.1	2	0.443818	0.572086	B5X9W9_SALSA	NH2L1	NHP2L1
NipSnap homolog 3A	1.18577	>gi|213512760|ref|NP_001134867.1| NipSnap homolog 3A [Salmo salar];>gi|209736694|gb|ACI69216.1| NipSnap homolog 3A [Salmo salar]	NP_001134867.1;ACI69216.1	6	0.0677881	0.141536	B5XEE6_SALSA	NPS3A	NIPSNAP3A
Nitrilase homolog 2	-1.05049	>gi|213513542|ref|NP_001135127.1| omega-amidase NIT2 [Salmo salar];>gi|209731714|gb|ACI66726.1| Nitrilase homolog 2 [Salmo salar]	NP_001135127.1;ACI66726.1	11	0.731574	0.830341	B5X7A6_SALSA	NIT2	NIT2
Nuclear receptor coactivator 5	1.02694	>gi|213515420|ref|NP_001133374.1| nuclear receptor coactivator 5 [Salmo salar];>gi|209152341|gb|ACI33108.1| Nuclear receptor coactivator 5 [Salmo salar];>gi|209154240|gb|ACI33352.1| Nuclear receptor coactivator 5 [Salmo salar]	NP_001133374.1;ACI33108.1;ACI33352.1	6	0.734105	0.83222	B5X1C7_SALSA	NCOA5	NCOA5
Nuclear transport factor 2	1.02392	>gi|223672693|gb|ACN12528.1| Nuclear transport factor 2 [Salmo salar];>gi|223646834|gb|ACN10175.1| Nuclear transport factor 2 [Salmo salar];>gi|209738352|gb|ACI70045.1| Nuclear transport factor 2 [Salmo salar];>gi|209736170|gb|ACI68954.1| Nuclear transport	ACN12528.1;ACN10175.1;ACI70045.1;ACI68954.1;ACI66665.1;ACI66047.1;ACI68533.1	5	0.828579	0.89246	B5XDN4_SALSA	NTF2	NUTF2
Nucleolar protein 5	-1.37868	>gi|213511838|ref|NP_001133496.1| Nucleolar protein 5 [Salmo salar];>gi|209154234|gb|ACI33349.1| Nucleolar protein 5 [Salmo salar]	NP_001133496.1;ACI33349.1	4	0.00217425	0.0120792	B5X218_SALSA	NOL5	NOL5
Nucleolar protein 5A	-1.25298	>gi|213515570|ref|NP_001134028.1| Nucleolar protein 5A [Salmo salar];>gi|223648466|gb|ACN10991.1| Nucleolar protein 5A [Salmo salar];>gi|209156212|gb|ACI34338.1| Nucleolar protein 5A [Salmo salar]	NP_001134028.1;ACN10991.1;ACI34338.1	9	0.00479377	0.0210837	B5X4V7_SALSA	NOL5A	NOL5A
Nucleolysin TIAR	-1.07089	>gi|213514260|ref|NP_001133879.1| Nucleolysin TIAR [Salmo salar];>gi|209155676|gb|ACI34070.1| Nucleolysin TIAR [Salmo salar]	NP_001133879.1;ACI34070.1	2	0.350676	0.488478	B5X439_SALSA	TIAR	TIAR
Nucleophosmin (Fragment)	-1.56431	>gi|224613188|gb|ACN60173.1| Nucleophosmin [Salmo salar]	ACN60173.1	5	0.000196891	0.00205546	C0PTY0_SALSA	NPM	NPM1
Nucleoside diphosphate kinase (EC 2.7.4.6)	-1.12927	>gi|213511196|ref|NP_001134716.1| Nucleoside diphosphate kinase A [Salmo salar];>gi|469832352|gb|AGH92528.1| nucleoside diphosphate kinase A [Salmo salar];>gi|303660927|gb|ADM16016.1| Nucleoside diphosphate kinase A [Salmo salar];>gi|223673015|gb|ACN12689.	NP_001134716.1;AGH92528.1;ADM16016.1;ACN12689.1;ACN10329.1;ACI68568.1	8	0.192063	0.309308	B5XCJ8_SALSA	NDKA	NDKA
Nucleoside diphosphate kinase (EC 2.7.4.6)	1.13893	>gi|213510934|ref|NP_001133149.1| non-metastatic cells 1 protein [Salmo salar];>gi|197632153|gb|ACH70800.1| non-metastatic cells 1 protein [Salmo salar]	NP_001133149.1;ACH70800.1	6	0.259285	0.388519	B5DGC6_SALSA	nme1	nme1
Nucleoside diphosphate kinase (EC 2.7.4.6)	1.42662	>gi|185132749|ref|NP_001116998.1| nucleoside diphosphate kinase [Salmo salar];>gi|469832574|gb|AGH92639.1| nucleoside diphosphate kinase A [Salmo salar];>gi|303659625|gb|ADM15964.1| Nucleoside diphosphate kinase A [Salmo salar];>gi|223672649|gb|ACN12506.1|	NP_001116998.1;AGH92639.1;ADM15964.1;ACN12506.1;ACN10154.1;ACI69110.1;ACI67980.1;AAC03020.1	3	0.00750887	0.0281953	O57560_SALSA
Nucleosome assembly protein 1, like 1	-1.2505	>gi|197632471|gb|ACH70959.1| nucleosome assembly protein 1, like 1 [Salmo salar];>gi|213515296|ref|NP_001133566.1| Nucleosome assembly protein 1-like 1 [Salmo salar];>gi|209154518|gb|ACI33491.1| Nucleosome assembly protein 1-like 1 [Salmo salar];>gi|221221	ACH70959.1;NP_001133566.1;ACI33491.1;ACM09555.1;ACM08320.1;ACH70960.1;ACN12625.1;ACN10269.1;ACM08332.1	4	0.0422747	0.0987703	B5DGT5_SALSA
Obg-like ATPase 1	-1.36568	>gi|259155172|ref|NP_001158828.1| obg-like ATPase 1 [Salmo salar];>gi|223647610|gb|ACN10563.1| Obg-like ATPase 1 [Salmo salar]	NP_001158828.1;ACN10563.1	7	0.0101737	0.0347663	C0H944_SALSA	OLA1	OLA1
Ornithine aminotransferase, mitochondrial	1.47592	>gi|209154054|gb|ACI33259.1| Ornithine aminotransferase, mitochondrial precursor [Salmo salar]	ACI33259.1	14	0.00125052	0.00830763	B5X1S8_SALSA	OAT	OAT
Palmitoyl-protein thioesterase 1	-1.02947	>gi|209734210|gb|ACI67974.1| Palmitoyl-protein thioesterase 1 precursor [Salmo salar]	ACI67974.1	2	0.817352	0.886098	B5XAV4_SALSA	PPT1	PPT1
Peptidyl-prolyl cis-trans isomerase	-1.42203	>gi|213511498|ref|NP_001134746.1| peptidyl-prolyl cis-trans isomerase FKBP3 [Salmo salar];>gi|209735624|gb|ACI68681.1| FK506-binding protein 3 [Salmo salar]	NP_001134746.1;ACI68681.1	6	0.000233693	0.00232212	B5XCW1_SALSA	FKBP3	FKBP3
Peptidyl-prolyl cis-trans isomerase	1.01737	>gi|209738404|gb|ACI70071.1| FK506-binding protein 2 precursor [Salmo salar];>gi|209732556|gb|ACI67147.1| FK506-binding protein 2 precursor [Salmo salar];>gi|209730886|gb|ACI66312.1| FK506-binding protein 2 precursor [Salmo salar];>gi|197632331|gb|ACH70889	ACI70071.1;ACI67147.1;ACI66312.1;ACH70889.1;ACI68911.1;ACI67860.1	6	0.836883	0.89499	B5DGL5_SALSA	FKBP2	FKBP2
Peptidyl-prolyl cis-trans isomerase	1.0637	>gi|304434637|ref|NP_001135037.2| FK506-binding protein 1B [Salmo salar];>gi|223672489|gb|ACN12426.1| FK506-binding protein 1A [Salmo salar];>gi|223646642|gb|ACN10079.1| FK506-binding protein 1A [Salmo salar];>gi|221220656|gb|ACM08989.1| FK506-binding prot	NP_001135037.2;ACN12426.1;ACN10079.1;ACM08989.1;ACM08399.1;ACI69968.2;ACM09264.1;ACM08491.1;ADM16189.1	6	0.289611	0.421441	C0H7R0_SALSA	FKB1A	FKBP1A
Peptidyl-prolyl cis-trans isomerase	1.08754	>gi|213512345|ref|NP_001133896.1| peptidyl-prolyl cis-trans isomerase FKBP4 [Salmo salar];>gi|209155736|gb|ACI34100.1| FK506-binding protein 4 [Salmo salar]	NP_001133896.1;ACI34100.1	4	0.22991	0.355723	B5X469_SALSA	FKBP4	FKBP4
Peptidyl-prolyl cis-trans isomerase	1.65098	>gi|303663722|gb|ADM16116.1| FK506-binding protein 11 precursor [Salmo salar];>gi|209738370|gb|ACI70054.1| FK506-binding protein 11 precursor [Salmo salar];>gi|209736968|gb|ACI69353.1| FK506-binding protein 11 precursor [Salmo salar];>gi|209734762|gb|ACI68	ADM16116.1;ACI70054.1;ACI69353.1;ACI68250.1	4	0.000139369	0.00167596	B5XET3_SALSA	FKB11	FKBP11
Peptidyl-prolyl cis-trans isomerase (PPIase) (EC 5.2.1.8)	-1.13315	>gi|221219836|gb|ACM08579.1| Peptidyl-prolyl cis-trans isomerase, mitochondrial precursor [Salmo salar];>gi|221219552|gb|ACM08437.1| Peptidyl-prolyl cis-trans isomerase, mitochondrial precursor [Salmo salar];>gi|221219224|gb|ACM08273.1| Peptidyl-prolyl cis	ACM08579.1;ACM08437.1;ACM08273.1	3	0.279066	0.413592	B9EL76_SALSA	PPIF	PPIF
Peptidyl-prolyl cis-trans isomerase (PPIase) (EC 5.2.1.8)	1.02905	>gi|213514672|ref|NP_001135161.1| 2-peptidylprolyl isomerase A [Salmo salar];>gi|469832350|gb|AGH92527.1| 2-peptidylprolyl isomerase A [Salmo salar];>gi|223672903|gb|ACN12633.1| Peptidyl-prolyl cis-trans isomerase A [Salmo salar];>gi|197632089|gb|ACH70768.	NP_001135161.1;AGH92527.1;ACN12633.1;ACH70768.1	4	0.771155	0.85481	B5DG94_SALSA	PPIA	PPIA
Peptidyl-prolyl cis-trans isomerase (PPIase) (EC 5.2.1.8)	1.06732	>gi|226443194|ref|NP_001140078.1| 2-peptidylprolyl isomerase A [Salmo salar];>gi|221221740|gb|ACM09531.1| Peptidyl-prolyl cis-trans isomerase A [Salmo salar]	NP_001140078.1;ACM09531.1	5	0.496593	0.619925	B9EPT4_SALSA	PPIA	PPIA
Peptidyl-prolyl cis-trans isomerase (PPIase) (EC 5.2.1.8)	1.3752	>gi|469832328|gb|AGH92516.1| peptidylprolyl isomerase B [Salmo salar];>gi|209737990|gb|ACI69864.1| Peptidyl-prolyl cis-trans isomerase B precursor [Salmo salar];>gi|209734124|gb|ACI67931.1| Peptidyl-prolyl cis-trans isomerase B precursor [Salmo salar];>gi|	AGH92516.1;ACI69864.1;ACI67931.1;ACI68543.1;NP_001134342.1;ACI67125.1;ACI69995.1	12	0.008591	0.0305672	B5XAR1_SALSA	PPIB	PPIB
Peroxiredoxin	1.15115	>gi|209732552|gb|ACI67145.1| Peroxiredoxin [Salmo salar];>gi|209735628|gb|ACI68683.1| Peroxiredoxin [Salmo salar];>gi|213511014|ref|NP_001134858.1| Peroxiredoxin [Salmo salar];>gi|209736614|gb|ACI69176.1| Peroxiredoxin [Salmo salar];>gi|209734064|gb|ACI679	ACI67145.1;ACI68683.1;NP_001134858.1;ACI69176.1;ACI67901.1	8	0.239858	0.365012	B5X8H5_SALSA	TDX	TDX
Peroxiredoxin-1	-1.29868	>gi|213512853|ref|NP_001134295.1| peroxiredoxin-1 [Salmo salar];>gi|209732156|gb|ACI66947.1| Peroxiredoxin-1 [Salmo salar]	NP_001134295.1;ACI66947.1	3	0.00429129	0.0196943	B5X7X7_SALSA	PRDX1	PRDX1
Peroxiredoxin-4	1.38037	>gi|209737574|gb|ACI69656.1| Peroxiredoxin-4 [Salmo salar]	ACI69656.1	4	0.0342307	0.0846854	B5XFN6_SALSA	PRDX4	PRDX4
Peroxiredoxin-4	1.4021	>gi|209733330|gb|ACI67534.1| Peroxiredoxin-4 [Salmo salar]	ACI67534.1	6	0.00145123	0.00901089	B5X9L4_SALSA	PRDX4	PRDX4
Peroxiredoxin-5, mitochondrial	-1.10732	>gi|209730614|gb|ACI66176.1| Peroxiredoxin-5, mitochondrial precursor [Salmo salar];>gi|469832404|gb|AGH92554.1| peroxiredoxin-5 mitochondrial precursor [Salmo salar]	ACI66176.1;AGH92554.1	7	0.108057	0.201282	B5X5Q6_SALSA	PRDX5	PRDX5
Peroxiredoxin-6	-1.42939	>gi|209734850|gb|ACI68294.1| Peroxiredoxin-6 [Salmo salar];>gi|209732278|gb|ACI67008.1| Peroxiredoxin-6 [Salmo salar]	ACI68294.1;ACI67008.1	3	0.00614051	0.0249294	B5X838_SALSA	PRDX6	PRDX6
Peroxiredoxin-6	1.11398	>gi|209733404|gb|ACI67571.1| Peroxiredoxin-6 [Salmo salar]	ACI67571.1	13	0.21671	0.340853	B5X9Q1_SALSA	PRDX6	PRDX6
Peroxisomal 2,4-dienoyl-CoA reductase	-1.7571	>gi|223673207|gb|ACN12785.1| Peroxisomal 2,4-dienoyl-CoA reductase [Salmo salar];>gi|223647322|gb|ACN10419.1| Peroxisomal 2,4-dienoyl-CoA reductase [Salmo salar]	ACN12785.1;ACN10419.1	5	0.00199067	0.0114614	C0H8Q0_SALSA	DECR2	DECR2
Peroxisomal 3,2-trans-enoyl-CoA isomerase	-1.76397	>gi|213515146|ref|NP_001135215.1| Peroxisomal 3,2-trans-enoyl-CoA isomerase [Salmo salar];>gi|209154296|gb|ACI33380.1| Peroxisomal 3,2-trans-enoyl-CoA isomerase [Salmo salar]	NP_001135215.1;ACI33380.1	5	0.00293926	0.0151958	B5X249_SALSA	PECI	PECI
Peroxisomal 3,2-trans-enoyl-CoA isomerase	-1.09803	>gi|223649154|gb|ACN11335.1| Peroxisomal 3,2-trans-enoyl-CoA isomerase [Salmo salar]	ACN11335.1	5	0.224852	0.348465	C0HBB6_SALSA	PECI	PECI
Peroxisomal bifunctional enzyme	-1.76602	>gi|213511462|ref|NP_001133776.1| Peroxisomal bifunctional enzyme [Salmo salar];>gi|209155296|gb|ACI33880.1| Peroxisomal bifunctional enzyme [Salmo salar]	NP_001133776.1;ACI33880.1	24	1.99176e-07	1.33036e-05	B5X3J9_SALSA	ECHP	EHHADH
Peroxisomal trans-2-enoyl-CoA reductase	-2.16009	>gi|213512678|ref|NP_001134524.1| peroxisomal trans-2-enoyl-CoA reductase [Salmo salar];>gi|209734018|gb|ACI67878.1| Peroxisomal trans-2-enoyl-CoA reductase [Salmo salar]	NP_001134524.1;ACI67878.1	7	3.46534e-09	5.72787e-07	B5XAK8_SALSA	PECR	PECR
Phenazine biosynthesis-like domain-containing protein 2	2.32843	>gi|223672795|gb|ACN12579.1| Phenazine biosynthesis-like domain-containing protein 2 [Salmo salar];>gi|223646932|gb|ACN10224.1| Phenazine biosynthesis-like domain-containing protein 2 [Salmo salar];>gi|221220314|gb|ACM08818.1| Phenazine biosynthesis-like d	ACN12579.1;ACN10224.1;ACM08818.1;NP_001134359.1;ACI67207.1	11	5.16252e-08	4.087e-06	C0H855_SALSA	PBLD2	PBLD2
Phenylalanyl-tRNA synthetase alpha chain	-1.17786	>gi|213513920|ref|NP_001133621.1| Phenylalanyl-tRNA synthetase alpha chain [Salmo salar];>gi|209154712|gb|ACI33588.1| Phenylalanyl-tRNA synthetase alpha chain [Salmo salar]	NP_001133621.1;ACI33588.1	9	0.125611	0.223048	B5X2Q7_SALSA	SYFA	FARSA
Phenylalanyl-tRNA synthetase beta chain	-1.15961	>gi|213511304|ref|NP_001133289.1| Phenylalanyl-tRNA synthetase beta chain [Salmo salar];>gi|209149545|gb|ACI32979.1| Phenylalanyl-tRNA synthetase beta chain [Salmo salar]	NP_001133289.1;ACI32979.1	12	0.326507	0.464344	B5X0Z8_SALSA	SYFB	FARSB
Phosphatase 1G	-1.33417	>gi|213512878|ref|NP_001133844.1| protein phosphatase 1G [Salmo salar];>gi|209155546|gb|ACI34005.1| phosphatase 1G [Salmo salar]	NP_001133844.1;ACI34005.1	6	0.00654905	0.0260318	B5X3X4_SALSA	PPM1G	PPM1G
Phosphate carrier protein, mitochondrial	1.6873	>gi|223673029|gb|ACN12696.1| Phosphate carrier protein, mitochondrial precursor [Salmo salar];>gi|223647156|gb|ACN10336.1| Phosphate carrier protein, mitochondrial precursor [Salmo salar]	ACN12696.1;ACN10336.1	2	0.00434358	0.0198385	C0H8G7_SALSA	MPCP	SLC25A3
Phosphatidylethanolamine-binding protein 1	1.35079	>gi|221221888|gb|ACM09605.1| Phosphatidylethanolamine-binding protein 1 [Salmo salar];>gi|213512032|ref|NP_001135084.1| phosphatidylethanolamine binding protein [Salmo salar];>gi|303665741|gb|ADM16201.1| Phosphatidylethanolamine-binding protein 1 [Salmo sa	ACM09605.1;NP_001135084.1;ADM16201.1;ACN12308.1;ACN09961.1;ACI70136.1;ACI69398.1;ACI68833.1;ACI68816.1;ACH70836.1;ACI66512.1	9	0.0053253	0.0228064	B9EQ08_SALSA	PEBP1	PEBP1
Phosphoenolpyruvate carboxykinase, cytosolic	1.00101	>gi|223648704|gb|ACN11110.1| Phosphoenolpyruvate carboxykinase, cytosolic [Salmo salar]	ACN11110.1	10	0.992415	0.995401	C0HAP1_SALSA	PPCKC	PPCKC
Phosphoenolpyruvate carboxykinase, mitochondrial	1.08203	>gi|209155380|gb|ACI33922.1| Phosphoenolpyruvate carboxykinase, mitochondrial precursor [Salmo salar];>gi|185132190|ref|NP_001117114.1| phosphoenolpyruvate carboxykinase [GTP], mitochondrial [Salmo salar];>gi|76885910|gb|AAZ73233.2| phosphoenolpyruvate car	ACI33922.1;NP_001117114.1;AAZ73233.2	13	0.323034	0.460784	B5X3P1_SALSA	PPCKM	PPCKM
Phosphoethanolamine N-methyltransferase 3	-1.03159	>gi|291190262|ref|NP_001167350.1| phosphoethanolamine N-methyltransferase 3 [Salmo salar];>gi|223649374|gb|ACN11445.1| phosphoethanolamine N-methyltransferase 3 [Salmo salar]	NP_001167350.1;ACN11445.1	32	0.764611	0.853993	C0HBM6_SALSA	PEAM3	PEAM3
Phosphoglucomutase 1	1.15959	>gi|213512248|ref|NP_001133130.1| phosphoglucomutase-1 [Salmo salar];>gi|197632045|gb|ACH70746.1| phosphoglucomutase 1 [Salmo salar]	NP_001133130.1;ACH70746.1	23	0.196707	0.314796	B5DG72_SALSA	pgm1	PGM1
Phosphoglycerate kinase (EC 2.7.2.3)	-1.02056	>gi|213511822|ref|NP_001133266.1| Phosphoglycerate kinase [Salmo salar];>gi|209148268|gb|ACI32927.1| Phosphoglycerate kinase [Salmo salar]	NP_001133266.1;ACI32927.1	5	0.775628	0.85481	B5X0U6_SALSA	PGK	PGK
Phosphoglycerate kinase (EC 2.7.2.3)	1.13856	>gi|197631857|gb|ACH70652.1| phosphoglycerate kinase 1 [Salmo salar]	ACH70652.1	9	0.0592722	0.126516	B5DFX8_SALSA	pgk1	PGK1
Phosphoglycerate mutase 1	1.19417	>gi|213513536|ref|NP_001133249.1| phosphoglycerate mutase 1 [Salmo salar];>gi|209147645|gb|ACI32899.1| Phosphoglycerate mutase 1 [Salmo salar]	NP_001133249.1;ACI32899.1	2	0.0229909	0.0644287	B5X0R8_SALSA	PGAM1	PGAM1
Phospholipase B-like 1	1.27193	>gi|213512492|ref|NP_001133551.1| phospholipase B-like 1 [Salmo salar];>gi|209154452|gb|ACI33458.1| phospholipase B-like 1 precursor [Salmo salar]	NP_001133551.1;ACI33458.1	4	0.0552161	0.118946	B5X2C7_SALSA	PLBL1	PLBD1
Phosphomannomutase (EC 5.4.2.8)	-1.32057	>gi|213512861|ref|NP_001135150.1| phosphomannomutase 2 [Salmo salar];>gi|197631837|gb|ACH70642.1| phosphomannomutase 2 [Salmo salar]	NP_001135150.1;ACH70642.1	5	0.00889908	0.0312604	B5DFW8_SALSA	pmm2	PMM2
Phosphoribosyl pyrophosphate synthetase-associated protein 1	-1.12654	>gi|213512035|ref|NP_001135368.1| Phosphoribosyl pyrophosphate synthetase-associated protein 1 [Salmo salar];>gi|209737516|gb|ACI69627.1| Phosphoribosyl pyrophosphate synthetase-associated protein 1 [Salmo salar]	NP_001135368.1;ACI69627.1	10	0.360451	0.496994	B5XFK7_SALSA	KPRA	PRPSAP1
Phosphotriesterase-related protein (EC 3.1.-.-) (Parathion hydrolase-related protein)	1.25016	>gi|213514376|ref|NP_001135294.1| phosphotriesterase-related protein [Salmo salar];>gi|263505261|sp|B5X4Y9.1|PTER_SALSA RecName: Full=Phosphotriesterase-related protein; AltName: Full=Parathion hydrolase-related protein;>gi|209156276|gb|ACI34370.1| Phospho	NP_001135294.1;B5X4Y9.1;ACI34370.1	15	0.00439418	0.0198784	PTER_SALSA	pter	PTER
Phytanoyl-CoA dioxygenase, peroxisomal	-1.50137	>gi|213514550|ref|NP_001133683.1| Phytanoyl-CoA dioxygenase, peroxisomal [Salmo salar];>gi|209154924|gb|ACI33694.1| Phytanoyl-CoA dioxygenase, peroxisomal precursor [Salmo salar]	NP_001133683.1;ACI33694.1	11	0.000107124	0.00143335	B5X313_SALSA	PAHX	PHYH
Pirin	-1.66337	>gi|213514874|ref|NP_001135048.1| pirin [Salmo salar];>gi|209738278|gb|ACI70008.1| Pirin [Salmo salar]	NP_001135048.1;ACI70008.1	5	0.00891663	0.0312604	B5XGN8_SALSA	PIR	PIR
Plasminogen activator inhibitor 1 RNA-binding protein	-2.02893	>gi|209154950|gb|ACI33707.1| Plasminogen activator inhibitor 1 RNA-binding protein [Salmo salar];>gi|209154528|gb|ACI33496.1| Plasminogen activator inhibitor 1 RNA-binding protein [Salmo salar];>gi|209731358|gb|ACI66548.1| Plasminogen activator inhibitor 1	ACI33707.1;ACI33496.1;ACI66548.1	4	1.03548e-06	4.47138e-05	B5X326_SALSA	PAIRB	SERBP1
Plastin-2	-1.13553	>gi|221222326|gb|ACM09824.1| Plastin-2 [Salmo salar];>gi|209736074|gb|ACI68906.1| Plastin-2 [Salmo salar]	ACM09824.1;ACI68906.1	2	0.416926	0.549348	B5XDI6_SALSA	PLSL	LCP1
Polypyrimidine tract-binding protein 1	-1.11069	>gi|213513392|ref|NP_001133760.1| Polypyrimidine tract-binding protein 1 [Salmo salar];>gi|223647470|gb|ACN10493.1| Polypyrimidine tract-binding protein 1 [Salmo salar];>gi|209155238|gb|ACI33851.1| Polypyrimidine tract-binding protein 1 [Salmo salar]	NP_001133760.1;ACN10493.1;ACI33851.1	7	0.146625	0.251887	B5X3H0_SALSA	PTBP1	PTBP1
Polypyrimidine tract-binding protein 2	-1.37186	>gi|213513374|ref|NP_001133504.1| polypyrimidine tract-binding protein 2 [Salmo salar];>gi|209154262|gb|ACI33363.1| Polypyrimidine tract-binding protein 2 [Salmo salar]	NP_001133504.1;ACI33363.1	7	0.00139606	0.00884174	B5X232_SALSA	PTBP2	PTBP2
PolyrC-binding protein 2	-1.26545	>gi|209156062|gb|ACI34263.1| PolyrC-binding protein 2 [Salmo salar];>gi|213511793|ref|NP_001133381.1| poly(rC)-binding protein 2 [Salmo salar];>gi|209152662|gb|ACI33123.1| PolyrC-binding protein 2 [Salmo salar]	ACI34263.1;NP_001133381.1;ACI33123.1	8	0.00159728	0.00977555	B5X4N2_SALSA	PCBP2	PCBP2
Prefoldin subunit 2	-1.34417	>gi|213513175|ref|NP_001134472.1| Prefoldin subunit 2 [Salmo salar];>gi|209733582|gb|ACI67660.1| Prefoldin subunit 2 [Salmo salar]	NP_001134472.1;ACI67660.1	2	0.0460164	0.105339	B5X9Z0_SALSA	PFD2	PFDN2
Proactivator polypeptide	-2.19791	>gi|209155870|gb|ACI34167.1| Proactivator polypeptide precursor [Salmo salar];>gi|198285655|gb|ACH85366.1| prosaposin-like [Salmo salar]	ACI34167.1;ACH85366.1	7	4.59435e-09	6.23519e-07	B5X4D6_SALSA	SAP	PSAP
Proactivator polypeptide	-1.06156	>gi|223647854|gb|ACN10685.1| Proactivator polypeptide precursor [Salmo salar];>gi|209154714|gb|ACI33589.1| Proactivator polypeptide precursor [Salmo salar]	ACN10685.1;ACI33589.1	4	0.640825	0.754379	C0H9G6_SALSA	SAP	PSAP
Probable aminopeptidase NPEPL1	-1.10568	>gi|213513654|ref|NP_001133677.1| Probable aminopeptidase NPEPL1 [Salmo salar];>gi|209154906|gb|ACI33685.1| Probable aminopeptidase NPEPL1 [Salmo salar]	NP_001133677.1;ACI33685.1	7	0.231377	0.356832	B5X304_SALSA	PEPL1	NPEPL1
Probable ATP-dependent RNA helicase DDX5	-1.60402	>gi|223649022|gb|ACN11269.1| Probable ATP-dependent RNA helicase DDX5 [Salmo salar];>gi|224613418|gb|ACN60288.1| Probable ATP-dependent RNA helicase DDX5 [Salmo salar]	ACN11269.1;ACN60288.1	8	6.36839e-07	3.36109e-05	C0HB50_SALSA	DDX5	DDX5
Probable cytosolic iron-sulfur protein assembly protein ciao1-B (WD repeat-containing protein 39-B)	-1.06427	>gi|257096295|sp|B5X212.1|CIO1B_SALSA RecName: Full=Probable cytosolic iron-sulfur protein assembly protein ciao1-B; AltName: Full=WD repeat-containing protein 39-B;>gi|209154222|gb|ACI33343.1| CIAO1 [Salmo salar];>gi|257096294|sp|B5X9P2.1|CIO1A_SALSA RecN	B5X212.1;ACI33343.1;B5X9P2.1;ACI67562.1	6	0.492784	0.616791	CIO1B_SALSA	ciao1b	ciao1b
Probable isovaleryl-CoA dehydrogenase	1.19477	>gi|213511174|ref|NP_001135191.1| isovaleryl-CoA dehydrogenase, mitochondrial [Salmo salar];>gi|209151757|gb|ACI33082.1| Probable isovaleryl-CoA dehydrogenase [Salmo salar]	NP_001135191.1;ACI33082.1	9	0.042876	0.0998338	B5X1A1_SALSA	IVD	IVD
Probable oxidoreductase C10orf33	1.35016	>gi|213514352|ref|NP_001135210.1| Probable oxidoreductase C10orf33 [Salmo salar];>gi|209154186|gb|ACI33325.1| Probable oxidoreductase C10orf33 [Salmo salar]	NP_001135210.1;ACI33325.1	5	0.0290501	0.0765414	B5X1Z4_SALSA	CJ033	CJ033
Probable saccharopine dehydrogenase	1.05039	>gi|223648760|gb|ACN11138.1| Probable saccharopine dehydrogenase [Salmo salar];>gi|213511092|ref|NP_001133323.1| Probable saccharopine dehydrogenase [Salmo salar];>gi|209150506|gb|ACI33028.1| Probable saccharopine dehydrogenase [Salmo salar]	ACN11138.1;NP_001133323.1;ACI33028.1	6	0.724954	0.826778	C0HAR9_SALSA	SCPDH	SCPDH
Probable thiopurine S-methyltransferase	-1.14924	>gi|223647396|gb|ACN10456.1| Probable thiopurine S-methyltransferase [Salmo salar];>gi|209732800|gb|ACI67269.1| Probable thiopurine S-methyltransferase [Salmo salar];>gi|213511680|ref|NP_001134747.1| Probable thiopurine S-methyltransferase precursor [Salmo	ACN10456.1;ACI67269.1;NP_001134747.1;ADM16187.1;ACI68690.1;ACM09703.1;ACM09289.1	7	0.0746793	0.152737	B5X8U9_SALSA	TPMT	TPMT
Profilin	-1.47397	>gi|209730626|gb|ACI66182.1| Profilin-2 [Salmo salar];>gi|221219382|gb|ACM08352.1| Profilin-2 [Salmo salar]	ACI66182.1;ACM08352.1	2	0.000131984	0.0016075	B5X5R2_SALSA	PROF2	PFN2
Profilin	-1.24381	>gi|304376798|gb|ACI69044.2| Profilin-2 [Salmo salar]	ACI69044.2	2	0.0696285	0.144742	B5XDX4_SALSA	PROF2	PFN2
Profilin	-1.02514	>gi|223648192|gb|ACN10854.1| Profilin-2 [Salmo salar];>gi|221219886|gb|ACM08604.1| Profilin-2 [Salmo salar];>gi|209156162|gb|ACI34313.1| Profilin-2 [Salmo salar]	ACN10854.1;ACM08604.1;ACI34313.1	4	0.701314	0.804648	C0H9Y5_SALSA	PROF2	PFN2
Profilin	1.11858	>gi|223672095|gb|ACN12229.1| Profilin-2 [Salmo salar];>gi|223646248|gb|ACN09882.1| Profilin-2 [Salmo salar];>gi|209735284|gb|ACI68511.1| Profilin-2 [Salmo salar];>gi|209730478|gb|ACI66108.1| Profilin-2 [Salmo salar]	ACN12229.1;ACN09882.1;ACI68511.1;ACI66108.1	6	0.422824	0.55481	B5X5I8_SALSA	PROF2	PFN2
Programmed cell death protein 5	1.13708	>gi|213513726|ref|NP_001134701.1| programmed cell death protein 5 [Salmo salar];>gi|303658643|gb|ADM15931.1| Programmed cell death protein 5 [Salmo salar];>gi|209735324|gb|ACI68531.1| Programmed cell death protein 5 [Salmo salar];>gi|221220644|gb|ACM08983.	NP_001134701.1;ADM15931.1;ACI68531.1;ACM08983.1;ACM09003.1;ACM08287.1	3	0.154316	0.264145	B5XCG1_SALSA	PDCD5	PDCD5
Prohibitin	1.2996	>gi|213515458|ref|NP_001133602.1| prohibitin [Salmo salar];>gi|209154642|gb|ACI33553.1| Prohibitin [Salmo salar]	NP_001133602.1;ACI33553.1	10	0.00828164	0.0298161	B5X2M2_SALSA	PHB	PHB
Prohibitin-2	1.18711	>gi|213514418|ref|NP_001134876.1| prohibitin 2 [Salmo salar];>gi|209736780|gb|ACI69259.1| Prohibitin-2 [Salmo salar];>gi|223648648|gb|ACN11082.1| Prohibitin-2 [Salmo salar];>gi|223672945|gb|ACN12654.1| Prohibitin-2 [Salmo salar];>gi|223647074|gb|ACN10295.1	NP_001134876.1;ACI69259.1;ACN11082.1;ACN12654.1;ACN10295.1	12	0.0365603	0.089286	B5XEI9_SALSA	PHB2	PHB2
Proliferating cell nuclear antigen	-2.34304	>gi|221220284|gb|ACM08803.1| Proliferating cell nuclear antigen [Salmo salar];>gi|221219812|gb|ACM08567.1| Proliferating cell nuclear antigen [Salmo salar];>gi|209731796|gb|ACI66767.1| Proliferating cell nuclear antigen [Salmo salar];>gi|209155254|gb|ACI33	ACM08803.1;ACM08567.1;ACI66767.1;ACI33859.1	6	2.41809e-05	0.000468814	B9EMQ6_SALSA	PCNA	PCNA
Proliferation-associated protein 2G4	-1.75179	>gi|209151401|gb|ACI33074.1| Proliferation-associated protein 2G4 [Salmo salar]	ACI33074.1	2	2.34497e-05	0.000464109	B5X193_SALSA	PA2G4	PA2G4
Proliferation-associated protein 2G4	-1.22279	>gi|209155272|gb|ACI33868.1| Proliferation-associated protein 2G4 [Salmo salar]	ACI33868.1	5	0.00764208	0.0284705	B5X3I7_SALSA	PA2G4	PA2G4
Prolyl endopeptidase	1.06337	>gi|291190098|ref|NP_001167336.1| Prolyl endopeptidase [Salmo salar];>gi|223649298|gb|ACN11407.1| Prolyl endopeptidase [Salmo salar]	NP_001167336.1;ACN11407.1	10	0.820798	0.887096	C0HBI8_SALSA	PPCE	PREP
Prostaglandin E synthase 3	-1.11235	>gi|221219712|gb|ACM08517.1| Prostaglandin E synthase 3 [Salmo salar]	ACM08517.1	2	0.143939	0.24817	B9ELX0_SALSA	TEBP	PTGES3
Proteasome (Prosome, macropain) 26S subunit, ATPase 1a (Fragment)	-1.57952	>gi|198285461|gb|ACH85269.1| proteasome (prosome, macropain) 26S subunit, ATPase 1a [Salmo salar];>gi|223648476|gb|ACN10996.1| 26S protease regulatory subunit 4 [Salmo salar];>gi|209736078|gb|ACI68908.1| 26S protease regulatory subunit 4 [Salmo salar];>gi|	ACH85269.1;ACN10996.1;ACI68908.1;ACN12452.1;ACN10104.1	6	2.11344e-05	0.000456312	B5RI28_SALSA	psmc1a	psmc1a
Proteasome (Prosome, macropain) 26S subunit, ATPase, 6 (Fragment)	-1.52305	>gi|198285437|gb|ACH85257.1| proteasome (prosome, macropain) 26S subunit, ATPase, 6 [Salmo salar];>gi|213512535|ref|NP_001134354.1| 26S protease regulatory subunit S10B [Salmo salar];>gi|209732644|gb|ACI67191.1| 26S protease regulatory subunit S10B [Salmo	ACH85257.1;NP_001134354.1;ACI67191.1	10	7.40812e-06	0.000213264	B5RI16_SALSA	psmc6	PSMC6
Proteasome (Prosome, macropain) 26S subunit, non-ATPase, 13	-1.5582	>gi|197632497|gb|ACH70972.1| proteasome (prosome, macropain) 26S subunit, non-ATPase, 13 [Salmo salar];>gi|213515362|ref|NP_001133203.1| proteasome (prosome, macropain) 26S subunit, non-ATPase, 13 [Salmo salar];>gi|197632495|gb|ACH70971.1| proteasome (pros	ACH70972.1;NP_001133203.1;ACH70971.1	10	6.83901e-05	0.00104791	B5DGU8_SALSA
Proteasome activator complex subunit 1	-1.37592	>gi|575523825|gb|AHG98246.1| proteasome activator complex subunit 1, partial [Salmo salar];>gi|221221794|gb|ACM09558.1| Proteasome activator complex subunit 1 [Salmo salar];>gi|221220704|gb|ACM09013.1| Proteasome activator complex subunit 1 [Salmo salar]	AHG98246.1;ACM09558.1;ACM09013.1	8	0.00119519	0.007996	B9EPW1_SALSA	PSME1	PSME1
Proteasome activator complex subunit 1	-1.11894	>gi|469832534|gb|AGH92619.1| proteasome activator complex subunit 1 [Salmo salar];>gi|221222260|gb|ACM09791.1| Proteasome activator complex subunit 1 [Salmo salar];>gi|221221474|gb|ACM09398.1| Proteasome activator complex subunit 1 [Salmo salar];>gi|221220	AGH92619.1;ACM09791.1;ACM09398.1;ACM09008.1;ACM08964.1	5	0.212533	0.335951	B9EQJ4_SALSA	PSME1	PSME1
Proteasome activator complex subunit 2	-1.39629	>gi|213513362|ref|NP_001135126.1| proteasome activator complex subunit 2 [Salmo salar];>gi|209736404|gb|ACI69071.1| Proteasome activator complex subunit 2 [Salmo salar];>gi|209736188|gb|ACI68963.1| Proteasome activator complex subunit 2 [Salmo salar];>gi|2	NP_001135126.1;ACI69071.1;ACI68963.1;ACI66411.1;ACM09074.1;ACM08763.1	6	0.0315967	0.0800178	B5X6E1_SALSA	PSME2	PSME2
Proteasome subunit alpha type (EC 3.4.25.1)	-1.3634	>gi|223672547|gb|ACN12455.1| Proteasome subunit alpha type-1 [Salmo salar];>gi|223646696|gb|ACN10106.1| Proteasome subunit alpha type-1 [Salmo salar];>gi|209734206|gb|ACI67972.1| Proteasome subunit alpha type-1 [Salmo salar];>gi|209734028|gb|ACI67883.1| Pr	ACN12455.1;ACN10106.1;ACI67972.1;ACI67883.1;ACI66511.1;ACI68466.1;ACI66688.1	2	0.00169866	0.0101492	B5XAL3_SALSA	PSA1	PSMA1
Proteasome subunit alpha type (EC 3.4.25.1)	-1.28137	>gi|223673081|gb|ACN12722.1| Proteasome subunit alpha type-3 [Salmo salar];>gi|223647206|gb|ACN10361.1| Proteasome subunit alpha type-3 [Salmo salar];>gi|209738180|gb|ACI69959.1| Proteasome subunit alpha type-3 [Salmo salar];>gi|209730378|gb|ACI66058.1| Pr	ACN12722.1;ACN10361.1;ACI69959.1;ACI66058.1	5	0.351536	0.488959	B5XGI9_SALSA	PSA3	PSMA3
Proteasome subunit alpha type (EC 3.4.25.1)	-1.26537	>gi|209737372|gb|ACI69555.1| Proteasome subunit alpha type-2 [Salmo salar];>gi|209737334|gb|ACI69536.1| Proteasome subunit alpha type-2 [Salmo salar];>gi|209735344|gb|ACI68541.1| Proteasome subunit alpha type-2 [Salmo salar];>gi|209732674|gb|ACI67206.1| Pr	ACI69555.1;ACI69536.1;ACI68541.1;ACI67206.1;ACI66503.1;ACI66157.1;ACM08560.1;ACI67245.1;ADM16029.1;ACI67578.1;ADM16199.1;ACM08632.1;ACI69785.1;ACI66537.1;ACI67720.1	7	0.0109853	0.0368765	B5XFD5_SALSA	PSA2	PSMA2
Proteasome subunit alpha type (EC 3.4.25.1)	-1.26193	>gi|213510924|ref|NP_001134515.1| Proteasome subunit alpha type-4 [Salmo salar];>gi|221219640|gb|ACM08481.1| Proteasome subunit alpha type-4 [Salmo salar];>gi|209735488|gb|ACI68613.1| Proteasome subunit alpha type-4 [Salmo salar];>gi|209734114|gb|ACI67926.	NP_001134515.1;ACM08481.1;ACI68613.1;ACI67926.1;ACI67836.1;ACI67729.1;ACH70835.1;ACI67215.1	6	0.00445107	0.0200404	B5XAG6_SALSA	PSA4	PSMA4
Proteasome subunit alpha type (EC 3.4.25.1)	-1.23151	>gi|575523829|gb|AHG98248.1| proteasome subunit alpha type-7 A-2, partial [Salmo salar];>gi|209734574|gb|ACI68156.1| Proteasome subunit alpha type-7 [Salmo salar];>gi|197632493|gb|ACH70970.1| proteasome subunit alpha type 7-2 [Salmo salar];>gi|575523853|gb	AHG98248.1;ACI68156.1;ACH70970.1;AHG98250.1;AHG98247.1;ACM09389.1;ACH70969.1;ACM08637.1;AHG98249.1;ACM08636.1	6	0.0191192	0.0574786	B5DGU6_SALSA	PSA7	PSMA7
Proteasome subunit alpha type (EC 3.4.25.1)	-1.23087	>gi|209738274|gb|ACI70006.1| Proteasome subunit alpha type-6 [Salmo salar];>gi|209730328|gb|ACI66033.1| Proteasome subunit alpha type-6 [Salmo salar];>gi|197632487|gb|ACH70967.1| proteasome (prosome, macropain) subunit, alpha type 6-1 [Salmo salar];>gi|209	ACI70006.1;ACI66033.1;ACH70967.1;ACI69778.1;ACI67796.1;ACI66670.1;ACI69799.1	4	0.00560832	0.0236528	B5DGU3_SALSA	PSA6	PSMA6
Proteasome subunit alpha type (EC 3.4.25.1)	-1.21798	>gi|213511474|ref|NP_001134432.1| Proteasome subunit alpha type-5 [Salmo salar];>gi|303663916|gb|ADM16120.1| Proteasome subunit alpha type-5 [Salmo salar];>gi|209733218|gb|ACI67478.1| Proteasome subunit alpha type-5 [Salmo salar]	NP_001134432.1;ADM16120.1;ACI67478.1	8	0.00482527	0.0211244	B5X9F8_SALSA	PSA5	PSMA5
Proteasome subunit alpha type (EC 3.4.25.1)	-1.11568	>gi|303668431|gb|ADM16303.1| Proteasome subunit alpha type-6 [Salmo salar];>gi|209730840|gb|ACI66289.1| Proteasome subunit alpha type-6 [Salmo salar];>gi|221219958|gb|ACM08640.1| Proteasome subunit alpha type-6 [Salmo salar];>gi|197632489|gb|ACH70968.1| pr	ADM16303.1;ACI66289.1;ACM08640.1;ACH70968.1;ACI67177.1	4	0.2248	0.348465	B5X619_SALSA	PSA6	PSMA6
Proteasome subunit beta type (EC 3.4.25.1)	-1.27821	>gi|303661230|gb|ADM16027.1| Proteasome subunit beta type-3 [Salmo salar];>gi|209737458|gb|ACI69598.1| Proteasome subunit beta type-3 [Salmo salar];>gi|209735862|gb|ACI68800.1| Proteasome subunit beta type-3 [Salmo salar];>gi|209733400|gb|ACI67569.1| Prote	ADM16027.1;ACI69598.1;ACI68800.1;ACI67569.1;ACH70865.1	6	0.0515177	0.114059	B5XFH8_SALSA	PSB3	PSMB3
Proteasome subunit beta type (EC 3.4.25.1)	-1.27639	>gi|209733028|gb|ACI67383.1| Proteasome subunit beta type-6 precursor [Salmo salar];>gi|209732878|gb|ACI67308.1| Proteasome subunit beta type-6 precursor [Salmo salar];>gi|209735834|gb|ACI68786.1| Proteasome subunit beta type-6 precursor [Salmo salar]	ACI67383.1;ACI67308.1;ACI68786.1	5	0.00208574	0.0117944	B5X963_SALSA	PSB6	PSMB6
Proteasome subunit beta type (EC 3.4.25.1)	-1.24069	>gi|209732446|gb|ACI67092.1| Proteasome subunit beta type-1-A [Salmo salar]	ACI67092.1	4	0.0108772	0.036643	B5X8C2_SALSA	PSB1A	PSB1A
Proteasome subunit beta type (EC 3.4.25.1)	-1.23668	>gi|209734272|gb|ACI68005.1| Proteasome subunit beta type-7 precursor [Salmo salar];>gi|209733846|gb|ACI67792.1| Proteasome subunit beta type-7 precursor [Salmo salar];>gi|209733376|gb|ACI67557.1| Proteasome subunit beta type-7 precursor [Salmo salar]	ACI68005.1;ACI67792.1;ACI67557.1	3	0.0233765	0.0653168	B5XAY5_SALSA	PSB7	PSMB7
Proteasome subunit beta type (EC 3.4.25.1)	-1.21087	>gi|209733162|gb|ACI67450.1| Proteasome subunit beta type-4 precursor [Salmo salar];>gi|303662096|gb|ADM16064.1| Proteasome subunit beta type-4 precursor [Salmo salar];>gi|209732934|gb|ACI67336.1| Proteasome subunit beta type-4 precursor [Salmo salar]	ACI67450.1;ADM16064.1;ACI67336.1	3	0.0698472	0.14488	B5X9D0_SALSA	PSB4	PSMB4
Proteasome subunit beta type (EC 3.4.25.1)	-1.20367	>gi|223672257|gb|ACN12310.1| Proteasome subunit beta type-2 [Salmo salar];>gi|223646410|gb|ACN09963.1| Proteasome subunit beta type-2 [Salmo salar];>gi|209730324|gb|ACI66031.1| Proteasome subunit beta type-2 [Salmo salar];>gi|209734746|gb|ACI68242.1| Prote	ACN12310.1;ACN09963.1;ACI66031.1;ACI68242.1	4	0.0311266	0.0797042	C0H7E4_SALSA	PSB2	PSMB2
Proteasome subunit beta type (EC 3.4.25.1) (Fragment)	-1.36839	>gi|198285521|gb|ACH85299.1| proteasome (prosome, macropain) subunit beta type 5 [Salmo salar];>gi|469832314|gb|AGH92509.1| proteasome subunit beta type-5 precursor [Salmo salar];>gi|221220194|gb|ACM08758.1| Proteasome subunit beta type-5 precursor [Salmo	ACH85299.1;AGH92509.1;ACM08758.1;ACM08263.1;ADM16042.1;ACI67172.1;ACM09015.1	7	0.000560713	0.00471396	B5RI58_SALSA	psmb5	PSMB5
Protein BCCIP homolog	-1.13387	>gi|223672583|gb|ACN12473.1| BCCIP homolog [Salmo salar];>gi|223646728|gb|ACN10122.1| BCCIP homolog [Salmo salar];>gi|221219814|gb|ACM08568.1| BCCIP homolog [Salmo salar];>gi|209735678|gb|ACI68708.1| BCCIP homolog [Salmo salar];>gi|209733138|gb|ACI67438.1|	ACN12473.1;ACN10122.1;ACM08568.1;ACI68708.1;ACI67438.1;NP_001133788.1;ACI33901.1;ACI67119.1	5	0.182778	0.299895	B5X9B8_SALSA	BCCIP	BCCIP
Protein disulfide-isomerase (EC 5.3.4.1)	1.33264	>gi|223647886|gb|ACN10701.1| disulfide-isomerase A3 precursor [Salmo salar];>gi|209153384|gb|ACI33158.1| disulfide-isomerase A3 precursor [Salmo salar];>gi|198285623|gb|ACH85350.1| protein disulfide isomerase family A, member 3 [Salmo salar]	ACN10701.1;ACI33158.1;ACH85350.1	18	0.00664552	0.0261961	B5X1H7_SALSA	PDIA3	PDIA3
Protein disulfide-isomerase (EC 5.3.4.1) (Fragment)	-1.217	>gi|224613274|gb|ACN60216.1| disulfide-isomerase precursor [Salmo salar]	ACN60216.1	20	0.0304085	0.0788379	C0PU58_SALSA	PDIA1	P4HB
Protein S100 (S100 calcium-binding protein)	-1.28879	>gi|303668065|gb|ADM16289.1| Ictacalcin [Salmo salar];>gi|303666213|gb|ADM16216.1| Ictacalcin [Salmo salar];>gi|303664763|gb|ADM16161.1| Ictacalcin [Salmo salar];>gi|223672111|gb|ACN12237.1| Ictacalcin [Salmo salar];>gi|223646264|gb|ACN09890.1| Ictacalcin	ADM16289.1;ADM16216.1;ADM16161.1;ACN12237.1;ACN09890.1;ACI70094.1;ACI69647.1;ACI69613.1;ACI69222.1;ACI67171.1	3	0.0481168	0.108577	B5XEF2_SALSA	S10I	S10I
Protein S100 (S100 calcium-binding protein)	1.22629	>gi|209734092|gb|ACI67915.1| S100-A1 [Salmo salar];>gi|469832472|gb|AGH92588.1| s100-a1 [Salmo salar];>gi|221220398|gb|ACM08860.1| S100-A1 [Salmo salar];>gi|221219354|gb|ACM08338.1| S100-A1 [Salmo salar];>gi|209736276|gb|ACI69007.1| S100-A1 [Salmo salar]	ACI67915.1;AGH92588.1;ACM08860.1;ACM08338.1;ACI69007.1	3	0.31349	0.448518	B5XAP5_SALSA	S10A1	S100A1
Protein-glutamine gamma-glutamyltransferase 2	1.17837	>gi|213511891|ref|NP_001135195.1| transglutaminase 2 [Salmo salar];>gi|209153019|gb|ACI33140.1| Protein-glutamine gamma-glutamyltransferase 2 [Salmo salar]	NP_001135195.1;ACI33140.1	3	0.330199	0.468193	B5X1F9_SALSA	TGM2	TGM2
Pterin-4-alpha-carbinolamine dehydratase	-1.21882	>gi|226443069|ref|NP_001140026.1| Pterin-4-alpha-carbinolamine dehydratase [Salmo salar];>gi|221221920|gb|ACM09621.1| Pterin-4-alpha-carbinolamine dehydratase [Salmo salar];>gi|221221280|gb|ACM09301.1| Pterin-4-alpha-carbinolamine dehydratase [Salmo salar]	NP_001140026.1;ACM09621.1;ACM09301.1;ACM08550.1;ACM08306.1	7	0.0224909	0.0639402	B9ELA9_SALSA	PHS	PCBD1
Pyridoxal kinase	1.0073	>gi|209155264|gb|ACI33864.1| Pyridoxal kinase [Salmo salar];>gi|209152714|gb|ACI33126.1| Pyridoxal kinase [Salmo salar];>gi|262189347|gb|ACY30366.1| pyroxidal kinase [Salmo salar]	ACI33864.1;ACI33126.1;ACY30366.1	10	0.920209	0.947708	B5X1E5_SALSA	PDXK	PDXK
Pyridoxal phosphate phosphatase	1.20866	>gi|291190450|ref|NP_001167117.1| Pyridoxal phosphate phosphatase [Salmo salar];>gi|223648224|gb|ACN10870.1| Pyridoxal phosphate phosphatase [Salmo salar]	NP_001167117.1;ACN10870.1	5	0.0305015	0.0788379	C0HA01_SALSA	PLPP	PDXP
Pyrroline-5-carboxylate reductase 2	1.35731	>gi|213513083|ref|NP_001134808.1| Pyrroline-5-carboxylate reductase 2 [Salmo salar];>gi|209738642|gb|ACI70190.1| Pyrroline-5-carboxylate reductase 2 [Salmo salar];>gi|209736236|gb|ACI68987.1| Pyrroline-5-carboxylate reductase 2 [Salmo salar]	NP_001134808.1;ACI70190.1;ACI68987.1	2	0.0867714	0.171023	B5XDR7_SALSA	P5CR2	PYCR2
Pyruvate dehydrogenase E1 component subunit alpha (EC 1.2.4.1)	1.19869	>gi|209156128|gb|ACI34296.1| Pyruvate dehydrogenase E1 component subunit alpha, somatic form, mitochondrial precursor [Salmo salar]	ACI34296.1	3	0.0499687	0.111958	B5X4R5_SALSA	ODPA	PDHA1
Pyruvate dehydrogenase E1 component subunit beta, mitochondrial	1.11045	>gi|209155768|gb|ACI34116.1| Pyruvate dehydrogenase E1 component subunit beta, mitochondrial precursor [Salmo salar]	ACI34116.1	11	0.238238	0.363869	B5X485_SALSA	ODPB	PDHB
Pyruvate kinase (EC 2.7.1.40)	-2.75961	>gi|223649358|gb|ACN11437.1| Pyruvate kinase muscle isozyme [Salmo salar]	ACN11437.1	28	7.73507e-07	3.67416e-05	C0HBL8_SALSA	KPYK	KPYK
Quinone oxidoreductase	1.002	>gi|213512739|ref|NP_001134320.1| Quinone oxidoreductase [Salmo salar];>gi|209732356|gb|ACI67047.1| Quinone oxidoreductase [Salmo salar]	NP_001134320.1;ACI67047.1	6	0.980897	0.990278	B5X877_SALSA	QOR	CRYZ
Rab GDP dissociation inhibitor beta	-1.05027	>gi|213513602|ref|NP_001135205.1| Rab GDP dissociation inhibitor beta [Salmo salar];>gi|209154050|gb|ACI33257.1| Rab GDP dissociation inhibitor beta [Salmo salar]	NP_001135205.1;ACI33257.1	17	0.450805	0.577955	B5X1S6_SALSA	GDIB	GDIB
Ran-specific GTPase-activating protein	-1.34402	>gi|213511046|ref|NP_001133518.1| Ran-specific GTPase-activating protein [Salmo salar];>gi|209154328|gb|ACI33396.1| Ran-specific GTPase-activating protein [Salmo salar];>gi|221221536|gb|ACM09429.1| Ran-specific GTPase-activating protein [Salmo salar];>gi|2	NP_001133518.1;ACI33396.1;ACM09429.1;ACN10524.1	4	0.0205553	0.0604568	B5X265_SALSA	RANG	RANBP1
Ras GTPase-activating-like protein IQGAP1 (Fragment)	-1.02628	>gi|224587896|gb|ACN58734.1| Ras GTPase-activating-like protein IQGAP1 [Salmo salar];>gi|224587419|gb|ACN58660.1| Ras GTPase-activating-like protein IQGAP1 [Salmo salar]	ACN58734.1;ACN58660.1	2	0.880466	0.930414	C0PUU6_SALSA	IQGA1	IQGAP1
Ras-related protein Rab-11A	1.16364	>gi|213511282|ref|NP_001134031.1| Ras-related protein Rab-11A [Salmo salar];>gi|209156222|gb|ACI34343.1| Ras-related protein Rab-11A [Salmo salar];>gi|213515102|ref|NP_001133884.1| Ras-related protein Rab-11B [Salmo salar];>gi|221220258|gb|ACM08790.1| Ras-	NP_001134031.1;ACI34343.1;NP_001133884.1;ACM08790.1;ACI68958.1;ACI34076.1	3	0.199582	0.318661	B5X4W2_SALSA	RB11A	RAB11A
Regucalcin	1.00406	>gi|213512570|ref|NP_001134866.1| regucalcin [Salmo salar];>gi|223673071|gb|ACN12717.1| Regucalcin [Salmo salar];>gi|223647198|gb|ACN10357.1| Regucalcin [Salmo salar];>gi|209736692|gb|ACI69215.1| Regucalcin [Salmo salar]	NP_001134866.1;ACN12717.1;ACN10357.1;ACI69215.1	9	0.961173	0.975122	B5XEE5_SALSA	RGN	RGN
Retinol dehydrogenase 3	-1.03616	>gi|209734116|gb|ACI67927.1| Retinol dehydrogenase 3 [Salmo salar]	ACI67927.1	7	0.749931	0.845118	B5XAQ7_SALSA	RDH3	RDH3
Retinol dehydrogenase 3	1.64379	>gi|209730956|gb|ACI66347.1| Retinol dehydrogenase 3 [Salmo salar];>gi|303658193|gb|ADM15914.1| Retinol dehydrogenase 3 [Salmo salar];>gi|221220546|gb|ACM08934.1| Retinol dehydrogenase 3 [Salmo salar];>gi|209733092|gb|ACI67415.1| Retinol dehydrogenase 3 [S	ACI66347.1;ADM15914.1;ACM08934.1;ACI67415.1;ACI66685.1	4	0.0132917	0.0426592	B5X677_SALSA	RDH3	RDH3
Retinol-binding protein I, cellular	-1.31901	>gi|213512903|ref|NP_001134952.1| proto-oncogene tyrosine-protein kinase receptor Ret [Salmo salar];>gi|209737504|gb|ACI69621.1| Retinol-binding protein I, cellular [Salmo salar];>gi|209734394|gb|ACI68066.1| Retinol-binding protein I, cellular [Salmo salar	NP_001134952.1;ACI69621.1;ACI68066.1	4	0.0261043	0.0704519	B5XFK1_SALSA	RET1	RBP1
Rho GDP-dissociation inhibitor 1	1.08819	>gi|209148544|gb|ACI32943.1| Rho GDP-dissociation inhibitor 1 [Salmo salar]	ACI32943.1	7	0.377349	0.513584	B5X0W2_SALSA	GDIR	GDIR
Rho GDP-dissociation inhibitor 1	1.18769	>gi|209154488|gb|ACI33476.1| Rho GDP-dissociation inhibitor 1 [Salmo salar]	ACI33476.1	7	0.0053295	0.0228064	B5X2E5_SALSA	GDIR	GDIR
Rho GTPase-activating protein 15	1.12153	>gi|223647562|gb|ACN10539.1| Rho GTPase-activating protein 15 [Salmo salar]	ACN10539.1	3	0.143761	0.24817	C0H920_SALSA	RHG15	ARHGAP15
Ribokinase	1.2819	>gi|213513322|ref|NP_001134323.1| Ribokinase [Salmo salar];>gi|209732374|gb|ACI67056.1| Ribokinase [Salmo salar]	NP_001134323.1;ACI67056.1	8	0.0389116	0.0935849	B5X886_SALSA	RBSK	RBKS
Ribonuclease UK114	1.08362	>gi|221219902|gb|ACM08612.1| Ribonuclease UK114 [Salmo salar]	ACM08612.1	3	0.487993	0.611601	B9EM65_SALSA	UK114	HRSP12
Ribonuclease UK114	1.19383	>gi|213511298|ref|NP_001134489.1| Ribonuclease UK114 [Salmo salar];>gi|223673063|gb|ACN12713.1| Ribonuclease UK114 [Salmo salar];>gi|223647190|gb|ACN10353.1| Ribonuclease UK114 [Salmo salar];>gi|209733718|gb|ACI67728.1| Ribonuclease UK114 [Salmo salar]	NP_001134489.1;ACN12713.1;ACN10353.1;ACI67728.1	6	0.191192	0.308899	B5XA58_SALSA	UK114	HRSP12
Ribose-phosphate pyrophosphokinase 2	-1.2338	>gi|213513890|ref|NP_001134988.1| Ribose-phosphate pyrophosphokinase 2 [Salmo salar];>gi|223648888|gb|ACN11202.1| Ribose-phosphate pyrophosphokinase 2 [Salmo salar];>gi|209737776|gb|ACI69757.1| Ribose-phosphate pyrophosphokinase 2 [Salmo salar]	NP_001134988.1;ACN11202.1;ACI69757.1	7	0.0540134	0.11742	B5XFY7_SALSA	PRPS2	PRPS2
Ribosomal protein	-1.27646	>gi|209737276|gb|ACI69507.1| 60S ribosomal protein L10a [Salmo salar];>gi|223672805|gb|ACN12584.1| 60S ribosomal protein L10a [Salmo salar];>gi|223672035|gb|ACN12199.1| 60S ribosomal protein L10a [Salmo salar];>gi|223646942|gb|ACN10229.1| 60S ribosomal pro	ACI69507.1;ACN12584.1;ACN12199.1;ACN10229.1;ACN09852.1;ACI67025.1;ACH70975.1;ACI69173.1;NP_001133205.1;ACN12174.1;ACN09827.1;ACH70976.1	5	0.11748	0.212209	B5XF87_SALSA	RL10A	RPL10A
Ribosomal protein L13a (Fragment)	-1.31148	>gi|198285633|gb|ACH85355.1| ribosomal protein L13a [Salmo salar];>gi|198285601|gb|ACH85339.1| ribosomal protein L13a [Salmo salar];>gi|223673121|gb|ACN12742.1| 60S ribosomal protein L13a [Salmo salar];>gi|223672717|gb|ACN12540.1| 60S ribosomal protein L13	ACH85355.1;ACH85339.1;ACN12742.1;ACN12540.1;ACN10380.1;ACN10186.1;ACI67868.1;ACN12293.1;ACN09946.1;ACN12295.1;ACN09948.1	6	0.0505452	0.112983	B5RIB5_SALSA	rpl13a	RPL13A
Ribosomal protein L15	-1.2154	>gi|213510810|ref|NP_001134566.1| 60S ribosomal protein L15 [Salmo salar];>gi|223672433|gb|ACN12398.1| 60S ribosomal protein L15 [Salmo salar];>gi|223646586|gb|ACN10051.1| 60S ribosomal protein L15 [Salmo salar];>gi|209734312|gb|ACI68025.1| 60S ribosomal p	NP_001134566.1;ACN12398.1;ACN10051.1;ACI68025.1;ACI67516.1;ACI66145.1;ACH70978.1;ACH70977.1	7	0.0804303	0.1612	B5XB05_SALSA	RL15	RPL15
Ribosomal protein L18 (Fragment)	-1.2529	>gi|198285643|gb|ACH85360.1| ribosomal protein L18 [Salmo salar];>gi|223672331|gb|ACN12347.1| 60S ribosomal protein L18 [Salmo salar];>gi|223646484|gb|ACN10000.1| 60S ribosomal protein L18 [Salmo salar];>gi|209735662|gb|ACI68700.1| 60S ribosomal protein L1	ACH85360.1;ACN12347.1;ACN10000.1;ACI68700.1;P24558.1;NP_001117136.1;CAA36483.1;CAC36993.1	6	0.00625401	0.0252822	B5RIC0_SALSA	rpl18	RPL18
Ribosomal protein L19	-1.34912	>gi|213510966|ref|NP_001135053.1| 60S ribosomal protein L19 [Salmo salar];>gi|469832468|gb|AGH92586.1| ribosomal protein L19 [Salmo salar];>gi|223672441|gb|ACN12402.1| 60S ribosomal protein L19 [Salmo salar];>gi|223646594|gb|ACN10055.1| 60S ribosomal prote	NP_001135053.1;AGH92586.1;ACN12402.1;ACN10055.1;ACI70055.1;ACI70029.1;ACI66883.1	2	0.000746582	0.00562899	B5X7R3_SALSA	RL19	RPL19
Ribosomal protein L23a (Fragment)	-1.27537	>gi|198285535|gb|ACH85306.1| ribosomal protein L23a [Salmo salar];>gi|213511340|ref|NP_001134773.1| 60S ribosomal protein L23a [Salmo salar];>gi|223672175|gb|ACN12269.1| 60S ribosomal protein L23a [Salmo salar];>gi|223646328|gb|ACN09922.1| 60S ribosomal pr	ACH85306.1;NP_001134773.1;ACN12269.1;ACN09922.1;ACI68827.1	5	0.00229464	0.0126075	B5RI65_SALSA	rpl23a	RPL23A
Ribosomal protein L28	-1.2335	>gi|213513884|ref|NP_001133165.1| 60S ribosomal protein L28 [Salmo salar];>gi|197632263|gb|ACH70855.1| ribosomal protein L28 [Salmo salar];>gi|259155421|ref|NP_001158770.1| 60S ribosomal protein L28 [Salmo salar];>gi|223673127|gb|ACN12745.1| 60S ribosomal	NP_001133165.1;ACH70855.1;NP_001158770.1;ACN12745.1;ACN10383.1;ACN12501.1;ACN10150.1	7	0.0202738	0.0598141	B5DGI1_SALSA	rpl28	RPL28
Ribosomal protein L36a-2	-1.34775	>gi|213511194|ref|NP_001133206.1| ribosomal protein L36a-2 [Salmo salar];>gi|209738510|gb|ACI70124.1| 60S ribosomal protein L36a [Salmo salar];>gi|209733374|gb|ACI67556.1| 60S ribosomal protein L36a [Salmo salar];>gi|209733046|gb|ACI67392.1| 60S ribosomal	NP_001133206.1;ACI70124.1;ACI67556.1;ACI67392.1;ACH70985.1;ACH70984.1;ACH70983.1;ACI68671.1;ACN12655.1;ACN10296.1;ACN12280.1;ACN09933.1;ACN12173.1;ACN09826.1	2	0.00349202	0.0170124	B5DGW0_SALSA
Ribosomal protein L6	-1.56971	>gi|213511212|ref|NP_001135169.1| 60S ribosomal protein L6 [Salmo salar];>gi|197632289|gb|ACH70868.1| ribosomal protein L6 [Salmo salar]	NP_001135169.1;ACH70868.1	2	0.000249645	0.00242003	B5DGJ4_SALSA	rpl6	RPL6
Ribosomal protein L6	-1.28555	>gi|469832400|gb|AGH92552.1| ribosomal protein L6 [Salmo salar];>gi|259155359|ref|NP_001158741.1| 60S ribosomal protein L6 [Salmo salar];>gi|223672409|gb|ACN12386.1| 60S ribosomal protein L6 [Salmo salar];>gi|223646562|gb|ACN10039.1| 60S ribosomal protein	AGH92552.1;NP_001158741.1;ACN12386.1;ACN10039.1	3	0.0163792	0.0506848	M4UZV9_SALSA	rpl6	RPL6
Ribosomal protein L7a (Fragment)	-1.26944	>gi|198285627|gb|ACH85352.1| ribosomal protein L7a [Salmo salar];>gi|213515228|ref|NP_001134228.1| 60S ribosomal protein L7a [Salmo salar];>gi|469832470|gb|AGH92587.1| ribosomal protein L7a [Salmo salar];>gi|223673023|gb|ACN12693.1| 60S ribosomal protein L	ACH85352.1;NP_001134228.1;AGH92587.1;ACN12693.1;ACN12680.1;ACN10333.1;ACN10320.1;ACI66701.1;ACH70989.1	15	0.00471118	0.0208168	B5RIB2_SALSA	rpl7a	RPL7A
Ribosomal protein S17 (Fragment)	-1.29342	>gi|198285483|gb|ACH85280.1| ribosomal protein S17 [Salmo salar];>gi|469832536|gb|AGH92620.1| ribosomal protein S17 [Salmo salar];>gi|223672335|gb|ACN12349.1| 40S ribosomal protein S17 [Salmo salar];>gi|223646488|gb|ACN10002.1| 40S ribosomal protein S17 [S	ACH85280.1;AGH92620.1;ACN12349.1;ACN10002.1;ACM09620.1;ACM08734.1	2	0.0524205	0.11501	B5RI39_SALSA	rps17	rps17
Ribosomal protein S19 (Fragment)	-1.23502	>gi|198285487|gb|ACH85282.1| ribosomal protein S19 [Salmo salar];>gi|213512314|ref|NP_001134778.1| 40S ribosomal protein S19 [Salmo salar];>gi|469832410|gb|AGH92557.1| ribosomal protein S19 [Salmo salar];>gi|209735936|gb|ACI68837.1| 40S ribosomal protein S	ACH85282.1;NP_001134778.1;AGH92557.1;ACI68837.1;ACI68828.1;ACN12290.1;ACN09943.1	9	0.0235287	0.0654999	B5RI41_SALSA	rps19	RPS19
Ribosomal protein S29	-1.19878	>gi|213512755|ref|NP_001133072.1| 40S ribosomal protein S29 [Salmo salar];>gi|209738398|gb|ACI70068.1| 40S ribosomal protein S29 [Salmo salar];>gi|209736038|gb|ACI68888.1| 40S ribosomal protein S29 [Salmo salar];>gi|209734980|gb|ACI68359.1| 40S ribosomal p	NP_001133072.1;ACI70068.1;ACI68888.1;ACI68359.1;ACI68063.1;ACI67789.1;ACH70637.1;NP_001134590.1;ACI68126.1	2	0.0450137	0.103292	B5DFW3_SALSA	rps29	RPS29
Ribosomal protein S9 (Fragment)	-1.30476	>gi|198285475|gb|ACH85276.1| ribosomal protein S9 [Salmo salar];>gi|223671969|gb|ACN12166.1| 40S ribosomal protein S9 [Salmo salar];>gi|223646122|gb|ACN09819.1| 40S ribosomal protein S9 [Salmo salar];>gi|209734374|gb|ACI68056.1| 40S ribosomal protein S9 [S	ACH85276.1;ACN12166.1;ACN09819.1;ACI68056.1;ACI67297.1;ACI69386.1;ACI68776.1	10	0.0042712	0.0196943	B5RI35_SALSA	rps9	RPS9
Ribulose-phosphate 3-epimerase (EC 5.1.3.1)	-1.4231	>gi|213513738|ref|NP_001135377.1| ribulose-phosphate 3-epimerase [Salmo salar];>gi|223672939|gb|ACN12651.1| Ribulose-phosphate 3-epimerase [Salmo salar];>gi|223647070|gb|ACN10293.1| Ribulose-phosphate 3-epimerase [Salmo salar];>gi|209738366|gb|ACI70052.1|	NP_001135377.1;ACN12651.1;ACN10293.1;ACI70052.1;ACI66387.1	3	0.00217418	0.0120792	B5XGT2_SALSA	RPE	RPE
RNA-binding protein 4B	-1.45691	>gi|209155952|gb|ACI34208.1| RNA-binding protein 4B [Salmo salar]	ACI34208.1	6	0.000207694	0.00214467	B5X4H7_SALSA	RBM4B	RBM4B
RNA-binding protein 4B (Zgc:56141-like)	1.04549	>gi|209155072|gb|ACI33768.1| RNA-binding protein 4B [Salmo salar];>gi|197632059|gb|ACH70753.1| zgc:56141-like [Salmo salar];>gi|221222294|gb|ACM09808.1| RNA-binding protein 4B [Salmo salar];>gi|221222322|gb|ACM09822.1| RNA-binding protein 4B [Salmo salar];	ACI33768.1;ACH70753.1;ACM09808.1;ACM09822.1;ACM09524.1	6	0.745978	0.841662	B5DG79_SALSA	RBM4B	RBM4B
rRNA 2-O-methyltransferase fibrillarin	-1.10428	>gi|213513153|ref|NP_001133674.1| rRNA 2-O-methyltransferase fibrillarin [Salmo salar];>gi|209154898|gb|ACI33681.1| rRNA 2-O-methyltransferase fibrillarin [Salmo salar]	NP_001133674.1;ACI33681.1	8	0.171359	0.285098	B5X300_SALSA	FBRL	FBL
S-(hydroxymethyl)glutathione dehydrogenase (EC 1.1.1.284)	1.02238	>gi|213512026|ref|NP_001134493.1| Alcohol dehydrogenase class-3 [Salmo salar];>gi|224747157|gb|ACN62250.1| alcohol dehydrogenase class 3 [Salmo salar];>gi|223672821|gb|ACN12592.1| Alcohol dehydrogenase class-3 [Salmo salar];>gi|223646958|gb|ACN10237.1| Alc	NP_001134493.1;ACN62250.1;ACN12592.1;ACN10237.1;ACI67747.1	11	0.810565	0.882058	B5XA77_SALSA	ADHX	ADH5
S-adenosylmethionine synthase (EC 2.5.1.6)	-1.17602	>gi|223648070|gb|ACN10793.1| S-adenosylmethionine synthetase isoform type-2 [Salmo salar];>gi|209153427|gb|ACI33161.1| S-adenosylmethionine synthetase isoform type-2 [Salmo salar]	ACN10793.1;ACI33161.1	7	0.24014	0.365012	B5X1I0_SALSA	METK2	MAT2A
S-adenosylmethionine synthase (EC 2.5.1.6)	1.75878	>gi|259155411|ref|NP_001158767.1| S-adenosylmethionine synthetase isoform type-1 [Salmo salar];>gi|223673109|gb|ACN12736.1| S-adenosylmethionine synthetase isoform type-1 [Salmo salar];>gi|223647232|gb|ACN10374.1| S-adenosylmethionine synthetase isoform ty	NP_001158767.1;ACN12736.1;ACN10374.1	14	0.234757	0.360872	C0H8K5_SALSA	METK1	MAT1A
S-adenosylmethionine synthetase isoform type-2	1.10691	>gi|209735878|gb|ACI68808.1| S-adenosylmethionine synthetase isoform type-2 [Salmo salar]	ACI68808.1	7	0.169461	0.283619	B5XD88_SALSA	METK2	MAT2A
S-formylglutathione hydrolase (EC 3.1.2.12)	1.19944	>gi|213511138|ref|NP_001135000.1| S-formylglutathione hydrolase [Salmo salar];>gi|209737896|gb|ACI69817.1| S-formylglutathione hydrolase [Salmo salar]	NP_001135000.1;ACI69817.1	5	0.0442401	0.10201	B5XG47_SALSA	ESTD	ESD
S-methyl-5'-thioadenosine phosphorylase (EC 2.4.2.28) (5'-methylthioadenosine phosphorylase)	1.26851	>gi|213513598|ref|NP_001133619.1| S-methyl-5-thioadenosine phosphorylase [Salmo salar];>gi|209154708|gb|ACI33586.1| S-methyl-5-thioadenosine phosphorylase [Salmo salar];>gi|209730486|gb|ACI66112.1| S-methyl-5-thioadenosine phosphorylase [Salmo salar]	NP_001133619.1;ACI33586.1;ACI66112.1	9	0.00524388	0.022644	B5X2Q5_SALSA	MTAP	MTAP
S-phase kinase-associated protein 1	-1.30027	>gi|213512347|ref|NP_001134437.1| S-phase kinase-associated protein 1 [Salmo salar];>gi|303661333|gb|ADM16030.1| S-phase kinase-associated protein 1 [Salmo salar];>gi|221222266|gb|ACM09794.1| S-phase kinase-associated protein 1 [Salmo salar];>gi|221222236|	NP_001134437.1;ADM16030.1;ACM09794.1;ACM09779.1;ACM09564.1;ACM09274.1;ACI67506.1;ACM09656.1	3	0.0119473	0.0392731	B5X9I6_SALSA	SKP1	SKP1
S100-A1	-1.0002	>gi|209733320|gb|ACI67529.1| S100-A1 [Salmo salar];>gi|209733542|gb|ACI67640.1| S100-A1 [Salmo salar];>gi|209731252|gb|ACI66495.1| S100-A1 [Salmo salar]	ACI67529.1;ACI67640.1;ACI66495.1	2	0.999197	0.999197	B5X9K9_SALSA	S10A1	S100A1
SAPK substrate protein 1	-1.46771	>gi|259155399|ref|NP_001158761.1| SAPK substrate protein 1 [Salmo salar];>gi|223673049|gb|ACN12706.1| SAPK substrate protein 1 [Salmo salar];>gi|223647176|gb|ACN10346.1| SAPK substrate protein 1 [Salmo salar]	NP_001158761.1;ACN12706.1;ACN10346.1	3	0.00290617	0.0151696	C0H8H7_SALSA	SAKS1	SAKS1
SEC13 homolog	1.18913	>gi|213512545|ref|NP_001134240.1| protein SEC13 homolog [Salmo salar];>gi|209731762|gb|ACI66750.1| SEC13 homolog [Salmo salar]	NP_001134240.1;ACI66750.1	6	0.00794762	0.0292645	B5X7D0_SALSA	SEC13	SEC13
Selenide, water dikinase 1	1.09336	>gi|291190833|ref|NP_001167408.1| Selenide, water dikinase 1 [Salmo salar];>gi|223648378|gb|ACN10947.1| Selenide, water dikinase 1 [Salmo salar]	NP_001167408.1;ACN10947.1	9	0.28018	0.413873	C0HA78_SALSA	SPS1	SEPHS1
Selenium-binding protein 1	1.34667	>gi|213513151|ref|NP_001133645.1| Selenium-binding protein 1 [Salmo salar];>gi|209154792|gb|ACI33628.1| Selenium-binding protein 1 [Salmo salar]	NP_001133645.1;ACI33628.1	22	0.00109315	0.00747118	B5X2U7_SALSA	SBP1	SBP1
Sepiapterin reductase	1.07781	>gi|213515568|ref|NP_001133746.1| Sepiapterin reductase [Salmo salar];>gi|209155190|gb|ACI33827.1| Sepiapterin reductase [Salmo salar]	NP_001133746.1;ACI33827.1	11	0.364924	0.501705	B5X3E6_SALSA	SPRE	SPR
Septin-2	1.03954	>gi|213514886|ref|NP_001133912.1| septin-2 [Salmo salar];>gi|209155796|gb|ACI34130.1| Septin-2 [Salmo salar]	NP_001133912.1;ACI34130.1	6	0.699127	0.803258	B5X499_SALSA	36038	36038
Serine hydroxymethyltransferase (EC 2.1.2.1)	-1.14419	>gi|209155644|gb|ACI34054.1| Serine hydroxymethyltransferase, mitochondrial precursor [Salmo salar]	ACI34054.1	21	0.165838	0.279833	B5X423_SALSA	GLYM	SHMT2
Serine--pyruvate aminotransferase (EC 2.6.1.44) (EC 2.6.1.51) (Alanine--glyoxylate aminotransferase)	1.18517	>gi|209738520|gb|ACI70129.1| Serine--pyruvate aminotransferase, mitochondrial precursor [Salmo salar];>gi|209155010|gb|ACI33737.1| Serine--pyruvate aminotransferase, mitochondrial precursor [Salmo salar]	ACI70129.1;ACI33737.1	15	0.236623	0.362568	B5X356_SALSA	SPYA	AGXT
Serine/threonine-protein phosphatase (EC 3.1.3.16)	-1.18206	>gi|213514806|ref|NP_001135184.1| Serine/threonine-protein phosphatase PP1-gamma catalytic subunit [Salmo salar];>gi|209148506|gb|ACI32941.1| Serine/threonine-protein phosphatase PP1-gamma catalytic subunit [Salmo salar]	NP_001135184.1;ACI32941.1	4	0.00846124	0.0302187	B5X0W0_SALSA	PP1G	PPP1CC
Serine/threonine-protein phosphatase (EC 3.1.3.16)	-1.10741	>gi|209152451|gb|ACI33113.1| Serine/threonine-protein phosphatase 2A catalytic subunit beta isoform [Salmo salar];>gi|291190094|ref|NP_001167080.1| Serine/threonine-protein phosphatase 2A catalytic subunit alpha isoform [Salmo salar];>gi|223647996|gb|ACN10	ACI33113.1;NP_001167080.1;ACN10756.1;ACI67354.1	9	0.218407	0.342953	B5X1D2_SALSA	PP2AB	PPP2CB
Serine/threonine-protein phosphatase (EC 3.1.3.16) (Fragment)	-1.25338	>gi|224587520|gb|ACN58678.1| Serine/threonine-protein phosphatase PP1-beta catalytic subunit [Salmo salar]	ACN58678.1	2	0.0464143	0.105994	C0PUG4_SALSA	PP1B	PPP1CB
Serine/threonine-protein phosphatase 2A 65 kDa regulatory subunit A beta isoform (Fragment)	-1.0085	>gi|224587718|gb|ACN58704.1| Serine/threonine-protein phosphatase 2A 65 kDa regulatory subunit A beta isoform [Salmo salar]	ACN58704.1	13	0.906216	0.943174	C0PUM7_SALSA	2AAB	PPP2R1B
Serine/threonine-protein phosphatase 2A 65 kDa regulatory subunit A beta isoform (Fragment)	-1.00169	>gi|224587322|gb|ACN58639.1| Serine/threonine-protein phosphatase 2A 65 kDa regulatory subunit A beta isoform [Salmo salar]	ACN58639.1	3	0.984475	0.992836	C0PUA0_SALSA	2AAB	PPP2R1B
Serotransferrin	-1.07465	>gi|209154424|gb|ACI33444.1| Serotransferrin-1 precursor [Salmo salar];>gi|1174770|sp|P80426.1|TRFE1_SALSA RecName: Full=Serotransferrin-1; AltName: Full=Serotransferrin I; Short=STF I; Short=sTF1; AltName: Full=Siderophilin I; Flags: Precursor;>gi|1851323	ACI33444.1;P80426.1;NP_001117127.1;AAA18838.1;P80429.1	35	0.383682	0.520712	B5X2B3_SALSA	TRF1	TRF1
Serpin H1	3.06552	>gi|213511739|ref|NP_001133440.1| Serpin H1 precursor [Salmo salar];>gi|209154008|gb|ACI33236.1| Serpin H1 precursor [Salmo salar]	NP_001133440.1;ACI33236.1	4	0.000497092	0.00437257	B5X1Q5_SALSA	SERPH	SERPINH1
Serum albumin 1	1.01408	>gi|113581|sp|P21848.1|ALBU1_SALSA RecName: Full=Serum albumin 1; Flags: Precursor;>gi|185132509|ref|NP_001117137.1| serum albumin 1 precursor [Salmo salar];>gi|64376|emb|CAA36643.1| unnamed protein product [Salmo salar]	P21848.1;NP_001117137.1;CAA36643.1	4	0.901783	0.941047	ALBU1_SALSA	alb1	alb1
Serum albumin 2	1.14143	>gi|543792|sp|Q03156.1|ALBU2_SALSA RecName: Full=Serum albumin 2; Flags: Precursor;>gi|185133567|ref|NP_001117164.1| serum albumin 2 precursor [Salmo salar];>gi|64350|emb|CAA43187.1| serum albumin 2 [Salmo salar]	Q03156.1;NP_001117164.1;CAA43187.1	7	0.0957915	0.186622	ALBU2_SALSA	alb2	alb2
SET translocation (Myeloid leukemia-associated) B	-1.26044	>gi|197631815|gb|ACH70631.1| SET translocation (myeloid leukemia-associated) B [Salmo salar];>gi|226443280|ref|NP_001139879.1| SET protein [Salmo salar];>gi|221219590|gb|ACM08456.1| SET [Salmo salar]	ACH70631.1;NP_001139879.1;ACM08456.1	6	0.021256	0.0619423	B5DFV7_SALSA	setb	setb
SH3 domain-binding glutamic acid-rich-like protein 3	1.18241	>gi|209155990|gb|ACI34227.1| SH3 domain-binding glutamic acid-rich-like protein 3 [Salmo salar];>gi|223672949|gb|ACN12656.1| SH3 domain-binding glutamic acid-rich-like protein 3 [Salmo salar];>gi|223647078|gb|ACN10297.1| SH3 domain-binding glutamic acid-ri	ACI34227.1;ACN12656.1;ACN10297.1;ACI34214.1	3	0.205181	0.326502	B5X4J6_SALSA	SH3L3	SH3BGRL3
Sialic acid synthase	1.06064	>gi|213515494|ref|NP_001133567.1| Sialic acid synthase [Salmo salar];>gi|209154520|gb|ACI33492.1| Sialic acid synthase [Salmo salar]	NP_001133567.1;ACI33492.1	9	0.471763	0.598559	B5X2G1_SALSA	SIAS	NANS
Signal peptidase complex catalytic subunit SEC11 (EC 3.4.21.89)	1.20338	>gi|213512680|ref|NP_001134550.1| Signal peptidase complex catalytic subunit SEC11A [Salmo salar];>gi|303658002|gb|ADM15902.1| Signal peptidase complex catalytic subunit SEC11A [Salmo salar];>gi|221222076|gb|ACM09699.1| Signal peptidase complex catalytic s	NP_001134550.1;ADM15902.1;ACM09699.1;ACI69561.1;ACI69442.1;ACI67969.1;ACI68979.1;ACI67928.1	2	0.0629743	0.132651	B5XAU9_SALSA	SC11A	SEC11A
Signal peptidase complex subunit 1	1.05564	>gi|259155345|ref|NP_001158734.1| Signal peptidase complex subunit 1 [Salmo salar];>gi|223671977|gb|ACN12170.1| Signal peptidase complex subunit 1 [Salmo salar];>gi|223646130|gb|ACN09823.1| Signal peptidase complex subunit 1 [Salmo salar]	NP_001158734.1;ACN12170.1;ACN09823.1	2	0.729684	0.829979	C0H704_SALSA	SPCS1	SPCS1
Signal recognition particle 54 (Signal recognition particle 54 kDa protein)	-1.12501	>gi|209154348|gb|ACI33406.1| Signal recognition particle 54 kDa protein [Salmo salar];>gi|197631999|gb|ACH70723.1| signal recognition particle 54 [Salmo salar];>gi|209153928|gb|ACI33196.1| Signal recognition particle 54 kDa protein [Salmo salar]	ACI33406.1;ACH70723.1;ACI33196.1	3	0.392409	0.52803	B5DG49_SALSA	SRP54	SRP54
Signal recognition particle 9 kDa protein (SRP9)	-1.04973	>gi|303662466|gb|ADM16078.1| Signal recognition particle 9 kDa protein [Salmo salar];>gi|209735188|gb|ACI68463.1| Signal recognition particle 9 kDa protein [Salmo salar];>gi|303666722|gb|ADM16239.1| Signal recognition particle 9 kDa protein [Salmo salar];>	ADM16078.1;ACI68463.1;ADM16239.1;ADM16061.1;ACM08494.1;ACI69908.1;ACI69695.1;ACI69174.1;ACI68706.1	3	0.661464	0.771032	B5XC93_SALSA	SRP09	SRP9
Signal transducer and activator of transcription	-1.02161	>gi|291190556|ref|NP_001167288.1| Signal transducer and activator of transcription 5B [Salmo salar];>gi|223649056|gb|ACN11286.1| Signal transducer and activator of transcription 5B [Salmo salar]	NP_001167288.1;ACN11286.1	12	0.78824	0.862705	C0HB67_SALSA	STA5B	STAT5B
Single-stranded DNA-binding protein, mitochondrial	-1.19939	>gi|223673103|gb|ACN12733.1| Single-stranded DNA-binding protein, mitochondrial precursor [Salmo salar];>gi|223647226|gb|ACN10371.1| Single-stranded DNA-binding protein, mitochondrial precursor [Salmo salar]	ACN12733.1;ACN10371.1	2	0.547296	0.664874	C0H8K2_SALSA	SSB	SSB
Small nuclear ribonucleoprotein Sm D3	-1.20932	>gi|209730588|gb|ACI66163.1| Small nuclear ribonucleoprotein Sm D3 [Salmo salar];>gi|209732980|gb|ACI67359.1| Small nuclear ribonucleoprotein Sm D3 [Salmo salar];>gi|209734524|gb|ACI68131.1| Small nuclear ribonucleoprotein Sm D3 [Salmo salar];>gi|209732182	ACI66163.1;ACI67359.1;ACI68131.1;ACI66960.1;ACI66658.1	3	0.0572819	0.123049	B5X5P3_SALSA	SMD3	SNRPD3
Small ubiquitin-related modifier 2	1.01411	>gi|209737642|gb|ACI69690.1| Small ubiquitin-related modifier 2 precursor [Salmo salar];>gi|223672567|gb|ACN12465.1| Small ubiquitin-related modifier 2 precursor [Salmo salar];>gi|223646714|gb|ACN10115.1| Small ubiquitin-related modifier 2 precursor [Salmo	ACI69690.1;ACN12465.1;ACN10115.1;ACI70075.1;ACI69009.1;ACI68593.1;ACI67520.1;ACI67153.1;ACI66384.1;ADM16167.1;ACN12224.1;ACN09877.1;ACI69677.1;ACI69107.1;ACI66386.1;ACI66155.1;ACI67144.1;ACI68215.1	2	0.911932	0.945388	B5XFS0_SALSA	SUMO2	SUMO2
Sodium/potassium-transporting ATPase subunit alpha (EC 3.6.3.-)	1.72115	>gi|223647404|gb|ACN10460.1| Sodium/potassium-transporting ATPase subunit alpha-1 precursor [Salmo salar]	ACN10460.1	4	0.00103723	0.00714038	C0H8U1_SALSA	AT1A1	ATP1A1
Sodium/potassium-transporting ATPase subunit alpha (EC 3.6.3.-) (Fragment)	1.74109	>gi|224587509|gb|ACN58676.1| Sodium/potassium-transporting ATPase subunit alpha-1 precursor [Salmo salar]	ACN58676.1	4	6.05531e-05	0.000966932	C0PUF8_SALSA	AT1A1	ATP1A1
Sodium/potassium-transporting ATPase subunit beta	-1.08477	>gi|223648560|gb|ACN11038.1| Sodium/potassium-transporting ATPase subunit beta-233 [Salmo salar]	ACN11038.1	2	0.67822	0.781928	C0HAG9_SALSA	AT233	AT233
Sodium/potassium-transporting ATPase subunit beta	1.67071	>gi|213513664|ref|NP_001134069.1| Sodium/potassium-transporting ATPase subunit beta-233 [Salmo salar];>gi|303664064|gb|ADM16130.1| Sodium/potassium-transporting ATPase subunit beta-233 [Salmo salar];>gi|209730496|gb|ACI66117.1| Sodium/potassium-transportin	NP_001134069.1;ADM16130.1;ACI66117.1	3	0.02654	0.0712231	B5X5J7_SALSA	AT233	AT233
Sorbitol dehydrogenase	1.05888	>gi|213514212|ref|NP_001134990.1| Sorbitol dehydrogenase [Salmo salar];>gi|209737786|gb|ACI69762.1| Sorbitol dehydrogenase [Salmo salar]	NP_001134990.1;ACI69762.1	12	0.39327	0.528439	B5XFZ2_SALSA	DHSO	SORD
Sorcin	1.15135	>gi|226442947|ref|NP_001139994.1| Sorcin [Salmo salar];>gi|223673225|gb|ACN12794.1| Sorcin [Salmo salar];>gi|223647340|gb|ACN10428.1| Sorcin [Salmo salar];>gi|221222308|gb|ACM09815.1| Sorcin [Salmo salar];>gi|221222090|gb|ACM09706.1| Sorcin [Salmo salar];>	NP_001139994.1;ACN12794.1;ACN10428.1;ACM09815.1;ACM09706.1;ACM09094.1;ACM08665.1;ACM08259.1	5	0.13659	0.238531	B9EMB8_SALSA	SORCN	SRI
Sorting nexin-1 (Fragment)	-1.32227	>gi|224587199|gb|ACN58621.1| Sorting nexin-1 [Salmo salar]	ACN58621.1	2	0.0573796	0.123049	C0PU57_SALSA	SNX1	SNX1
Sorting nexin-12	-1.03218	>gi|226443044|ref|NP_001140019.1| sorting nexin 12 [Salmo salar];>gi|221221192|gb|ACM09257.1| Sorting nexin-12 [Salmo salar]	NP_001140019.1;ACM09257.1	4	0.848177	0.904341	B9EP10_SALSA	SNX12	SNX12
Sorting nexin-2	-1.11182	>gi|213514006|ref|NP_001133815.1| sorting nexin-2 [Salmo salar];>gi|209155420|gb|ACI33942.1| Sorting nexin-2 [Salmo salar]	NP_001133815.1;ACI33942.1	4	0.369426	0.504971	B5X3R1_SALSA	SNX2	SNX2
Spectrin alpha chain, brain (Fragment)	1.03893	>gi|224587934|gb|ACN58737.1| Spectrin alpha chain, brain [Salmo salar]	ACN58737.1	6	0.58408	0.70595	C0PUV6_SALSA	SPTA2	SPTA2
Splicing factor U2AF 35 kDa subunit	-1.47823	>gi|223672827|gb|ACN12595.1| Splicing factor U2AF 35 kDa subunit [Salmo salar];>gi|223646964|gb|ACN10240.1| Splicing factor U2AF 35 kDa subunit [Salmo salar];>gi|223672015|gb|ACN12189.1| Splicing factor U2AF 35 kDa subunit [Salmo salar];>gi|223646168|gb|AC	ACN12595.1;ACN10240.1;ACN12189.1;ACN09842.1	3	0.000577921	0.0047228	C0H871_SALSA	U2AF1	U2AF1
Splicing factor U2AF 65 kDa subunit	-1.19685	>gi|291190480|ref|NP_001167275.1| Splicing factor U2AF 65 kDa subunit [Salmo salar];>gi|223648990|gb|ACN11253.1| Splicing factor U2AF 65 kDa subunit [Salmo salar]	NP_001167275.1;ACN11253.1	5	0.0343936	0.0848673	C0HB34_SALSA	U2AF2	U2AF2
Splicing factor, arginine/serine-rich 1	-1.1881	>gi|291190420|ref|NP_001167114.1| Splicing factor, arginine/serine-rich 1 [Salmo salar];>gi|223648208|gb|ACN10862.1| Splicing factor, arginine/serine-rich 1 [Salmo salar]	NP_001167114.1;ACN10862.1	9	0.0626466	0.132254	C0H9Z3_SALSA	SFRS1	SFRS1
Splicing factor, arginine/serine-rich 2	-1.09947	>gi|209732124|gb|ACI66931.1| Splicing factor, arginine/serine-rich 2 [Salmo salar];>gi|209155586|gb|ACI34025.1| Splicing factor, arginine/serine-rich 2 [Salmo salar];>gi|223673061|gb|ACN12712.1| Splicing factor, arginine/serine-rich 2 [Salmo salar];>gi|223	ACI66931.1;ACI34025.1;ACN12712.1;ACN12710.1;ACN10352.1;ACN10350.1;ACM08351.1;ACI68873.1	2	0.368347	0.504221	B5X3Z4_SALSA	SFRS2	SFRS2
Splicing factor, arginine/serine-rich 5	-1.41075	>gi|209155162|gb|ACI33813.1| Splicing factor, arginine/serine-rich 5 [Salmo salar]	ACI33813.1	4	0.0545074	0.118224	B5X3D2_SALSA	SFRS5	SFRS5
Splicing factor, arginine/serine-rich 6	-1.01789	>gi|213514036|ref|NP_001133737.1| Splicing factor, arginine/serine-rich 6 [Salmo salar];>gi|209155158|gb|ACI33811.1| Splicing factor, arginine/serine-rich 6 [Salmo salar];>gi|223649236|gb|ACN11376.1| Splicing factor, arginine/serine-rich 6 [Salmo salar]	NP_001133737.1;ACI33811.1;ACN11376.1	3	0.842361	0.89915	B5X3D0_SALSA	SFRS6	SFRS6
Splicing factor, arginine/serine-rich 9	1.05546	>gi|213515460|ref|NP_001133886.1| Splicing factor, arginine/serine-rich 9 [Salmo salar];>gi|223649152|gb|ACN11334.1| Splicing factor, arginine/serine-rich 9 [Salmo salar];>gi|209155694|gb|ACI34079.1| Splicing factor, arginine/serine-rich 9 [Salmo salar]	NP_001133886.1;ACN11334.1;ACI34079.1	5	0.525869	0.646282	B5X448_SALSA	SFRS9	SFRS9
Splicing factor, proline-and glutamine-rich	-1.30635	>gi|213514310|ref|NP_001133340.1| splicing factor, proline- and glutamine-rich [Salmo salar];>gi|209150996|gb|ACI33054.1| Splicing factor, proline- and glutamine-rich [Salmo salar]	NP_001133340.1;ACI33054.1	9	0.00551488	0.0234939	B5X173_SALSA	SFPQ	SFPQ
Staphylococcal nuclease domain-containing protein 1 (Fragment)	-1.1988	>gi|224613410|gb|ACN60284.1| Staphylococcal nuclease domain-containing protein 1 [Salmo salar]	ACN60284.1	33	0.0791166	0.159577	C0PUJ3_SALSA	SND1	SND1
Stathmin	-2.41189	>gi|303661891|gb|ADM16055.1| Stathmin [Salmo salar];>gi|209733556|gb|ACI67647.1| Stathmin [Salmo salar];>gi|209733008|gb|ACI67373.1| Stathmin [Salmo salar]	ADM16055.1;ACI67647.1;ACI67373.1	3	6.10694e-05	0.000966932	B5X953_SALSA	STMN1	STMN1
Stress-70 protein, mitochondrial	1.32531	>gi|223648538|gb|ACN11027.1| Stress-70 protein, mitochondrial precursor [Salmo salar]	ACN11027.1	5	0.00381094	0.0181929	C0HAF8_SALSA	GRP75	HSPA9
Succinate dehydrogenase [ubiquinone] flavoprotein subunit, mitochondrial (EC 1.3.5.1)	1.25921	>gi|213510888|ref|NP_001133088.1| succinate dehydrogenase [ubiquinone] flavoprotein subunit, mitochondrial [Salmo salar];>gi|197631897|gb|ACH70672.1| succinate dehydrogenase complex subunit A flavoprotein [Salmo salar]	NP_001133088.1;ACH70672.1	15	0.00585674	0.0241909	B5DFZ8_SALSA	sdha	SDHA
Succinate dehydrogenase [ubiquinone] iron-sulfur subunit, mitochondrial (EC 1.3.5.1)	1.27466	>gi|213515560|ref|NP_001135166.1| succinate dehydrogenase [ubiquinone] iron-sulfur subunit, mitochondrial [Salmo salar];>gi|223672631|gb|ACN12497.1| Succinate dehydrogenase iron-sulfur subunit, mitochondrial precursor [Salmo salar];>gi|223646776|gb|ACN1014	NP_001135166.1;ACN12497.1;ACN10146.1;ACI67402.1;ACH70850.1;ADM16144.1;ACI66514.1	6	0.0127452	0.0414656	B5DGH6_SALSA	DHSB	DHSB
Succinate-semialdehyde dehydrogenase, mitochondrial	-1.44939	>gi|209155982|gb|ACI34223.1| Succinate-semialdehyde dehydrogenase, mitochondrial precursor [Salmo salar]	ACI34223.1	3	0.0029432	0.0151958	B5X4J2_SALSA	SSDH	ALDH5A1
Succinyl-CoA ligase subunit alpha, mitochondrial (Fragment)	1.13746	>gi|224587121|gb|ACN58607.1| Succinyl-CoA ligase subunit alpha, mitochondrial precursor [Salmo salar]	ACN58607.1	8	0.163634	0.277593	C0PU29_SALSA	SUCA	SUCLG1
Sugar kinase FLJ10986 homolog	-1.15034	>gi|213515224|ref|NP_001133658.1| sugar kinase FLJ10986 homolog [Salmo salar];>gi|209154840|gb|ACI33652.1| sugar kinase FLJ10986 homolog [Salmo salar]	NP_001133658.1;ACI33652.1	4	0.120786	0.216912	B5X2X1_SALSA	FLJXX	FLJXX
Sulfotransferase (EC 2.8.2.-)	-2.86924	>gi|213511312|ref|NP_001134146.1| Cytosolic sulfotransferase 2 [Salmo salar];>gi|209730992|gb|ACI66365.1| Cytosolic sulfotransferase 2 [Salmo salar]	NP_001134146.1;ACI66365.1	10	0.00331362	0.016443	B5X695_SALSA	ST2S2	ST2S2
Sulfotransferase (EC 2.8.2.-)	1.12945	>gi|213510800|ref|NP_001134940.1| Sulfotransferase family cytosolic 2B member 1 [Salmo salar];>gi|209737426|gb|ACI69582.1| Sulfotransferase family cytosolic 2B member 1 [Salmo salar]	NP_001134940.1;ACI69582.1	14	0.332079	0.469457	B5XFG2_SALSA	ST2B1	SULT2B1
SUMO-activating enzyme subunit 2	-1.1224	>gi|213512398|ref|NP_001135121.1| SUMO-activating enzyme subunit 2 [Salmo salar];>gi|209155780|gb|ACI34122.1| SUMO-activating enzyme subunit 2 [Salmo salar];>gi|209155064|gb|ACI33764.1| SUMO-activating enzyme subunit 2 [Salmo salar]	NP_001135121.1;ACI34122.1;ACI33764.1	2	0.274246	0.407083	B5X383_SALSA	SAE2	UBA2
Superoxide dismutase (EC 1.15.1.1)	1.31947	>gi|223672875|gb|ACN12619.1| Superoxide dismutase, mitochondrial precursor [Salmo salar];>gi|223647010|gb|ACN10263.1| Superoxide dismutase, mitochondrial precursor [Salmo salar]	ACN12619.1;ACN10263.1	5	0.00368629	0.0177765	C0H894_SALSA	SODM	SOD2
Superoxide dismutase [Cu-Zn] (EC 1.15.1.1)	1.11335	>gi|185135289|ref|NP_001117059.1| superoxide dismutase [Salmo salar];>gi|221222224|gb|ACM09773.1| Superoxide dismutase [Salmo salar];>gi|221222134|gb|ACM09728.1| Superoxide dismutase [Salmo salar];>gi|221221854|gb|ACM09588.1| Superoxide dismutase [Salmo sa	NP_001117059.1;ACM09773.1;ACM09728.1;ACM09588.1;ACM09311.1;ACM09095.1;ACM08982.1;ACM08805.1;ACM08671.1;ACM08642.1;ACM08615.1;ACM08531.1;ACM08480.1;ACH70820.1;AAW59361.1;ACM08289.1;ACM08323.1	5	0.298849	0.430162	Q3ZLR1_SALSA	SOD1	SOD1
T-complex protein 1 subunit alpha	-1.26599	>gi|223648282|gb|ACN10899.1| T-complex protein 1 subunit alpha [Salmo salar]	ACN10899.1	17	0.0105761	0.0357553	C0HA30_SALSA	TCPA	TCP1
T-complex protein 1 subunit beta	-1.21813	>gi|213511170|ref|NP_001133605.1| T-complex protein 1 subunit beta [Salmo salar];>gi|209154654|gb|ACI33559.1| T-complex protein 1 subunit beta [Salmo salar]	NP_001133605.1;ACI33559.1	14	0.0145275	0.045851	B5X2M8_SALSA	TCPB	CCT2
T-complex protein 1 subunit delta	-1.32109	>gi|213514160|ref|NP_001133482.1| T-complex protein 1 subunit delta [Salmo salar];>gi|209154182|gb|ACI33323.1| T-complex protein 1 subunit delta [Salmo salar]	NP_001133482.1;ACI33323.1	14	0.00568026	0.0237699	B5X1Z2_SALSA	TCPD	CCT4
T-complex protein 1 subunit epsilon	-1.19879	>gi|291190789|ref|NP_001167310.1| T-complex protein 1 subunit epsilon [Salmo salar];>gi|223649150|gb|ACN11333.1| T-complex protein 1 subunit epsilon [Salmo salar]	NP_001167310.1;ACN11333.1	15	0.0794073	0.159824	C0HBB4_SALSA	TCPE	CCT5
T-complex protein 1 subunit gamma (Fragment)	-1.43673	>gi|198285439|gb|ACH85258.1| chaperonin containing TCP1, subunit 3 [Salmo salar]	ACH85258.1	8	0.00571249	0.0237699	B5RI17_SALSA	cct3	CCT3
T-complex protein 1 subunit theta	-1.26836	>gi|213511620|ref|NP_001133979.1| T-complex protein 1 subunit theta [Salmo salar];>gi|209156042|gb|ACI34253.1| T-complex protein 1 subunit theta [Salmo salar]	NP_001133979.1;ACI34253.1	16	0.00781655	0.0288939	B5X4M2_SALSA	TCPQ	CCT8
TAR DNA-binding protein 43	-1.46966	>gi|209154888|gb|ACI33676.1| TAR DNA-binding protein 43 [Salmo salar]	ACI33676.1	4	0.000762775	0.00566122	B5X2Z5_SALSA	TADBP	TADBP
TAR DNA-binding protein 43	1.06177	>gi|209154032|gb|ACI33248.1| TAR DNA-binding protein 43 [Salmo salar]	ACI33248.1	2	0.356858	0.494621	B5X1R7_SALSA	TADBP	TADBP
TFG	1.21088	>gi|291190512|ref|NP_001167282.1| protein TFG [Salmo salar];>gi|223649020|gb|ACN11268.1| TFG [Salmo salar]	NP_001167282.1;ACN11268.1	3	0.0420346	0.0987703	C0HB49_SALSA	TFG	TFG
Thimet oligopeptidase	-1.50133	>gi|213514384|ref|NP_001133368.1| Thimet oligopeptidase [Salmo salar];>gi|209152175|gb|ACI33100.1| Thimet oligopeptidase [Salmo salar];>gi|223648150|gb|ACN10833.1| Thimet oligopeptidase [Salmo salar]	NP_001133368.1;ACI33100.1;ACN10833.1	20	0.000243657	0.00238633	B5X1B9_SALSA	MEPD	MEPD
Thioredoxin	1.11728	>gi|303664805|gb|ADM16163.1| Thioredoxin [Salmo salar];>gi|303664425|gb|ADM16142.1| Thioredoxin [Salmo salar];>gi|221221510|gb|ACM09416.1| Thioredoxin [Salmo salar];>gi|221220790|gb|ACM09056.1| Thioredoxin [Salmo salar];>gi|221219960|gb|ACM08641.1| Thiored	ADM16163.1;ADM16142.1;ACM09416.1;ACM09056.1;ACM08641.1;ACM08478.1;ACI68074.1;ACI66497.1;ACM08490.1;ACM09596.1;ACM09169.1;ACM08562.1;ACM09260.1;ACM08373.1;ACM09552.1;ACM08445.1;ACM08955.1;ACM08958.1	3	0.325201	0.463179	B5X6M7_SALSA	THIO	TXN
Thioredoxin domain-containing protein 17	-1.06493	>gi|213511060|ref|NP_001134971.1| Thioredoxin domain-containing protein 17 [Salmo salar];>gi|209737630|gb|ACI69684.1| Thioredoxin domain-containing protein 17 [Salmo salar];>gi|209736750|gb|ACI69244.1| Thioredoxin domain-containing protein 17 [Salmo salar]	NP_001134971.1;ACI69684.1;ACI69244.1;ACI67762.1;ACI67575.1;ACI67984.1;ACI66088.1	4	0.480206	0.605034	B5XEH4_SALSA	TXD17	TXNDC17
Thioredoxin-dependent peroxide reductase, mitochondrial	1.28696	>gi|303658786|gb|ADM15936.1| Thioredoxin-dependent peroxide reductase, mitochondrial precursor [Salmo salar];>gi|209737470|gb|ACI69604.1| Thioredoxin-dependent peroxide reductase, mitochondrial precursor [Salmo salar]	ADM15936.1;ACI69604.1	4	0.00187115	0.0109055	B5XFI4_SALSA	PRDX3	PRDX3
Thioredoxin-like 1	-1.68891	>gi|213511490|ref|NP_001133152.1| thioredoxin-like protein 1 [Salmo salar];>gi|197632163|gb|ACH70805.1| thioredoxin-like 1 [Salmo salar]	NP_001133152.1;ACH70805.1	5	0.00058165	0.0047228	B5DGD1_SALSA	txnl1	TXNL1
Thiosulfate sulfurtransferase KAT	-1.18373	>gi|221221248|gb|ACM09285.1| thiosulfate sulfurtransferase KAT [Salmo salar]	ACM09285.1	4	0.046986	0.107042	B9EP38_SALSA	KAT	KAT
THO complex subunit 4	-1.20682	>gi|221221906|gb|ACM09614.1| THO complex subunit 4 [Salmo salar];>gi|303667317|gb|ADM16268.1| THO complex subunit 4 [Salmo salar];>gi|209733738|gb|ACI67738.1| THO complex subunit 4 [Salmo salar];>gi|221222184|gb|ACM09753.1| THO complex subunit 4 [Salmo sal	ACM09614.1;ADM16268.1;ACI67738.1;ACM09753.1;ACN12460.1;ACN10111.1;ACN10561.1;ACI69152.1	3	0.290554	0.421648	B9EQ17_SALSA	THOC4	ALYREF
Thymidine phosphorylase (TP) (EC 2.4.2.4) (TdRPase)	1.05006	>gi|213511662|ref|NP_001133751.1| Thymidine phosphorylase [Salmo salar];>gi|209155212|gb|ACI33838.1| Thymidine phosphorylase precursor [Salmo salar]	NP_001133751.1;ACI33838.1	18	0.612256	0.728876	B5X3F7_SALSA	TYPH	TYMP
Thymidylate kinase	-1.23376	>gi|303659245|gb|ADM15955.1| Thymidylate kinase [Salmo salar];>gi|209732338|gb|ACI67038.1| Thymidylate kinase [Salmo salar]	ADM15955.1;ACI67038.1	4	0.114659	0.209877	B5X868_SALSA	DTYMK	DTYMK
Thymosin beta-11	-1.36409	>gi|303659183|gb|ADM15951.1| Thymosin beta-11 [Salmo salar];>gi|221222330|gb|ACM09826.1| Thymosin beta-11 [Salmo salar];>gi|221221572|gb|ACM09447.1| Thymosin beta-11 [Salmo salar];>gi|221221346|gb|ACM09334.1| Thymosin beta-11 [Salmo salar];>gi|221220076|gb	ADM15951.1;ACM09826.1;ACM09447.1;ACM09334.1;ACM08699.1;ACM08321.1;ACM08250.1;ACI68099.1	2	0.0290857	0.0765414	B5XB79_SALSA	TYB11	TYB11
Toll-interacting protein	-1.43403	>gi|259533931|sp|B5X370.1|TOLIP_SALSA RecName: Full=Toll-interacting protein;>gi|209155038|gb|ACI33751.1| Toll-interacting protein [Salmo salar];>gi|157170682|emb|CAM88654.1| toll-interleukine I receptor interacting protein [Salmo salar];>gi|157170686|emb|	B5X370.1;ACI33751.1;CAM88654.1;CAM88656.1	4	0.00152561	0.00941121	TOLIP_SALSA	tollip	TOLLIP
Transaldolase (EC 2.2.1.2)	-1.53265	>gi|226443406|ref|NP_001139898.1| Transaldolase [Salmo salar];>gi|221222292|gb|ACM09807.1| Transaldolase [Salmo salar];>gi|221219806|gb|ACM08564.1| Transaldolase [Salmo salar]	NP_001139898.1;ACM09807.1;ACM08564.1	15	0.000940872	0.00662095	B9EM17_SALSA	TALDO	TALDO1
Transcription elongation factor B polypeptide 2	-1.47169	>gi|304434681|ref|NP_001134958.2| Transcription elongation factor B polypeptide 2 [Salmo salar];>gi|304376890|gb|ACI69639.2| Transcription elongation factor B polypeptide 2 [Salmo salar]	NP_001134958.2;ACI69639.2	5	0.0029951	0.0153802	B5XFL9_SALSA	ELOB	TCEB2
Transcription factor BTF3	-1.2481	>gi|209736480|gb|ACI69109.1| Transcription factor BTF3 homolog 4 [Salmo salar];>gi|223672503|gb|ACN12433.1| Transcription factor BTF3 homolog 4 [Salmo salar];>gi|223646656|gb|ACN10086.1| Transcription factor BTF3 homolog 4 [Salmo salar];>gi|209736382|gb|AC	ACI69109.1;ACN12433.1;ACN10086.1;ACI69060.1;ACI66894.1	2	0.0224879	0.0639402	B5XE39_SALSA	BT3L4	BTF3L4
Transcriptional activator protein Pur-beta	1.11008	>gi|213515016|ref|NP_001133539.1| transcriptional activator protein Pur-beta [Salmo salar];>gi|209154406|gb|ACI33435.1| Transcriptional activator protein Pur-beta [Salmo salar];>gi|223649088|gb|ACN11302.1| Transcriptional activator protein Pur-beta [Salmo	NP_001133539.1;ACI33435.1;ACN11302.1	5	0.29535	0.426417	B5X2A4_SALSA	PURB	PURB
Transforming protein RhoA	1.11881	>gi|209737136|gb|ACI69437.1| Transforming protein RhoA precursor [Salmo salar];>gi|303666626|gb|ADM16236.1| Transforming protein RhoA precursor [Salmo salar];>gi|223647712|gb|ACN10614.1| Transforming protein RhoA precursor [Salmo salar];>gi|209735524|gb|AC	ACI69437.1;ADM16236.1;ACN10614.1;ACI68631.1;ACI68077.1;ACI67900.1;ACI66793.1;ACI66078.1;ACI34051.1;ACI33725.1;ACI33360.1;ACH70802.1;ACI69279.1;ACI67301.1	4	0.192097	0.309308	B5XF17_SALSA	RHOA	RHOA
Transgelin	-1.62726	>gi|221220728|gb|ACM09025.1| Transgelin [Salmo salar]	ACM09025.1	9	0.00776352	0.0288099	B9ENC8_SALSA	TAGL	TAGLN
Transketolase (EC 2.2.1.1)	-1.48993	>gi|213511480|ref|NP_001134006.1| transketolase-like protein 2 [Salmo salar];>gi|209156132|gb|ACI34298.1| Transketolase [Salmo salar]	NP_001134006.1;ACI34298.1	34	0.000167169	0.00185552	B5X4R7_SALSA	TKT	TKT
Transketolase (EC 2.2.1.1)	1.4296	>gi|223649194|gb|ACN11355.1| Transketolase [Salmo salar]	ACN11355.1	13	0.00034101	0.00311499	C0HBD6_SALSA	TKT	TKT
Transketolase-like protein 2 (Fragment)	-1.17791	>gi|224613400|gb|ACN60279.1| Transketolase-like protein 2 [Salmo salar]	ACN60279.1	3	0.29406	0.425736	C0PUI7_SALSA	TKTL2	TKTL2
Translationally-controlled tumor like protein (Translationally-controlled tumor protein)	-2.33839	>gi|469832560|gb|AGH92632.1| translationally-controlled tumor like protein [Salmo salar];>gi|303665196|gb|ADM16179.1| Translationally-controlled tumor protein [Salmo salar];>gi|221219332|gb|ACM08327.1| Translationally-controlled tumor protein [Salmo salar]	AGH92632.1;ADM16179.1;ACM08327.1;ACI68686.1;ACI68306.1;ACI67791.1;ACI69381.1;ADM15989.1;ACI67204.1	7	9.77367e-06	0.000250945	B5XAC1_SALSA	TCTP	TPT1
Translocon-associated protein subunit alpha	1.59863	>gi|223648636|gb|ACN11076.1| Translocon-associated protein subunit alpha precursor [Salmo salar]	ACN11076.1	3	0.000379676	0.00343516	C0HAK7_SALSA	SSRA	SSR1
Transmembrane emp24 domain-containing protein 10	1.25446	>gi|221220388|gb|ACM08855.1| Transmembrane emp24 domain-containing protein 10 precursor [Salmo salar]	ACM08855.1	2	0.188639	0.305814	B9EMV8_SALSA	TMEDA	TMED10
Transmembrane emp24 domain-containing protein 10 (Fragment)	1.2423	>gi|224587001|gb|ACN58589.1| Transmembrane emp24 domain-containing protein 10 precursor [Salmo salar];>gi|213515298|ref|NP_001134855.1| Transmembrane emp24 domain-containing protein 10 precursor [Salmo salar];>gi|209736600|gb|ACI69169.1| Transmembrane emp2	ACN58589.1;NP_001134855.1;ACI69169.1	2	0.0177703	0.054446	C0PTZ1_SALSA	TMEDA	TMED10
Transmembrane emp24 domain-containing protein 2	1.14329	>gi|213512156|ref|NP_001134180.1| transmembrane emp24 domain-containing protein 2 precursor [Salmo salar];>gi|209731250|gb|ACI66494.1| Transmembrane emp24 domain-containing protein 2 precursor [Salmo salar]	NP_001134180.1;ACI66494.1	3	0.43111	0.561803	B5X6M4_SALSA	TMED2	TMED2
Transmembrane emp24 domain-containing protein 9	1.33977	>gi|213514482|ref|NP_001133740.1| transmembrane emp24 domain-containing protein 9 precursor [Salmo salar];>gi|303662957|gb|ADM16088.1| Transmembrane emp24 domain-containing protein 9 precursor [Salmo salar];>gi|209735214|gb|ACI68476.1| Transmembrane emp24	NP_001133740.1;ADM16088.1;ACI68476.1;ACI33816.1	4	0.014231	0.0452157	B5X3D5_SALSA	TMED9	TMED9
Transmembrane protein 14C	1.55725	>gi|213511430|ref|NP_001134630.1| Transmembrane protein 14C [Salmo salar];>gi|209734800|gb|ACI68269.1| Transmembrane protein 14C [Salmo salar]	NP_001134630.1;ACI68269.1	2	0.00136163	0.00874018	B5XBP9_SALSA	TM14C	TMEM14C
Transport protein Sec61 subunit beta	1.20391	>gi|209736406|gb|ACI69072.1| transport protein Sec61 subunit beta [Salmo salar];>gi|213512795|ref|NP_001135088.1| transport protein Sec61 subunit beta [Salmo salar];>gi|223672561|gb|ACN12462.1| transport protein Sec61 subunit beta [Salmo salar];>gi|2236723	ACI69072.1;NP_001135088.1;ACN12462.1;ACN12370.1;ACN10112.1;ACN10023.1;ACI70199.1;ACI70001.1;ACI69424.1;ACI69157.1	3	0.0848367	0.167557	B5XE02_SALSA	SC61B	SEC61B
Trifunctional enzyme subunit alpha, mitochondrial (Fragment)	1.05326	>gi|224587261|gb|ACN58629.1| Trifunctional enzyme subunit alpha, mitochondrial precursor [Salmo salar]	ACN58629.1	19	0.439986	0.56869	C0PU77_SALSA	ECHA	HADHA
Trifunctional enzyme subunit beta, mitochondrial	1.11267	>gi|223647758|gb|ACN10637.1| Trifunctional enzyme subunit beta, mitochondrial precursor [Salmo salar]	ACN10637.1	15	0.0725906	0.148944	C0H9B8_SALSA	ECHB	HADHB
Trifunctional purine biosynthetic protein adenosine-3	-1.73387	>gi|223647612|gb|ACN10564.1| Trifunctional purine biosynthetic protein adenosine-3 [Salmo salar]	ACN10564.1	16	8.1733e-06	0.000223504	C0H945_SALSA	PUR2	GART
Trimethyllysine dioxygenase, mitochondrial	1.21286	>gi|209154558|gb|ACI33511.1| Trimethyllysine dioxygenase, mitochondrial precursor [Salmo salar]	ACI33511.1	8	0.115653	0.210883	B5X2I0_SALSA	TMLH	TMLHE
Triosephosphate isomerase (EC 5.3.1.1)	1.0532	>gi|223672757|gb|ACN12560.1| Triosephosphate isomerase [Salmo salar];>gi|223646896|gb|ACN10206.1| Triosephosphate isomerase [Salmo salar];>gi|209734404|gb|ACI68071.1| Triosephosphate isomerase [Salmo salar];>gi|209734322|gb|ACI68030.1| Triosephosphate isom	ACN12560.1;ACN10206.1;ACI68071.1;ACI68030.1	10	0.543237	0.662484	B5XB10_SALSA	TPIS	TPI1
Triosephosphate isomerase (EC 5.3.1.1)	1.1125	>gi|213515400|ref|NP_001133174.1| triosephosphate isomerase B [Salmo salar];>gi|221222348|gb|ACM09835.1| Triosephosphate isomerase [Salmo salar];>gi|221222152|gb|ACM09737.1| Triosephosphate isomerase [Salmo salar];>gi|197632327|gb|ACH70887.1| triosephospha	NP_001133174.1;ACM09835.1;ACM09737.1;ACH70887.1;ACI70188.1	16	0.0833883	0.16573	B5DGL3_SALSA	TPIS	TPI1
Tripeptidyl-peptidase 1	1.01166	>gi|213513988|ref|NP_001133559.1| tripeptidyl-peptidase 1 precursor [Salmo salar];>gi|209154490|gb|ACI33477.1| Tripeptidyl-peptidase 1 precursor [Salmo salar]	NP_001133559.1;ACI33477.1	6	0.908511	0.943969	B5X2E6_SALSA	TPP1	TPP1
Tropomyosin alpha-3 chain	-1.41869	>gi|223647762|gb|ACN10639.1| Tropomyosin alpha-3 chain [Salmo salar]	ACN10639.1	3	0.0238788	0.0659443	C0H9C0_SALSA	TPM3	TPM3
Tropomyosin alpha-4 chain	1.10694	>gi|213515262|ref|NP_001133629.1| Tropomyosin alpha-4 chain [Salmo salar];>gi|223647566|gb|ACN10541.1| Tropomyosin alpha-4 chain [Salmo salar];>gi|209154742|gb|ACI33603.1| Tropomyosin alpha-4 chain [Salmo salar]	NP_001133629.1;ACN10541.1;ACI33603.1	6	0.257737	0.387462	B5X2S2_SALSA	TPM4	TPM4
Tropomyosin-1 alpha chain	1.10265	>gi|209154088|gb|ACI33276.1| Tropomyosin-1 alpha chain [Salmo salar];>gi|221219564|gb|ACM08443.1| Tropomyosin-1 alpha chain [Salmo salar]	ACI33276.1;ACM08443.1	5	0.280562	0.413873	B5X1U5_SALSA	TPM1	TPM1
Tubulin alpha chain (Tubulin, alpha 8 like 2)	-1.15126	>gi|213512708|ref|NP_001133158.1| tubulin alpha-4A chain [Salmo salar];>gi|223648276|gb|ACN10896.1| Tubulin alpha chain [Salmo salar];>gi|197632197|gb|ACH70822.1| tubulin, alpha 8 like 2 [Salmo salar]	NP_001133158.1;ACN10896.1;ACH70822.1	6	0.0274085	0.0731407	B5DGE8_SALSA	TBA	TBA
Tubulin alpha chain (Tubulin, alpha 8 like 3-1)	-1.23638	>gi|291190552|ref|NP_001167032.1| tubulin, alpha 8 like 3-1 [Salmo salar];>gi|209155464|gb|ACI33964.1| Tubulin alpha chain [Salmo salar];>gi|197632603|gb|ACH71025.1| tubulin, alpha 8 like 3-1 [Salmo salar];>gi|223648222|gb|ACN10869.1| Tubulin alpha chain [	NP_001167032.1;ACI33964.1;ACH71025.1;ACN10869.1	3	0.0370544	0.0902608	B5DH01_SALSA	TBA	TBA
Tubulin beta chain	-1.47865	>gi|213511624|ref|NP_001133265.1| Tubulin beta chain [Salmo salar];>gi|209148246|gb|ACI32926.1| Tubulin beta chain [Salmo salar];>gi|148362136|gb|ABQ59661.1| TUBB [Salmo salar]	NP_001133265.1;ACI32926.1;ABQ59661.1	4	0.000163828	0.00185552	B5X0U5_SALSA	TBB5	TUBB
Tubulin beta-1 chain	-1.3	>gi|223672699|gb|ACN12531.1| Tubulin beta-1 chain [Salmo salar];>gi|223647350|gb|ACN10433.1| Tubulin beta-1 chain [Salmo salar];>gi|223646838|gb|ACN10177.1| Tubulin beta-1 chain [Salmo salar]	ACN12531.1;ACN10433.1;ACN10177.1	2	0.000326648	0.00303422	C0H808_SALSA	TBB1	TUBB1
Tubulin beta-2A chain	1.15372	>gi|291190198|ref|NP_001167344.1| Tubulin beta-2A chain [Salmo salar];>gi|223649350|gb|ACN11433.1| Tubulin beta-2A chain [Salmo salar]	NP_001167344.1;ACN11433.1	2	0.0799506	0.160577	C0HBL4_SALSA	TBB2A	TUBB2A
Tubulin beta-2C chain	-1.32336	>gi|223672899|gb|ACN12631.1| Tubulin beta-2C chain [Salmo salar];>gi|223649208|gb|ACN11362.1| Tubulin beta-2C chain [Salmo salar];>gi|223647034|gb|ACN10275.1| Tubulin beta-2C chain [Salmo salar]	ACN12631.1;ACN11362.1;ACN10275.1	2	0.00319757	0.016158	C0H8A6_SALSA	TBB2C	TBB2C
Tubulin folding cofactor B	-2.94525	>gi|213513818|ref|NP_001133964.1| tubulin-folding cofactor B [Salmo salar];>gi|209155992|gb|ACI34228.1| Tubulin folding cofactor B [Salmo salar]	NP_001133964.1;ACI34228.1	9	4.87112e-06	0.000159571	B5X4J7_SALSA	TBCB	TBCB
Tubulin, alpha 8 like 3-2	-1.05206	>gi|197632605|gb|ACH71026.1| tubulin, alpha 8 like 3-2 [Salmo salar];>gi|213515502|ref|NP_001134939.1| Tubulin alpha-1A chain [Salmo salar];>gi|209737400|gb|ACI69569.1| Tubulin alpha-1A chain [Salmo salar]	ACH71026.1;NP_001134939.1;ACI69569.1	3	0.479827	0.605034	B5DH02_SALSA
Tumor protein D52	1.34562	>gi|223647492|gb|ACN10504.1| Tumor protein D52 [Salmo salar];>gi|213514032|ref|NP_001134703.1| tumor protein D52 [Salmo salar];>gi|303659874|gb|ADM15974.1| Tumor protein D52 [Salmo salar];>gi|209735334|gb|ACI68536.1| Tumor protein D52 [Salmo salar]	ACN10504.1;NP_001134703.1;ADM15974.1;ACI68536.1	4	0.0194997	0.0582539	C0H8Y5_SALSA	TPD52	TPD52
Tumor protein D54	-1.44353	>gi|209154366|gb|ACI33415.1| Tumor protein D54 [Salmo salar];>gi|209734242|gb|ACI67990.1| Tumor protein D54 [Salmo salar];>gi|469832510|gb|AGH92607.1| tumor protein D54 like protein [Salmo salar]	ACI33415.1;ACI67990.1;AGH92607.1	2	0.00178965	0.0105601	B5X284_SALSA	TPD54	TPD52L2
U2 small nuclear ribonucleoprotein A (U2 snRNP-specific A' protein)	-1.268	>gi|185133879|ref|NP_001117176.1| U2 small nuclear ribonucleoprotein A [Salmo salar];>gi|3955033|emb|CAA06160.1| U2 snRNP-specific A protein [Salmo salar];>gi|221220252|gb|ACM08787.1| U2 small nuclear ribonucleoprotein A [Salmo salar];>gi|3150128|emb|CAA	NP_001117176.1;CAA06160.1;ACM08787.1;CAA06159.1;CAA06161.1;ACI34186.1	6	0.0135569	0.0433637	O73931_SALSA	RU2A	SNRPA1
Ubiquilin-4	-1.5566	>gi|223648468|gb|ACN10992.1| Ubiquilin-4 [Salmo salar];>gi|213515078|ref|NP_001133309.1| Ubiquilin-4 [Salmo salar];>gi|209150100|gb|ACI33007.1| Ubiquilin-4 [Salmo salar]	ACN10992.1;NP_001133309.1;ACI33007.1	4	5.55187e-06	0.000175809	C0HAC3_SALSA	UBQL4	UBQLN4
Ubiquinone biosynthesis protein COQ9, mitochondrial	1.21972	>gi|209733964|gb|ACI67851.1| Ubiquinone biosynthesis protein COQ9, mitochondrial precursor [Salmo salar]	ACI67851.1	2	0.128313	0.226922	B5XAI1_SALSA	COQ9	COQ9
Ubiquitin carboxyl-terminal hydrolase (EC 3.4.19.12)	-1.20582	>gi|226443186|ref|NP_001140074.1| ubiquitin carboxyl-terminal hydrolase isozyme L3 [Salmo salar];>gi|221221702|gb|ACM09512.1| Ubiquitin carboxyl-terminal hydrolase isozyme L3 [Salmo salar]	NP_001140074.1;ACM09512.1	8	0.0171415	0.0528716	B9EPR5_SALSA	UCHL3	UCHL3
Ubiquitin carboxyl-terminal hydrolase 5	1.03705	>gi|213512929|ref|NP_001135286.1| Ubiquitin carboxyl-terminal hydrolase 5 [Salmo salar];>gi|209156044|gb|ACI34254.1| Ubiquitin carboxyl-terminal hydrolase 5 [Salmo salar]	NP_001135286.1;ACI34254.1	11	0.765036	0.853993	B5X4M3_SALSA	UBP5	UBP5
Ubiquitin carboxyl-terminal hydrolase isozyme L5	-1.50728	>gi|213515214|ref|NP_001133540.1| ubiquitin carboxyl-terminal hydrolase isozyme L5 [Salmo salar];>gi|209154410|gb|ACI33437.1| Ubiquitin carboxyl-terminal hydrolase isozyme L5 [Salmo salar];>gi|209730448|gb|ACI66093.1| Ubiquitin carboxyl-terminal hydrolase	NP_001133540.1;ACI33437.1;ACI66093.1	4	0.00636787	0.025418	B5X2A6_SALSA	UCHL5	UCHL5
Ubiquitin-conjugating enzyme E2 D2	-1.2616	>gi|223673193|gb|ACN12778.1| Ubiquitin-conjugating enzyme E2 D2 [Salmo salar];>gi|223647310|gb|ACN10413.1| Ubiquitin-conjugating enzyme E2 D2 [Salmo salar];>gi|221220484|gb|ACM08903.1| Ubiquitin-conjugating enzyme E2 D2 [Salmo salar];>gi|221220092|gb|ACM08	ACN12778.1;ACN10413.1;ACM08903.1;ACM08707.1;NP_001133066.1;ACH70624.1;ACN11371.1;ACM09287.1;ACI66863.1;ACI33455.1;ACI33297.1	3	0.00699346	0.0267895	B9EN06_SALSA	UB2D2	UBE2D2
Ubiquitin-conjugating enzyme E2 L3 (Fragment)	-1.01761	>gi|224587425|gb|ACN58661.1| Ubiquitin-conjugating enzyme E2 L3 [Salmo salar];>gi|304434653|ref|NP_001134756.2| Ubiquitin-conjugating enzyme E2 L3 [Salmo salar];>gi|221219186|gb|ACM08254.1| Ubiquitin-conjugating enzyme E2 L3 [Salmo salar];>gi|304376752|gb|	ACN58661.1;NP_001134756.2;ACM08254.1;ACI68727.2	4	0.834206	0.894465	C0PUD2_SALSA	UB2L3	UBE2L3
Ubiquitin-conjugating enzyme E2 N	-1.06557	>gi|221221700|gb|ACM09511.1| Ubiquitin-conjugating enzyme E2 N [Salmo salar];>gi|221220338|gb|ACM08830.1| Ubiquitin-conjugating enzyme E2 N [Salmo salar]	ACM09511.1;ACM08830.1	2	0.347267	0.485152	B9EMT3_SALSA	UBE2N	UBE2N
Ubiquitin-conjugating enzyme E2 variant 1 (Fragment)	-1.32283	>gi|198285495|gb|ACH85286.1| ubiquitin-conjugating enzyme E2 variant 1 [Salmo salar];>gi|326807031|ref|NP_001192039.1| ubiquitin-conjugating enzyme E2 variant 1 [Salmo salar];>gi|185135816|ref|NP_001117088.1| ubiquitin-conjugating enzyme E2 variant 1-like	ACH85286.1;NP_001192039.1;NP_001117088.1;ACN12494.1;ACN10143.1;ACM08942.1;ABO14977.1	2	0.00306995	0.015596	B5RI45_SALSA	ube2v1	UBE2V1
UDP-glucose pyrophosphorylase 2 (UTP--glucose-1-phosphate uridylyltransferase)	1.00979	>gi|213513005|ref|NP_001133758.1| UTP--glucose-1-phosphate uridylyltransferase [Salmo salar];>gi|209155230|gb|ACI33847.1| UTP--glucose-1-phosphate uridylyltransferase [Salmo salar];>gi|197632097|gb|ACH70772.1| UDP-glucose pyrophosphorylase 2 [Salmo salar]	NP_001133758.1;ACI33847.1;ACH70772.1	20	0.914599	0.945939	B5DG98_SALSA	UGPA	UGP2
UDP-glucuronosyltransferase (EC 2.4.1.17)	2.16468	>gi|213514842|ref|NP_001133343.1| UDP-glucuronosyltransferase 2A2 [Salmo salar];>gi|209151120|gb|ACI33061.1| UDP-glucuronosyltransferase 2A2 precursor [Salmo salar]	NP_001133343.1;ACI33061.1	4	0.00269155	0.0142847	B5X180_SALSA	UD2A2	UD2A2
unreviewed	SPCS3						B5X6E9	180	SPCS3
Uricase (EC 1.7.3.3) (Fragment)	-3.26127	>gi|73915328|gb|AAZ92542.1| urate oxidase, partial [Salmo salar]	AAZ92542.1	16	4.26924e-08	4.05578e-06	Q3S563_SALSA
UV excision repair protein RAD23 homolog A	-1.03042	>gi|213512547|ref|NP_001135284.1| UV excision repair protein RAD23 homolog A [Salmo salar];>gi|209156014|gb|ACI34239.1| UV excision repair protein RAD23 homolog A [Salmo salar]	NP_001135284.1;ACI34239.1	6	0.663535	0.772497	B5X4K8_SALSA	RD23A	RAD23A
UV excision repair protein RAD23 homolog B	-1.11672	>gi|259155371|ref|NP_001158747.1| UV excision repair protein RAD23 homolog B [Salmo salar];>gi|223672703|gb|ACN12533.1| UV excision repair protein RAD23 homolog B [Salmo salar];>gi|223646842|gb|ACN10179.1| UV excision repair protein RAD23 homolog B [Salmo	NP_001158747.1;ACN12533.1;ACN10179.1	3	0.475437	0.601419	C0H810_SALSA	RD23B	RAD23B
Vacuolar ATP synthase catalytic subunit A	-1.01272	>gi|223648164|gb|ACN10840.1| Vacuolar ATP synthase catalytic subunit A [Salmo salar];>gi|224587380|gb|ACN58654.1| Vacuolar ATP synthase catalytic subunit A [Salmo salar];>gi|209150762|gb|ACI33042.1| Vacuolar ATP synthase catalytic subunit A [Salmo salar]	ACN10840.1;ACN58654.1;ACI33042.1	7	0.889517	0.93478	C0H9X1_SALSA	VATA	ATP6V1A
Vacuolar ATP synthase subunit B, brain isoform	-1.04165	>gi|213510742|ref|NP_001135218.1| Vacuolar ATP synthase subunit B, brain isoform [Salmo salar];>gi|209154346|gb|ACI33405.1| Vacuolar ATP synthase subunit B, brain isoform [Salmo salar]	NP_001135218.1;ACI33405.1	14	0.596683	0.716623	B5X274_SALSA	VATB2	ATP6V1B2
Vacuolar protein sorting-associated protein 26B-B	-1.13843	>gi|213512578|ref|NP_001133445.1| Vacuolar protein sorting-associated protein 26B-B [Salmo salar];>gi|223649466|gb|ACN11491.1| Vacuolar protein sorting-associated protein 26B-B [Salmo salar];>gi|209154030|gb|ACI33247.1| Vacuolar protein sorting-associated	NP_001133445.1;ACN11491.1;ACI33247.1	4	0.177653	0.294539	B5X1R6_SALSA	V26BB	V26BB
Vacuolar protein sorting-associated protein 35	-1.05262	>gi|223647958|gb|ACN10737.1| Vacuolar protein sorting-associated protein 35 [Salmo salar]	ACN10737.1	13	0.462969	0.589572	C0H9L8_SALSA	VPS35	VPS35
Vacuolar proton pump subunit E 1	-1.12697	>gi|209734704|gb|ACI68221.1| Vacuolar proton pump subunit E 1 [Salmo salar]	ACI68221.1	5	0.210571	0.333404	B5XBK1_SALSA	VATE1	ATP6V1E1
Vesicle-trafficking protein SEC22b-B	1.39837	>gi|221221668|gb|ACM09495.1| Vesicle-trafficking protein SEC22b-B [Salmo salar];>gi|221221004|gb|ACM09163.1| Vesicle-trafficking protein SEC22b-B [Salmo salar]	ACM09495.1;ACM09163.1	6	0.000130196	0.00160632	B9ENR6_SALSA	S22BB	S22BB
Vigilin	-1.20925	>gi|291190506|ref|NP_001167124.1| Vigilin [Salmo salar];>gi|223648260|gb|ACN10888.1| Vigilin [Salmo salar]	NP_001167124.1;ACN10888.1	43	0.0265058	0.0712231	C0HA19_SALSA	VIGLN	HDLBP
Voltage-dependent anion channel 2-1 (Voltage-dependent anion-selective channel protein 2)	-1.04207	>gi|356640249|ref|NP_001239278.1| voltage-dependent anion-selective channel protein 2 [Salmo salar];>gi|209155542|gb|ACI34003.1| Voltage-dependent anion-selective channel protein 2 [Salmo salar];>gi|197632611|gb|ACH71029.1| voltage-dependent anion channel	NP_001239278.1;ACI34003.1;ACH71029.1;ACI34280.1	5	0.587008	0.708586	B5DH05_SALSA	VDAC2	VDAC2
Voltage-dependent anion channel 2-2 (Voltage-dependent anion-selective channel protein 2)	1.12413	>gi|209154976|gb|ACI33720.1| Voltage-dependent anion-selective channel protein 2 [Salmo salar];>gi|197632613|gb|ACH71030.1| voltage-dependent anion channel 2-2 [Salmo salar]	ACI33720.1;ACH71030.1	2	0.111494	0.20527	B5DH06_SALSA	VDAC2	VDAC2
Voltage-dependent anion-selective channel protein 2	1.14483	>gi|209154650|gb|ACI33557.1| Voltage-dependent anion-selective channel protein 2 [Salmo salar]	ACI33557.1	6	0.101597	0.192823	B5X2M6_SALSA	VDAC2	VDAC2
Voltage-dependent anion-selective channel protein 2	1.2101	>gi|209148338|gb|ACI32932.1| Voltage-dependent anion-selective channel protein 2 [Salmo salar]	ACI32932.1	3	0.0316672	0.0800178	B5X0V1_SALSA	VDAC2	VDAC2
WD repeat-containing protein 1	1.1462	>gi|209154178|gb|ACI33321.1| WD repeat-containing protein 1 [Salmo salar]	ACI33321.1	16	0.0967136	0.187506	B5X1Z0_SALSA	WDR1	WDR1
Xaa-Pro aminopeptidase 1	-1.95996	>gi|213514230|ref|NP_001135239.1| Xaa-Pro aminopeptidase 1 [Salmo salar];>gi|209155046|gb|ACI33755.1| Xaa-Pro aminopeptidase 1 [Salmo salar]	NP_001135239.1;ACI33755.1	20	8.80467e-07	3.98306e-05	B5X374_SALSA	XPP1	XPNPEP1
Xanthine dehydrogenase/oxidase (Fragment)	-1.12364	>gi|224613508|gb|ACN60333.1| Xanthine dehydrogenase/oxidase [Salmo salar]	ACN60333.1	5	0.399401	0.531642	C0PUT1_SALSA	XDH	XDH
Y-box-binding protein 2-A	-1.45732	>gi|213510928|ref|NP_001133543.1| Y-box-binding protein 2-A [Salmo salar];>gi|209154422|gb|ACI33443.1| Y-box-binding protein 2-A [Salmo salar]	NP_001133543.1;ACI33443.1	4	0.00437446	0.0198784	B5X2B2_SALSA	YBX2A	YBX2A
Zinc finger protein 9-1	-1.09598	>gi|354622939|ref|NP_001133217.2| zinc finger protein 9 [Salmo salar];>gi|221220712|gb|ACM09017.1| Cellular nucleic acid-binding protein [Salmo salar];>gi|221222052|gb|ACM09687.1| Cellular nucleic acid-binding protein [Salmo salar];>gi|197632623|gb|ACH7103	NP_001133217.2;ACM09017.1;ACM09687.1;ACH71035.1;NP_001135177.2;ACM08650.1;ACM08622.1;ACH71034.1;ACM09768.1	5	0.499251	0.620268	B5DH10_SALSA
