# Supplementary material for: Liver proteome response of pre-harvest Atlantic salmon following exposure to elevated temperature
Source: BMC Genomics. 2018 Feb 12;19:133. doi: 10.1186/s12864-018-4517-0 (PMC5809918; doi:10.1186/s12864-018-4517-0)
Supplement: Supplementary file 4 — Full list of canonical pathways as determined by temperature-regulated proteins and predicted by IPA analysis. The significance of the association between the data set and the pathway is based on the p-value, which determines the probability that the association between the data set genes and the pathway is explained only by chance, and on the ratio value, representing the number of genes from the data found in each pathway over the total number of genes in that pathway. (XLSX 56 kb) [file 12864_2018_4517_MOESM4_ESM.xlsx]

## Sheet: Sheet1
Ingenuity Canonical Pathways	-log(p-value)	Ratio	z-score	Molecules
EIF2 Signaling	29.2	0.171	-3.771	RPL24,RPL11,EIF3C,RPS27,RPLP2,EIF2S1,RPL7A,RPL14,PPP1CC,RPS13,RPL23A,RPS9,RPL21,RPL19,EIF3A,RPS17,RPS3,RPL31,RPL18,EIF3H,RPL34,RPL17,RPL30,RPL23,RPL9,RPS6,RPS16,EIF4A3,RPL5,RPS25,RPL6,RPSA
Protein Ubiquitination Pathway	18.8	0.104	NaN	HSPA5,SKP1,TCEB2,PSMC5,PSMC6,UBE2V1,UCHL5,PSMD14,PSMA2,PSMC2,PSMA6,PSMB5,HSPA9,PSMC4,PSMA1,PSMD3,PSMB6,HSPA8,PSMD11,UBE2D2,PSME1,PSMD2,PSMD12,PSMA5,PSMA4,PSMB1,PSMC3
Regulation of eIF4 and p70S6K Signaling	9.31	0.0933	NaN	EIF3C,EIF3H,RPS27,EIF2S1,RPS6,RPS16,RPS13,EIF4A3,RPS9,EIF3A,RPS25,RPS3,RPS17,RPSA
mTOR Signaling	7.89	0.0725	NaN	EIF3C,EIF3H,RPS27,RPS6,RPS16,RPS13,EIF4A3,RPS9,EIF3A,RPS25,RPS17,RPS3,RPSA,EIF4B
Mitochondrial Dysfunction	5.4	0.0585	NaN	SDHA,COX4I2,COX6B1,PRDX3,SOD2,CASP3,PARK7,CAT,ATP5L,COX7A2L,MT-CO2
NRF2-mediated Oxidative Stress Response	4.76	0.0556	0.447	AKR7A2,FTL,SOD2,PPIB,PRDX1,CAT,GSTP1,GSTT1,MGST3,EPHX1
Valine Degradation I	4.57	0.143	NaN	HIBCH,ABAT,HIBADH,EHHADH,ALDH6A1
Endoplasmic Reticulum Stress Pathway	4.25	0.19	NaN	CALR,CASP3,EIF2S1,HSPA5
Pentose Phosphate Pathway	4.17	0.182	NaN	PGD,RPE,TKT,TALDO1
Pentose Phosphate Pathway (Non-oxidative Branch)	3.55	0.231	NaN	RPE,TKT,TALDO1
Antigen Presentation Pathway	3.27	0.108	NaN	CALR,PSMB5,PDIA3,PSMB6
LPS/IL-1 Mediated Inhibition of RXR Function	3.25	0.0398	NaN	FABP2,ACOX1,CAT,ACOX3,ALDH6A1,ALDH5A1,GSTP1,GSTT1,MGST3
Aryl Hydrocarbon Receptor Signaling	3.11	0.0479	NaN	CTSD,CYP1A1,ALDH6A1,ALDH5A1,GSTP1,GSTT1,MGST3
Oxidative Phosphorylation	2.85	0.0504	NaN	SDHA,COX4I2,COX6B1,ATP5L,COX7A2L,MT-CO2
Fatty Acid β-oxidation III (Unsaturated, Odd Number)	2.82	0.333	NaN	ECI2,EHHADH
Xenobiotic Metabolism Signaling	2.65	0.0326	NaN	CYP1A1,FTL,UGT2A1,CAT,ALDH6A1,ALDH5A1,GSTP1,GSTT1,MGST3
Unfolded protein response	2.65	0.0741	NaN	HSPA8,CALR,HSPA9,HSPA5
Lipid Antigen Presentation by CD1	2.64	0.115	NaN	CALR,PDIA3,PSAP
Glutathione Redox Reactions I	2.64	0.115	NaN	PRDX6,GSTT1,MGST3
Leucine Degradation I	2.64	0.115	NaN	MCCC1,IVD,MCCC2
Cell Cycle: G1/S Checkpoint Regulation	2.38	0.0625	NaN	RPL11,PA2G4,RPL5,SKP1
β-alanine Degradation I	2.35	0.2	NaN	ABAT,ALDH6A1
Superoxide Radicals Degradation	2.35	0.2	NaN	SOD2,CAT
4-aminobutyrate Degradation I	2.35	0.2	NaN	ABAT,ALDH5A1
Glutamate Degradation III (via 4-aminobutyrate)	2.19	0.167	NaN	ABAT,ALDH5A1
Glutathione-mediated Detoxification	2.1	0.075	NaN	GSTP1,GSTT1,MGST3
phagosome maturation	2	0.0394	NaN	CALR,TUBB1,PRDX1,TUBB,PRDX6
Huntington's Disease Signaling	1.97	0.0298	NaN	SDHA,HSPA8,CTSD,PSME1,CASP3,HSPA9,HSPA5
Fatty Acid β-oxidation I	1.96	0.0667	NaN	ECI2,EHHADH,IVD
Parkinson's Signaling	1.94	0.125	NaN	CASP3,PARK7
Tryptophan Degradation III (Eukaryotic)	1.93	0.0652	NaN	AFMID,EHHADH,GCDH
Glycogen Degradation II	1.89	0.118	NaN	PYGB,MTAP
Glycogen Degradation III	1.8	0.105	NaN	PYGB,MTAP
Spliceosomal Cycle	1.69	0.5	NaN	U2AF1/U2AF1L5
Glutaryl-CoA Degradation	1.64	0.087	NaN	EHHADH,GCDH
Methylglyoxal Degradation III	1.64	0.087	NaN	AKR7A2,AKR1B1
Arginine Biosynthesis IV	1.61	0.0833	NaN	OAT,GLUD1
Superpathway of Methionine Degradation	1.52	0.0455	NaN	BHMT,CTH,GOT2
Acute Phase Response Signaling	1.5	0.0292	0	FTL,SOD2,APOA1,APOH,HNRNPK
Remodeling of Epithelial Adherens Junctions	1.49	0.0441	NaN	TUBB1,CDH1,TUBB
14-3-3-mediated Signaling	1.47	0.0336	NaN	TUBB1,YWHAE,PDIA3,TUBB
PPARα/RXRα Activation	1.4	0.0275	-0.447	ACADL,APOA1,PDIA3,ACOX1,GOT2
p70S6K Signaling	1.4	0.032	NaN	RPS6,YWHAE,PDIA3,EEF2
L-cysteine Degradation II	1.3	0.2	NaN	CTH
S-methyl-5'-thioadenosine Degradation II	1.22	0.167	NaN	MTAP
HIPPO signaling	1.22	0.0345	NaN	PPP1CC,YWHAE,SKP1
Role of PKR in Interferon Induction and Antiviral Response	1.2	0.05	NaN	CASP3,EIF2S1
Thyroid Hormone Biosynthesis	1.16	0.143	NaN	CTSD
Glutamate Biosynthesis II	1.16	0.143	NaN	GLUD1
Glutamate Degradation X	1.16	0.143	NaN	GLUD1
Aspartate Biosynthesis	1.16	0.143	NaN	GOT2
eNOS Signaling	1.12	0.0258	-1	HSPA8,CASP3,HSPA9,HSPA5
Glutathione Redox Reactions II	1.1	0.125	NaN	PDIA3
Cysteine Biosynthesis/Homocysteine Degradation	1.1	0.125	NaN	CTH
Aldosterone Signaling in Epithelial Cells	1.07	0.0247	NaN	HSPA8,PDIA3,HSPA9,HSPA5
Methionine Salvage II (Mammalian)	1.05	0.111	NaN	BHMT
Glycine Degradation (Creatine Biosynthesis)	1.05	0.111	NaN	GAMT
Glutamate Degradation II	1.05	0.111	NaN	GOT2
Cell Cycle: G2/M DNA Damage Checkpoint Regulation	1.05	0.0408	NaN	YWHAE,SKP1
Pentose Phosphate Pathway (Oxidative Branch)	1.01	0.1	NaN	PGD
Tetrahydrofolate Salvage from 5,10-methenyltetrahydrofolate	1.01	0.1	NaN	GART
L-cysteine Degradation I	0.971	0.0909	NaN	GOT2
Phenylalanine Degradation I (Aerobic)	0.971	0.0909	NaN	QDPR
Diphthamide Biosynthesis	0.935	0.0833	NaN	EEF2
Eumelanin Biosynthesis	0.935	0.0833	NaN	MIF
Myc Mediated Apoptosis Signaling	0.925	0.0345	NaN	CASP3,YWHAE
Nicotine Degradation III	0.912	0.0339	NaN	CYP1A1,UGT2A1
Arginine Degradation I (Arginase Pathway)	0.902	0.0769	NaN	OAT
GDP-mannose Biosynthesis	0.902	0.0769	NaN	PMM2
BER pathway	0.902	0.0769	NaN	PCNA
Induction of Apoptosis by HIV1	0.901	0.0333	NaN	CASP3,SLC25A3
Aspartate Degradation II	0.872	0.0714	NaN	GOT2
Hypoxia Signaling in the Cardiovascular System	0.844	0.0308	NaN	UBE2D2,UBE2V1
Breast Cancer Regulation by Stathmin1	0.841	0.0203	NaN	STMN1,TUBB1,PPP1CC,TUBB
Granzyme B Signaling	0.819	0.0625	NaN	CASP3
Arginine Degradation VI (Arginase 2 Pathway)	0.819	0.0625	NaN	OAT
Melatonin Degradation I	0.813	0.0294	NaN	CYP1A1,UGT2A1
Phospholipases	0.813	0.0294	NaN	PDIA3,PRDX6
CMP-N-acetylneuraminate Biosynthesis I (Eukaryotes)	0.794	0.0588	NaN	CMAS
D-myo-inositol (1,4,5,6)-Tetrakisphosphate Biosynthesis	0.793	0.0222	NaN	ATP1A1,PPP1CC,EPHX2
D-myo-inositol (3,4,5,6)-tetrakisphosphate Biosynthesis	0.793	0.0222	NaN	ATP1A1,PPP1CC,EPHX2
Role of MAPK Signaling in the Pathogenesis of Influenza	0.774	0.0278	NaN	CASP3,PRDX6
RAN Signaling	0.772	0.0556	NaN	RAN
Mismatch Repair in Eukaryotes	0.772	0.0556	NaN	PCNA
Ketogenesis	0.772	0.0556	NaN	BDH2
5-aminoimidazole Ribonucleotide Biosynthesis I	0.772	0.0556	NaN	GART
Tryptophan Degradation to 2-amino-3-carboxymuconate Semialdehyde	0.772	0.0556	NaN	AFMID
Ketolysis	0.772	0.0556	NaN	BDH2
Nicotine Degradation II	0.765	0.0274	NaN	CYP1A1,UGT2A1
GABA Receptor Signaling	0.765	0.0274	NaN	ABAT,ALDH5A1
GADD45 Signaling	0.751	0.0526	NaN	PCNA
Proline Biosynthesis II (from Arginine)	0.751	0.0526	NaN	OAT
Oleate Biosynthesis II (Animals)	0.751	0.0526	NaN	ALDH6A1
Granzyme A Signaling	0.73	0.05	NaN	HMGB2
Cyclins and Cell Cycle Regulation	0.721	0.0256	NaN	PA2G4,SKP1
Epithelial Adherens Junction Signaling	0.713	0.0203	NaN	TUBB1,CDH1,TUBB
D-myo-inositol-5-phosphate Metabolism	0.69	0.0197	NaN	ATP1A1,PPP1CC,EPHX2
Superpathway of Melatonin Degradation	0.688	0.0244	NaN	CYP1A1,UGT2A1
3-phosphoinositide Degradation	0.684	0.0196	NaN	ATP1A1,PPP1CC,EPHX2
Polyamine Regulation in Colon Cancer	0.676	0.0435	NaN	PSME1
Urate Biosynthesis/Inosine 5'-phosphate Degradation	0.676	0.0435	NaN	NT5C3A
Guanosine Nucleotides Degradation III	0.676	0.0435	NaN	NT5C3A
Fatty Acid α-oxidation	0.676	0.0435	NaN	BCO2
Glycine Betaine Degradation	0.676	0.0435	NaN	BHMT
Serotonin Degradation	0.673	0.0238	NaN	UGT2A1,PECR
Tumoricidal Function of Hepatic Natural Killer Cells	0.66	0.0417	NaN	CASP3
Prostate Cancer Signaling	0.658	0.0233	NaN	PA2G4,GSTP1
Bladder Cancer Signaling	0.65	0.023	NaN	CDH1,PA2G4
Maturity Onset Diabetes of Young (MODY) Signaling	0.644	0.04	NaN	FABP2
UVA-Induced MAPK Signaling	0.636	0.0225	NaN	CASP3,PDIA3
Germ Cell-Sertoli Cell Junction Signaling	0.631	0.0184	NaN	TUBB1,CDH1,TUBB
Antiproliferative Role of TOB in T Cell Signaling	0.629	0.0385	NaN	SKP1
Citrulline Biosynthesis	0.629	0.0385	NaN	OAT
Dopamine Receptor Signaling	0.615	0.0217	NaN	PPP1CC,QDPR
Bupropion Degradation	0.615	0.037	NaN	CYP1A1
Gap Junction Signaling	0.607	0.0179	NaN	TUBB1,PDIA3,TUBB
3-phosphoinositide Biosynthesis	0.602	0.0178	NaN	ATP1A1,PPP1CC,EPHX2
Adenosine Nucleotides Degradation II	0.601	0.0357	NaN	NT5C3A
Isoleucine Degradation I	0.588	0.0345	NaN	EHHADH
VEGF Signaling	0.576	0.0204	NaN	YWHAE,EIF2S1
Role of p14/p19ARF in Tumor Suppression	0.576	0.0333	NaN	NPM1
Triacylglycerol Degradation	0.563	0.0323	NaN	PRDX6
Cytotoxic T Lymphocyte-mediated Apoptosis of Target Cells	0.552	0.0312	NaN	CASP3
Phenylalanine Degradation IV (Mammalian, via Side Chain)	0.552	0.0312	NaN	GOT2
Cysteine Biosynthesis III (mammalia)	0.552	0.0312	NaN	CTH
Acetone Degradation I (to Methylglyoxal)	0.541	0.0303	NaN	CYP1A1
Antioxidant Action of Vitamin C	0.535	0.019	NaN	PDIA3,PRDX6
Oncostatin M Signaling	0.53	0.0294	NaN	MT2A
TWEAK Signaling	0.53	0.0294	NaN	CASP3
NAD biosynthesis II (from tryptophan)	0.53	0.0294	NaN	AFMID
Ethanol Degradation IV	0.53	0.0294	NaN	CAT
Production of Nitric Oxide and Reactive Oxygen Species in Macrophages	0.527	0.0161	NaN	PPP1CC,APOA1,CAT
Sertoli Cell-Sertoli Cell Junction Signaling	0.527	0.0161	NaN	TUBB1,CDH1,TUBB
Amyotrophic Lateral Sclerosis Signaling	0.524	0.0187	NaN	CASP3,CAT
Endothelin-1 Signaling	0.523	0.016	NaN	CASP3,PDIA3,PRDX6
ILK Signaling	0.523	0.016	NaN	CDH1,CASP3,NACA
MIF-mediated Glucocorticoid Regulation	0.519	0.0286	NaN	MIF
NAD Salvage Pathway II	0.519	0.0286	NaN	NT5C3A
Colanic Acid Building Blocks Biosynthesis	0.509	0.0278	NaN	PMM2
Purine Nucleotides Degradation II (Aerobic)	0.499	0.027	NaN	NT5C3A
Sphingosine-1-phosphate Signaling	0.492	0.0177	NaN	CASP3,PDIA3
AMPK Signaling	0.492	0.0154	NaN	PFKFB4,EEF2,PPM1G
Superpathway of Citrulline Metabolism	0.49	0.0263	NaN	OAT
Inhibition of Angiogenesis by TSP1	0.481	0.0256	NaN	CASP3
Thyroid Cancer Signaling	0.463	0.0244	NaN	CDH1
TCA Cycle II (Eukaryotic)	0.463	0.0244	NaN	SDHA
Purine Nucleotides De Novo Biosynthesis II	0.463	0.0244	NaN	GART
MIF Regulation of Innate Immunity	0.438	0.0227	NaN	MIF
Melanoma Signaling	0.438	0.0227	NaN	CDH1
Atherosclerosis Signaling	0.436	0.016	NaN	APOA1,PRDX6
Docosahexaenoic Acid (DHA) Signaling	0.431	0.0222	NaN	CASP3
Ethanol Degradation II	0.431	0.0222	NaN	PECR
Synaptic Long Term Potentiation	0.427	0.0157	NaN	PPP1CC,PDIA3
Role of Oct4 in Mammalian Embryonic Stem Cell Pluripotency	0.423	0.0217	NaN	PHB
Neuroprotective Role of THOP1 in Alzheimer's Disease	0.423	0.0217	NaN	YWHAE
LXR/RXR Activation	0.423	0.0156	NaN	APOA1,APOH
Superpathway of Inositol Phosphate Compounds	0.419	0.0139	NaN	ATP1A1,PPP1CC,EPHX2
Estrogen Biosynthesis	0.416	0.0213	NaN	CYP1A1
TNFR1 Signaling	0.402	0.0204	NaN	CASP3
Bile Acid Biosynthesis, Neutral Pathway	0.402	0.0204	NaN	AKR1D1
Stearate Biosynthesis I (Animals)	0.395	0.02	NaN	BDH2
Sperm Motility	0.391	0.0147	NaN	PDIA3,PRDX6
FXR/RXR Activation	0.387	0.0146	NaN	APOA1,APOH
CD27 Signaling in Lymphocytes	0.382	0.0192	NaN	CASP3
Endometrial Cancer Signaling	0.37	0.0185	NaN	CDH1
Serotonin Receptor Signaling	0.37	0.0185	NaN	QDPR
Role of CHK Proteins in Cell Cycle Checkpoint Control	0.364	0.0182	NaN	PCNA
Noradrenaline and Adrenaline Degradation	0.364	0.0182	NaN	PECR
Lymphotoxin β Receptor Signaling	0.358	0.0179	NaN	CASP3
Thyroid Hormone Metabolism II (via Conjugation and/or Degradation)	0.358	0.0179	NaN	UGT2A1
Nur77 Signaling in T Lymphocytes	0.347	0.0172	NaN	CASP3
Wnt/Ca+ pathway	0.342	0.0169	NaN	PDIA3
Synaptic Long Term Depression	0.338	0.0132	NaN	PDIA3,PRDX6
Heparan Sulfate Biosynthesis (Late Stages)	0.331	0.0164	NaN	PRDX6
Axonal Guidance Signaling	0.328	0.0114	NaN	TUBB1,PDIA3,PFN2,PSMD14,TUBB
Activation of IRF by Cytosolic Pattern Recognition Receptors	0.326	0.0161	NaN	PPIB
PCP pathway	0.321	0.0159	NaN	PFN2
ERK5 Signaling	0.316	0.0156	NaN	YWHAE
Retinoic acid Mediated Apoptosis Signaling	0.316	0.0156	NaN	CASP3
Non-Small Cell Lung Cancer Signaling	0.285	0.0141	NaN	PA2G4
PEDF Signaling	0.285	0.0141	NaN	SOD2
Heparan Sulfate Biosynthesis	0.281	0.0139	NaN	PRDX6
Renal Cell Carcinoma Signaling	0.277	0.0137	NaN	TCEB2
Small Cell Lung Cancer Signaling	0.273	0.0135	NaN	PA2G4
Toll-like Receptor Signaling	0.273	0.0135	NaN	TOLLIP
Dopamine-DARPP32 Feedback in cAMP Signaling	0.27	0.0114	NaN	PPP1CC,PDIA3
Ephrin B Signaling	0.269	0.0133	NaN	HNRNPK
Melatonin Signaling	0.265	0.0132	NaN	PDIA3
Glucocorticoid Receptor Signaling	0.259	0.0107	NaN	HSPA8,HSPA9,HSPA5
Leptin Signaling in Obesity	0.258	0.0128	NaN	PDIA3
VDR/RXR Activation	0.254	0.0127	NaN	PSMC5
GPCR-Mediated Integration of Enteroendocrine Signaling Exemplified by an L Cell	0.254	0.0127	NaN	PDIA3
Eicosanoid Signaling	0.244	0.0122	NaN	PRDX6
Clathrin-mediated Endocytosis Signaling	0.24	0.0106	NaN	HSPA8,APOA1
Ceramide Signaling	0.237	0.0119	NaN	CTSD
Apoptosis Signaling	0.222	0.0112	NaN	CASP3
PAK Signaling	0.216	0.011	NaN	CASP3
GPCR-Mediated Nutrient Sensing in Enteroendocrine Cells	0.216	0.011	NaN	PDIA3
Death Receptor Signaling	0.213	0.0109	NaN	CASP3
Neuregulin Signaling	0.21	0.0108	NaN	RPS6
Regulation of Actin-based Motility by Rho	0.21	0.0108	NaN	PFN2
Chronic Myeloid Leukemia Signaling	0.21	0.0108	NaN	PA2G4
IL-1 Signaling	0.207	0.0106	NaN	TOLLIP
SAPK/JNK Signaling	0.204	0.0105	NaN	HNRNPK
α-Adrenergic Signaling	0.199	0.0103	NaN	PYGB
