# Supplementary material for: Liver proteome response of pre-harvest Atlantic salmon following exposure to elevated temperature
Source: BMC Genomics. 2018 Feb 12;19:133. doi: 10.1186/s12864-018-4517-0 (PMC5809918; doi:10.1186/s12864-018-4517-0)
Supplement: Supplementary file 5 — Components of the top five toxicity pathways as determined by temperature-regulated proteins and predicted by IPA analysis. Exp fold change and Exp p-value correspond with the fold change value and the adjusted p-value (using Benjamini Hochberg correction), respectively, reported in Additional file 3. (XLSX 52 kb) [file 12864_2018_4517_MOESM5_ESM.xlsx]

## Sheet: Sheet1
Fatty acid metabolism
Symbol	Entrez Gene Name	Affymetrix/Affymetrix SNP ID/Agilent/CAS Registry Number/CodeLink/dbSNP/Ensembl/Entrez Gene/GenBank/Gene Symbol - mouse (Entrez Gene)/Gene Symbol - rat (Entrez Gene)/Gene symbol -- human (Hugo / HGNC, Entrez Gene)/GenPept/GI Number/Human Metabolome Database (HMDB)/Illumina/Ingenuity/International Protein Index/KEGG/Life Technologies (Applied Biosystems)/miRBase (mature)/miRBase (stemloop)/PubChem…	Exp Fold Change	Exp p-value	Networks	Location	Type(s)	Biomarker Application(s)	Drug(s)	Entrez Gene ID for Human	Entrez Gene ID for Mouse	Entrez Gene ID for Rat
ACAD11	acyl-CoA dehydrogenase family member 11	--	-1.94	0.000207	13	Cytoplasm	enzyme			84129	102632	315973
ACADL	acyl-CoA dehydrogenase, long chain	--	1.488	0.000369	7	Cytoplasm	enzyme	unspecified application		33	11363	25287
ACOX1	acyl-CoA oxidase 1, palmitoyl	--	-1.758	0.00159	7	Cytoplasm	enzyme			51	11430	50681
ACOX3	acyl-CoA oxidase 3, pristanoyl	--	-5.43	3.46e-10	12	Cytoplasm	enzyme			8310	80911	83522
AKR1D1	aldo-keto reductase family 1, member D1	--	-1.978	0.000533	10	Cytoplasm	enzyme		azelaic acid	6718	208665	192242
ALDH5A1	aldehyde dehydrogenase 5 family member A1	--	-1.449	0.0152	12	Cytoplasm	enzyme		valproic acid	7915	214579	291133
CYP1A1	cytochrome P450 family 1 subfamily A member 1	--	-1.781	0.00264	10	Cytoplasm	enzyme	diagnosis		1543	13076	24296
ECI2	enoyl-CoA delta isomerase 2	--	-1.764	0.0152	13	Cytoplasm	enzyme			10455	23986	291075
EHHADH	enoyl-CoA, hydratase/3-hydroxyacyl CoA dehydrogenase	--	-1.766	1.33e-05	7	Cytoplasm	enzyme			1962	74147	171142
GCDH	glutaryl-CoA dehydrogenase	--	1.194	0.0381	10	Cytoplasm	enzyme			2639	270076	364975
IVD	isovaleryl-CoA dehydrogenase	--	1.316	0.00654	11	Cytoplasm	enzyme			3712	56357	24513
Glutathione depletion
Symbol	Entrez Gene Name	Affymetrix/Affymetrix SNP ID/Agilent/CAS Registry Number/CodeLink/dbSNP/Ensembl/Entrez Gene/GenBank/Gene Symbol - mouse (Entrez Gene)/Gene Symbol - rat (Entrez Gene)/Gene symbol -- human (Hugo / HGNC, Entrez Gene)/GenPept/GI Number/Human Metabolome Database (HMDB)/Illumina/Ingenuity/International Protein Index/KEGG/Life Technologies (Applied Biosystems)/miRBase (mature)/miRBase (stemloop)/PubChem…	Exp Fold Change	Exp p-value	Networks	Location	Type(s)	Biomarker Application(s)	Drug(s)	Entrez Gene ID for Human	Entrez Gene ID for Mouse	Entrez Gene ID for Rat
EPHX1	epoxide hydrolase 1	--	1.627	0.00158	9	Cytoplasm	peptidase	diagnosis		2052	13849	25315
FKBP11	FK506 binding protein 11	--	1.651	0.00168	12	Cytoplasm	enzyme			51303	66120	300211
GSTT1	glutathione S-transferase theta 1	--	-1.653	8.54e-05	6	Cytoplasm	enzyme	diagnosis,efficacy		2952
TKT	transketolase	--	-1.49	0.00186	6	Cytoplasm	enzyme			7086	21881	64524
Increases transmembrane potential
Symbol	Entrez Gene Name	Affymetrix/Affymetrix SNP ID/Agilent/CAS Registry Number/CodeLink/dbSNP/Ensembl/Entrez Gene/GenBank/Gene Symbol - mouse (Entrez Gene)/Gene Symbol - rat (Entrez Gene)/Gene symbol -- human (Hugo / HGNC, Entrez Gene)/GenPept/GI Number/Human Metabolome Database (HMDB)/Illumina/Ingenuity/International Protein Index/KEGG/Life Technologies (Applied Biosystems)/miRBase (mature)/miRBase (stemloop)/PubChem…	Exp Fold Change	Exp p-value	Networks	Location	Type(s)	Biomarker Application(s)	Drug(s)	Entrez Gene ID for Human	Entrez Gene ID for Mouse	Entrez Gene ID for Rat
CASP3	caspase 3	--	-1.441	0.00476	10	Cytoplasm	peptidase	diagnosis,disease progression,efficacy,unspecified application	caspase 3 inhibitor, emricasan	836	12367	25402
CAT	catalase	--	-1.466	0.00865	6	Cytoplasm	enzyme	diagnosis	fomepizole	847	12359	24248
MSRB2	methionine sulfoxide reductase B2	--	1.615	0.00186	11	Nucleus	transcription regulator			22921	76467	361286
PHB	prohibitin	--	1.3	0.0298	6	Nucleus	transcription regulator	diagnosis		5245	18673	25344
PRDX3	peroxiredoxin 3	--	1.287	0.0109	5	Cytoplasm	enzyme	diagnosis		10935	11757	64371
SOD2	superoxide dismutase 2, mitochondrial	--	1.319	0.0178	6	Cytoplasm	enzyme	diagnosis,unspecified application		6648	20656	24787
YWHAE	tyrosine 3-monooxygenase/tryptophan 5-monooxygenase activation protein epsilon	--	-1.314	0.00417	4	Cytoplasm	other	diagnosis		7531	22627	29753
Mytochondrial dysfunction
Symbol	Entrez Gene Name	Affymetrix/Affymetrix SNP ID/Agilent/CAS Registry Number/CodeLink/dbSNP/Ensembl/Entrez Gene/GenBank/Gene Symbol - mouse (Entrez Gene)/Gene Symbol - rat (Entrez Gene)/Gene symbol -- human (Hugo / HGNC, Entrez Gene)/GenPept/GI Number/Human Metabolome Database (HMDB)/Illumina/Ingenuity/International Protein Index/KEGG/Life Technologies (Applied Biosystems)/miRBase (mature)/miRBase (stemloop)/PubChem…	Exp Fold Change	Exp p-value	Networks	Location	Type(s)	Biomarker Application(s)	Drug(s)	Entrez Gene ID for Human	Entrez Gene ID for Mouse	Entrez Gene ID for Rat
ATP5L	ATP synthase, H+ transporting, mitochondrial Fo complex subunit G	--	1.336	0.00711	8	Cytoplasm	enzyme			10632	27425	300677
CASP3	caspase 3	--	-1.441	0.00476	10	Cytoplasm	peptidase	diagnosis,disease progression,efficacy,unspecified application	caspase 3 inhibitor, emricasan	836	12367	25402
CAT	catalase	--	-1.466	0.00865	6	Cytoplasm	enzyme	diagnosis	fomepizole	847	12359	24248
COX4I2	cytochrome c oxidase subunit 4I2	--	1.667	0.000369	6	Cytoplasm	enzyme			84701	84682	84683
COX6B1	cytochrome c oxidase subunit 6B1	--	-1.757	0.00439	3	Cytoplasm	enzyme			1340	110323	688869
COX7A2L	cytochrome c oxidase subunit 7A2 like	--	1.513	0.0272	12	Cytoplasm	enzyme			9167	20463	298762
MT-CO2	cytochrome c oxidase subunit II	--	1.473	0.00564	3	Cytoplasm	enzyme			4513	17709	26198
PARK7	Parkinsonism associated deglycase	--	1.385	0.000796	6	Nucleus	enzyme	diagnosis		11315	57320	117287
PRDX3	peroxiredoxin 3	--	1.287	0.0109	5	Cytoplasm	enzyme	diagnosis		10935	11757	64371
SDHA	succinate dehydrogenase complex flavoprotein subunit A	--	1.259	0.0242	5	Cytoplasm	enzyme			6389	66945	157074
SOD2	superoxide dismutase 2, mitochondrial	--	1.319	0.0178	6	Cytoplasm	enzyme	diagnosis,unspecified application		6648	20656	24787
Oxidative stress
Symbol	Entrez Gene Name	Affymetrix/Affymetrix SNP ID/Agilent/CAS Registry Number/CodeLink/dbSNP/Ensembl/Entrez Gene/GenBank/Gene Symbol - mouse (Entrez Gene)/Gene Symbol - rat (Entrez Gene)/Gene symbol -- human (Hugo / HGNC, Entrez Gene)/GenPept/GI Number/Human Metabolome Database (HMDB)/Illumina/Ingenuity/International Protein Index/KEGG/Life Technologies (Applied Biosystems)/miRBase (mature)/miRBase (stemloop)/PubChem…	Exp Fold Change	Exp p-value	Networks	Location	Type(s)	Biomarker Application(s)	Drug(s)	Entrez Gene ID for Human	Entrez Gene ID for Mouse	Entrez Gene ID for Rat
CAT	catalase	--	-1.466	0.00865	6	Cytoplasm	enzyme	diagnosis	fomepizole	847	12359	24248
PRDX1	peroxiredoxin 1	--	-1.299	0.0197	5	Cytoplasm	enzyme	diagnosis		5052	18477	117254|100363379
PRDX3	peroxiredoxin 3	--	1.287	0.0109	5	Cytoplasm	enzyme	diagnosis		10935	11757	64371
PRDX4	peroxiredoxin 4	--	1.402	0.00901	5	Cytoplasm	enzyme			10549	53381	85274
PRDX6	peroxiredoxin 6	--	-1.429	0.0249	6	Cytoplasm	enzyme	unspecified application		9588	11758	94167
SOD2	superoxide dismutase 2, mitochondrial	--	1.319	0.0178	6	Cytoplasm	enzyme	diagnosis,unspecified application		6648	20656	24787
